# Supplementary material for: Reaction of Blatter and Verdazyl Radicals with Arynes: Synthesis and Investigation of N‐Chiral, Antiaromatic Triazines, and Tetrazinones
Source: Angew Chem Int Ed Engl. 2025 Nov 10;65(1):e20021. doi: 10.1002/anie.202520021 (PMC12759216; doi:10.1002/anie.202520021)
Supplement: Supplementary file 2 — Supporting Information [file ANIE-65-e20021-s002.zip]

Archive with 3 entries (3 files):
- 3aa.cif
- all_3ca_3cb_3da_3db_4ca.cif
- 3ab.cif
