# Supplementary material for: Reaction of Blatter and Verdazyl Radicals with Arynes: Synthesis and Investigation of N‐Chiral, Antiaromatic Triazines, and Tetrazinones
Source: Angew Chem Int Ed Engl. 2025 Nov 10;65(1):e20021. doi: 10.1002/anie.202520021 (PMC12759216; doi:10.1002/anie.202520021)
Supplement: Supplementary file 2 — Supporting Information [file ANIE-65-e20021-s002.zip › 3aa.cif]

 
data_01_LEL02_1_autored_a
 
_audit_creation_method            'SHELXL-2018/3'
_shelx_SHELXL_version_number      '2018/3'
_chemical_name_systematic         ?
_chemical_name_common             ?
_chemical_melting_point           ?
_chemical_formula_moiety          ?
_chemical_formula_sum
 'C54 H36 N8 O2' 
_chemical_formula_weight          828.91

loop_
 _atom_type_symbol
 _atom_type_description
 _atom_type_scat_dispersion_real
 _atom_type_scat_dispersion_imag
 _atom_type_scat_source
 'C'  'C'  -0.0001   0.0005
 'International Tables Vol C Tables 4.2.6.8 and 6.1.1.4'
 'H'  'H'   0.0000   0.0000
 'International Tables Vol C Tables 4.2.6.8 and 6.1.1.4'
 'N'  'N'   0.0005   0.0010
 'International Tables Vol C Tables 4.2.6.8 and 6.1.1.4'
 'O'  'O'   0.0017   0.0018
 'International Tables Vol C Tables 4.2.6.8 and 6.1.1.4'
 
_space_group_crystal_system       triclinic
_space_group_IT_number            2
_space_group_name_H-M_alt         'P -1'
_space_group_name_Hall            '-P 1'
 
_shelx_space_group_comment
;
The symmetry employed for this shelxl refinement is uniquely defined
by the following loop, which should always be used as a source of
symmetry information in preference to the above space-group names.
They are only intended as comments.
;
 
loop_
 _space_group_symop_operation_xyz
 'x, y, z'
 '-x, -y, -z'
 
_cell_length_a                    11.3176(4)
_cell_length_b                    14.0090(5)
_cell_length_c                    14.7329(7)
_cell_angle_alpha                 65.151(4)
_cell_angle_beta                  72.404(4)
_cell_angle_gamma                 79.946(3)
_cell_volume                      2017.39(16)
_cell_formula_units_Z             2
_cell_measurement_temperature     100(2)
_cell_measurement_reflns_used     20882
_cell_measurement_theta_min       1.5470
_cell_measurement_theta_max       21.5680
 
_exptl_crystal_description        block
_exptl_crystal_colour             red
_exptl_crystal_density_meas       ?
_exptl_crystal_density_method     ?
_exptl_crystal_density_diffrn     1.365          
_exptl_crystal_F_000              864
_exptl_transmission_factor_min    ?
_exptl_transmission_factor_max    ?
_exptl_crystal_size_max           0.160
_exptl_crystal_size_mid           0.080
_exptl_crystal_size_min           0.080
_exptl_absorpt_coefficient_mu     0.038
_shelx_estimated_absorpt_T_min    0.994
_shelx_estimated_absorpt_T_max    0.997
_exptl_absorpt_correction_type    ?
_exptl_absorpt_correction_T_min   ?
_exptl_absorpt_correction_T_max   ?
_exptl_absorpt_process_details    ?
_exptl_absorpt_special_details    ?
_diffrn_ambient_temperature       100(2)
_diffrn_radiation_wavelength      0.414
_diffrn_radiation_type            synchrotron
_diffrn_source                    synchrotron
_diffrn_measurement_device_type   'esperanto-CrysAlisPro-abstract goniometer imported esperanto images'
_diffrn_measurement_method        '\w scans'
_diffrn_detector_area_resol_mean  ?
_diffrn_reflns_number             46426
_diffrn_reflns_av_unetI/netI      0.0543
_diffrn_reflns_av_R_equivalents   0.0711
_diffrn_reflns_limit_h_min        -14
_diffrn_reflns_limit_h_max        14
_diffrn_reflns_limit_k_min        -18
_diffrn_reflns_limit_k_max        18
_diffrn_reflns_limit_l_min        -19
_diffrn_reflns_limit_l_max        18
_diffrn_reflns_theta_min          1.483
_diffrn_reflns_theta_max          15.594
_diffrn_reflns_theta_full         14.383
_diffrn_measured_fraction_theta_max   0.999
_diffrn_measured_fraction_theta_full  0.998
_diffrn_reflns_Laue_measured_fraction_max    0.999
_diffrn_reflns_Laue_measured_fraction_full   0.998
_diffrn_reflns_point_group_measured_fraction_max   0.999
_diffrn_reflns_point_group_measured_fraction_full  0.998
_reflns_number_total              9255
_reflns_number_gt                 8107
_reflns_threshold_expression      'I > 2\s(I)'
_reflns_Friedel_coverage          0.000
_reflns_Friedel_fraction_max      .
_reflns_Friedel_fraction_full     .
 
_reflns_special_details
;
 Reflections were merged by SHELXL according to the crystal
 class for the calculation of statistics and refinement.
 
 _reflns_Friedel_fraction is defined as the number of unique
 Friedel pairs measured divided by the number that would be
 possible theoretically, ignoring centric projections and
 systematic absences.
;
 
_computing_data_collection        ?
_computing_cell_refinement        ?
_computing_data_reduction         ?
_computing_structure_solution     'SHELXT 2018/2 (Sheldrick, 2018)'
_computing_structure_refinement 'SHELXL-2018/3 (Sheldrick, 2018)'
_computing_molecular_graphics     ?
_computing_publication_material   ?
_refine_special_details           ?
_refine_ls_structure_factor_coef  Fsqd
_refine_ls_matrix_type            full
_refine_ls_weighting_scheme       calc
_refine_ls_weighting_details
'w=1/[\s^2^(Fo^2^)+(0.0389P)^2^+0.8210P] where P=(Fo^2^+2Fc^2^)/3'
_atom_sites_solution_primary      ?
_atom_sites_solution_secondary    ?
_atom_sites_solution_hydrogens    geom
_refine_ls_hydrogen_treatment     constr
_refine_ls_extinction_method      none
_refine_ls_extinction_coef        .
_refine_ls_number_reflns          9255
_refine_ls_number_parameters      579
_refine_ls_number_restraints      0
_refine_ls_R_factor_all           0.0504
_refine_ls_R_factor_gt            0.0433
_refine_ls_wR_factor_ref          0.1130
_refine_ls_wR_factor_gt           0.1086
_refine_ls_goodness_of_fit_ref    1.012
_refine_ls_restrained_S_all       1.012
_refine_ls_shift/su_max           0.001
_refine_ls_shift/su_mean          0.000
 
loop_
 _atom_site_label
 _atom_site_type_symbol
 _atom_site_fract_x
 _atom_site_fract_y
 _atom_site_fract_z
 _atom_site_U_iso_or_equiv
 _atom_site_adp_type
 _atom_site_occupancy
 _atom_site_site_symmetry_order  
 _atom_site_calc_flag
 _atom_site_refinement_flags_posn
 _atom_site_refinement_flags_adp
 _atom_site_refinement_flags_occupancy
 _atom_site_disorder_assembly
 _atom_site_disorder_group
O001 O 1.02715(9) 0.19738(8) 0.66702(7) 0.0241(2) Uani 1 1 d . . . . .
O2 O 0.79674(10) -0.08485(8) 0.82477(8) 0.0294(2) Uani 1 1 d . . . . .
N003 N 0.60579(9) 0.31197(8) 0.95768(8) 0.0175(2) Uani 1 1 d . . . . .
N004 N 0.72982(9) 0.26987(8) 0.94649(8) 0.0180(2) Uani 1 1 d . . . . .
N005 N 0.71925(10) 0.33882(8) 0.51591(8) 0.0186(2) Uani 1 1 d . . . . .
N006 N 0.55908(10) 0.31106(8) 0.66921(8) 0.0176(2) Uani 1 1 d . . . . .
N007 N 0.71062(10) 0.23022(8) 0.54184(8) 0.0194(2) Uani 1 1 d . . . . .
N008 N 0.69169(9) 0.46924(8) 0.82429(8) 0.0170(2) Uani 1 1 d . . . . .
N009 N 0.01380(11) 0.65195(10) 0.98270(10) 0.0282(3) Uani 1 1 d . . . . .
C00A C 0.23325(11) 0.56113(10) 0.94686(10) 0.0189(2) Uani 1 1 d . . . . .
C00B C 0.59257(11) 0.41036(10) 0.89967(9) 0.0163(2) Uani 1 1 d . . . . .
C00C C 0.63879(11) 0.37558(9) 0.57819(9) 0.0167(2) Uani 1 1 d . . . . .
C00D C 0.62742(11) 0.48906(9) 0.55357(9) 0.0168(2) Uani 1 1 d . . . . .
C00E C 0.68135(11) 0.58089(10) 0.78191(9) 0.0173(2) Uani 1 1 d . . . . .
C00F C 0.61100(11) 0.20676(9) 0.71684(9) 0.0174(2) Uani 1 1 d . . . . .
C00G C 0.77609(12) 0.19705(10) 0.46012(9) 0.0193(2) Uani 1 1 d . . . . .
C00H C 0.88395(11) 0.23379(10) 0.80225(10) 0.0190(2) Uani 1 1 d . . . . .
H7 H 0.894436 0.161755 0.845581 0.023 Uiso 1 1 calc R U . . .
C00I C 0.44454(11) 0.35172(10) 0.71408(9) 0.0173(2) Uani 1 1 d . . . . .
C00J C 0.46813(11) 0.46328(10) 0.91346(9) 0.0165(2) Uani 1 1 d . . . . .
C00K C 0.52217(11) 0.53172(10) 0.60754(9) 0.0169(2) Uani 1 1 d . . . . .
C00L C 0.78635(11) 0.40808(10) 0.77807(9) 0.0174(2) Uani 1 1 d . . . . .
N00M N 0.57718(14) 0.90861(10) 0.44085(12) 0.0400(3) Uani 1 1 d . . . . .
C00N C 0.24880(12) 0.45137(10) 0.99857(10) 0.0199(2) Uani 1 1 d . . . . .
H8 H 0.179736 0.410982 1.044610 0.024 Uiso 1 1 calc R U . . .
C00O C 0.94849(11) 0.27092(10) 0.69812(10) 0.0196(2) Uani 1 1 d . . . . .
C00P C 0.74371(12) 0.16710(9) 1.02267(9) 0.0181(2) Uani 1 1 d . . . . .
C00Q C 0.42334(11) 0.46173(9) 0.68428(9) 0.0167(2) Uani 1 1 d . . . . .
C00R C 0.45312(11) 0.57311(10) 0.86161(9) 0.0167(2) Uani 1 1 d . . . . .
C00S C 0.23238(12) 0.32564(10) 0.81777(10) 0.0216(3) Uani 1 1 d . . . . .
H36 H 0.167463 0.279766 0.862356 0.026 Uiso 1 1 calc R U . . .
C00T C 0.80430(11) 0.30174(10) 0.84295(9) 0.0173(2) Uani 1 1 d . . . . .
C00U C 0.69280(12) 0.16413(10) 0.64833(9) 0.0187(2) Uani 1 1 d . . . . .
C00V C 0.84851(11) 0.44341(10) 0.67395(10) 0.0195(2) Uani 1 1 d . . . . .
H9 H 0.834565 0.514409 0.629590 0.023 Uiso 1 1 calc R U . . .
C00W C 0.64037(12) 0.10908(10) 1.08959(10) 0.0213(3) Uani 1 1 d . . . . .
H10 H 0.559344 0.136389 1.082137 0.026 Uiso 1 1 calc R U . . .
C00X C 0.36578(11) 0.40332(10) 0.98141(9) 0.0187(2) Uani 1 1 d . . . . .
H11 H 0.377423 0.329186 1.015677 0.022 Uiso 1 1 calc R U . . .
C00Y C 0.34869(12) 0.28418(10) 0.78137(9) 0.0196(2) Uani 1 1 d . . . . .
H12 H 0.363528 0.210107 0.801956 0.024 Uiso 1 1 calc R U . . .
C00Z C 0.30492(12) 0.50090(10) 0.72336(9) 0.0196(2) Uani 1 1 d . . . . .
H13 H 0.289369 0.574774 0.704191 0.023 Uiso 1 1 calc R U . . .
C010 C 0.71907(12) 0.55432(10) 0.47360(9) 0.0191(2) Uani 1 1 d . . . . .
H14 H 0.789644 0.524136 0.438329 0.023 Uiso 1 1 calc R U . . .
C011 C 0.70662(12) 0.66177(10) 0.44640(10) 0.0203(3) Uani 1 1 d . . . . .
H15 H 0.767624 0.706042 0.391830 0.024 Uiso 1 1 calc R U . . .
C012 C 0.93147(12) 0.37596(10) 0.63330(10) 0.0212(3) Uani 1 1 d . . . . .
H16 H 0.975689 0.401423 0.562378 0.025 Uiso 1 1 calc R U . . .
C013 C 0.33330(11) 0.62141(10) 0.87877(9) 0.0184(2) Uani 1 1 d . . . . .
H17 H 0.320617 0.695319 0.843829 0.022 Uiso 1 1 calc R U . . .
C014 C 0.56403(11) 0.63427(10) 0.79768(9) 0.0176(2) Uani 1 1 d . . . . .
C015 C 0.65300(12) 0.05359(10) 0.86272(10) 0.0211(3) Uani 1 1 d . . . . .
H18 H 0.638643 0.015483 0.935397 0.025 Uiso 1 1 calc R U . . .
C016 C 0.75430(12) 0.06648(10) 0.68703(10) 0.0214(3) Uani 1 1 d . . . . .
H19 H 0.810474 0.037706 0.641189 0.026 Uiso 1 1 calc R U . . .
C017 C 0.59459(12) 0.15346(10) 0.82258(10) 0.0194(2) Uani 1 1 d . . . . .
H20 H 0.543453 0.184764 0.868182 0.023 Uiso 1 1 calc R U . . .
C018 C 0.86262(12) 0.12613(10) 1.03550(10) 0.0211(3) Uani 1 1 d . . . . .
H21 H 0.933064 0.165864 0.991985 0.025 Uiso 1 1 calc R U . . .
C019 C 0.73248(12) 0.01077(10) 0.79471(10) 0.0220(3) Uani 1 1 d . . . . .
C01A C 0.51169(12) 0.64141(10) 0.58061(10) 0.0194(2) Uani 1 1 d . . . . .
H22 H 0.442815 0.671919 0.617086 0.023 Uiso 1 1 calc R U . . .
C01B C 0.11117(12) 0.61235(10) 0.96642(10) 0.0214(3) Uani 1 1 d . . . . .
C01C C 0.55740(12) 0.74494(10) 0.75598(10) 0.0220(3) Uani 1 1 d . . . . .
H23 H 0.478662 0.781682 0.765008 0.026 Uiso 1 1 calc R U . . .
C01D C 0.78880(12) 0.63875(10) 0.72986(10) 0.0210(3) Uani 1 1 d . . . . .
H24 H 0.868216 0.602890 0.721704 0.025 Uiso 1 1 calc R U . . .
C01E C 0.60224(12) 0.70526(10) 0.50052(10) 0.0205(3) Uani 1 1 d . . . . .
C01F C 0.86771(12) 0.25835(11) 0.37697(10) 0.0213(3) Uani 1 1 d . . . . .
H25 H 0.892175 0.319440 0.377780 0.026 Uiso 1 1 calc R U . . .
C01G C 0.21006(12) 0.43424(11) 0.78935(10) 0.0216(3) Uani 1 1 d . . . . .
H26 H 0.130554 0.462297 0.814971 0.026 Uiso 1 1 calc R U . . .
C01H C 0.77899(13) 0.74802(11) 0.69042(10) 0.0238(3) Uani 1 1 d . . . . .
H27 H 0.851898 0.786544 0.655245 0.029 Uiso 1 1 calc R U . . .
C01I C 0.87734(13) 0.02716(11) 1.11208(10) 0.0244(3) Uani 1 1 d . . . . .
H28 H 0.958296 -0.001050 1.119033 0.029 Uiso 1 1 calc R U . . .
C01J C 0.74075(13) 0.10745(11) 0.45760(11) 0.0244(3) Uani 1 1 d . . . . .
H29 H 0.678457 0.065730 0.513257 0.029 Uiso 1 1 calc R U . . .
C01K C 0.66305(13) 0.80182(11) 0.70196(11) 0.0250(3) Uani 1 1 d . . . . .
H30 H 0.656560 0.876652 0.673113 0.030 Uiso 1 1 calc R U . . .
C01L C 0.77490(14) -0.03093(11) 1.17854(11) 0.0266(3) Uani 1 1 d . . . . .
H31 H 0.785484 -0.098220 1.230835 0.032 Uiso 1 1 calc R U . . .
C01M C 0.58770(13) 0.81837(11) 0.46900(11) 0.0268(3) Uani 1 1 d . . . . .
C01N C 0.65673(14) 0.01096(11) 1.16730(10) 0.0259(3) Uani 1 1 d . . . . .
H32 H 0.586293 -0.027702 1.213101 0.031 Uiso 1 1 calc R U . . .
C01O C 0.92256(13) 0.22937(12) 0.29339(11) 0.0276(3) Uani 1 1 d . . . . .
H33 H 0.984187 0.271231 0.237106 0.033 Uiso 1 1 calc R U . . .
C01P C 1.04863(13) 0.21262(12) 0.56103(11) 0.0265(3) Uani 1 1 d . . . . .
H1 H 0.969099 0.226970 0.542793 0.040 Uiso 1 1 calc R U . . .
H2 H 1.090410 0.148910 0.551264 0.040 Uiso 1 1 calc R U . . .
H3 H 1.101064 0.272410 0.516525 0.040 Uiso 1 1 calc R U . . .
C01Q C 0.79708(14) 0.07954(12) 0.37332(12) 0.0305(3) Uani 1 1 d . . . . .
H34 H 0.772950 0.018657 0.371884 0.037 Uiso 1 1 calc R U . . .
C01R C 0.78295(15) -0.14179(12) 0.93332(11) 0.0314(3) Uani 1 1 d . . . . .
H4 H 0.808784 -0.098921 0.961388 0.047 Uiso 1 1 calc R U . . .
H5 H 0.834781 -0.207513 0.945324 0.047 Uiso 1 1 calc R U . . .
H6 H 0.695814 -0.158021 0.967741 0.047 Uiso 1 1 calc R U . . .
C01S C 0.88835(14) 0.14010(13) 0.29124(12) 0.0320(3) Uani 1 1 d . . . . .
H35 H 0.926900 0.120454 0.234225 0.038 Uiso 1 1 calc R U . . .
 
loop_
 _atom_site_aniso_label
 _atom_site_aniso_U_11
 _atom_site_aniso_U_22
 _atom_site_aniso_U_33
 _atom_site_aniso_U_23
 _atom_site_aniso_U_13
 _atom_site_aniso_U_12
O001 0.0236(5) 0.0264(5) 0.0201(4) -0.0109(4) -0.0044(4) 0.0067(4)
O2 0.0337(5) 0.0204(5) 0.0248(5) -0.0034(4) -0.0081(4) 0.0086(4)
N003 0.0152(5) 0.0185(5) 0.0172(5) -0.0066(4) -0.0037(4) 0.0015(4)
N004 0.0160(5) 0.0173(5) 0.0161(5) -0.0043(4) -0.0031(4) 0.0022(4)
N005 0.0225(5) 0.0150(5) 0.0167(5) -0.0043(4) -0.0055(4) -0.0012(4)
N006 0.0195(5) 0.0139(5) 0.0156(5) -0.0030(4) -0.0035(4) -0.0004(4)
N007 0.0244(5) 0.0146(5) 0.0163(5) -0.0046(4) -0.0034(4) -0.0008(4)
N008 0.0147(5) 0.0167(5) 0.0171(5) -0.0052(4) -0.0030(4) 0.0001(4)
N009 0.0187(5) 0.0257(6) 0.0331(6) -0.0083(5) -0.0024(5) 0.0003(5)
C00A 0.0160(6) 0.0241(6) 0.0192(6) -0.0109(5) -0.0064(5) 0.0026(5)
C00B 0.0169(5) 0.0178(6) 0.0147(5) -0.0066(4) -0.0046(4) -0.0002(4)
C00C 0.0178(5) 0.0165(6) 0.0147(5) -0.0036(4) -0.0058(4) -0.0021(4)
C00D 0.0203(6) 0.0160(6) 0.0153(5) -0.0045(4) -0.0081(5) -0.0018(4)
C00E 0.0197(6) 0.0169(6) 0.0153(5) -0.0055(4) -0.0057(4) -0.0010(5)
C00F 0.0185(6) 0.0139(5) 0.0180(6) -0.0040(5) -0.0054(4) -0.0011(4)
C00G 0.0206(6) 0.0197(6) 0.0169(5) -0.0070(5) -0.0059(5) 0.0019(5)
C00H 0.0173(5) 0.0196(6) 0.0191(6) -0.0065(5) -0.0058(5) 0.0008(5)
C00I 0.0187(6) 0.0188(6) 0.0141(5) -0.0054(4) -0.0058(4) -0.0003(5)
C00J 0.0159(5) 0.0196(6) 0.0152(5) -0.0071(5) -0.0055(4) 0.0001(4)
C00K 0.0207(6) 0.0168(6) 0.0146(5) -0.0048(4) -0.0081(5) -0.0015(5)
C00L 0.0146(5) 0.0194(6) 0.0181(6) -0.0075(5) -0.0051(4) 0.0009(4)
N00M 0.0417(8) 0.0206(6) 0.0439(8) -0.0091(6) 0.0058(6) -0.0069(5)
C00N 0.0172(6) 0.0233(6) 0.0179(6) -0.0063(5) -0.0042(5) -0.0034(5)
C00O 0.0153(5) 0.0234(6) 0.0211(6) -0.0107(5) -0.0051(5) 0.0022(5)
C00P 0.0234(6) 0.0154(6) 0.0152(5) -0.0062(5) -0.0057(5) 0.0020(5)
C00Q 0.0200(6) 0.0168(6) 0.0135(5) -0.0050(4) -0.0060(4) -0.0014(4)
C00R 0.0180(6) 0.0182(6) 0.0150(5) -0.0074(5) -0.0049(4) -0.0001(4)
C00S 0.0210(6) 0.0231(6) 0.0159(6) -0.0035(5) -0.0028(5) -0.0038(5)
C00T 0.0147(5) 0.0196(6) 0.0158(5) -0.0051(5) -0.0048(4) -0.0003(4)
C00U 0.0199(6) 0.0169(6) 0.0169(6) -0.0042(5) -0.0046(5) -0.0019(5)
C00V 0.0192(6) 0.0185(6) 0.0178(6) -0.0038(5) -0.0059(5) -0.0003(5)
C00W 0.0235(6) 0.0198(6) 0.0191(6) -0.0067(5) -0.0054(5) -0.0003(5)
C00X 0.0192(6) 0.0181(6) 0.0182(6) -0.0056(5) -0.0059(5) -0.0010(5)
C00Y 0.0232(6) 0.0163(6) 0.0162(5) -0.0032(5) -0.0046(5) -0.0025(5)
C00Z 0.0236(6) 0.0186(6) 0.0160(5) -0.0060(5) -0.0069(5) 0.0010(5)
C010 0.0197(6) 0.0211(6) 0.0165(5) -0.0059(5) -0.0059(5) -0.0027(5)
C011 0.0228(6) 0.0203(6) 0.0166(5) -0.0029(5) -0.0065(5) -0.0070(5)
C012 0.0196(6) 0.0251(7) 0.0159(5) -0.0063(5) -0.0034(5) -0.0001(5)
C013 0.0194(6) 0.0186(6) 0.0188(6) -0.0082(5) -0.0070(5) 0.0016(5)
C014 0.0184(6) 0.0189(6) 0.0161(5) -0.0070(5) -0.0052(4) -0.0008(5)
C015 0.0238(6) 0.0187(6) 0.0173(6) -0.0024(5) -0.0070(5) -0.0016(5)
C016 0.0219(6) 0.0184(6) 0.0211(6) -0.0071(5) -0.0039(5) 0.0013(5)
C017 0.0215(6) 0.0183(6) 0.0175(6) -0.0064(5) -0.0042(5) -0.0015(5)
C018 0.0225(6) 0.0194(6) 0.0202(6) -0.0071(5) -0.0058(5) 0.0009(5)
C019 0.0230(6) 0.0161(6) 0.0240(6) -0.0043(5) -0.0083(5) 0.0008(5)
C01A 0.0224(6) 0.0181(6) 0.0187(6) -0.0066(5) -0.0080(5) -0.0005(5)
C01B 0.0190(6) 0.0220(6) 0.0216(6) -0.0075(5) -0.0042(5) -0.0016(5)
C01C 0.0222(6) 0.0194(6) 0.0233(6) -0.0088(5) -0.0045(5) 0.0004(5)
C01D 0.0178(6) 0.0232(6) 0.0210(6) -0.0079(5) -0.0041(5) -0.0020(5)
C01E 0.0262(6) 0.0155(6) 0.0211(6) -0.0049(5) -0.0097(5) -0.0037(5)
C01F 0.0203(6) 0.0245(6) 0.0189(6) -0.0077(5) -0.0063(5) -0.0008(5)
C01G 0.0201(6) 0.0246(6) 0.0171(6) -0.0073(5) -0.0032(5) 0.0016(5)
C01H 0.0233(6) 0.0234(7) 0.0225(6) -0.0073(5) -0.0021(5) -0.0068(5)
C01I 0.0286(7) 0.0210(6) 0.0248(6) -0.0099(5) -0.0117(5) 0.0066(5)
C01J 0.0244(6) 0.0226(6) 0.0258(6) -0.0102(5) -0.0041(5) -0.0022(5)
C01K 0.0296(7) 0.0164(6) 0.0260(6) -0.0068(5) -0.0047(5) -0.0023(5)
C01L 0.0389(8) 0.0163(6) 0.0220(6) -0.0039(5) -0.0112(6) 0.0017(5)
C01M 0.0279(7) 0.0207(7) 0.0273(7) -0.0069(5) -0.0019(5) -0.0060(5)
C01N 0.0317(7) 0.0205(6) 0.0214(6) -0.0046(5) -0.0045(5) -0.0046(5)
C01O 0.0227(6) 0.0380(8) 0.0207(6) -0.0113(6) -0.0027(5) -0.0035(6)
C01P 0.0261(7) 0.0325(7) 0.0236(6) -0.0156(6) -0.0052(5) 0.0017(6)
C01Q 0.0321(7) 0.0319(8) 0.0347(8) -0.0207(6) -0.0079(6) -0.0005(6)
C01R 0.0358(8) 0.0224(7) 0.0261(7) -0.0003(6) -0.0113(6) 0.0053(6)
C01S 0.0306(7) 0.0440(9) 0.0276(7) -0.0234(7) -0.0034(6) -0.0004(6)
 
_geom_special_details
;
 All esds (except the esd in the dihedral angle between two l.s. planes)
 are estimated using the full covariance matrix.  The cell esds are taken
 into account individually in the estimation of esds in distances, angles
 and torsion angles; correlations between esds in cell parameters are only
 used when they are defined by crystal symmetry.  An approximate (isotropic)
 treatment of cell esds is used for estimating esds involving l.s. planes.
;
 
loop_
 _geom_bond_atom_site_label_1
 _geom_bond_atom_site_label_2
 _geom_bond_distance
 _geom_bond_site_symmetry_2
 _geom_bond_publ_flag
O001 C00O 1.3761(15) . ?
O001 C01P 1.4322(16) . ?
O2 C019 1.3694(16) . ?
O2 C01R 1.4277(17) . ?
N003 C00B 1.2915(16) . ?
N003 N004 1.4136(14) . ?
N004 C00T 1.4207(15) . ?
N004 C00P 1.4236(15) . ?
N005 C00C 1.2902(16) . ?
N005 N007 1.4180(14) . ?
N006 C00C 1.4012(15) . ?
N006 C00I 1.4080(16) . ?
N006 C00F 1.4354(15) . ?
N007 C00U 1.4186(15) . ?
N007 C00G 1.4231(16) . ?
N008 C00B 1.4042(15) . ?
N008 C00E 1.4176(16) . ?
N008 C00L 1.4402(15) . ?
N009 C01B 1.1481(18) . ?
C00A C013 1.3916(18) . ?
C00A C00N 1.4063(18) . ?
C00A C01B 1.4470(17) . ?
C00B C00J 1.4708(16) . ?
C00C C00D 1.4655(17) . ?
C00D C00K 1.4094(17) . ?
C00D C010 1.4095(17) . ?
C00E C01D 1.4077(17) . ?
C00E C014 1.4103(17) . ?
C00F C017 1.3838(17) . ?
C00F C00U 1.4075(17) . ?
C00G C01J 1.4001(19) . ?
C00G C01F 1.4043(18) . ?
C00H C00T 1.3898(17) . ?
C00H C00O 1.3936(17) . ?
C00I C00Y 1.4051(17) . ?
C00I C00Q 1.4112(17) . ?
C00J C00R 1.4068(17) . ?
C00J C00X 1.4076(17) . ?
C00K C01A 1.4090(17) . ?
C00K C00Q 1.4755(16) . ?
C00L C00V 1.3871(17) . ?
C00L C00T 1.4104(17) . ?
N00M C01M 1.1493(19) . ?
C00N C00X 1.3782(17) . ?
C00O C012 1.3948(18) . ?
C00P C00W 1.4007(18) . ?
C00P C018 1.4032(18) . ?
C00Q C00Z 1.4040(17) . ?
C00R C013 1.4060(17) . ?
C00R C014 1.4763(17) . ?
C00S C00Y 1.3878(18) . ?
C00S C01G 1.3957(19) . ?
C00U C016 1.3903(17) . ?
C00V C012 1.3997(18) . ?
C00W C01N 1.3969(18) . ?
C00Z C01G 1.3878(18) . ?
C010 C011 1.3783(18) . ?
C011 C01E 1.4106(19) . ?
C014 C01C 1.4048(18) . ?
C015 C019 1.3946(19) . ?
C015 C017 1.4009(18) . ?
C016 C019 1.4060(18) . ?
C018 C01I 1.3933(18) . ?
C01A C01E 1.3945(18) . ?
C01C C01K 1.3865(19) . ?
C01D C01H 1.3875(19) . ?
C01E C01M 1.4458(18) . ?
C01F C01O 1.3917(19) . ?
C01H C01K 1.3951(19) . ?
C01I C01L 1.392(2) . ?
C01J C01Q 1.394(2) . ?
C01L C01N 1.392(2) . ?
C01O C01S 1.387(2) . ?
C01Q C01S 1.392(2) . ?
 
loop_
 _geom_angle_atom_site_label_1
 _geom_angle_atom_site_label_2
 _geom_angle_atom_site_label_3
 _geom_angle
 _geom_angle_site_symmetry_1
 _geom_angle_site_symmetry_3
 _geom_angle_publ_flag
C00O O001 C01P 116.60(10) . . ?
C019 O2 C01R 116.77(11) . . ?
C00B N003 N004 114.87(10) . . ?
N003 N004 C00T 115.10(9) . . ?
N003 N004 C00P 113.60(10) . . ?
C00T N004 C00P 122.11(10) . . ?
C00C N005 N007 114.10(10) . . ?
C00C N006 C00I 121.14(10) . . ?
C00C N006 C00F 114.24(10) . . ?
C00I N006 C00F 124.21(10) . . ?
N005 N007 C00U 115.80(10) . . ?
N005 N007 C00G 113.42(10) . . ?
C00U N007 C00G 123.85(10) . . ?
C00B N008 C00E 120.92(10) . . ?
C00B N008 C00L 113.64(10) . . ?
C00E N008 C00L 123.64(10) . . ?
C013 C00A C00N 121.26(11) . . ?
C013 C00A C01B 119.51(11) . . ?
C00N C00A C01B 119.22(11) . . ?
N003 C00B N008 122.99(11) . . ?
N003 C00B C00J 118.51(11) . . ?
N008 C00B C00J 118.50(10) . . ?
N005 C00C N006 122.50(11) . . ?
N005 C00C C00D 119.72(11) . . ?
N006 C00C C00D 117.77(11) . . ?
C00K C00D C010 121.06(11) . . ?
C00K C00D C00C 119.29(11) . . ?
C010 C00D C00C 119.60(11) . . ?
C01D C00E C014 119.73(11) . . ?
C01D C00E N008 120.09(11) . . ?
C014 C00E N008 120.05(11) . . ?
C017 C00F C00U 120.25(11) . . ?
C017 C00F N006 123.85(11) . . ?
C00U C00F N006 115.56(10) . . ?
C01J C00G C01F 119.40(12) . . ?
C01J C00G N007 119.50(11) . . ?
C01F C00G N007 120.82(12) . . ?
C00T C00H C00O 120.25(12) . . ?
C00Y C00I N006 120.30(11) . . ?
C00Y C00I C00Q 120.18(11) . . ?
N006 C00I C00Q 119.32(11) . . ?
C00R C00J C00X 120.79(11) . . ?
C00R C00J C00B 119.94(11) . . ?
C00X C00J C00B 119.24(11) . . ?
C01A C00K C00D 118.26(11) . . ?
C01A C00K C00Q 122.44(11) . . ?
C00D C00K C00Q 119.15(11) . . ?
C00V C00L C00T 119.32(11) . . ?
C00V C00L N008 124.47(11) . . ?
C00T C00L N008 115.80(10) . . ?
C00X C00N C00A 118.97(11) . . ?
O001 C00O C00H 115.21(11) . . ?
O001 C00O C012 124.48(11) . . ?
C00H C00O C012 120.31(12) . . ?
C00W C00P C018 119.33(11) . . ?
C00W C00P N004 121.26(11) . . ?
C018 C00P N004 119.27(11) . . ?
C00Z C00Q C00I 118.28(11) . . ?
C00Z C00Q C00K 122.23(11) . . ?
C00I C00Q C00K 119.31(11) . . ?
C013 C00R C00J 118.39(11) . . ?
C013 C00R C014 122.32(11) . . ?
C00J C00R C014 119.12(11) . . ?
C00Y C00S C01G 120.49(12) . . ?
C00H C00T C00L 119.88(11) . . ?
C00H C00T N004 124.17(11) . . ?
C00L C00T N004 115.77(11) . . ?
C016 C00U C00F 119.94(11) . . ?
C016 C00U N007 124.88(12) . . ?
C00F C00U N007 115.08(11) . . ?
C00L C00V C012 120.95(11) . . ?
C01N C00W C00P 119.85(12) . . ?
C00N C00X C00J 120.48(11) . . ?
C00S C00Y C00I 120.03(12) . . ?
C01G C00Z C00Q 121.54(12) . . ?
C011 C010 C00D 120.21(12) . . ?
C010 C011 C01E 119.24(11) . . ?
C00O C012 C00V 119.25(11) . . ?
C00A C013 C00R 120.11(11) . . ?
C01C C014 C00E 118.54(11) . . ?
C01C C014 C00R 121.86(11) . . ?
C00E C014 C00R 119.51(11) . . ?
C019 C015 C017 119.20(12) . . ?
C00U C016 C019 119.30(12) . . ?
C00F C017 C015 120.34(12) . . ?
C01I C018 C00P 119.98(12) . . ?
O2 C019 C015 124.43(12) . . ?
O2 C019 C016 114.71(12) . . ?
C015 C019 C016 120.84(12) . . ?
C01E C01A C00K 120.11(12) . . ?
N009 C01B C00A 179.25(16) . . ?
C01K C01C C014 121.57(12) . . ?
C01H C01D C00E 120.17(12) . . ?
C01A C01E C011 121.10(12) . . ?
C01A C01E C01M 120.03(12) . . ?
C011 C01E C01M 118.83(12) . . ?
C01O C01F C00G 119.82(13) . . ?
C00Z C01G C00S 119.48(12) . . ?
C01D C01H C01K 120.60(12) . . ?
C01L C01I C018 120.84(13) . . ?
C01Q C01J C00G 119.92(13) . . ?
C01C C01K C01H 119.31(12) . . ?
C01I C01L C01N 119.08(12) . . ?
N00M C01M C01E 177.90(16) . . ?
C01L C01N C00W 120.88(13) . . ?
C01S C01O C01F 120.82(13) . . ?
C01S C01Q C01J 120.59(14) . . ?
C01O C01S C01Q 119.45(13) . . ?
 
loop_
 _geom_torsion_atom_site_label_1
 _geom_torsion_atom_site_label_2
 _geom_torsion_atom_site_label_3
 _geom_torsion_atom_site_label_4
 _geom_torsion
 _geom_torsion_site_symmetry_1
 _geom_torsion_site_symmetry_2
 _geom_torsion_site_symmetry_3
 _geom_torsion_site_symmetry_4
 _geom_torsion_publ_flag
C00B N003 N004 C00T -42.09(15) . . . . ?
C00B N003 N004 C00P 170.22(11) . . . . ?
C00C N005 N007 C00U -43.24(15) . . . . ?
C00C N005 N007 C00G 164.66(11) . . . . ?
N004 N003 C00B N008 5.60(17) . . . . ?
N004 N003 C00B C00J -174.14(10) . . . . ?
C00E N008 C00B N003 -163.16(11) . . . . ?
C00L N008 C00B N003 31.55(16) . . . . ?
C00E N008 C00B C00J 16.58(16) . . . . ?
C00L N008 C00B C00J -148.71(11) . . . . ?
N007 N005 C00C N006 6.40(16) . . . . ?
N007 N005 C00C C00D -172.64(10) . . . . ?
C00I N006 C00C N005 -155.12(12) . . . . ?
C00F N006 C00C N005 31.93(16) . . . . ?
C00I N006 C00C C00D 23.94(16) . . . . ?
C00F N006 C00C C00D -149.01(11) . . . . ?
N005 C00C C00D C00K 165.27(11) . . . . ?
N006 C00C C00D C00K -13.81(16) . . . . ?
N005 C00C C00D C010 -12.12(17) . . . . ?
N006 C00C C00D C010 168.79(11) . . . . ?
C00B N008 C00E C01D 162.12(11) . . . . ?
C00L N008 C00E C01D -34.10(17) . . . . ?
C00B N008 C00E C014 -13.70(17) . . . . ?
C00L N008 C00E C014 150.08(12) . . . . ?
C00C N006 C00F C017 139.84(12) . . . . ?
C00I N006 C00F C017 -32.86(19) . . . . ?
C00C N006 C00F C00U -33.50(15) . . . . ?
C00I N006 C00F C00U 153.80(12) . . . . ?
N005 N007 C00G C01J -156.18(12) . . . . ?
C00U N007 C00G C01J 54.31(18) . . . . ?
N005 N007 C00G C01F 17.76(16) . . . . ?
C00U N007 C00G C01F -131.75(13) . . . . ?
C00C N006 C00I C00Y 158.07(11) . . . . ?
C00F N006 C00I C00Y -29.71(18) . . . . ?
C00C N006 C00I C00Q -16.75(17) . . . . ?
C00F N006 C00I C00Q 155.48(11) . . . . ?
N003 C00B C00J C00R 171.57(11) . . . . ?
N008 C00B C00J C00R -8.18(17) . . . . ?
N003 C00B C00J C00X -6.36(17) . . . . ?
N008 C00B C00J C00X 173.89(11) . . . . ?
C010 C00D C00K C01A -0.99(17) . . . . ?
C00C C00D C00K C01A -178.34(11) . . . . ?
C010 C00D C00K C00Q 174.67(11) . . . . ?
C00C C00D C00K C00Q -2.68(16) . . . . ?
C00B N008 C00L C00V 140.67(12) . . . . ?
C00E N008 C00L C00V -24.16(18) . . . . ?
C00B N008 C00L C00T -31.81(15) . . . . ?
C00E N008 C00L C00T 163.36(11) . . . . ?
C013 C00A C00N C00X 0.33(19) . . . . ?
C01B C00A C00N C00X -178.56(12) . . . . ?
C01P O001 C00O C00H 151.29(12) . . . . ?
C01P O001 C00O C012 -28.86(18) . . . . ?
C00T C00H C00O O001 178.32(11) . . . . ?
C00T C00H C00O C012 -1.54(19) . . . . ?
N003 N004 C00P C00W 10.20(16) . . . . ?
C00T N004 C00P C00W -134.95(13) . . . . ?
N003 N004 C00P C018 -165.48(11) . . . . ?
C00T N004 C00P C018 49.38(17) . . . . ?
C00Y C00I C00Q C00Z -0.14(17) . . . . ?
N006 C00I C00Q C00Z 174.69(11) . . . . ?
C00Y C00I C00Q C00K -175.45(11) . . . . ?
N006 C00I C00Q C00K -0.63(17) . . . . ?
C01A C00K C00Q C00Z 10.36(18) . . . . ?
C00D C00K C00Q C00Z -165.11(11) . . . . ?
C01A C00K C00Q C00I -174.52(11) . . . . ?
C00D C00K C00Q C00I 10.01(16) . . . . ?
C00X C00J C00R C013 -0.42(17) . . . . ?
C00B C00J C00R C013 -178.32(11) . . . . ?
C00X C00J C00R C014 175.06(11) . . . . ?
C00B C00J C00R C014 -2.84(17) . . . . ?
C00O C00H C00T C00L 1.57(19) . . . . ?
C00O C00H C00T N004 176.48(11) . . . . ?
C00V C00L C00T C00H 0.20(18) . . . . ?
N008 C00L C00T C00H 173.10(11) . . . . ?
C00V C00L C00T N004 -175.12(11) . . . . ?
N008 C00L C00T N004 -2.23(16) . . . . ?
N003 N004 C00T C00H -135.32(12) . . . . ?
C00P N004 C00T C00H 9.35(19) . . . . ?
N003 N004 C00T C00L 39.78(15) . . . . ?
C00P N004 C00T C00L -175.55(11) . . . . ?
C017 C00F C00U C016 2.13(19) . . . . ?
N006 C00F C00U C016 175.73(11) . . . . ?
C017 C00F C00U N007 -174.43(11) . . . . ?
N006 C00F C00U N007 -0.84(16) . . . . ?
N005 N007 C00U C016 -136.62(13) . . . . ?
C00G N007 C00U C016 12.2(2) . . . . ?
N005 N007 C00U C00F 39.75(15) . . . . ?
C00G N007 C00U C00F -171.39(11) . . . . ?
C00T C00L C00V C012 -2.03(19) . . . . ?
N008 C00L C00V C012 -174.27(12) . . . . ?
C018 C00P C00W C01N -0.72(19) . . . . ?
N004 C00P C00W C01N -176.39(12) . . . . ?
C00A C00N C00X C00J 0.23(18) . . . . ?
C00R C00J C00X C00N -0.18(18) . . . . ?
C00B C00J C00X C00N 177.73(11) . . . . ?
C01G C00S C00Y C00I -1.01(19) . . . . ?
N006 C00I C00Y C00S -174.01(12) . . . . ?
C00Q C00I C00Y C00S 0.76(18) . . . . ?
C00I C00Q C00Z C01G -0.24(18) . . . . ?
C00K C00Q C00Z C01G 174.93(11) . . . . ?
C00K C00D C010 C011 -0.36(18) . . . . ?
C00C C00D C010 C011 176.98(11) . . . . ?
C00D C010 C011 C01E 0.95(18) . . . . ?
O001 C00O C012 C00V 179.88(12) . . . . ?
C00H C00O C012 C00V -0.27(19) . . . . ?
C00L C00V C012 C00O 2.07(19) . . . . ?
C00N C00A C013 C00R -0.94(19) . . . . ?
C01B C00A C013 C00R 177.94(11) . . . . ?
C00J C00R C013 C00A 0.97(18) . . . . ?
C014 C00R C013 C00A -174.36(11) . . . . ?
C01D C00E C014 C01C 3.17(18) . . . . ?
N008 C00E C014 C01C 179.01(11) . . . . ?
C01D C00E C014 C00R -173.66(11) . . . . ?
N008 C00E C014 C00R 2.18(17) . . . . ?
C013 C00R C014 C01C 4.46(18) . . . . ?
C00J C00R C014 C01C -170.84(11) . . . . ?
C013 C00R C014 C00E -178.82(11) . . . . ?
C00J C00R C014 C00E 5.88(17) . . . . ?
C00F C00U C016 C019 0.84(19) . . . . ?
N007 C00U C016 C019 177.05(12) . . . . ?
C00U C00F C017 C015 -4.09(19) . . . . ?
N006 C00F C017 C015 -177.14(12) . . . . ?
C019 C015 C017 C00F 3.0(2) . . . . ?
C00W C00P C018 C01I 2.05(19) . . . . ?
N004 C00P C018 C01I 177.81(12) . . . . ?
C01R O2 C019 C015 -2.0(2) . . . . ?
C01R O2 C019 C016 176.64(12) . . . . ?
C017 C015 C019 O2 178.47(13) . . . . ?
C017 C015 C019 C016 0.0(2) . . . . ?
C00U C016 C019 O2 179.47(12) . . . . ?
C00U C016 C019 C015 -1.9(2) . . . . ?
C00D C00K C01A C01E 1.74(17) . . . . ?
C00Q C00K C01A C01E -173.76(11) . . . . ?
C00E C014 C01C C01K -1.21(19) . . . . ?
C00R C014 C01C C01K 175.54(12) . . . . ?
C014 C00E C01D C01H -2.67(19) . . . . ?
N008 C00E C01D C01H -178.51(11) . . . . ?
C00K C01A C01E C011 -1.20(18) . . . . ?
C00K C01A C01E C01M 176.40(12) . . . . ?
C010 C011 C01E C01A -0.18(19) . . . . ?
C010 C011 C01E C01M -177.80(12) . . . . ?
C01J C00G C01F C01O -0.22(19) . . . . ?
N007 C00G C01F C01O -174.17(12) . . . . ?
C00Q C00Z C01G C00S -0.01(19) . . . . ?
C00Y C00S C01G C00Z 0.64(19) . . . . ?
C00E C01D C01H C01K 0.1(2) . . . . ?
C00P C018 C01I C01L -1.9(2) . . . . ?
C01F C00G C01J C01Q 0.4(2) . . . . ?
N007 C00G C01J C01Q 174.45(12) . . . . ?
C014 C01C C01K C01H -1.3(2) . . . . ?
C01D C01H C01K C01C 1.8(2) . . . . ?
C018 C01I C01L C01N 0.3(2) . . . . ?
C01I C01L C01N C00W 1.0(2) . . . . ?
C00P C00W C01N C01L -0.8(2) . . . . ?
C00G C01F C01O C01S -0.3(2) . . . . ?
C00G C01J C01Q C01S -0.1(2) . . . . ?
C01F C01O C01S C01Q 0.7(2) . . . . ?
C01J C01Q C01S C01O -0.5(2) . . . . ?
 
_refine_diff_density_max    0.317
_refine_diff_density_min   -0.279
_refine_diff_density_rms    0.045

_shelx_res_file
;
TITL 01_LEL02_1_autored_a.res in P-1
    01_LEL02_1_autored_a.res
    created by SHELXL-2018/3 at 12:06:43 on 21-Jul-2023
REM  Yadorkari-X generated
CELL 0.41400 11.3176 14.0090 14.7329 65.1510 72.4040 79.9460
ZERR 2.0 0.0004 0.0005 0.0007 0.0040 0.0040 0.0030
LATT 1
REM  SPGR P-1 triclinic
SFAC C H N O
DISP C -0.0001 0.0005 5.2
DISP H 0. 0. 0.6
DISP N 0.0005 0.001 7.3
DISP O 0.0017 0.0018 10.3
UNIT 108 72 16 4
SIZE 0.16 0.08 0.08
TEMP -173.0
L.S. 100
FMAP 2
PLAN -20
ACTA
CONF
LIST 4

WGHT    0.038900    0.821000
FVAR       0.44678
O001  4    1.027150    0.197385    0.667018    11.00000    0.02358    0.02642 =
         0.02009   -0.01090   -0.00439    0.00673
O2    4    0.796739   -0.084850    0.824773    11.00000    0.03373    0.02036 =
         0.02480   -0.00338   -0.00811    0.00861
N003  3    0.605788    0.311967    0.957680    11.00000    0.01517    0.01845 =
         0.01717   -0.00655   -0.00365    0.00150
N004  3    0.729824    0.269868    0.946490    11.00000    0.01604    0.01729 =
         0.01612   -0.00426   -0.00307    0.00220
N005  3    0.719246    0.338815    0.515908    11.00000    0.02250    0.01496 =
         0.01666   -0.00433   -0.00547   -0.00123
N006  3    0.559081    0.311065    0.669209    11.00000    0.01954    0.01386 =
         0.01563   -0.00299   -0.00355   -0.00038
N007  3    0.710617    0.230222    0.541840    11.00000    0.02435    0.01464 =
         0.01627   -0.00457   -0.00338   -0.00081
N008  3    0.691686    0.469236    0.824288    11.00000    0.01473    0.01668 =
         0.01707   -0.00517   -0.00304    0.00010
N009  3    0.013800    0.651948    0.982697    11.00000    0.01869    0.02573 =
         0.03306   -0.00829   -0.00237    0.00026
C00A  1    0.233255    0.561132    0.946864    11.00000    0.01604    0.02410 =
         0.01918   -0.01091   -0.00642    0.00255
C00B  1    0.592572    0.410360    0.899665    11.00000    0.01689    0.01782 =
         0.01467   -0.00661   -0.00459   -0.00021
C00C  1    0.638792    0.375578    0.578194    11.00000    0.01781    0.01647 =
         0.01474   -0.00362   -0.00583   -0.00207
C00D  1    0.627424    0.489062    0.553568    11.00000    0.02030    0.01605 =
         0.01526   -0.00448   -0.00812   -0.00178
C00E  1    0.681347    0.580894    0.781913    11.00000    0.01970    0.01691 =
         0.01528   -0.00553   -0.00571   -0.00096
C00F  1    0.610996    0.206763    0.716839    11.00000    0.01853    0.01385 =
         0.01803   -0.00398   -0.00538   -0.00111
C00G  1    0.776094    0.197046    0.460124    11.00000    0.02064    0.01968 =
         0.01687   -0.00702   -0.00588    0.00189
C00H  1    0.883949    0.233788    0.802252    11.00000    0.01725    0.01961 =
         0.01913   -0.00648   -0.00582    0.00080
AFIX  43
H7    2    0.894436    0.161755    0.845581    11.00000   -1.20000
AFIX   0
C00I  1    0.444539    0.351718    0.714083    11.00000    0.01866    0.01882 =
         0.01413   -0.00543   -0.00583   -0.00026
C00J  1    0.468132    0.463279    0.913460    11.00000    0.01586    0.01958 =
         0.01515   -0.00714   -0.00554    0.00014
C00K  1    0.522168    0.531718    0.607536    11.00000    0.02070    0.01683 =
         0.01460   -0.00482   -0.00814   -0.00151
C00L  1    0.786353    0.408083    0.778071    11.00000    0.01463    0.01939 =
         0.01809   -0.00747   -0.00507    0.00089
N00M  3    0.577177    0.908614    0.440847    11.00000    0.04174    0.02063 =
         0.04386   -0.00909    0.00578   -0.00691
C00N  1    0.248797    0.451375    0.998568    11.00000    0.01721    0.02332 =
         0.01795   -0.00634   -0.00421   -0.00336
AFIX  43
H8    2    0.179736    0.410982    1.044610    11.00000   -1.20000
AFIX   0
C00O  1    0.948492    0.270923    0.698120    11.00000    0.01532    0.02340 =
         0.02111   -0.01066   -0.00509    0.00222
C00P  1    0.743712    0.167103    1.022671    11.00000    0.02342    0.01537 =
         0.01517   -0.00624   -0.00573    0.00202
C00Q  1    0.423344    0.461731    0.684282    11.00000    0.02002    0.01681 =
         0.01346   -0.00495   -0.00597   -0.00137
C00R  1    0.453117    0.573106    0.861612    11.00000    0.01799    0.01821 =
         0.01497   -0.00738   -0.00495   -0.00014
C00S  1    0.232375    0.325640    0.817768    11.00000    0.02099    0.02314 =
         0.01585   -0.00351   -0.00278   -0.00378
AFIX  43
H36   2    0.167463    0.279766    0.862356    11.00000   -1.20000
AFIX   0
C00T  1    0.804299    0.301738    0.842949    11.00000    0.01471    0.01964 =
         0.01584   -0.00506   -0.00482   -0.00034
C00U  1    0.692800    0.164134    0.648333    11.00000    0.01990    0.01691 =
         0.01690   -0.00422   -0.00456   -0.00192
C00V  1    0.848507    0.443411    0.673950    11.00000    0.01917    0.01849 =
         0.01781   -0.00384   -0.00586   -0.00032
AFIX  43
H9    2    0.834565    0.514409    0.629590    11.00000   -1.20000
AFIX   0
C00W  1    0.640373    0.109077    1.089588    11.00000    0.02345    0.01984 =
         0.01911   -0.00671   -0.00535   -0.00027
AFIX  43
H10   2    0.559344    0.136389    1.082137    11.00000   -1.20000
AFIX   0
C00X  1    0.365780    0.403316    0.981405    11.00000    0.01922    0.01806 =
         0.01816   -0.00560   -0.00591   -0.00104
AFIX  43
H11   2    0.377423    0.329186    1.015677    11.00000   -1.20000
AFIX   0
C00Y  1    0.348694    0.284183    0.781370    11.00000    0.02322    0.01632 =
         0.01624   -0.00322   -0.00455   -0.00251
AFIX  43
H12   2    0.363528    0.210107    0.801956    11.00000   -1.20000
AFIX   0
C00Z  1    0.304924    0.500903    0.723364    11.00000    0.02364    0.01855 =
         0.01603   -0.00596   -0.00686    0.00102
AFIX  43
H13   2    0.289369    0.574774    0.704191    11.00000   -1.20000
AFIX   0
C010  1    0.719069    0.554316    0.473595    11.00000    0.01966    0.02108 =
         0.01654   -0.00589   -0.00592   -0.00272
AFIX  43
H14   2    0.789644    0.524136    0.438329    11.00000   -1.20000
AFIX   0
C011  1    0.706617    0.661773    0.446397    11.00000    0.02283    0.02031 =
         0.01662   -0.00291   -0.00645   -0.00699
AFIX  43
H15   2    0.767624    0.706042    0.391830    11.00000   -1.20000
AFIX   0
C012  1    0.931473    0.375957    0.633305    11.00000    0.01962    0.02506 =
         0.01586   -0.00634   -0.00341   -0.00015
AFIX  43
H16   2    0.975689    0.401423    0.562378    11.00000   -1.20000
AFIX   0
C013  1    0.333299    0.621409    0.878774    11.00000    0.01939    0.01855 =
         0.01881   -0.00823   -0.00704    0.00162
AFIX  43
H17   2    0.320617    0.695319    0.843829    11.00000   -1.20000
AFIX   0
C014  1    0.564032    0.634271    0.797683    11.00000    0.01839    0.01892 =
         0.01609   -0.00700   -0.00522   -0.00080
C015  1    0.653002    0.053586    0.862722    11.00000    0.02384    0.01872 =
         0.01726   -0.00239   -0.00696   -0.00160
AFIX  43
H18   2    0.638643    0.015483    0.935397    11.00000   -1.20000
AFIX   0
C016  1    0.754300    0.066483    0.687027    11.00000    0.02185    0.01842 =
         0.02113   -0.00706   -0.00388    0.00127
AFIX  43
H19   2    0.810474    0.037706    0.641189    11.00000   -1.20000
AFIX   0
C017  1    0.594588    0.153465    0.822579    11.00000    0.02149    0.01834 =
         0.01748   -0.00641   -0.00422   -0.00152
AFIX  43
H20   2    0.543453    0.184764    0.868182    11.00000   -1.20000
AFIX   0
C018  1    0.862618    0.126131    1.035501    11.00000    0.02246    0.01943 =
         0.02016   -0.00709   -0.00582    0.00092
AFIX  43
H21   2    0.933064    0.165864    0.991985    11.00000   -1.20000
AFIX   0
C019  1    0.732485    0.010766    0.794707    11.00000    0.02301    0.01615 =
         0.02400   -0.00430   -0.00826    0.00078
C01A  1    0.511688    0.641408    0.580613    11.00000    0.02245    0.01808 =
         0.01869   -0.00663   -0.00803   -0.00054
AFIX  43
H22   2    0.442815    0.671919    0.617086    11.00000   -1.20000
AFIX   0
C01B  1    0.111175    0.612355    0.966424    11.00000    0.01901    0.02198 =
         0.02160   -0.00751   -0.00424   -0.00162
C01C  1    0.557404    0.744942    0.755982    11.00000    0.02221    0.01938 =
         0.02335   -0.00876   -0.00454    0.00038
AFIX  43
H23   2    0.478662    0.781682    0.765008    11.00000   -1.20000
AFIX   0
C01D  1    0.788796    0.638749    0.729856    11.00000    0.01782    0.02317 =
         0.02104   -0.00795   -0.00415   -0.00196
AFIX  43
H24   2    0.868216    0.602890    0.721704    11.00000   -1.20000
AFIX   0
C01E  1    0.602240    0.705261    0.500518    11.00000    0.02616    0.01547 =
         0.02114   -0.00487   -0.00970   -0.00368
C01F  1    0.867708    0.258350    0.376975    11.00000    0.02033    0.02449 =
         0.01889   -0.00766   -0.00630   -0.00076
AFIX  43
H25   2    0.892175    0.319440    0.377780    11.00000   -1.20000
AFIX   0
C01G  1    0.210057    0.434237    0.789349    11.00000    0.02006    0.02461 =
         0.01707   -0.00726   -0.00323    0.00160
AFIX  43
H26   2    0.130554    0.462297    0.814971    11.00000   -1.20000
AFIX   0
C01H  1    0.778995    0.748019    0.690423    11.00000    0.02329    0.02344 =
         0.02249   -0.00734   -0.00208   -0.00680
AFIX  43
H27   2    0.851898    0.786544    0.655245    11.00000   -1.20000
AFIX   0
C01I  1    0.877335    0.027156    1.112080    11.00000    0.02862    0.02100 =
         0.02481   -0.00989   -0.01171    0.00656
AFIX  43
H28   2    0.958296   -0.001050    1.119033    11.00000   -1.20000
AFIX   0
C01J  1    0.740746    0.107452    0.457604    11.00000    0.02443    0.02260 =
         0.02577   -0.01023   -0.00413   -0.00217
AFIX  43
H29   2    0.678457    0.065730    0.513257    11.00000   -1.20000
AFIX   0
C01K  1    0.663053    0.801822    0.701965    11.00000    0.02960    0.01640 =
         0.02604   -0.00682   -0.00466   -0.00227
AFIX  43
H30   2    0.656560    0.876652    0.673113    11.00000   -1.20000
AFIX   0
C01L  1    0.774899   -0.030932    1.178542    11.00000    0.03893    0.01626 =
         0.02195   -0.00391   -0.01116    0.00171
AFIX  43
H31   2    0.785484   -0.098220    1.230835    11.00000   -1.20000
AFIX   0
C01M  1    0.587698    0.818375    0.469004    11.00000    0.02786    0.02066 =
         0.02734   -0.00687   -0.00193   -0.00598
C01N  1    0.656731    0.010959    1.167305    11.00000    0.03172    0.02050 =
         0.02141   -0.00461   -0.00450   -0.00456
AFIX  43
H32   2    0.586293   -0.027702    1.213101    11.00000   -1.20000
AFIX   0
C01O  1    0.922556    0.229366    0.293391    11.00000    0.02266    0.03801 =
         0.02069   -0.01131   -0.00265   -0.00351
AFIX  43
H33   2    0.984187    0.271231    0.237106    11.00000   -1.20000
AFIX   0
C01P  1    1.048626    0.212621    0.561034    11.00000    0.02608    0.03248 =
         0.02363   -0.01556   -0.00517    0.00171
AFIX 137
H1    2    0.969099    0.226970    0.542793    11.00000   -1.50000
H2    2    1.090410    0.148910    0.551264    11.00000   -1.50000
H3    2    1.101064    0.272410    0.516525    11.00000   -1.50000
AFIX   0
C01Q  1    0.797077    0.079545    0.373315    11.00000    0.03210    0.03185 =
         0.03474   -0.02072   -0.00786   -0.00048
AFIX  43
H34   2    0.772950    0.018657    0.371884    11.00000   -1.20000
AFIX   0
C01R  1    0.782948   -0.141790    0.933316    11.00000    0.03578    0.02238 =
         0.02610   -0.00029   -0.01131    0.00534
AFIX 137
H4    2    0.808784   -0.098921    0.961388    11.00000   -1.50000
H5    2    0.834781   -0.207513    0.945324    11.00000   -1.50000
H6    2    0.695814   -0.158021    0.967741    11.00000   -1.50000
AFIX   0
C01S  1    0.888348    0.140096    0.291243    11.00000    0.03057    0.04398 =
         0.02765   -0.02336   -0.00339   -0.00045
AFIX  43
H35   2    0.926900    0.120454    0.234225    11.00000   -1.20000

AFIX   0
HKLF 4 1 1 0 0 0 1 0 0 0 1


REM  01_LEL02_1_autored_a.res in P-1
REM wR2 = 0.1130, GooF = S = 1.012, Restrained GooF = 1.012 for all data
REM R1 = 0.0433 for 8107 Fo > 4sig(Fo) and 0.0504 for all 9255 data
REM 579 parameters refined using 0 restraints

END

WGHT      0.0389      0.8210

REM Highest difference peak  0.317,  deepest hole -0.279,  1-sigma level  0.045
Q1    1   0.5034  0.6061  0.8261  11.00000  0.05    0.32
Q2    1   0.4735  0.4963  0.6476  11.00000  0.05    0.30
Q3    1   0.6460  0.1841  0.6838  11.00000  0.05    0.29
Q4    1   0.8030  0.2402  0.4102  11.00000  0.05    0.28
Q5    1   0.7391  0.4407  0.7976  11.00000  0.05    0.27
Q6    1   0.4073  0.3166  0.7591  11.00000  0.05    0.26
Q7    1   0.6229  0.6093  0.8048  11.00000  0.05    0.26
Q8    1   0.5255  0.4329  0.9011  11.00000  0.05    0.26
Q9    1   0.5113  0.5879  0.5913  11.00000  0.05    0.26
Q10   1   0.9163  0.3185  0.6644  11.00000  0.05    0.26
Q11   1   0.7283  0.6129  0.7341  11.00000  0.05    0.25
Q12   1   0.5569  0.6702  0.5400  11.00000  0.05    0.25
Q13   1   0.8980  0.2467  0.7468  11.00000  0.05    0.25
Q14   1   0.6338  0.4334  0.5723  11.00000  0.05    0.25
Q15   1   0.3871  0.3272  0.7281  11.00000  0.05    0.25
Q16   1   0.4340  0.4104  0.6924  11.00000  0.05    0.25
Q17   1   0.5819  0.5095  0.5888  11.00000  0.05    0.24
Q18   1   0.4172  0.4350  0.9427  11.00000  0.05    0.24
Q19   1   0.7932  0.4194  0.7218  11.00000  0.05    0.24
Q20   1   0.6011  0.3427  0.6255  11.00000  0.05    0.24
;
_shelx_res_checksum   95268

_shelx_hkl_file
;
   0   0   2   19.58    1.79
   0   0  -2   17.67    2.12
   0   0  -2   16.24    1.78
   0   0  -3   10.58    1.39
   0   0   3   12.17    1.39
   0   0   3   10.28    1.98
   0   0   3   11.85    1.25
   0   0  -3   11.48    1.24
   0   0  -3   11.18    1.83
   0   0   4  430.69   42.84
   0   0  -4  480.84   42.86
   0   0  -4  427.56   42.75
   0   0   4  444.80   42.76
   0   0  -4  375.52   43.04
   0   0  -5    1.92    0.74
   0   0   5    2.86    0.74
   0   0   5    3.11    1.59
   0   0   6  586.46   64.68
   0   0   6  663.73   64.20
   0   0  -6  678.34   64.19
   0   0  -6  595.25   64.58
   0   0   7   22.56    3.11
   0   0  -7   30.41    3.14
   0   0   7   28.80    2.95
   0   0  -7   26.06    3.54
   0   0  -7   28.68    2.94
   0   0  -8  670.20   64.68
   0   0  -8  733.65   64.66
   0   0   8  626.66   64.67
   0   0   8  649.53   64.51
   0   0  -8  657.82   64.51
   0   0  -8  585.03   64.98
   0   0  -9   13.91    1.48
   0   0   9    9.52    1.47
   0   0  -9   11.59    1.56
   0   0  -9    8.81    1.17
   0   0  -9    8.92    1.96
   0   0   9    7.38    1.17
   0   0 -10   11.12    1.57
   0   0  10    8.92    1.52
   0   0 -10   12.65    1.63
   0   0 -10    9.91    1.29
   0   0  10   10.37    1.32
   0   0 -10    7.13    2.03
   0   0 -11   32.27    3.10
   0   0  11   23.21    3.11
   0   0 -11   30.28    3.16
   0   0 -11   23.02    2.80
   0   0  11   26.78    2.89
   0   0 -11   21.23    3.53
   0   0  12  116.22   13.03
   0   0 -12  140.31   13.01
   0   0 -12  128.37   13.05
   0   0 -12  132.38   12.81
   0   0 -12   97.89   13.33
   0   0  12  128.34   12.83
   0   0 -13    1.91    1.06
   0   0  13    0.96    1.11
   0   0 -13    0.51    0.93
   0   0  13    1.25    0.67
   0   0 -13    2.05    0.71
   0   0 -14    4.51    1.22
   0   0  14    2.40    1.38
   0   0 -14    4.98    1.23
   0   0 -14    2.05    1.88
   0   0  14    5.10    1.01
   0   0  15    8.67    1.94
   0   0 -15    9.44    2.02
   0   0 -15   12.50    1.60
   0   0 -15    5.80    2.38
   0   0  16    3.54    1.48
   0   0 -16    8.07    1.59
   0   0 -16    6.08    1.60
   0   0 -16    6.35    1.11
   0   0  16    2.64    1.07
   0   0 -16    3.52    2.27
   0   1 -16   14.82    2.25
   0  -1  16   14.20    2.37
   0   1 -16   13.36    1.83
   0   1 -16   11.21    3.09
   0  -1  16   13.41    1.83
   0  -1  15   12.68    2.20
   0   1 -15   10.81    2.03
   0   1 -15   11.38    2.09
   0   1 -15   12.96    1.66
   0   1 -15    7.62    2.61
   0  -1  15   13.54    1.74
   0   1 -14    0.51    1.09
   0   1 -14    2.14    1.20
   0  -1  14   -0.91    1.07
   0   1 -14   -0.61    1.85
   0  -1  13    2.21    1.14
   0   1 -13    1.80    1.04
   0   1 -13    0.95    1.17
   0   1 -13    2.28    0.65
   0   1 -13    0.29    1.70
   0  -1  13    0.73    0.76
   0  -1  12    1.57    1.22
   0   1 -12    0.30    1.03
   0   1 -12    0.78    0.58
   0   1 -12    1.37    1.77
   0  -1  12    0.50    0.65
   0  -1  11  128.90   13.82
   0   1 -11  148.25   13.79
   0   1 -11  134.92   13.84
   0   1 -11  136.81   13.57
   0   1 -11  102.63   14.10
   0  -1  11  138.98   13.60
   0   1 -10   32.55    3.30
   0  -1  10   25.16    3.38
   0   1 -10   26.47    3.38
   0   1 -10   33.06    3.13
   0   1 -10   21.75    3.83
   0  -1  10   25.39    3.09
   0   1  -9    2.20    0.86
   0  -1   9    2.15    1.06
   0   1  -9    5.13    1.24
   0   1  -9    2.71    0.60
   0  -1   9    2.89    0.68
   0   1  -9    1.83    1.60
   0   1  -8   77.88    7.49
   0  -1   8   66.17    7.51
   0   1  -8   71.84    7.55
   0   1  -8   73.74    7.32
   0   1  -8   65.55    7.88
   0  -1   8   73.63    7.34
   0  -1   7  438.93   42.66
   0   1  -7  469.14   42.61
   0   1  -7  453.57   42.67
   0   1  -7  429.42   42.47
   0  -1   7  410.31   42.47
   0   1  -7  413.63   42.98
   0   1  -6  170.18   13.97
   0  -1   6  138.41   13.99
   0   1  -6  143.25   14.00
   0   1  -6  138.50   13.82
   0  -1   6  128.09   13.83
   0   1  -6  131.53   14.33
   0   1  -5    0.61    0.66
   0   1  -5   -0.17    0.36
   0   1  -4   13.54    1.59
   0  -1   4   11.73    1.32
   0  -1   3  367.81   37.73
   0   1  -3  405.83   37.69
   0   1  -3  390.28   37.74
   0  -1   3  378.60   37.63
   0   1  -3  393.70   37.63
   0   1  -3  340.72   37.88
   0  -1   2    4.70    0.63
   0   1  -2    3.50    0.58
   0  -1   2    4.14    0.53
   0   1  -2    3.70    0.54
   0  -1   2    3.82    0.80
   0   1  -2    3.43    0.77
   0   1  -1  397.87   36.79
   0  -1   1  364.12   36.74
   0  -1  -2  326.36   34.99
   0  -1  -2  368.52   34.89
   0   1   3   63.10    6.49
   0   1   3   57.64    6.21
   0  -1  -3   67.74    6.22
   0  -1  -3   63.74    6.44
   0   1   4 1720.94  170.67
   0  -1  -4 1792.34  170.67
   0  -1  -4 1688.31  170.64
   0  -1  -4 1714.17  170.88
   0   1   4 1872.90  170.97
   0   1   4 1771.75  170.64
   0  -1  -5  170.09   16.34
   0   1   5  175.49   16.36
   0  -1  -5  126.61   16.54
   0   1   5  166.36   16.29
   0  -1  -6    0.18    0.52
   0   1   6    0.61    0.65
   0  -1  -6    0.14    1.24
   0   1   6   -1.01    1.64
   0  -1  -6    0.44    0.42
   0   1   7  496.18   49.05
   0  -1  -7  505.30   48.46
   0  -1  -7  472.71   48.87
   0   1   7  489.44   48.46
   0   1   8  441.24   43.13
   0   1   8  466.55   43.75
   0  -1  -8  454.44   43.01
   0   1   8  433.28   43.01
   0  -1  -8  374.61   43.41
   0   1   9   46.23    4.92
   0  -1  -9   47.36    4.91
   0   1   9   48.14    4.76
   0   1   9   41.97    5.57
   0  -1  -9   35.91    5.25
   0  -1  -9   45.61    4.73
   0  -1 -10   40.04    4.28
   0   1  10   35.82    4.22
   0  -1 -10   38.25    4.06
   0  -1 -10   32.21    4.67
   0   1  10   41.69    4.09
   0  -1 -11    3.72    1.04
   0   1  11    2.70    1.06
   0  -1 -11    1.90    0.90
   0  -1 -11    0.71    1.69
   0   1  11    2.69    0.70
   0  -1 -11    3.30    0.72
   0  -1 -12    4.26    0.99
   0  -1 -12    1.14    0.93
   0   1  12    3.92    1.20
   0   1  12    1.79    0.75
   0  -1 -12    2.04    1.79
   0  -1 -12    2.51    0.71
   0  -1 -13    0.95    0.98
   0   1  13   -0.15    1.03
   0   1  13    1.69    0.71
   0  -1 -13    2.69    1.65
   0  -1 -13    1.47    0.71
   0   1  14   80.92    7.83
   0  -1 -14   77.13    7.67
   0  -1 -14   73.97    7.70
   0  -1 -14   70.45    7.45
   0   1  14   69.88    7.49
   0  -1 -15    6.95    1.50
   0  -1 -15    9.00    1.50
   0   1  15    5.58    1.60
   0  -1 -15    4.78    2.22
   0  -1 -16    0.16    1.23
   0  -1 -16    0.15    0.91
   0   1  16    0.37    1.17
   0  -1 -16    0.30    0.58
   0  -1 -16    0.93    2.16
   0   1  16    2.09    0.92
   0  -1 -17    0.68    1.08
   0  -1 -17   -0.16    1.19
   0   1  17    0.60    1.22
   0   1  17    0.94    0.88
   0  -1 -17   -0.10    0.74
   0  -1 -17    1.30    2.35
   0   2 -15   21.80    2.76
   0  -2  15   19.11    2.89
   0   2 -15   23.66    2.54
   0  -2  15   18.06    2.46
   0   2 -15   14.37    3.31
   0   2 -14   53.87    5.21
   0   2 -14   35.32    5.11
   0   2 -14   48.48    4.89
   0   2 -14   26.94    5.47
   0   2 -13   15.25    2.74
   0  -2  13   19.66    2.86
   0   2 -13   24.74    2.90
   0   2 -13   18.55    3.49
   0  -2  13   22.31    2.48
   0  -2  12   19.83    2.95
   0   2 -12   27.96    3.03
   0   2 -12   18.30    2.96
   0   2 -12   22.53    2.56
   0  -2  12   22.69    2.57
   0  -2  11   46.75    5.30
   0   2 -11   47.51    5.37
   0   2 -11   52.21    5.04
   0   2 -11   41.33    5.81
   0  -2  11   46.04    5.03
   0  -2  10    2.83    1.16
   0   2 -10    4.33    1.13
   0   2 -10    4.07    1.31
   0   2 -10    4.90    0.82
   0  -2  10    3.52    0.78
   0   2 -10    3.09    2.00
   0  -2   9    1.82    1.04
   0   2  -9    1.59    0.84
   0   2  -9    1.17    1.01
   0   2  -9    1.15    0.53
   0  -2   9    0.77    0.52
   0   2  -9    1.72    1.77
   0   2  -8    0.19    0.80
   0  -2   8   -0.12    0.87
   0   2  -8    0.24    0.94
   0   2  -8    0.35    0.46
   0  -2   8    0.69    0.46
   0   2  -8   -0.23    1.51
   0   2  -7  142.24   12.26
   0  -2   7  112.39   12.27
   0   2  -7  109.49   12.27
   0   2  -7  123.23   12.08
   0   2  -7  106.31   12.63
   0  -2   7  120.25   12.08
   0   2  -6    3.48    0.84
   0   2  -6    4.36    1.01
   0  -2   6    1.26    0.87
   0   2  -6    2.60    0.58
   0  -2   6    2.85    0.57
   0   2  -6    2.02    1.60
   0  -2   5  378.04   45.78
   0   2  -5  521.74   45.79
   0   2  -5  508.63   45.87
   0   2  -5  498.20   45.70
   0  -2   5  461.73   45.66
   0   2  -5  368.09   46.01
   0  -2   4   97.20    9.41
   0   2  -4   99.38    9.33
   0   2  -4   70.09    9.54
   0   2  -3   76.02    9.22
   0  -2   3  103.01    9.18
   0   2  -3   95.21    9.31
   0   2  -2    1.66    0.55
   0  -2   2    1.04    0.47
   0  -2   2    1.31    0.70
   0   2  -2    2.52    0.93
   0   2  -2    1.06    0.62
   0  -2   2    0.98    0.86
   0  -2   1 2081.80  207.49
   0   2  -1 2108.59  207.49
   0  -2   1 2160.99  207.56
   0   2  -1 2046.49  207.56
   0  -2   1 2164.19  207.63
   0   2  -1 2332.83  207.65
   0  -2   0  171.51   17.92
   0   2   0  206.03   18.04
   0   2   1  159.88   17.93
   0  -2  -1  206.62   17.97
   0  -2  -2   20.73    2.51
   0  -2  -3 1130.12  116.81
   0   2   3 1200.56  116.84
   0  -2  -3 1195.38  116.72
   0   2   3 1237.85  116.74
   0  -2  -4 1778.44  169.10
   0  -2  -4 1660.81  169.08
   0  -2  -4 1453.64  169.27
   0   2   4 1942.39  169.36
   0  -2  -4 1868.42  169.12
   0  -2  -4 1624.32  169.29
   0  -2  -5   11.56    1.29
   0   2   5   11.56    1.26
   0   2   5   10.90    1.92
   0   2   5    8.31    1.21
   0  -2  -5   10.80    1.83
   0   2   6   30.64    3.46
   0  -2  -6   31.71    3.47
   0   2   6   25.48    4.05
   0  -2  -6   36.98    3.44
   0  -2  -7  107.55   10.31
   0   2   7   80.54   10.26
   0   2   7  105.85   10.26
   0   2   7  112.66   10.91
   0  -2  -7   99.05   10.64
   0  -2  -7  114.40   10.28
   0  -2  -8  107.99   10.68
   0  -2  -8   95.43   11.09
   0   2   8  107.39   10.68
   0   2   8  118.76   11.44
   0   2   9   54.26    5.56
   0  -2  -9   53.88    5.43
   0   2   9   51.26    6.30
   0  -2  -9   50.59    5.96
   0   2   9   52.70    5.44
   0   2  10  170.21   19.22
   0  -2 -10  203.10   19.25
   0  -2 -10  209.91   19.13
   0   2  10  200.49   20.00
   0   2  10  193.13   19.13
   0  -2 -10  151.96   19.53
   0  -2 -11    0.21    0.70
   0   2  11    0.22    0.84
   0   2  11   -0.15    0.58
   0  -2 -11   -0.07    0.53
   0   2  11    1.85    1.96
   0  -2 -11   -0.46    1.53
   0   2  12   28.90    3.19
   0  -2 -12   28.21    3.11
   0  -2 -12   27.15    2.94
   0   2  12   25.33    2.93
   0  -2 -12   19.98    3.55
   0  -2 -13   15.77    1.92
   0  -2 -13   14.33    1.94
   0   2  13   11.67    1.92
   0   2  13   12.37    1.73
   0  -2 -13   13.33    2.68
   0  -2 -13   13.66    1.72
   0  -2 -14  114.06   11.92
   0   2  14  107.37   11.95
   0   2  14  112.69   11.77
   0  -2 -14  124.64   11.75
   0  -2 -15    1.01    0.95
   0  -2 -15    0.67    0.91
   0   2  15    0.96    1.11
   0  -2 -15   -1.45    1.96
   0  -2 -16   15.87    2.58
   0  -2 -16   21.95    2.64
   0   2  16   19.70    2.76
   0  -2 -16   15.02    3.29
   0   2  16   20.31    2.43
   0  -2 -16   19.74    2.36
   0  -2 -17   -0.64    1.19
   0  -2 -17    1.39    1.13
   0   2  17    3.15    1.37
   0  -2 -17    0.95    2.13
   0  -2 -17    1.04    0.82
   0   2  17    1.27    0.88
   0   3 -15   23.49    2.92
   0  -3  15   18.70    3.03
   0   3 -15   23.84    3.17
   0   3 -15   22.85    2.73
   0   3 -15   19.88    3.79
   0  -3  15   20.03    2.58
   0   3 -14   14.38    2.11
   0  -3  14   10.28    2.15
   0   3 -14   15.24    1.90
   0  -3  14   13.78    1.83
   0   3 -13  146.00   15.50
   0   3 -13  169.49   15.47
   0   3 -12    4.98    1.19
   0  -3  12    2.96    1.44
   0   3 -12    6.22    1.62
   0   3 -12    2.97    0.96
   0   3 -12    1.81    2.10
   0  -3  12    4.23    0.94
   0   3 -11   80.06    7.26
   0  -3  11   61.84    7.22
   0   3 -11   62.74    7.29
   0   3 -11   63.36    6.99
   0  -3  11   69.87    6.95
   0   3 -10    1.77    0.91
   0  -3  10   -0.76    1.16
   0   3 -10    0.31    1.14
   0   3 -10    0.97    0.66
   0   3 -10    2.50    1.90
   0  -3  10    1.11    0.59
   0   3  -9    0.93    0.88
   0  -3   9   -0.71    1.00
   0   3  -9    0.14    1.04
   0   3  -9    0.85    0.65
   0   3  -9    2.85    1.94
   0  -3   9   -0.27    0.52
   0   3  -8  192.56   15.94
   0  -3   8  154.09   15.95
   0   3  -8  156.04   15.97
   0   3  -8  148.09   15.74
   0   3  -8  119.09   16.20
   0  -3   8  160.88   15.69
   0   3  -7   16.96    1.95
   0  -3   7   11.26    1.95
   0   3  -7   16.08    2.09
   0   3  -7   13.59    1.78
   0  -3   7   15.62    1.70
   0   3  -7   10.37    2.46
   0  -3   6  118.98   12.99
   0   3  -6  149.21   12.94
   0   3  -6  123.66   12.98
   0   3  -6  121.82   12.85
   0  -3   6  131.22   12.77
   0   3  -6  110.57   13.27
   0  -3   5  306.11   31.95
   0   3  -5  314.69   31.88
   0  -3   5  335.38   31.76
   0   3  -5  324.80   31.96
   0  -3   4    8.10    1.13
   0   3  -4    7.22    1.16
   0  -3   4    8.18    1.07
   0   3  -4    7.54    1.28
   0  -3   4    7.92    1.35
   0   3  -4   11.39    1.39
   0   3  -3   11.06    1.36
   0  -3   3   11.62    1.50
   0  -3   2  275.22   26.43
   0  -3   2  256.00   26.58
   0  -3   1  270.98   27.72
   0   3  -1  273.01   27.72
   0  -3   1  322.44   27.97
   0   3  -1  310.34   28.00
   0  -3   1  300.81   27.85
   0   3  -1  275.19   27.84
   0   3   0    0.48    0.37
   0  -3   0    0.18    0.34
   0   3   0    0.54    1.14
   0  -3   0    0.31    0.89
   0   3   0    0.53    0.66
   0  -3   0   -0.05    0.59
   0   3   1   96.32    9.27
   0  -3  -1   95.33    9.21
   0   3   1   88.09    9.28
   0  -3  -1  100.49    9.29
   0   3   1   85.04    9.43
   0  -3  -1   85.06    9.42
   0   3   2 1034.93  100.53
   0  -3  -2 1046.56  100.52
   0  -3  -2  970.39  100.70
   0  -3  -3 1496.28  154.91
   0   3   3 1717.07  154.93
   0   3   3 1515.12  155.15
   0  -3  -3 1609.40  155.17
   0   3   3 1556.93  154.98
   0  -3  -3 1598.00  154.98
   0   3   4   45.73    4.82
   0  -3  -4   47.79    4.83
   0  -3  -4   53.71    5.30
   0  -3  -4   50.24    5.02
   0   3   4   52.81    5.08
   0   3   5   59.26    5.60
   0  -3  -5   52.39    5.56
   0   3   5   58.50    5.94
   0  -3  -5   53.51    5.84
   0  -3  -6   74.38    6.86
   0  -3  -6   63.74    6.82
   0  -3  -6   53.22    7.15
   0  -3  -6   70.58    6.87
   0  -3  -6   72.23    7.21
   0  -3  -7  148.55   13.09
   0  -3  -7  114.73   13.03
   0  -3  -7  105.98   13.31
   0   3   7  133.26   13.56
   0  -3  -7  142.83   13.08
   0  -3  -7  134.09   13.43
   0  -3  -8   16.72    2.00
   0  -3  -8   13.45    2.30
   0  -3  -8   14.94    2.58
   0  -3  -8   18.30    1.95
   0   3   8   18.85    2.84
   0  -3  -9  119.87   10.83
   0   3   9  100.91   10.80
   0   3   9  128.03   11.70
   0   3  10   40.00    4.83
   0  -3 -10   43.27    5.35
   0   3  10   44.41    4.79
   0  -3 -10   51.63    4.83
   0   3  10   50.79    5.78
   0  -3 -11   85.08    9.18
   0   3  11   85.21    9.20
   0   3  11   87.14    9.11
   0  -3 -11   76.62    9.65
   0   3  11   99.57   10.20
   0  -3 -11  101.68    9.14
   0  -3 -12   -0.21    0.69
   0   3  12   -0.11    0.84
   0  -3 -12    0.16    0.65
   0  -3 -12    0.24    1.52
   0   3  12    0.33    0.68
   0  -3 -13    9.13    1.48
   0   3  13    6.81    1.51
   0  -3 -13    8.76    1.27
   0   3  13   12.07    2.84
   0   3  13    9.31    1.32
   0  -3 -13    8.97    2.29
   0  -3 -14  106.34   10.74
   0   3  14  101.85   10.75
   0  -3 -14   82.19   11.09
   0   3  14  104.62   10.61
   0  -3 -14  109.81   10.59
   0  -3 -15    5.29    1.19
   0   3  15    3.94    1.24
   0  -3 -15    5.69    1.38
   0   3  15    4.50    1.03
   0  -3 -16    2.43    1.02
   0  -3 -16    2.23    1.10
   0   3  16    0.63    1.23
   0  -3 -16    2.67    1.92
   0  -3 -16    2.70    0.89
   0   3  16    3.05    0.90
   0  -3 -17   26.02    3.59
   0  -3 -17   38.19    3.76
   0   3  17   27.19    3.71
   0  -3 -17   21.77    4.17
   0   3  17   30.47    3.49
   0  -3 -17   31.22    3.44
   0  -4  14    5.70    1.69
   0   4 -14    7.83    1.57
   0   4 -14    2.26    1.69
   0   4 -14    7.35    1.53
   0  -4  14    6.02    1.17
   0   4 -14    4.38    2.38
   0   4 -13  244.82   21.49
   0  -4  13  194.14   21.50
   0   4 -13  202.30   21.53
   0   4 -13  218.67   21.42
   0   4 -13  171.13   21.85
   0   4 -12   62.11    6.15
   0  -4  12   55.45    5.86
   0   4 -12   40.66    6.59
   0   4 -11    3.46    1.12
   0  -4  11    1.73    1.15
   0   4 -11    1.95    1.44
   0   4 -11    1.06    0.88
   0   4 -11    3.64    2.27
   0  -4  11    2.18    0.75
   0  -4  10    2.76    1.18
   0   4 -10    4.84    1.51
   0   4 -10    4.34    1.16
   0  -4  10    4.21    0.85
   0   4  -9   31.09    3.11
   0  -4   9   24.30    3.21
   0   4  -9   27.39    3.23
   0  -4   9   22.30    2.82
   0   4  -9   29.79    3.11
   0   4  -9   23.51    3.82
   0  -4   8  263.74   24.77
   0  -4   8  238.27   24.44
   0   4  -8  258.15   24.66
   0   4  -8  247.68   24.76
   0  -4   7   26.13    2.86
   0   4  -7   20.53    2.76
   0  -4   7   21.24    2.41
   0   4  -7   23.42    2.72
   0  -4   6   15.85    2.19
   0   4  -6   18.15    2.02
   0   4  -6   17.23    2.20
   0   4  -6   16.02    2.19
   0  -4   6   15.73    1.85
   0   4  -6   15.42    2.71
   0   4  -5  198.05   20.07
   0  -4   5  226.05   20.03
   0   4  -5  158.89   20.17
   0  -4   5  192.16   20.20
   0   4  -5  214.67   20.26
   0   4  -4  125.28   12.31
   0  -4   4  120.30   12.28
   0   4  -4  116.85   12.53
   0  -4   4  125.28   12.34
   0  -4   4  121.34   12.45
   0   4  -4  133.04   12.50
   0  -4   3   32.10    3.54
   0   4  -3   35.27    3.56
   0  -4   3   35.92    3.76
   0   4  -3   32.02    3.88
   0   4  -3   39.12    3.81
   0  -4   3   30.88    3.72
   0   4  -2  833.11   83.17
   0   4  -2  846.28   83.48
   0   4  -2  889.03   83.34
   0  -4   1  114.37   11.76
   0  -4   1  132.49   11.95
   0  -4   0   21.70    2.31
   0   4   0   23.63    2.32
   0  -4   0   20.84    2.69
   0   4   0   20.44    2.50
   0   4   1  256.53   24.90
   0  -4  -1  258.27   24.84
   0  -4  -1  254.60   24.95
   0   4   1  238.12   24.94
   0  -4  -2  409.61   38.04
   0   4   2  386.60   38.03
   0  -4  -2  384.27   38.03
   0   4   2  386.79   38.05
   0  -4  -2  353.47   38.22
   0  -4  -3  101.29   10.29
   0   4   3   98.58   10.30
   0  -4  -3  109.08   10.63
   0  -4  -3  108.82   10.32
   0   4   3  106.24   10.33
   0   4   4   82.32    8.51
   0  -4  -4   86.61    8.51
   0   4   4   94.11    8.63
   0  -4  -4   82.49    8.59
   0  -4  -5   -0.12    0.45
   0   4   5    0.39    0.51
   0   4   5    0.43    1.29
   0  -4  -5    0.88    0.90
   0   4   5   -0.61    0.98
   0  -4  -6   16.22    2.10
   0   4   6   23.29    2.16
   0   4   6   19.87    2.72
   0  -4  -6   19.82    2.78
   0  -4  -6   21.01    2.49
   0  -4  -7    7.68    1.04
   0  -4  -7    7.17    0.98
   0  -4  -7    6.24    1.68
   0   4   7    7.69    1.74
   0  -4  -7    7.70    1.09
   0  -4  -8  147.73   13.79
   0  -4  -8  132.68   13.73
   0  -4  -8  124.16   14.15
   0  -4  -8  139.56   14.17
   0   4   8  154.96   14.35
   0  -4  -8  137.44   13.77
   0  -4  -9    2.50    0.74
   0  -4  -9    2.49    1.43
   0   4   9   -0.22    1.76
   0  -4  -9    2.02    0.65
   0  -4  -9    4.23    1.39
   0  -4 -10   32.77    4.39
   0   4  10   41.12    4.91
   0  -4 -10   43.76    3.99
   0  -4 -11    0.71    0.71
   0  -4 -11    0.40    0.67
   0  -4 -11    0.40    1.29
   0  -4 -11    0.21    1.42
   0  -4 -11    0.55    0.67
   0   4  11    0.87    1.99
   0  -4 -12  157.66   14.23
   0  -4 -12  129.11   14.15
   0  -4 -12  112.42   14.48
   0  -4 -12  123.72   14.65
   0   4  12  159.89   15.26
   0  -4 -12  150.01   14.16
   0  -4 -13    2.26    0.86
   0  -4 -13    1.80    1.47
   0   4  13    0.70    2.22
   0  -4 -13    1.48    1.68
   0  -4 -13    1.59    0.75
   0  -4 -14   32.77    3.92
   0   4  14   38.04    5.27
   0  -4 -14   32.78    4.59
   0  -4 -14   36.57    3.86
   0  -4 -15    0.76    0.88
   0  -4 -15    1.11    1.88
   0  -4 -16   15.37    2.18
   0  -4 -16   15.69    2.12
   0  -4 -16   16.17    2.01
   0  -4 -16   12.23    2.84
   0  -4 -17    1.12    0.96
   0  -4 -17   -0.43    1.02
   0  -4 -17   -0.10    0.80
   0  -4 -17    0.30    1.82
   0   5 -14   13.58    2.01
   0  -5  14   10.11    2.23
   0   5 -14    9.80    2.35
   0   5 -14    9.07    2.11
   0   5 -14    9.85    2.91
   0  -5  14   13.82    1.73
   0  -5  13   12.67    2.31
   0   5 -13   15.45    2.10
   0   5 -13   16.90    2.48
   0  -5  13   14.64    1.81
   0   5 -13   10.88    3.14
   0  -5  12   39.26    4.79
   0   5 -12   46.10    4.69
   0   5 -12   44.90    4.97
   0   5 -12   33.74    4.75
   0   5 -12   33.83    5.36
   0   5 -11    9.01    1.50
   0   5 -11    9.31    2.66
   0  -5  11    6.87    1.22
   0   5 -10    8.05    1.80
   0  -5  10   10.82    1.40
   0  -5  10    7.26    1.76
   0   5 -10   11.04    1.92
   0  -5   9  235.78   23.10
   0   5  -9  234.71   23.13
   0   5  -9  201.55   23.04
   0  -5   9  236.71   22.76
   0  -5   8   29.81    3.22
   0   5  -8   25.80    2.91
   0   5  -8   24.47    3.16
   0   5  -8   22.92    3.10
   0  -5   8   23.02    2.70
   0   5  -8   29.30    3.85
   0   5  -7   60.24    6.07
   0  -5   7   61.77    6.28
   0   5  -7   59.38    6.29
   0   5  -7   51.38    6.26
   0  -5   7   57.76    5.93
   0   5  -7   48.42    6.59
   0   5  -6   -0.36    0.69
   0  -5   6    1.51    1.04
   0   5  -6    0.42    0.98
   0  -5   6    0.20    0.54
   0   5  -6    0.16    1.02
   0   5  -6    0.23    1.72
   0  -5   5   95.66   10.51
   0   5  -5  103.69   10.57
   0   5  -5  107.28   10.89
   0  -5   5  109.68   10.57
   0  -5   5  105.06   10.74
   0   5  -5  120.15   10.84
   0  -5   4    3.61    0.78
   0   5  -4    4.43    0.82
   0   5  -4    4.97    1.44
   0  -5   4    3.82    1.03
   0   5  -4    5.33    1.20
   0  -5   4    4.80    1.20
   0   5  -3    1.72    0.57
   0  -5   3    1.46    0.57
   0  -5   3    0.12    0.95
   0   5  -3    2.09    1.26
   0  -5   3    3.57    1.05
   0   5  -3    1.22    1.05
   0   5  -2  503.43   53.08
   0  -5   2  573.18   53.12
   0   5  -2  539.63   53.53
   0  -5   2  522.49   53.40
   0   5  -2  613.75   53.34
   0  -5   2  525.43   53.26
   0   5  -1   10.73    1.40
   0   5  -1   15.67    2.29
   0  -5   1   17.00    2.17
   0  -5   1   13.53    1.73
   0  -5   0   52.50    5.48
   0   5   0   60.39    5.96
   0  -5   0   59.31    5.70
   0   5   1  275.99   26.62
   0  -5  -1  270.10   26.56
   0   5   1  260.78   26.89
   0   5   2   59.10    5.47
   0  -5  -2   47.83    5.35
   0   5   2   53.71    5.68
   0   5   2   55.68    5.45
   0   5   3    3.55    0.90
   0  -5  -3    3.72    0.86
   0   5   3    5.65    0.93
   0  -5  -3    4.63    0.90
   0   5   4   79.81    8.13
   0  -5  -4   82.65    8.10
   0   5   4   64.97    8.43
   0  -5  -4   84.89    8.51
   0   5   4   92.22    8.20
   0  -5  -4   75.65    8.14
   0   5   5  542.42   48.90
   0  -5  -5  486.96   48.88
   0   5   5  506.08   49.29
   0  -5  -5  533.52   49.33
   0   5   5  425.67   48.97
   0  -5  -5  510.84   48.97
   0  -5  -6   16.80    1.80
   0   5   6   16.54    1.81
   0  -5  -6   16.62    2.61
   0   5   6   13.04    2.54
   0   5   6   16.63    2.16
   0  -5  -6   13.67    1.99
   0  -5  -7  354.75   34.61
   0   5   7  333.39   34.62
   0   5   7  396.27   35.24
   0  -5  -7  384.61   35.16
   0  -5  -8    2.19    0.69
   0   5   8    2.72    0.71
   0  -5  -8    1.69    1.45
   0   5   8    2.03    1.49
   0  -5  -8    3.41    1.14
   0   5   8    2.18    1.50
   0  -5  -9   57.88    6.10
   0  -5  -9   63.97    6.06
   0  -5  -9   50.86    6.58
   0   5   9   51.72    6.59
   0  -5  -9   63.24    6.13
   0  -5  -9   45.10    6.43
   0  -5 -10  202.73   20.11
   0  -5 -10  164.52   20.47
   0   5  10  213.14   20.74
   0  -5 -10  224.85   20.15
   0  -5 -10  167.97   20.44
   0  -5 -11   33.41    3.76
   0  -5 -11   30.24    4.27
   0   5  11   30.13    4.69
   0  -5 -11   38.97    3.85
   0  -5 -11   36.76    4.38
   0  -5 -12   34.34    3.52
   0  -5 -12   24.28    3.35
   0  -5 -12   28.87    3.99
   0  -5 -12   28.31    3.99
   0   5  12   39.85    4.78
   0  -5 -12   36.34    3.47
   0  -5 -13    9.80    1.40
   0  -5 -13    7.16    1.25
   0  -5 -13    6.79    1.94
   0   5  13   11.79    2.81
   0  -5 -13    8.66    1.31
   0  -5 -13    8.70    2.09
   0  -5 -14   10.44    1.71
   0  -5 -14   10.22    1.64
   0  -5 -14    7.89    2.15
   0  -5 -14   14.53    1.68
   0  -5 -14    9.33    2.31
   0   5  14   10.94    2.99
   0  -5 -15   38.91    4.11
   0  -5 -15   33.04    4.00
   0  -5 -15   31.10    4.62
   0   5  15   51.38    5.68
   0  -5 -15   44.04    4.93
   0  -5 -16   11.48    1.73
   0  -5 -16   10.70    1.63
   0  -5 -16    5.47    2.29
   0  -5 -16   11.01    1.57
   0  -5 -17   20.18    2.57
   0  -5 -17   18.77    2.53
   0  -5 -17   18.24    3.25
   0  -5 -17   21.47    2.50
   0  -5 -17   16.84    3.21
   0  -5 -18   20.87    2.62
   0  -5 -18   22.33    2.61
   0  -5 -18   12.49    2.45
   0  -5 -18   12.26    3.20
   0  -5 -18   22.80    2.46
   0  -5 -18   16.13    3.36
   0   6 -13   14.22    2.05
   0  -6  13   12.92    2.24
   0   6 -13   12.35    2.37
   0   6 -13    8.88    2.30
   0   6 -13    7.52    2.80
   0  -6  13   10.82    1.64
   0  -6  12   11.39    2.06
   0   6 -12   12.27    2.32
   0   6 -12   12.36    2.39
   0  -6  12   11.22    1.60
   0  -6  11   49.72    6.32
   0   6 -11   66.39    6.29
   0   6 -11   59.67    6.53
   0   6 -11   53.62    6.53
   0   6 -11   43.12    6.85
   0  -6  10    2.75    1.30
   0   6 -10    2.53    1.05
   0   6 -10    3.58    2.17
   0  -6  10    2.61    0.78
   0   6  -9   87.49    8.35
   0   6  -9   82.76    8.61
   0   6  -9   73.69    8.62
   0  -6   9   77.25    8.14
   0   6  -8    9.23    1.38
   0   6  -8    7.18    1.78
   0  -6   8    7.03    1.58
   0  -6   8    8.09    1.15
   0   6  -8    8.26    1.88
   0   6  -8    2.60    1.89
   0  -6   7   86.49   10.62
   0   6  -7  103.84   10.50
   0   6  -7  120.19   10.84
   0  -6   7  110.86   10.41
   0   6  -7   93.12   10.81
   0   6  -7   83.98   10.99
   0   6  -6   36.18    3.91
   0  -6   6   37.57    3.86
   0   6  -6   32.05    4.26
   0  -6   6   33.95    4.10
   0   6  -6   34.35    4.17
   0  -6   5    6.09    0.96
   0   6  -5    4.55    0.91
   0  -6   5    3.59    1.01
   0   6  -5    2.39    1.53
   0   6  -5    4.37    1.25
   0  -6   5    4.12    1.32
   0   6  -4    9.61    1.28
   0  -6   4    8.54    1.21
   0  -6   4    8.21    1.59
   0   6  -4    5.21    1.69
   0  -6   4   11.17    1.64
   0   6  -4    9.52    1.58
   0  -6   3   35.40    3.99
   0   6  -3   39.10    4.00
   0   6  -3   42.91    4.60
   0  -6   3   39.78    4.37
   0   6  -3   39.28    4.30
   0   6  -2  248.72   26.32
   0  -6   2  252.44   26.33
   0   6  -2  319.09   26.92
   0  -6   2  284.41   26.74
   0   6  -2  299.70   26.62
   0  -6   2  278.78   26.55
   0   6  -1    4.00    0.71
   0  -6   1    3.92    0.71
   0  -6   1    4.21    1.32
   0   6  -1    5.22    1.69
   0  -6   1    2.77    1.11
   0   6  -1    2.72    1.12
   0   6   0    0.19    0.44
   0   6   0    0.46    1.40
   0  -6   0   -1.32    1.08
   0   6   0   -0.47    0.87
   0  -6   0    1.05    0.95
   0  -6  -1  130.67   12.91
   0   6   1  121.68   13.31
   0  -6  -1  119.89   13.27
   0  -6  -1  132.60   13.11
   0   6   1  138.45   13.11
   0  -6  -2   19.85    2.12
   0   6   2   20.19    2.31
   0   6   2   16.42    2.68
   0  -6  -2   21.37    2.36
   0   6   3   62.03    6.66
   0  -6  -3   72.46    6.64
   0  -6  -3   68.22    7.11
   0   6   3   51.31    6.89
   0  -6  -4    0.65    0.76
   0   6   4    0.60    0.69
   0  -6  -4   -0.32    1.43
   0   6   4    0.27    0.75
   0   6   5   15.39    1.99
   0  -6  -5   19.47    2.01
   0  -6  -5   17.37    2.66
   0   6   5   11.26    2.45
   0   6   5   18.91    2.14
   0  -6  -5   16.38    2.05
   0   6   6  191.13   17.00
   0  -6  -6  157.75   16.94
   0   6   6  176.48   17.47
   0  -6  -6  178.25   17.50
   0   6   6  196.16   17.15
   0  -6  -6  147.65   17.02
   0   6   7    0.87    0.60
   0  -6  -7   -0.18    0.52
   0   6   7    1.82    1.68
   0  -6  -7    1.56    1.69
   0  -6  -7    0.21    0.76
   0  -6  -8    8.79    1.13
   0   6   8    8.10    1.15
   0   6   8    9.03    2.17
   0  -6  -8    6.34    1.88
   0   6   8    6.70    1.68
   0   6   9   21.40    2.72
   0  -6  -9   28.77    2.73
   0  -6  -9   19.16    3.45
   0   6   9   21.97    3.51
   0  -6  -9   27.06    3.15
   0   6   9   22.33    3.38
   0  -6 -10   41.30    4.35
   0  -6 -10   39.06    5.01
   0  -6 -10   37.07    4.72
   0  -6 -10   43.06    4.42
   0   6  10   43.86    5.02
   0  -6 -11   62.24    7.31
   0  -6 -11   65.55    6.74
   0  -6 -11   60.90    7.15
   0   6  11   73.62    7.50
   0  -6 -12   49.64    5.91
   0  -6 -12   49.31    6.50
   0  -6 -12   55.64    6.54
   0   6  12   49.58    6.84
   0  -6 -12   71.09    6.08
   0  -6 -13  234.10   21.75
   0  -6 -13  198.39   21.61
   0  -6 -13  177.39   22.11
   0   6  13  248.50   22.75
   0  -6 -13  226.51   22.31
   0  -6 -13  235.52   21.72
   0  -6 -14    0.21    0.82
   0  -6 -14    0.09    0.70
   0  -6 -14   -0.26    1.59
   0  -6 -14    1.27    1.62
   0   6  14    1.07    2.14
   0  -6 -14   -0.10    0.69
   0  -6 -15   15.29    2.06
   0  -6 -15   18.94    2.19
   0   6  15   19.57    3.53
   0  -6 -15   15.07    2.95
   0  -6 -16    3.17    0.89
   0  -6 -16    1.30    0.95
   0  -6 -16    1.96    1.71
   0  -6 -16    2.83    1.93
   0  -6 -16    1.73    0.87
   0  -6 -17    9.23    1.48
   0  -6 -17    8.93    1.60
   0  -6 -17    8.20    2.40
   0  -6 -17    5.94    2.40
   0   6  17   13.84    3.54
   0  -6 -17   10.88    1.55
   0  -6 -18   21.36    2.67
   0  -6 -18   15.00    2.52
   0  -6 -18   10.76    2.99
   0  -6 -18   19.69    3.61
   0  -6 -18   26.92    2.68
   0   7 -12   14.27    2.13
   0  -7  12   16.42    2.39
   0   7 -12   14.03    2.50
   0   7 -12    9.54    2.36
   0  -7  12   14.24    1.86
   0   7 -12   15.76    3.25
   0  -7  11   32.85    4.72
   0   7 -11   43.25    4.65
   0   7 -11   39.16    4.92
   0  -7  11   42.36    4.43
   0   7 -11   43.62    5.15
   0   7 -11   37.81    5.62
   0   7 -10   12.07    1.80
   0  -7  10    9.67    2.00
   0   7 -10   10.52    2.11
   0   7 -10   10.13    2.33
   0   7 -10    9.53    2.57
   0   7  -9    0.26    0.87
   0  -7   9   -0.19    1.25
   0  -7   9    0.27    0.60
   0   7  -9    0.32    2.10
   0   7  -8   46.07    5.25
   0   7  -8   43.38    5.37
   0  -7   8   45.47    4.76
   0  -7   7  646.30   68.85
   0   7  -7  730.46   68.69
   0   7  -7  759.53   69.01
   0  -7   7  749.01   68.62
   0   7  -7  632.25   69.01
   0   7  -7  535.15   69.16
   0   7  -6   52.76    5.95
   0   7  -6   57.60    6.46
   0  -7   6   63.06    6.01
   0  -7   6   50.13    6.15
   0   7  -6   60.43    6.33
   0   7  -5   86.45    8.52
   0  -7   5   79.36    8.47
   0  -7   5   85.92    8.67
   0   7  -5   78.18    8.96
   0  -7   5   85.19    8.77
   0   7  -5   85.87    8.82
   0   7  -4    2.56    0.73
   0  -7   4    3.25    0.82
   0  -7   4    3.46    1.18
   0   7  -4    2.31    1.53
   0  -7   4    1.83    1.16
   0   7  -4    2.55    1.06
   0  -7   3    3.05    0.70
   0   7  -3    1.77    0.66
   0   7  -3    3.94    1.69
   0  -7   3    0.88    1.34
   0  -7   3    3.32    1.10
   0   7  -3    4.20    1.22
   0  -7   2   10.87    1.44
   0   7  -2   10.79    1.42
   0   7  -2   13.86    2.30
   0  -7   2   10.19    2.18
   0  -7   2   12.91    1.81
   0   7  -1    8.02    1.07
   0  -7   1    7.87    1.06
   0  -7   1    8.53    1.69
   0   7  -1    7.67    1.92
   0  -7   1    8.28    1.44
   0   7  -1    5.15    1.25
   0  -7   0    5.47    0.83
   0   7   0    5.88    0.88
   0  -7   0    3.51    1.50
   0   7   0    8.94    1.86
   0  -7   0    6.15    1.27
   0   7   0    6.45    1.28
   0   7   1 3434.69  337.77
   0   7   1 3464.01  338.18
   0  -7  -1 3346.66  338.12
   0   7   1 3670.19  337.93
   0  -7  -1 3368.20  337.90
   0  -7  -2   17.70    1.94
   0  -7  -2   19.89    2.62
   0   7   2   19.22    2.59
   0   7   2   18.21    2.22
   0  -7  -2   16.86    2.20
   0   7   3   38.92    4.07
   0  -7  -3   38.49    3.93
   0  -7  -3   32.54    4.33
   0   7   3   34.65    4.42
   0  -7  -3   36.59    4.02
   0   7   3   39.44    4.08
   0   7   4    6.37    1.16
   0  -7  -4    8.27    1.19
   0  -7  -4    7.29    1.16
   0  -7  -4    6.16    1.81
   0  -7  -5   40.45    4.12
   0  -7  -5   32.94    4.55
   0   7   5   33.23    4.48
   0   7   5   40.86    4.19
   0  -7  -6    4.84    1.09
   0   7   6    5.12    1.05
   0   7   6    6.45    1.75
   0  -7  -6    6.60    1.84
   0   7   6    7.13    1.19
   0   7   7   10.21    1.47
   0   7   7   13.57    2.37
   0  -7  -7   11.45    2.36
   0  -7  -7   12.13    1.60
   0   7   8    4.83    0.89
   0  -7  -8    6.65    1.94
   0   7   8    6.19    1.92
   0   7   8    4.77    1.44
   0   7   9    3.49    0.78
   0  -7  -9    1.83    1.65
   0   7   9    3.46    1.82
   0   7   9    0.83    1.22
   0  -7  -9    2.09    1.03
   0   7  10   18.88    2.21
   0   7  10   20.12    3.11
   0  -7 -10   20.27    3.02
   0  -7 -10   18.57    2.56
   0   7  10   18.80    2.96
   0  -7 -11  363.97   41.30
   0  -7 -11  451.93   40.88
   0  -7 -11  349.33   41.12
   0   7  11  454.89   41.45
   0  -7 -12    2.44    0.84
   0  -7 -12    4.99    1.85
   0  -7 -12    2.92    1.54
   0   7  12    1.33    2.00
   0  -7 -12    3.30    0.86
   0  -7 -13  131.02   12.29
   0  -7 -13  117.56   12.20
   0  -7 -13  102.25   12.77
   0  -7 -13  127.17   12.30
   0  -7 -13  107.87   12.73
   0   7  13  120.42   13.15
   0  -7 -14    4.30    1.16
   0  -7 -14    3.80    0.89
   0  -7 -14    5.31    1.87
   0  -7 -14    0.74    1.32
   0   7  14    8.25    2.91
   0  -7 -14    4.59    1.05
   0  -7 -15   20.38    2.67
   0  -7 -15   29.37    2.92
   0   7  15   27.85    4.22
   0  -7 -15   26.92    3.76
   0  -7 -16   13.92    1.76
   0  -7 -16    8.82    1.55
   0  -7 -16    9.06    2.46
   0  -7 -16   12.44    1.65
   0  -7 -16    8.12    2.26
   0   7  16    5.22    2.53
   0  -7 -17    0.71    0.90
   0  -7 -17    0.10    0.79
   0  -7 -17    2.05    1.96
   0  -7 -17    2.43    0.94
   0  -7 -18   -0.50    0.87
   0  -7 -18    0.33    0.80
   0  -7 -18    0.61    2.14
   0  -7 -18    2.13    1.95
   0   7  18    2.24    2.64
   0  -7 -18   -0.35    0.92
   0   8 -11   22.35    2.59
   0   8 -11   20.04    2.97
   0  -8  11   19.25    2.78
   0  -8  11   17.66    2.29
   0   8 -11   19.94    3.12
   0   8 -11   10.82    3.56
   0   8 -10    5.08    1.23
   0  -8  10    2.23    1.26
   0   8 -10    4.77    1.67
   0   8 -10    4.33    1.94
   0  -8  10    3.71    0.99
   0   8 -10    6.05    2.57
   0   8  -9    9.45    1.57
   0  -8   9    8.23    1.89
   0   8  -9    9.57    2.03
   0   8  -9   12.01    2.47
   0   8  -9    6.83    2.44
   0   8  -8    7.25    1.31
   0   8  -8    9.38    1.90
   0  -8   8    6.24    1.62
   0  -8   8    6.60    1.14
   0   8  -8    3.91    2.26
   0   8  -7   35.81    4.94
   0  -8   7   40.22    4.31
   0   8  -6  543.64   53.42
   0   8  -6  557.52   53.95
   0  -8   6  553.71   53.51
   0   8  -6  556.00   53.74
   0  -8   6  510.22   53.65
   0   8  -5   88.07    9.09
   0  -8   5   82.99    9.06
   0   8  -5   99.90    9.79
   0  -8   5   94.68    9.36
   0  -8   5   88.65    9.37
   0   8  -5   98.03    9.47
   0   8  -4    3.12    0.80
   0  -8   4    2.01    0.75
   0   8  -4    0.71    1.67
   0  -8   4    1.61    1.32
   0  -8   4    0.77    1.14
   0   8  -4    2.93    1.25
   0  -8   3    6.35    1.27
   0   8  -3   10.62    1.30
   0  -8   3    6.86    1.89
   0   8  -3   12.88    2.30
   0   8  -3   10.90    1.74
   0  -8   3    9.92    1.63
   0   8  -2   32.84    3.59
   0  -8   2   35.82    3.64
   0  -8   2   33.59    4.18
   0   8  -2   45.08    4.52
   0  -8   2   28.98    3.86
   0   8  -2   30.57    3.99
   0   8  -1    0.95    0.55
   0  -8   1    1.33    0.59
   0  -8   1    3.61    1.64
   0   8  -1    0.86    1.64
   0   8  -1    2.68    1.10
   0  -8   1    1.57    1.01
   0  -8   0    9.68    1.15
   0   8   0    8.45    1.12
   0  -8   0    8.81    1.93
   0   8   0    6.51    2.03
   0  -8   0    7.30    1.52
   0   8   0    6.21    1.48
   0   8   1   26.74    2.82
   0  -8  -1   24.92    2.71
   0  -8  -1   21.02    3.39
   0   8   1   21.27    3.33
   0   8   1   28.56    3.04
   0  -8  -1   23.69    3.02
   0   8   2    1.29    0.83
   0  -8  -2    3.22    1.29
   0   8   2   -0.19    1.42
   0  -8  -2    0.97    0.84
   0   8   2    0.21    0.93
   0   8   3    7.83    1.82
   0  -8  -3    5.94    1.16
   0   8   3    4.57    1.13
   0  -8  -4    3.89    0.85
   0   8   4    3.56    0.99
   0  -8  -4    2.00    0.87
   0   8   4    2.02    1.46
   0  -8  -4    2.59    1.64
   0  -8  -5   -0.26    0.74
   0  -8  -5    0.42    0.64
   0   8   5    1.17    0.76
   0  -8  -5    2.74    1.74
   0   8   5   -0.09    0.79
   0  -8  -6   28.10    3.01
   0  -8  -6   25.52    2.91
   0  -8  -6   34.61    3.76
   0   8   6   23.36    3.44
   0   8   6   24.52    3.08
   0  -8  -7    0.89    0.89
   0  -8  -7    2.19    0.74
   0  -8  -7   -0.23    1.71
   0   8   7    0.43    1.56
   0  -8  -8   15.82    2.86
   0   8   8   21.68    2.97
   0   8   9   30.33    4.05
   0  -8  -9   34.55    4.12
   0   8   9   30.72    3.65
   0  -8  -9   27.72    3.51
   0   8  10    6.81    2.01
   0  -8 -10    5.56    1.88
   0   8  10    8.08    1.75
   0  -8 -10    4.13    1.46
   0  -8 -11  121.04   12.73
   0   8  11  126.13   12.83
   0  -8 -11  116.09   12.34
   0   8  11  118.54   12.58
   0  -8 -12   58.76    5.93
   0  -8 -12   53.39    6.74
   0  -8 -12   50.66    6.34
   0   8  12   62.85    6.70
   0  -8 -13   12.75    1.90
   0  -8 -13   17.19    2.88
   0  -8 -13   10.52    2.37
   0   8  13   17.59    3.21
   0  -8 -13   17.12    2.02
   0  -8 -14    6.05    1.18
   0  -8 -14    4.49    1.06
   0  -8 -14    5.75    2.10
   0   8  14    7.06    2.30
   0  -8 -14    5.72    1.72
   0  -8 -15    6.75    1.07
   0  -8 -15    5.45    1.13
   0   8  15    7.22    2.73
   0  -8 -15    3.56    1.82
   0  -8 -15    5.66    1.21
   0  -8 -16    0.33    0.89
   0  -8 -16    0.19    0.82
   0  -8 -16   -0.29    1.67
   0  -8 -16   -0.54    1.55
   0  -8 -16    1.27    0.86
   0  -8 -17    1.02    0.91
   0  -8 -17    0.78    0.78
   0  -8 -17    1.20    1.81
   0  -8 -17   -0.35    0.83
   0  -8 -17    0.85    1.91
   0  -8 -18    3.55    1.19
   0  -8 -18    4.51    1.01
   0  -8 -18    4.00    2.18
   0  -8 -18    7.76    2.27
   0   8  18    4.43    2.77
   0  -8 -18    4.52    1.14
   0   9 -10   85.50    8.35
   0  -9  10   78.86    8.58
   0   9 -10   76.48    8.62
   0   9 -10   56.89    8.65
   0  -9  10   81.61    8.13
   0   9 -10   63.11    9.11
   0   9  -9   18.02    2.42
   0   9  -9   18.67    2.95
   0  -9   9   15.64    2.60
   0  -9   9   19.39    2.30
   0   9  -9   19.92    3.20
   0   9  -9   20.45    3.59
   0  -9   8   31.55    3.79
   0   9  -8   30.15    3.49
   0   9  -8   27.54    3.79
   0   9  -8   30.15    4.25
   0   9  -8   26.14    4.30
   0   9  -7   17.14    2.22
   0   9  -7   20.01    2.79
   0  -9   7   15.58    2.47
   0  -9   7   17.24    2.26
   0   9  -7   15.02    3.12
   0   9  -6   11.81    2.63
   0  -9   6    8.83    1.66
   0  -9   6   10.29    1.91
   0   9  -5    5.72    1.04
   0  -9   5    5.20    1.04
   0   9  -5    2.67    2.01
   0  -9   5    2.96    1.40
   0   9  -5    3.88    1.52
   0   9  -4  207.66   20.29
   0  -9   4  196.07   20.23
   0   9  -4  210.98   20.97
   0  -9   4  209.56   20.70
   0   9  -4  210.33   20.64
   0   9  -3   10.39    1.53
   0  -9   3   11.87    1.55
   0   9  -3   17.18    2.84
   0  -9   3   13.11    2.24
   0  -9   3   11.39    2.01
   0   9  -2    0.82    0.63
   0  -9   2    0.86    0.73
   0   9  -2    1.49    1.63
   0  -9   2    1.07    1.37
   0  -9   2    0.76    0.93
   0   9  -2    0.79    1.04
   0   9  -1    1.15    0.62
   0  -9   1    1.49    0.67
   0  -9   1    1.03    1.41
   0   9  -1    4.95    1.68
   0   9  -1    2.51    1.21
   0  -9   1    2.32    1.18
   0  -9   0   61.27    6.26
   0   9   0   66.79    6.31
   0   9   0   56.49    6.91
   0  -9   0   60.64    6.82
   0  -9   0   60.70    6.56
   0   9   0   52.37    6.49
   0   9   1  104.74   11.02
   0  -9  -1  109.76   10.92
   0   9   1  122.71   11.64
   0  -9  -1  122.00   11.59
   0  -9  -1   93.41   11.14
   0   9   1  123.42   11.26
   0   9   2   76.42    8.55
   0  -9  -2   85.36    8.35
   0   9   2   75.85    8.97
   0  -9  -2   75.16    8.89
   0   9   2   84.44    8.64
   0  -9  -2   92.54    8.69
   0   9   3   84.26    8.27
   0   9   3   73.06    8.58
   0  -9  -3   83.48    8.64
   0  -9  -3   86.94    8.27
   0   9   3   69.38    8.24
   0   9   4   50.65    5.88
   0  -9  -4   52.71    5.96
   0   9   4   51.27    5.48
   0  -9  -4   50.81    5.43
   0  -9  -5   72.29    7.02
   0  -9  -5   76.11    7.69
   0  -9  -5   65.40    6.98
   0   9   5   63.86    7.00
   0  -9  -6    2.39    0.97
   0  -9  -6    0.24    1.89
   0   9   6    4.06    1.64
   0   9   6    4.08    0.96
   0  -9  -6    4.15    0.89
   0  -9  -7   40.50    4.23
   0  -9  -7   36.49    4.08
   0   9   7   39.72    4.18
   0   9   7   37.09    4.69
   0  -9  -7   35.38    4.87
   0   9   8  203.53   18.12
   0  -9  -8  174.21   18.01
   0  -9  -8  184.21   18.72
   0   9   8  150.48   18.48
   0  -9  -9    0.24    0.73
   0  -9  -9   -0.27    1.74
   0   9   9    1.31    1.60
   0   9   9    1.32    1.25
   0  -9 -10  121.79   12.34
   0   9  10  117.95   13.10
   0  -9 -10  125.97   13.13
   0  -9 -10  128.82   12.64
   0   9  10  121.73   12.73
   0  -9 -11   15.62    1.91
   0   9  11   14.52    2.95
   0  -9 -11   14.59    2.90
   0   9  11   14.55    2.54
   0  -9 -11   16.45    2.36
   0  -9 -12    3.13    0.80
   0  -9 -12    2.24    1.94
   0   9  12    2.14    1.93
   0   9  12    2.56    1.72
   0  -9 -12    1.85    1.44
   0  -9 -13    0.71    0.71
   0  -9 -13   -0.57    1.78
   0   9  13   -0.54    1.89
   0  -9 -13   -1.44    1.54
   0  -9 -14    0.89    0.72
   0  -9 -14   -0.10    0.81
   0  -9 -14    3.63    1.71
   0   9  14    1.80    2.10
   0  -9 -15   13.58    1.98
   0  -9 -15   12.13    1.82
   0  -9 -15   11.63    2.74
   0  -9 -15   19.61    2.08
   0   9  15   11.80    3.07
   0  -9 -15   11.26    2.65
   0  -9 -16   17.28    2.06
   0  -9 -16   12.29    1.88
   0  -9 -16   11.85    2.77
   0   9  16   17.01    3.43
   0  -9 -16   16.82    2.79
   0  -9 -16   15.16    2.04
   0  -9 -17    8.78    1.47
   0  -9 -17    6.63    1.34
   0  -9 -17    7.27    2.24
   0  -9 -17   11.02    1.56
   0   9  17    9.39    3.06
   0  -9 -17    7.76    2.35
   0  -9 -18   30.52    3.55
   0  -9 -18   24.71    3.41
   0  -9 -18   22.05    4.29
   0   9  18   39.87    5.32
   0  -9 -18   37.52    3.65
   0  10  -9    3.41    1.13
   0 -10   9    4.95    1.66
   0  10  -9    7.57    1.89
   0  10  -9    6.14    2.28
   0 -10   9    4.31    1.01
   0  10  -9    0.38    2.41
   0  10  -8    0.40    0.93
   0  10  -8    0.22    1.45
   0 -10   8    0.63    1.38
   0  10  -8    3.93    2.30
   0 -10   8    2.34    0.93
   0  10  -8    2.18    2.33
   0  10  -7    2.15    0.92
   0  10  -7    0.64    1.47
   0 -10   7    2.23    1.49
   0 -10   7    0.67    0.96
   0  10  -7    4.18    2.03
   0  10  -7    1.04    1.96
   0  10  -6   24.94    3.18
   0 -10   6   27.82    3.50
   0 -10   5    0.72    0.79
   0 -10   5    0.97    1.27
   0 -10   5   -0.37    1.15
   0  10  -5    0.20    1.31
   0  10  -4   70.06    7.25
   0 -10   4   70.10    7.24
   0 -10   4   66.92    7.68
   0  10  -4   75.20    8.11
   0  10  -3    3.69    0.96
   0 -10   3    4.50    0.94
   0  10  -3    3.38    2.14
   0 -10   3    6.03    1.83
   0 -10   3    6.34    1.48
   0 -10   2    0.49    0.75
   0  10  -2    0.72    0.61
   0 -10   2   -0.92    1.66
   0  10  -2   -0.54    1.67
   0  10  -2    1.53    1.27
   0 -10   2    0.66    1.19
   0 -10   1    3.50    0.83
   0  10  -1    3.05    0.83
   0 -10   1    2.91    1.45
   0  10  -1    6.73    2.16
   0 -10   1    2.51    1.36
   0  10  -1    4.03    1.40
   0 -10   0    1.12    0.63
   0  10   0    0.09    0.61
   0  10   0    3.01    1.86
   0 -10   0    0.68    1.47
   0  10   0    3.81    1.19
   0 -10   0    0.90    1.02
   0 -10  -1    9.38    1.25
   0  10   1    7.30    1.35
   0 -10  -1    7.58    2.11
   0  10   1    7.26    2.18
   0  10   1    9.56    1.60
   0 -10  -1   13.50    1.80
   0 -10  -2   -0.13    0.56
   0  10   2    0.77    0.97
   0 -10  -2    1.77    1.66
   0  10   2   -0.24    1.46
   0  10   2    0.68    1.09
   0 -10  -2   -0.41    1.01
   0  10   3  113.71   11.97
   0 -10  -3  124.85   11.71
   0  10   3  123.19   12.43
   0 -10  -3  123.69   12.37
   0 -10  -3  106.40   11.95
   0  10   3  107.94   11.95
   0  10   4  146.39   17.44
   0 -10  -4  190.54   17.30
   0  10   4  157.43   17.84
   0 -10  -4  182.82   17.52
   0  10   4  163.77   17.50
   0  10   5    1.23    0.92
   0 -10  -5   -0.11    0.79
   0  10   5    0.47    0.94
   0  10   5    0.45    1.35
   0 -10  -5   -0.48    1.71
   0 -10  -6   26.26    3.31
   0  10   6   29.48    3.36
   0 -10  -7    2.09    0.88
   0  10   7    1.38    0.95
   0 -10  -7    0.27    1.77
   0  10   7    0.95    1.59
   0 -10  -8    9.35    1.39
   0  10   8    8.85    1.51
   0 -10  -8    8.04    2.45
   0  10   8    9.07    2.27
   0  10   8   10.44    1.69
   0  10   9   56.72    6.17
   0 -10  -9   55.84    6.05
   0 -10  -9   68.37    7.10
   0  10   9   62.67    6.91
   0 -10  -9   65.26    6.26
   0  10   9   54.38    6.26
   0 -10 -10   63.72    6.65
   0  10  10   67.30    6.74
   0 -10 -10   69.36    7.60
   0  10  10   70.94    7.53
   0  10  10   63.28    7.03
   0 -10 -10   58.28    6.85
   0  10  11   51.44    4.75
   0 -10 -11   44.59    4.70
   0 -10 -11   47.40    5.63
   0  10  11   38.93    5.52
   0 -10 -11   44.50    4.98
   0  10  12   28.27    3.15
   0 -10 -12   27.11    3.07
   0  10  12   24.52    4.07
   0 -10 -12   26.72    4.03
   0  10  12   31.78    3.84
   0 -10 -12   26.93    3.48
   0 -10 -13    6.45    1.11
   0  10  13    7.01    1.26
   0 -10 -13    5.10    1.60
   0  10  13    6.54    2.19
   0 -10 -14   17.25    2.24
   0  10  14   23.87    3.36
   0 -10 -14   18.65    2.84
   0 -10 -15   59.40    5.51
   0 -10 -15   40.78    5.39
   0 -10 -15   51.20    6.31
   0 -10 -15   53.07    5.57
   0 -10 -15   51.90    6.00
   0  10  15   65.17    6.70
   0 -10 -16    1.23    1.06
   0 -10 -16    3.60    0.95
   0 -10 -16    2.46    2.11
   0  10  16    2.88    2.37
   0 -10 -16    3.74    1.07
   0 -10 -16    6.01    1.90
   0 -10 -17   28.20    3.47
   0 -10 -17   27.10    3.38
   0 -10 -17   27.64    4.37
   0 -10 -17   36.16    3.62
   0  10  17   36.59    5.20
   0 -10 -17   30.50    4.20
   0 -11   8   24.04    3.33
   0  11  -8   22.76    2.95
   0  11  -8   22.39    3.50
   0  11  -8   25.89    3.96
   0 -11   8   27.39    2.99
   0  11  -8   14.17    3.92
   0  11  -7    0.80    0.90
   0 -11   7    0.42    1.28
   0  11  -7    1.34    1.58
   0  11  -7    3.23    2.33
   0 -11   7    0.60    1.09
   0  11  -7    1.84    2.43
   0  11  -6   30.18    3.47
   0 -11   6   31.11    3.81
   0  11  -6   26.19    4.40
   0 -11   6   28.01    3.82
   0  11  -6   33.76    3.98
   0  11  -5    5.80    1.24
   0  11  -5    5.05    2.21
   0  11  -5    6.02    1.70
   0 -11   4    3.32    0.91
   0 -11   4    4.15    1.48
   0  11  -4    2.81    1.74
   0 -11   3   22.81    2.64
   0  11  -3   21.21    2.63
   0 -11   3   21.33    3.35
   0 -11   3   25.31    3.16
   0 -11   2    2.95    0.91
   0  11  -2    2.74    0.84
   0 -11   2    3.18    1.67
   0  11  -2    4.63    2.25
   0  11  -2    1.65    1.55
   0  11  -1   83.15    7.95
   0 -11   1   67.74    7.88
   0  11  -1   92.94    8.92
   0 -11   1   70.69    8.46
   0 -11   1   78.38    8.26
   0  11  -1   86.90    8.32
   0  11   0   49.27    5.21
   0 -11   0   53.37    5.16
   0 -11   0   39.07    5.65
   0  11   0   53.00    6.05
   0  11   0   49.62    5.53
   0 -11   0   42.10    5.39
   0 -11  -1    3.56    0.75
   0  11   1    2.10    1.04
   0 -11  -1    3.38    1.73
   0  11   1    1.32    1.85
   0 -11  -1    2.34    1.17
   0  11   1    3.02    1.32
   0 -11  -2   -0.35    0.54
   0  11   2    0.72    0.95
   0 -11  -2   -0.48    1.75
   0  11   2    2.91    1.89
   0 -11  -2    1.80    1.10
   0  11   2    1.06    1.25
   0 -11  -3    0.46    0.54
   0  11   3   -0.59    1.04
   0 -11  -3    0.48    1.69
   0  11   3    0.52    1.48
   0 -11  -3   -0.14    1.10
   0  11   3   -0.14    1.14
   0 -11  -4    1.03    0.58
   0  11   4    2.24    1.17
   0 -11  -4    0.73    1.61
   0  11   4    1.49    1.74
   0  11   4    1.91    1.19
   0 -11  -4    0.54    1.05
   0  11   5    3.73    1.26
   0 -11  -5    5.79    0.95
   0 -11  -5    6.08    1.26
   0  11   5    7.45    1.37
   0 -11  -5    6.89    1.91
   0  11   5    6.60    1.73
   0 -11  -6  104.06   11.42
   0  11   6  116.33   11.56
   0 -11  -6  123.23   11.55
   0 -11  -6  130.22   12.28
   0  11   6  105.96   11.55
   0  11   7    6.47    1.40
   0 -11  -7    5.26    1.17
   0  11   7    4.53    1.87
   0 -11  -7    4.94    2.35
   0  11   7    5.00    1.32
   0 -11  -8   44.28    4.97
   0  11   8   48.57    5.09
   0  11   8   42.14    5.56
   0 -11  -8   45.56    5.86
   0  11   8   50.59    5.20
   0 -11  -9    2.10    1.15
   0 -11  -9    3.56    0.94
   0  11   9    4.72    1.16
   0  11   9    6.08    1.98
   0 -11  -9    6.67    2.39
   0  11   9    1.33    1.20
   0 -11 -10   54.23    5.39
   0  11  10   52.58    5.46
   0 -11 -10   54.81    6.36
   0  11  10   46.66    6.14
   0 -11 -10   47.45    5.55
   0  11  10   44.71    5.57
   0 -11 -11   37.72    4.33
   0  11  11   38.88    4.42
   0 -11 -11   47.24    5.50
   0 -11 -11   47.28    4.72
   0  11  11   41.56    4.77
   0  11  12   16.22    2.15
   0 -11 -12   16.70    2.13
   0 -11 -12   20.12    2.53
   0  11  12   18.27    2.83
   0  11  13    2.55    1.04
   0 -11 -13    2.05    0.84
   0  11  13    3.05    2.05
   0 -11 -13    2.79    1.49
   0  11  13    0.72    1.73
   0  11  14   12.93    1.71
   0 -11 -14    9.79    1.60
   0  11  14   13.13    2.86
   0 -11 -14   12.04    2.78
   0 -11 -14   13.66    2.29
   0  11  14   13.73    2.78
   0 -11 -15   15.81    2.06
   0 -11 -15   17.47    3.09
   0  11  15   16.97    3.13
   0 -11 -15   15.46    2.64
   0 -11 -16   19.23    2.29
   0 -11 -16   13.79    2.12
   0 -11 -16   17.27    3.27
   0 -11 -16   19.65    2.96
   0  11  16   22.92    3.62
   0 -11 -16   19.74    2.39
   0 -11 -17   20.35    2.76
   0 -11 -17   22.48    2.70
   0 -11 -17   25.38    3.85
   0 -11 -17   16.75    3.30
   0 -11 -17   25.37    2.89
   0  11  17   29.64    4.17
   0  12  -7   -0.14    0.89
   0 -12   7   -0.22    1.39
   0  12  -7    0.70    1.68
   0 -12   7    0.16    1.19
   0  12  -7    1.03    2.09
   0  12  -7    1.16    2.66
   0  12  -6   -0.26    0.93
   0 -12   6   -0.57    1.14
   0  12  -6   -2.04    2.24
   0 -12   6    0.85    1.53
   0  12  -6    0.90    1.61
   0  12  -5    6.02    1.22
   0 -12   5    6.35    1.21
   0  12  -5    7.07    2.49
   0 -12   5    3.17    1.80
   0  12  -5    6.77    1.81
   0  12  -4    1.91    0.98
   0  12  -4    3.58    2.09
   0 -12   4    2.71    1.85
   0 -12   4    5.00    1.54
   0 -12   3    2.20    0.84
   0  12  -3    3.81    2.17
   0  12  -3    4.27    1.59
   0 -12   3    3.29    1.37
   0  12  -2    5.39    1.10
   0 -12   2    6.47    1.18
   0  12  -2    2.45    2.06
   0  12  -2    7.05    1.79
   0 -12   2    4.49    1.57
   0  12  -1   22.91    2.81
   0 -12   1   26.13    2.83
   0 -12   1   18.78    3.45
   0 -12   0    2.09    0.83
   0  12   0    2.12    0.93
   0 -12   0    2.56    1.84
   0  12   0    1.26    1.42
   0 -12  -1   30.29    3.34
   0  12   1   28.03    3.56
   0 -12  -1   27.42    4.19
   0  12   1   27.33    4.21
   0  12   1   32.53    3.81
   0 -12  -1   34.80    3.76
   0 -12  -2   76.22    7.34
   0  12   2   68.82    7.63
   0  12   2   71.43    8.20
   0 -12  -2   67.79    8.03
   0 -12  -2   65.95    7.65
   0  12   2   67.82    7.69
   0 -12  -3   81.11    8.15
   0  12   3   81.61    8.52
   0 -12  -3   78.42    8.91
   0  12   3   84.85    9.02
   0 -12  -3   76.82    8.44
   0  12   3   80.84    8.54
   0  12   4   74.41    9.79
   0 -12  -4  103.02    9.59
   0 -12  -4   87.00   10.28
   0  12   4   94.06   10.35
   0 -12  -4  100.50    9.91
   0  12   4   95.02    9.90
   0  12   5   66.49    7.26
   0 -12  -5   73.22    6.96
   0  12   5   59.37    7.65
   0  12   5   68.73    7.26
   0 -12  -5   59.65    7.18
   0 -12  -6    5.73    1.10
   0  12   6    8.29    1.50
   0 -12  -6    8.25    1.49
   0  12   6    5.88    1.37
   0 -12  -6    9.03    2.55
   0  12   6    8.42    2.30
   0 -12  -7   32.95    3.56
   0 -12  -7   29.78    3.50
   0  12   7   33.72    3.61
   0 -12  -7   32.77    4.55
   0  12   7   23.00    3.49
   0 -12  -8    4.72    1.20
   0  12   8    3.35    1.19
   0 -12  -8    3.31    1.00
   0  12   8    2.20    1.68
   0 -12  -8    1.59    2.35
   0  12   8    3.79    1.21
   0 -12  -9    1.10    1.13
   0  12   9    0.55    1.09
   0 -12  -9    0.67    0.87
   0 -12  -9    0.65    2.04
   0  12   9    1.84    1.25
   0 -12 -10   24.81    3.22
   0  12  10   30.54    3.41
   0 -12 -10   34.06    3.49
   0  12  10   25.39    3.53
   0  12  11   72.40    7.47
   0 -12 -11   62.24    7.30
   0  12  11   69.70    8.17
   0 -12 -11   83.65    7.62
   0  12  11   77.45    7.68
   0 -12 -12   56.71    6.27
   0  12  12   60.03    6.37
   0  12  12   67.88    7.42
   0 -12 -12   65.44    7.40
   0  12  12   58.53    6.69
   0 -12 -12   63.52    6.61
   0  12  13    3.89    1.07
   0 -12 -13    5.38    1.05
   0  12  13    5.18    2.31
   0 -12 -13    2.35    2.26
   0  12  13    3.37    1.85
   0 -12 -13    3.72    1.59
   0 -12 -14   20.76    2.46
   0  12  14   22.05    2.57
   0  12  14   12.83    3.60
   0 -12 -14   23.13    3.82
   0  12  14   23.91    3.41
   0 -12 -14   18.62    2.94
   0  12  15    2.24    0.95
   0 -12 -15    2.23    0.89
   0  12  15    0.73    2.10
   0 -12 -15    2.00    1.98
   0  12  15    2.91    1.94
   0 -12 -15    2.57    1.61
   0 -12 -16    5.30    1.11
   0 -12 -16    7.65    2.47
   0 -12 -16    7.59    1.94
   0  12  16    9.01    2.60
   0 -12 -17    0.12    0.90
   0 -12 -17    0.10    0.73
   0 -12 -17    0.66    2.07
   0  12  17   -0.36    2.28
   0 -12 -17   -0.14    0.93
   0 -12 -17    0.99    1.59
   0  13  -6   14.81    2.24
   0  13  -6   20.27    2.91
   0 -13   6   15.24    2.65
   0 -13   6   16.53    2.53
   0  13  -6   14.75    3.34
   0  13  -6   19.92    3.87
   0 -13   5   -0.37    0.87
   0  13  -5    0.79    0.86
   0  13  -5   -1.05    2.02
   0 -13   5    0.24    1.54
   0 -13   5   -0.87    1.34
   0  13  -5    0.91    1.71
   0  13  -4    8.52    1.57
   0 -13   4   10.56    1.58
   0  13  -4   10.97    2.90
   0 -13   4    8.25    2.34
   0 -13   4   10.87    2.05
   0  13  -3    5.07    1.04
   0  13  -3    5.65    2.40
   0 -13   3    1.63    1.94
   0 -13   3    5.07    1.68
   0  13  -3    4.30    1.68
   0 -13   2   11.58    1.70
   0  13  -2   15.06    2.81
   0 -13   2    9.27    2.45
   0  13  -2   12.05    2.13
   0 -13   2   11.89    2.23
   0  13  -1   11.52    1.82
   0 -13   1   15.71    1.93
   0 -13   1   10.63    2.45
   0  13  -1   11.08    2.33
   0 -13   1   13.26    2.24
   0 -13   0    2.00    0.85
   0  13   0    0.56    0.90
   0  13   0    2.52    2.04
   0 -13   0    2.43    1.32
   0  13   1   -0.65    1.05
   0 -13  -1    0.55    0.66
   0  13   1   -0.62    1.78
   0 -13  -2   14.77    2.18
   0  13   2   13.19    2.34
   0 -13  -2   13.61    1.69
   0  13   2   11.31    2.16
   0  13   3    4.77    1.50
   0 -13  -3    6.39    1.51
   0  13   3    5.62    1.60
   0 -13  -3    5.15    0.92
   0 -13  -4   77.51    8.40
   0  13   4   76.11    8.43
   0 -13  -4   92.44    8.11
   0  13   5  195.72   15.94
   0 -13  -5  195.33   15.92
   0  13   5  167.38   15.87
   0  13   6  103.58   11.59
   0 -13  -6  101.42   11.56
   0 -13  -6  126.89   11.37
   0  13   6  100.96   11.60
   0 -13  -7    2.78    1.22
   0  13   7    4.93    1.32
   0  13   7    3.39    1.22
   0 -13  -7    4.59    1.03
   0 -13  -8   14.75    2.17
   0 -13  -8   14.67    2.12
   0  13   8   18.06    2.32
   0  13   8   14.42    2.80
   0  13   8   13.90    2.19
   0 -13  -9   30.19    3.16
   0  13   9   23.10    3.77
   0  13   9   28.93    3.35
   0 -13 -10    1.06    1.24
   0  13  10    3.81    1.26
   0 -13 -10   -0.71    0.84
   0  13  10    2.47    1.82
   0 -13 -10    0.35    2.39
   0  13  10    2.31    1.39
   0 -13 -11    1.77    1.22
   0  13  11    1.58    1.20
   0 -13 -11    1.03    0.92
   0  13  11    2.25    1.94
   0 -13 -11    2.82    2.54
   0  13  11    2.47    1.42
   0  13  12  114.12   11.20
   0 -13 -12  104.01   11.02
   0  13  12  102.20   11.85
   0 -13 -12  118.71   12.15
   0 -13 -12  109.83   11.28
   0  13  12  109.21   11.51
   0 -13 -13   15.09    2.22
   0  13  13   14.72    1.92
   0 -13 -13   11.51    1.78
   0 -13 -13   13.79    3.18
   0  13  13   13.30    2.95
   0  13  13   10.35    2.43
   0  13  14   70.19    7.73
   0 -13 -14   73.02    7.69
   0  13  14   74.37    8.85
   0 -13 -14   71.99    8.81
   0 -13 -14   86.90    8.21
   0  13  14   81.10    8.37
   0  13  15    6.06    1.31
   0 -13 -15    5.42    1.15
   0  13  15    6.34    2.40
   0 -13 -15    4.58    2.39
   0  13  15    8.33    2.34
   0 -13 -15    6.89    1.77
   0 -13 -16    5.90    1.22
   0  13  16    7.86    1.37
   0 -13 -16    4.55    2.68
   0  13  16    7.95    2.93
   0 -13 -16    5.84    1.85
   0  13  16    9.90    2.54
   0  14  -4   51.90    5.11
   0 -14   4   44.27    4.99
   0  14  -4   47.41    6.12
   0 -14   4   40.93    5.55
   0  14  -4   44.72    5.56
   0 -14   4   42.58    5.38
   0 -14   3    2.83    0.92
   0  14  -3    7.03    1.25
   0  14  -3    4.89    2.45
   0 -14   3    5.65    2.16
   0  14  -3    2.94    1.57
   0 -14   3    6.81    1.81
   0  14  -2    0.66    0.95
   0 -14   2   -0.29    1.75
   0  14  -2   -2.74    2.38
   0  14  -2    1.76    1.47
   0 -14   2    1.86    1.46
   0 -14   1    5.27    1.09
   0  14  -1    2.72    2.22
   0 -14   1    7.57    2.21
   0  14  -1    2.99    1.67
   0 -14   1    2.82    1.58
   0  14   0    1.61    1.07
   0 -14   0    3.62    0.97
   0 -14   0    1.97    1.76
   0  14   0    2.01    2.25
   0 -14   0    0.79    1.42
   0  14   0    2.48    1.60
   0 -14  -1    6.26    1.06
   0  14   1    1.47    1.06
   0  14   1    3.68    2.29
   0 -14  -1    2.01    1.95
   0 -14  -1    7.82    1.72
   0  14   1    4.39    1.69
   0 -14  -2  154.77   14.69
   0  14   2  136.05   15.06
   0  14   2  132.35   15.59
   0 -14  -2  139.37   15.42
   0 -14  -2  141.91   15.01
   0  14   3    4.99    1.62
   0 -14  -3    2.04    0.78
   0 -14  -3    4.74    2.16
   0  14   3    4.23    2.27
   0  14   3    3.86    1.40
   0  14   4   -0.20    1.45
   0 -14  -4    1.00    0.71
   0  14   4   -1.24    1.85
   0 -14  -4    2.35    1.93
   0  14   4   -0.53    1.11
   0 -14  -4   -0.52    1.32
   0  14   5    2.19    1.29
   0 -14  -5    0.64    0.63
   0 -14  -5   -0.90    2.00
   0  14   5   -1.22    1.80
   0  14   5    1.20    1.13
   0 -14  -5    0.50    1.23
   0 -14  -6    3.06    0.83
   0  14   6    3.67    1.48
   0  14   6    2.49    1.26
   0 -14  -6    6.70    1.40
   0  14   6    5.38    2.31
   0 -14  -7   43.11    4.09
   0 -14  -7   33.75    4.31
   0  14   7   32.86    4.31
   0  14   7   25.53    4.79
   0 -14  -7   37.14    5.27
   0  14   7   37.11    4.39
   0 -14  -8   44.35    4.11
   0 -14  -8   31.17    4.12
   0  14   8   29.96    4.24
   0 -14  -8   42.44    5.21
   0  14   8   35.23    4.27
   0 -14  -9    9.86    1.63
   0  14   9    7.19    1.56
   0 -14  -9    4.80    1.47
   0 -14  -9    8.61    2.69
   0  14   9    6.47    2.48
   0  14   9    4.54    1.60
   0 -14 -10    0.47    1.12
   0 -14 -10    0.65    0.95
   0  14  10    1.31    1.24
   0  14  10   -1.91    1.69
   0 -14 -10   -1.49    2.48
   0  14  10    0.17    1.29
   0 -14 -11   19.31    2.64
   0  14  11   21.12    2.62
   0 -14 -11   16.80    2.38
   0 -14 -11   21.24    3.63
   0  14  11   11.49    3.15
   0  14  11   18.03    2.72
   0 -14 -12   45.79    4.81
   0 -14 -12   38.50    4.49
   0  14  12   45.54    4.74
   0  14  12   32.43    5.37
   0 -14 -12   43.77    5.80
   0  14  12   38.00    4.83
   0 -14 -13    7.21    1.70
   0  14  13    6.87    1.60
   0 -14 -13    4.82    1.27
   0  14  13    5.35    2.33
   0 -14 -13    9.38    2.93
   0  14  13    9.75    2.11
   0  14  14  183.53   18.12
   0 -14 -14  169.19   18.00
   0 -14 -14  192.59   19.17
   0  14  14  172.77   18.99
   0  14  14  175.06   18.54
   0 -14 -14  204.67   18.47
   0  14  15    4.71    1.33
   0 -14 -15    4.36    1.08
   0 -14 -15    9.19    2.94
   0  14  15    5.34    2.61
   0 -14 -15    4.52    1.63
   0  14  15    5.05    2.00
   0 -14 -16    1.24    0.90
   0  14  16    3.08    1.05
   0 -14 -16    0.73    2.33
   0  14  16    1.16    2.17
   0 -14 -16    1.95    1.46
   0  14  16    3.23    2.22
   0 -15   3   43.93    4.56
   0  15  -3   30.48    4.48
   0  15  -3   43.74    5.72
   0 -15   3   45.59    5.41
   0  15  -3   53.53    5.35
   0 -15   3   43.09    4.99
   0 -15   2    0.24    0.87
   0  15  -2    0.15    0.99
   0 -15   2    1.77    1.82
   0  15  -2    0.73    2.34
   0  15  -2    0.23    1.67
   0 -15   2    0.65    1.40
   0  15  -1    0.16    1.12
   0 -15   1    0.29    1.87
   0  15  -1    0.36    2.23
   0  15  -1    3.16    1.77
   0 -15   1    1.89    1.51
   0 -15   0    1.80    0.92
   0 -15   0    2.04    1.75
   0  15   0    3.15    2.32
   0 -15   0   -0.41    1.36
   0  15   0    0.22    1.59
   0  15   1    3.71    1.41
   0 -15  -1    3.29    0.98
   0  15   1    4.57    2.15
   0 -15  -1    2.09    2.26
   0 -15  -1    1.21    1.32
   0  15   1    2.11    1.35
   0 -15  -2    0.41    0.79
   0  15   2   -0.65    1.30
   0  15   2   -0.70    1.88
   0 -15  -2   -1.51    2.14
   0  15   2   -0.41    1.38
   0 -15  -2    1.75    1.54
   0  15   3   29.35    3.85
   0 -15  -3   30.63    3.29
   0 -15  -3   33.01    4.41
   0  15   3   28.93    4.35
   0  15   3   27.84    3.71
   0 -15  -3   24.77    3.58
   0  15   4    2.59    1.54
   0 -15  -4    0.81    0.66
   0  15   4   -1.98    2.20
   0 -15  -4    1.25    1.91
   0 -15  -4   -1.47    1.25
   0 -15  -5   22.61    2.50
   0  15   5   19.31    3.06
   0  15   5   16.87    3.54
   0 -15  -5   17.98    3.46
   0  15   5   22.90    2.97
   0 -15  -6    2.26    0.73
   0  15   6    0.93    1.29
   0 -15  -6    2.93    2.35
   0  15   6    2.22    2.06
   0 -15  -6    2.57    1.22
   0  15   6    3.41    1.42
   0  15   7    2.24    1.36
   0 -15  -7    2.91    0.76
   0  15   7    3.15    1.20
   0 -15  -7    0.82    1.24
   0 -15  -7    3.70    2.15
   0  15   7    0.32    1.90
   0 -15  -8   23.15    2.35
   0 -15  -8   16.27    2.57
   0  15   8   13.71    2.45
   0 -15  -8   18.50    3.65
   0  15   8   17.23    2.63
   0 -15  -9   18.74    2.26
   0 -15  -9   12.00    2.20
   0  15   9   18.02    2.57
   0 -15  -9   20.54    3.77
   0  15   9   15.43    3.12
   0  15   9   16.29    2.43
   0 -15 -10   18.91    2.62
   0  15  10   20.04    2.76
   0 -15 -10   17.30    2.43
   0 -15 -10   19.56    3.75
   0  15  10   17.78    3.26
   0  15  10   18.44    2.76
   0 -15 -11    0.17    1.22
   0 -15 -11    0.41    0.96
   0  15  11   -0.51    1.39
   0 -15 -11   -1.19    2.33
   0  15  11    2.03    2.04
   0  15  11    0.93    1.41
   0 -15 -12   21.55    2.85
   0 -15 -12   18.13    2.46
   0  15  12   20.10    2.68
   0 -15 -12   22.50    4.19
   0  15  12   15.39    3.59
   0  15  12   17.31    2.81
   0 -15 -13   14.89    2.24
   0  15  13   12.89    2.08
   0 -15 -13   12.46    1.86
   0 -15 -13   12.18    3.18
   0  15  13   13.76    3.09
   0  15  13   11.74    2.31
   0 -15 -14    1.17    1.38
   0 -15 -14    0.71    0.97
   0  15  14    0.93    1.22
   0 -15 -14    2.74    2.70
   0  15  14    1.50    2.12
   0  15  14    0.68    1.66
   0 -15 -15   31.76    4.30
   0  15  15   44.74    4.53
   0 -15 -15   46.92    5.75
   0  15  15   44.47    5.66
   0 -15 -15   44.37    4.84
   0  15  15   43.83    5.19
   0 -16   1    5.95    1.28
   0  16  -1    4.95    1.58
   0 -16   1    4.52    2.13
   0  16  -1    4.45    2.46
   0  16  -1    4.97    1.96
   0 -16   1    5.92    1.88
   0  16   0   -0.85    1.28
   0 -16   0    2.71    2.11
   0  16   0   -0.37    2.27
   0  16   0   -0.23    1.54
   0 -16   0    1.29    1.46
   0 -16  -1   -0.96    0.86
   0  16   1    0.37    2.22
   0 -16  -1    1.54    2.09
   0  16   1   -0.22    1.59
   0 -16  -1    1.68    1.36
   0 -16  -2   12.53    1.75
   0  16   2   13.24    2.33
   0  16   2    7.77    2.95
   0 -16  -2   11.94    2.73
   0  16   2   12.34    2.35
   0 -16  -2   12.16    2.30
   0  16   3    9.30    2.18
   0 -16  -3    8.70    1.42
   0  16   3    9.78    2.99
   0 -16  -3   12.76    2.74
   0 -16  -3    7.75    1.93
   0  16   3    9.66    2.05
   0  16   4    4.24    1.57
   0 -16  -4    2.39    0.89
   0  16   4    4.87    2.39
   0 -16  -4    1.98    1.99
   0 -16  -4    3.29    1.49
   0  16   4   -0.20    1.50
   0 -16  -5   -0.09    0.65
   0  16   5    1.55    1.65
   0 -16  -5    1.32    2.00
   0  16   5    0.68    2.07
   0  16   5    0.59    1.39
   0 -16  -5    1.51    1.48
   0 -16  -6    1.07    0.64
   0  16   6    0.21    1.45
   0  16   6    2.34    2.20
   0 -16  -6   -1.01    2.45
   0 -16  -6   -0.37    1.32
   0 -16  -7    2.53    0.76
   0  16   7    2.42    1.41
   0  16   7    0.67    2.17
   0  16   7    4.13    1.51
   0  16   8    0.18    1.25
   0 -16  -8    0.61    0.65
   0  16   8    0.19    1.33
   0 -16  -8    0.68    1.18
   0  16   8    3.01    2.23
   0 -16  -8    2.18    2.46
   0 -16  -9   33.43    3.26
   0  16   9   18.52    3.49
   0 -16  -9   28.16    3.56
   0 -16  -9   31.65    4.73
   0  16   9   24.60    3.56
   0 -16 -10    2.35    1.00
   0  16  10    0.57    1.35
   0 -16 -10    1.69    1.19
   0  16  10    0.34    2.22
   0 -16 -10    3.90    2.71
   0  16  10    2.09    1.49
   0 -16 -11   52.48    5.34
   0 -16 -11   44.06    5.17
   0  16  11   51.17    5.43
   0  16  11   39.46    5.94
   0 -16 -11   52.44    6.48
   0  16  11   41.15    5.35
   0 -16 -12   12.85    2.04
   0  16  12   10.29    2.03
   0 -16 -12   10.24    1.82
   0  16  12    9.62    2.79
   0 -16 -12   14.18    3.43
   0  16  12   10.28    2.11
   0 -16 -13    0.76    1.38
   0  16  13    0.72    1.22
   0 -16 -13    0.93    1.08
   0 -16 -13    2.50    2.80
   0  16  13    3.31    2.26
   0  16  13    0.21    1.49
   0 -17  -2    0.12    0.78
   0 -17  -2    0.97    2.16
   0  17   2    0.39    2.38
   0  17   2    2.97    1.83
   0 -17  -2    1.93    1.52
   0  17   3    3.88    1.86
   0 -17  -3    4.23    1.07
   0 -17  -3    2.64    2.22
   0  17   3    7.53    2.65
   0 -17  -3    3.54    1.68
   0  17   3    6.24    1.77
   0  17   4   17.39    2.99
   0 -17  -4   17.97    2.29
   0 -17  -4   20.36    3.53
   0  17   4   19.35    3.72
   0 -17  -4   19.46    2.77
   0  17   4   18.68    2.84
   0 -17  -5    0.61    0.79
   0  17   5    2.89    1.64
   0  17   5   -0.72    2.47
   0 -17  -5    1.73    2.43
   0 -17  -5    1.38    1.29
   0  17   5    1.47    1.36
   0  17   6    8.36    2.08
   0 -17  -6    7.17    1.31
   0 -17  -6   13.31    3.12
   0  17   6   11.61    2.81
   0 -17  -6   10.76    2.03
   0  17   6   10.46    2.02
   0 -17  -7    3.14    0.87
   0  17   7    2.63    1.52
   0 -17  -7    1.81    2.61
   0  17   7    3.48    1.98
   0  17   7   -0.40    1.52
   0 -17  -7    4.10    1.62
   0  17   8   11.22    2.41
   0 -17  -8   18.01    2.03
   0 -17  -8   13.89    2.46
   0  17   8   15.37    3.29
   0 -17  -8   15.94    3.61
   0 -17  -9    5.49    1.04
   0  17   9    4.21    1.54
   0 -17  -9    7.31    2.77
   0  17   9    3.83    1.54
   0 -17 -10   71.90    6.51
   0 -17 -10   54.10    6.66
   0  17  10   63.06    6.87
   0 -17 -10   63.01    7.74
   0  17  10   49.33    7.26
   0  17  10   46.65    6.77
   0 -17 -11   16.68    2.22
   0  17  11   15.22    2.47
   0 -17 -11   11.83    2.15
   0 -17 -11   23.00    4.03
   0  17  11   12.53    3.23
   0  17  11   14.96    2.44
   0 -17 -12   19.11    2.46
   0 -17 -12   11.65    2.15
   0  17  12   16.27    2.47
   0  17  12   14.70    3.30
   0 -17 -12   20.09    3.82
   0  17  12   12.70    2.54
   1 -17 -10    5.79    1.60
  -1  17  10    3.09    1.47
   1 -17 -10    1.72    1.17
  -1  17  10    6.49    2.55
   1 -17 -10    4.95    2.97
  -1  17  10    5.00    1.85
   1 -17  -9    1.20    1.10
  -1  17   9    1.53    1.33
  -1  17   9    3.55    2.32
  -1  17   9    2.41    1.59
  -1  17   8   14.83    2.55
   1 -17  -8   15.66    2.03
   1 -17  -8   20.08    3.63
  -1  17   8    9.48    3.07
   1 -17  -7    4.17    1.05
  -1  17   7    4.28    1.80
   1 -17  -7   -1.10    2.55
  -1  17   7    6.28    2.54
   1 -17  -7    3.39    1.45
   1 -17  -6    0.88    0.87
  -1  17   6    1.44    1.45
   1 -17  -6    1.06    2.50
  -1  17   6    3.13    2.33
   1 -17  -6    1.49    1.35
  -1  17   6   -0.41    1.51
   1 -17  -5   17.70    2.09
  -1  17   5   17.68    2.92
   1 -17  -5   12.11    3.12
  -1  17   5   16.72    3.23
   1 -17  -5   14.67    2.57
  -1  17   5   13.44    2.58
   1 -17  -4    4.56    1.09
  -1  17   4    1.10    1.70
   1 -17  -4    3.07    2.49
  -1  17   4    2.84    2.29
   1 -17  -4    6.60    1.66
  -1  17   4    3.88    1.69
   1 -17  -3    7.29    1.37
  -1  17   3    6.82    2.33
  -1  17   3    9.76    2.04
   1 -17  -3    6.17    1.82
  -1  17   3    6.45    2.61
   1 -17  -3    9.42    2.84
   1 -17  -2    6.77    1.86
  -1  17   2    1.14    1.67
  -1  17   2    6.25    2.53
   1 -17  -2    5.54    2.42
   1 -16 -13   32.21    3.94
  -1  16  13   35.09    3.80
   1 -16 -13   25.29    3.35
   1 -16 -13   37.22    5.00
  -1  16  13   25.88    4.36
  -1  16  13   26.22    3.94
   1 -16 -12   23.16    3.08
   1 -16 -12   16.99    2.53
  -1  16  12   21.44    2.89
   1 -16 -12   23.13    4.11
  -1  16  12   18.30    3.71
  -1  16  12   23.88    3.26
   1 -16 -11   18.78    2.53
   1 -16 -11   11.54    2.02
  -1  16  11   10.43    2.16
   1 -16 -11   20.66    3.64
  -1  16  11   16.97    3.03
  -1  16  11   10.74    2.51
   1 -16 -10   59.46    5.67
   1 -16 -10   43.28    5.28
  -1  16  10   50.52    5.51
   1 -16 -10   55.86    6.67
  -1  16  10   37.31    5.52
   1 -16  -9   -0.16    1.13
  -1  16   9    1.08    1.31
   1 -16  -9    0.61    1.21
   1 -16  -9    0.39    2.44
  -1  16   9    2.40    2.29
  -1  16   9    0.42    1.50
   1 -16  -8    6.96    1.34
  -1  16   8    8.64    1.69
   1 -16  -8    4.35    1.52
  -1  16   8    2.70    2.38
   1 -16  -8    4.83    2.51
  -1  16   8    3.33    1.70
  -1  16   7    6.51    1.96
   1 -16  -7   10.96    1.56
  -1  16   7    7.69    2.60
   1 -16  -7   10.38    2.69
  -1  16   7    9.36    1.93
  -1  16   6    8.64    2.27
   1 -16  -6   14.31    1.80
   1 -16  -6   16.61    3.38
  -1  16   6    4.65    2.41
   1 -16  -5    1.17    0.84
  -1  16   5    0.24    1.49
  -1  16   5    2.00    1.98
   1 -16  -5    1.99    2.24
   1 -16  -5   -0.18    1.03
  -1  16   4    2.03    1.77
   1 -16  -4    2.03    0.88
   1 -16  -4   -0.65    2.03
  -1  16   4    1.02    1.94
  -1  16   4    2.23    1.57
   1 -16  -4    3.05    1.42
   1 -16  -3    3.68    0.92
  -1  16   3    2.38    1.61
   1 -16  -3    3.27    2.29
  -1  16   3    3.08    1.98
  -1  16   3    1.04    1.61
   1 -16  -3    1.97    1.45
  -1  16   2    8.70    2.39
   1 -16  -2   10.14    1.64
   1 -16  -2   13.32    2.90
  -1  16   2    8.82    2.91
   1 -16  -2   10.11    2.18
  -1  16   2   17.54    2.46
   1 -16  -1   -1.56    2.32
  -1  16   1   -0.73    2.16
  -1  16   1    0.67    1.60
   1 -16  -1   -0.63    1.27
  -1  16   0   14.67    2.63
   1 -16   0   14.99    2.01
   1 -16   0   14.81    2.41
  -1  16   0   12.66    2.49
   1 -16   0   12.50    2.79
  -1  16   0   12.05    3.04
   1 -15 -14    3.98    1.73
  -1  15  14    2.62    1.23
   1 -15 -14    4.67    1.04
  -1  15  14    6.28    2.35
   1 -15 -14    8.52    2.95
  -1  15  14    4.24    1.94
   1 -15 -13   51.59    4.98
  -1  15  13   40.74    4.58
   1 -15 -13   35.58    4.30
  -1  15  13   46.27    5.75
   1 -15 -13   39.62    5.76
  -1  15  13   37.32    4.92
   1 -15 -12  115.23   10.61
   1 -15 -12   87.65   10.07
  -1  15  12  118.06   10.39
  -1  15  12   83.87   11.11
   1 -15 -12  115.74   11.55
  -1  15  12   80.51   10.61
   1 -15 -11   18.87    2.75
   1 -15 -11   16.55    2.31
  -1  15  11   17.84    2.49
   1 -15 -11   15.28    3.55
  -1  15  11   18.32    3.48
  -1  15  11   16.45    2.83
   1 -15 -10   20.49    2.76
   1 -15 -10   17.84    2.41
  -1  15  10   17.60    2.67
  -1  15  10   12.72    3.09
   1 -15 -10   25.44    4.11
  -1  15  10   18.56    2.89
   1 -15  -9    1.82    1.40
  -1  15   9    2.34    1.32
   1 -15  -9   -0.14    1.02
  -1  15   9    2.66    2.10
   1 -15  -9    0.76    2.63
  -1  15   9   -0.21    1.45
   1 -15  -8    0.77    1.06
  -1  15   8    1.33    1.23
   1 -15  -8    3.31    1.14
  -1  15   8    0.65    1.97
  -1  15   8    0.20    1.41
   1 -15  -7    4.06    1.11
  -1  15   7    2.57    1.54
  -1  15   7    5.76    2.07
   1 -15  -7    4.14    2.28
  -1  15   7    2.04    1.26
   1 -15  -7    1.26    1.29
  -1  15   6    2.64    1.62
   1 -15  -6    4.97    0.99
  -1  15   6    2.86    2.09
   1 -15  -6    1.99    2.00
   1 -15  -6    3.63    1.38
  -1  15   6    3.51    1.43
   1 -15  -5   16.55    2.16
  -1  15   5   14.65    2.71
  -1  15   5   12.01    3.20
  -1  15   5   19.32    2.61
  -1  15   4    7.03    1.94
   1 -15  -4    5.91    1.17
   1 -15  -4    7.20    2.32
  -1  15   4    6.11    2.45
  -1  15   3    3.92    1.72
   1 -15  -3    2.70    1.00
  -1  15   3    0.98    1.92
   1 -15  -3    4.02    2.24
   1 -15  -3    2.43    1.44
  -1  15   3    4.30    1.54
  -1  15   2   61.00    6.55
   1 -15  -2   55.34    5.92
  -1  15   2   50.10    6.75
   1 -15  -2   55.30    6.75
  -1  15   2   56.96    6.35
   1 -15  -2   56.00    6.27
   1 -15  -1    0.69    0.86
  -1  15   1    1.43    1.65
  -1  15   1   -0.34    1.97
   1 -15  -1    0.90    1.92
   1 -15  -1    1.00    1.32
  -1  15   1    0.84    1.53
   1 -15   0    7.36    1.32
   1 -15   0    5.90    2.29
  -1  15   0    6.26    2.55
  -1  15   0    7.42    2.09
   1 -15   0    8.06    1.88
  -1  15  -1    0.85    1.33
   1 -15   1    1.87    1.00
   1 -15   1    0.29    1.93
  -1  15  -1    0.35    1.94
  -1  15  -1    2.69    1.72
   1 -15   1    1.27    1.46
  -1  15  -2   -0.20    1.26
   1 -15   2    0.96    0.99
  -1  15  -2   -1.05    2.31
   1 -15   2    0.58    1.64
  -1  15  -2    3.00    1.85
   1 -15   2    2.40    1.55
   1 -15   3   -0.70    0.99
  -1  15  -3    1.65    1.22
  -1  15  -3    1.89    1.81
   1 -15   3    2.04    1.68
   1 -15   3    2.34    1.92
  -1  15  -3   -0.71    2.14
   1 -14 -15    0.46    1.60
  -1  14  15    0.97    0.86
   1 -14 -15    0.75    0.73
   1 -14 -15    0.37    2.33
  -1  14  15   -0.40    2.21
  -1  14  15   -0.58    1.97
   1 -14 -14    6.17    1.84
   1 -14 -14    5.27    1.13
  -1  14  14    5.73    1.27
   1 -14 -14    7.01    2.75
  -1  14  14    6.22    2.64
  -1  14  14    8.79    2.13
   1 -14 -13   60.72    6.79
  -1  14  13   65.80    6.95
   1 -14 -13   72.66    8.10
  -1  14  13   64.98    7.94
   1 -14 -13   78.06    7.43
  -1  14  13   69.92    7.51
   1 -14 -12  108.20    9.68
   1 -14 -12   84.81    9.11
  -1  14  12   86.46    9.27
   1 -14 -12   95.64   10.48
  -1  14  12   80.11   10.10
  -1  14  12   91.67    9.67
   1 -14 -11   45.82    5.34
   1 -14 -11   41.34    4.94
  -1  14  11   55.69    5.22
   1 -14 -11   50.23    6.19
  -1  14  11   42.08    5.96
  -1  14  11   43.52    5.44
   1 -14 -10    2.07    1.44
   1 -14 -10    3.66    1.20
  -1  14  10    5.44    1.33
  -1  14  10    4.00    2.14
   1 -14 -10    4.44    2.56
  -1  14  10    3.34    1.60
   1 -14  -9    4.85    1.48
  -1  14   9    4.21    1.31
   1 -14  -9    3.26    1.20
   1 -14  -9    3.68    2.63
  -1  14   9    3.38    1.59
   1 -14  -8    0.17    1.15
  -1  14   8    0.92    1.20
   1 -14  -8    1.67    0.95
   1 -14  -8   -0.71    2.37
  -1  14   8   -1.25    2.12
  -1  14   8    1.88    1.29
  -1  14   7   -0.37    1.30
   1 -14  -7    2.37    1.10
   1 -14  -7    2.03    1.98
  -1  14   7    0.61    1.86
   1 -14  -7    1.17    1.10
  -1  14   7    1.56    1.15
   1 -14  -6    2.89    0.94
  -1  14   6    3.89    1.45
  -1  14   6    3.33    2.01
   1 -14  -6    1.27    1.97
   1 -14  -6    2.46    1.30
  -1  14   6    2.42    1.32
  -1  14   5    5.29    1.83
   1 -14  -5    6.85    1.22
   1 -14  -5    9.55    2.58
  -1  14   5    6.59    2.14
   1 -14  -5    9.00    1.59
  -1  14   5    8.04    1.73
   1 -14  -4    1.82    0.78
  -1  14   4    1.94    1.39
   1 -14  -4   -0.30    1.51
  -1  14   4   -0.61    1.92
   1 -14  -4    1.17    1.15
  -1  14   4    1.74    1.25
   1 -14  -3   23.49    2.56
  -1  14   3   23.01    3.23
  -1  14   3   19.97    3.46
   1 -14  -3   20.49    3.44
  -1  14   3   15.87    2.83
   1 -14  -2  117.82   11.38
  -1  14   2  131.27   12.40
   1 -14  -2  118.90   12.23
   1 -14  -2  121.90   11.73
  -1  14   1    0.22    1.29
   1 -14  -1    0.43    0.79
   1 -14  -1    0.29    1.78
  -1  14   1    0.33    2.06
   1 -14  -1    1.70    1.16
  -1  14   1    0.20    1.30
   1 -14   0    0.67    0.91
  -1  14   0    0.21    1.30
   1 -14   0    1.99    1.90
  -1  14   0    0.33    2.05
  -1  14   0    1.84    1.50
   1 -14   0    0.79    1.36
   1 -14   1    1.51    0.90
   1 -14   1    0.56    2.06
  -1  14  -1    0.99    1.93
  -1  14  -1    0.85    1.52
   1 -14   1    3.03    1.45
  -1  14  -2    2.73    1.20
   1 -14   2    0.83    2.00
  -1  14  -2    1.33    2.12
  -1  14  -2    0.66    1.41
   1 -14   2    0.84    1.35
  -1  14  -3   10.42    1.69
   1 -14   3    8.83    1.62
   1 -14   3   12.12    2.53
  -1  14  -3    8.36    2.08
   1 -14   3    8.84    2.14
   1 -14   4   21.02    3.47
   1 -14   4   29.81    3.24
  -1  14  -4   28.75    3.24
  -1  14  -4   27.47    3.77
   1 -14   4   20.50    3.72
  -1  14  -4   22.26    4.11
   1 -13 -16    9.95    1.41
  -1  13  16   14.57    3.25
   1 -13 -16   13.61    2.92
   1 -13 -16   10.77    2.43
  -1  13  16   14.64    3.01
  -1  13  15    2.31    0.85
   1 -13 -15    1.38    0.72
  -1  13  15    2.32    2.40
   1 -13 -15    5.26    2.49
   1 -13 -15    2.97    1.76
  -1  13  15    0.60    1.91
  -1  13  14    2.07    0.96
   1 -13 -14    3.86    0.84
   1 -13 -14    4.94    2.40
  -1  13  14    3.44    2.91
   1 -13 -14    4.79    1.63
  -1  13  14    4.91    2.03
   1 -13 -13    2.69    1.63
   1 -13 -13    4.52    0.98
  -1  13  13    3.43    1.09
  -1  13  13    6.68    2.60
   1 -13 -13    3.53    2.39
  -1  13  13    4.24    1.86
   1 -13 -12   16.92    2.21
  -1  13  12   18.22    2.31
   1 -13 -12   18.37    3.45
  -1  13  12   19.69    3.60
  -1  13  12   17.11    2.83
   1 -13 -12   19.92    2.74
   1 -13 -11   13.06    2.25
   1 -13 -11   13.19    1.80
  -1  13  11   14.15    2.02
   1 -13 -11   16.96    3.37
  -1  13  11    9.24    2.89
  -1  13  11   12.65    2.58
   1 -13 -10  136.14   12.76
  -1  13  10  128.24   12.56
   1 -13 -10  115.67   12.38
  -1  13  10  103.07   13.13
   1 -13 -10  141.51   13.58
  -1  13  10  118.62   12.77
   1 -13  -9   33.75    4.06
   1 -13  -9   34.69    3.78
  -1  13   9   30.95    3.88
   1 -13  -9   31.82    4.83
  -1  13   9   34.91    4.17
   1 -13  -8    0.17    1.14
  -1  13   8    0.85    1.03
   1 -13  -8   -0.13    0.90
  -1  13   8    1.50    1.84
  -1  13   8    0.91    1.31
   1 -13  -7  193.19   16.59
  -1  13   7  155.33   16.39
   1 -13  -7  162.63   16.38
  -1  13   7  166.33   17.01
  -1  13   7  139.52   16.45
   1 -13  -6    2.39    1.07
  -1  13   6    1.04    1.26
  -1  13   6    1.47    1.25
   1 -13  -6    2.41    1.19
   1 -13  -5    6.31    1.03
  -1  13   5    6.61    1.62
   1 -13  -5    2.83    1.27
  -1  13   5    3.83    1.34
   1 -13  -4   47.80    4.66
  -1  13   4   38.61    4.97
   1 -13  -4   42.40    4.90
  -1  13   4   38.08    4.87
   1 -13  -3   37.41    3.96
  -1  13   3   41.84    4.56
  -1  13   3   34.93    4.33
   1 -13  -3   32.99    4.23
   1 -13  -2    0.38    0.76
  -1  13   2    0.83    1.27
  -1  13   2    0.71    1.20
   1 -13  -2    1.37    1.22
   1 -13  -1    8.16    1.35
  -1  13   1   11.13    2.04
  -1  13   1    5.79    2.41
  -1  13   1   13.30    1.98
   1 -13   0   23.54    2.67
  -1  13   0   24.17    3.07
  -1  13   0   22.53    3.59
   1 -13   0   17.77    2.96
  -1  13  -1    7.82    1.76
   1 -13   1   11.51    1.60
   1 -13   1    8.06    2.39
  -1  13  -1    8.68    2.43
  -1  13  -1    7.79    2.03
   1 -13   1   11.93    2.13
   1 -13   2   38.61    4.04
  -1  13  -2   39.42    5.00
   1 -13   2   31.50    4.65
  -1  13  -2   34.38    4.53
   1 -13   2   32.89    4.38
  -1  13  -3    4.86    1.21
  -1  13  -3    4.16    2.41
   1 -13   3    3.80    2.06
   1 -13   3    5.17    1.63
  -1  13  -3    4.72    1.76
  -1  13  -4    7.37    1.48
   1 -13   4   11.45    1.67
   1 -13   4    8.56    2.33
  -1  13  -4    5.59    2.56
  -1  13  -4    8.68    1.94
   1 -13   4    6.88    2.02
   1 -13   5    7.67    1.37
  -1  13  -5    6.16    1.30
   1 -13   5    6.53    2.04
  -1  13  -5    5.41    2.48
   1 -13   5    8.82    2.02
  -1  13  -5    8.30    2.08
   1 -13   6   12.85    1.78
  -1  13  -6   11.52    1.83
  -1  13  -6   11.85    2.36
   1 -13   6    8.84    2.29
   1 -13   6   12.37    2.37
  -1  13  -6   11.21    2.85
   1 -12 -16   23.34    3.12
   1 -12 -16   29.05    4.35
  -1  12  16   35.47    4.66
   1 -12 -16   39.26    3.63
   1 -12 -16   32.09    4.08
   1 -12 -15   -0.07    0.55
  -1  12  15    3.04    2.42
   1 -12 -15    4.67    2.46
   1 -12 -15    3.09    1.72
  -1  12  15    0.62    2.07
   1 -12 -14    3.38    0.84
  -1  12  14    6.33    2.48
   1 -12 -14    3.70    2.37
   1 -12 -14    7.00    1.75
  -1  12  14    5.61    2.20
   1 -12 -13   27.03    3.17
  -1  12  13   28.32    3.24
   1 -12 -13   29.62    4.39
  -1  12  13   34.39    4.55
   1 -12 -13   35.36    3.96
  -1  12  13   32.51    4.11
  -1  12  12   39.06    4.14
   1 -12 -12   33.14    4.01
   1 -12 -12   40.63    5.45
  -1  12  12   38.37    5.29
  -1  12  12   48.60    4.93
   1 -12 -12   44.03    4.73
   1 -12 -11    0.18    1.33
  -1  12  11    1.16    0.99
   1 -12 -11    0.97    0.70
  -1  12  11    0.34    1.94
   1 -12 -11    0.33    2.21
  -1  12  11    1.92    1.49
   1 -12 -10  327.67   36.22
  -1  12  10  423.77   36.42
  -1  12  10  333.72   37.04
   1 -12 -10  413.67   36.61
  -1  12  10  349.03   36.61
  -1  12   9   35.14    4.24
   1 -12  -9   36.75    4.14
   1 -12  -9   43.01    4.47
  -1  12   9   39.10    4.53
   1 -12  -8  144.88   13.37
  -1  12   8  133.92   13.21
   1 -12  -8  115.47   13.07
   1 -12  -8  130.40   13.96
  -1  12   8  142.47   13.43
   1 -12  -7  147.49   14.21
  -1  12   7  133.97   14.05
   1 -12  -7  141.80   14.04
   1 -12  -7  150.04   14.91
  -1  12   7  129.12   14.18
   1 -12  -6   14.19    2.01
  -1  12   6   12.56    1.94
   1 -12  -6   16.55    3.10
  -1  12   6    7.05    2.21
  -1  12   6   11.60    1.97
   1 -12  -6   13.43    1.87
  -1  12   5    1.16    1.32
   1 -12  -5    3.68    1.08
   1 -12  -5    4.49    2.02
  -1  12   5    6.12    2.05
   1 -12  -5    2.73    1.27
  -1  12   5    1.81    1.08
  -1  12   4   42.28    5.47
   1 -12  -4   58.86    5.24
  -1  12   4   38.97    5.83
   1 -12  -4   46.99    5.98
  -1  12   4   45.86    5.43
   1 -12  -4   42.36    5.37
   1 -12  -3   21.92    2.28
  -1  12   3   16.40    2.68
  -1  12   3   21.78    3.26
   1 -12  -3   19.05    3.18
  -1  12   3   15.14    2.51
   1 -12  -3   15.89    2.59
  -1  12   2   22.02    3.25
   1 -12  -2   25.38    2.84
  -1  12   2   25.28    3.67
   1 -12  -2   22.14    3.63
   1 -12  -2   26.56    3.20
  -1  12   2   26.82    3.23
  -1  12   1   29.72    3.58
   1 -12  -1   28.25    3.15
  -1  12   1   27.87    4.04
   1 -12  -1   26.29    4.01
   1 -12  -1   29.22    3.53
  -1  12   1   26.94    3.60
  -1  12   0   18.04    2.69
   1 -12   0   20.16    2.40
  -1  12   0   24.47    3.43
   1 -12   0   16.42    3.04
  -1  12   0   20.02    2.87
   1 -12   0   22.49    2.85
  -1  12  -1   82.76    9.30
   1 -12   1   93.91    9.16
   1 -12   1   85.11    9.73
   1 -12   2  123.62   12.56
  -1  12  -2  137.65   12.71
   1 -12   2  115.16   12.82
  -1  12  -2  116.01   12.87
   1 -12   3    4.45    1.13
  -1  12  -3    4.56    2.22
  -1  12  -3    6.34    1.67
   1 -12   3    4.67    1.49
  -1  12  -4    0.61    0.79
  -1  12  -4    2.49    1.98
   1 -12   4    1.79    1.96
  -1  12  -4    3.83    1.77
   1 -12   4    1.02    1.39
   1 -12   5    5.09    1.16
  -1  12  -5    5.63    1.20
  -1  12  -5    4.54    2.44
   1 -12   5    4.32    1.82
   1 -12   5    3.60    1.53
  -1  12  -6    2.78    1.07
   1 -12   6    2.35    0.93
   1 -12   6    0.43    1.66
  -1  12  -6    2.51    1.80
   1 -12   7   10.22    1.70
  -1  12  -7   10.51    1.75
   1 -12   7   11.83    2.23
  -1  12  -7   11.29    2.29
   1 -12   7   14.03    2.09
  -1  12  -7   12.80    2.96
   1 -11 -17    3.26    2.09
  -1  11  17    4.27    2.64
   1 -11 -17   -0.14    0.97
   1 -11 -17    3.05    1.94
   1 -11 -16    2.59    2.22
   1 -11 -16    2.42    1.03
  -1  11  16    1.79    2.18
   1 -11 -16    1.57    1.75
   1 -11 -15    1.28    1.89
   1 -11 -15    0.73    1.54
   1 -11 -15    0.67    0.91
  -1  11  15    1.62    2.17
   1 -11 -14    7.65    2.41
  -1  11  14    9.11    2.67
   1 -11 -14    4.11    1.71
  -1  11  14    4.98    2.13
   1 -11 -13    1.11    0.64
  -1  11  13    2.13    2.05
   1 -11 -13    4.13    2.37
  -1  11  13    3.64    1.90
   1 -11 -13   -0.21    1.43
   1 -11 -12  104.79   11.00
   1 -11 -12  107.10   12.01
  -1  11  12  107.31   12.14
   1 -11 -12  123.51   11.57
  -1  11  12  129.91   11.83
  -1  11  11   45.73    4.38
   1 -11 -11   33.91    4.25
  -1  11  11   42.98    4.93
   1 -11 -11   46.67    4.83
  -1  11  10  135.96   11.95
   1 -11 -10  106.48   11.76
   1 -11 -10  114.17   12.70
  -1  11  10  114.82   12.24
   1 -11 -10  119.41   12.15
  -1  11   9  110.52    9.85
   1 -11  -9   87.67    9.66
  -1  11   9   92.04   10.49
   1 -11  -9   98.26   10.62
  -1  11   9   88.50   10.02
   1 -11  -9   96.98   10.00
   1 -11  -8  536.60   46.53
   1 -11  -8  462.95   46.21
  -1  11   8  447.83   46.29
   1 -11  -8  488.16   47.07
  -1  11   8  443.99   46.47
   1 -11  -7   39.88    4.03
  -1  11   7   28.33    3.70
   1 -11  -7   35.18    3.76
   1 -11  -7   43.76    4.81
  -1  11   7   25.09    4.28
  -1  11   7   35.53    3.98
   1 -11  -6  222.60   19.14
   1 -11  -6  188.40   18.93
  -1  11   6  185.18   18.94
  -1  11   6  167.92   19.39
  -1  11   6  175.48   19.04
   1 -11  -5  205.12   19.42
   1 -11  -5  206.00   19.39
  -1  11   5  173.29   19.35
  -1  11   5  170.38   19.77
   1 -11  -5  206.51   20.00
  -1  11   5  194.91   19.49
   1 -11  -4    1.53    0.81
  -1  11   4    1.45    1.15
  -1  11   4    0.74    1.72
   1 -11  -4    0.25    1.66
   1 -11  -4    1.44    1.11
  -1  11   4    0.66    0.90
  -1  11   3   93.07    9.85
   1 -11  -3  103.57    9.48
   1 -11  -3   79.54    9.99
  -1  11   3   86.38   10.11
   1 -11  -3   92.45    9.68
  -1  11   3   84.80    9.64
   1 -11  -2   12.23    1.49
  -1  11   2   11.96    2.05
  -1  11   2    6.92    2.26
   1 -11  -2   10.51    2.30
   1 -11  -2   10.27    1.77
  -1  11   2    9.92    1.78
   1 -11  -1    1.17    0.60
  -1  11   1    2.55    1.36
   1 -11  -1    0.97    1.87
  -1  11   1    0.79    1.87
  -1  11   1    1.72    1.19
   1 -11  -1    0.62    1.01
   1 -11   0   45.06    4.69
  -1  11   0   42.61    4.91
  -1  11   0   45.81    5.44
   1 -11   0   47.10    5.38
   1 -11   0   42.19    4.97
  -1  11   0   43.85    5.04
  -1  11  -1   -0.26    0.99
   1 -11   1    0.76    0.73
  -1  11  -1    1.88    1.82
   1 -11   1    0.97    1.63
   1 -11   1    0.17    1.32
  -1  11  -1    2.62    1.32
  -1  11  -2   15.59    2.03
   1 -11   2   15.34    1.99
  -1  11  -2   13.83    2.92
   1 -11   2    9.80    2.55
  -1  11  -2   20.71    2.56
   1 -11   3  219.62   21.30
  -1  11  -3  210.44   21.29
   1 -11   3  213.25   21.80
  -1  11  -3  224.54   22.03
   1 -11   3  203.80   21.56
   1 -11   4   21.48    2.53
   1 -11   4   16.05    2.98
  -1  11  -4   20.07    2.93
   1 -11   4   20.10    2.84
  -1  11  -5   14.71    1.95
  -1  11  -5   12.99    2.36
   1 -11   5   16.93    2.49
   1 -11   6   31.02    3.86
  -1  11  -6   37.38    3.96
  -1  11  -6   41.22    5.11
   1 -11   6   31.93    4.29
  -1  11  -6   40.80    4.48
   1 -11   7   11.19    1.75
  -1  11  -7   12.97    1.86
   1 -11   7   11.75    2.05
  -1  11  -7   10.10    2.82
   1 -11   7   11.14    2.17
  -1  11  -7   13.79    2.50
   1 -11   8    2.04    0.99
  -1  11  -8    1.53    1.05
  -1  11  -8    3.04    1.88
   1 -11   8    3.29    1.52
  -1  11  -8    3.99    2.21
   1 -11   8    2.39    1.12
   1 -10 -17    5.97    2.14
   1 -10 -17    3.57    1.09
   1 -10 -17    0.28    1.84
   1 -10 -16   25.47    4.59
   1 -10 -16   29.31    4.58
  -1  10  16   36.17    5.19
   1 -10 -16   38.38    4.03
   1 -10 -15    8.03    2.52
   1 -10 -15    4.81    1.19
  -1  10  15    6.77    2.53
   1 -10 -15    8.90    2.06
   1 -10 -14   11.24    1.63
   1 -10 -14   14.67    2.88
  -1  10  14   10.41    2.92
   1 -10 -14   14.40    2.49
   1 -10 -14   12.81    1.83
  -1  10  13   20.24    2.42
   1 -10 -13   17.24    3.31
  -1  10  13   22.84    3.74
  -1  10  13   25.49    3.55
   1 -10 -13   21.55    3.08
  -1  10  12    9.36    1.32
  -1  10  12   11.93    2.47
   1 -10 -12   10.51    2.04
   1 -10 -11   17.89    3.18
  -1  10  11   15.73    2.87
   1 -10 -11   21.31    2.74
   1 -10 -10   27.22    2.92
   1 -10 -10   29.81    4.19
  -1  10  10   29.49    4.11
  -1  10  10   27.99    3.53
   1 -10 -10   22.48    3.30
   1 -10  -9   10.83    1.32
   1 -10  -9   12.77    2.62
  -1  10   9    9.70    2.54
  -1  10   9   11.06    1.97
   1 -10  -8    7.90    1.54
   1 -10  -8    4.42    1.00
  -1  10   8    4.94    1.20
   1 -10  -8    5.93    2.23
  -1  10   8   10.08    2.30
  -1  10   8    6.98    1.63
   1 -10  -7   -0.14    1.04
  -1  10   7    1.02    0.86
   1 -10  -7    0.09    0.80
   1 -10  -7   -0.83    1.89
  -1  10   7    0.31    1.18
   1 -10  -6   36.30    3.43
  -1  10   6   24.01    3.13
   1 -10  -6   29.49    3.15
   1 -10  -6   25.55    4.00
  -1  10   6   25.04    3.71
  -1  10   6   22.97    3.25
   1 -10  -5  144.69   12.26
   1 -10  -5  117.64   12.05
  -1  10   5  111.92   12.06
   1 -10  -5  127.93   12.78
  -1  10   5  107.54   12.47
  -1  10   5  111.66   12.14
  -1  10   4  382.63   39.97
   1 -10  -4  365.56   39.83
   1 -10  -4  446.92   40.48
  -1  10   4  391.65   40.29
  -1  10   4  443.59   39.93
   1 -10  -4  416.63   39.90
  -1  10   3    2.92    1.34
   1 -10  -3    3.45    0.85
   1 -10  -3    2.96    1.64
  -1  10   3    2.51    1.65
  -1  10   3    4.50    1.05
   1 -10  -3    3.26    1.07
   1 -10  -2    7.67    1.11
  -1  10   2    6.31    1.51
   1 -10  -2    9.74    2.14
  -1  10   2    5.15    1.93
   1 -10  -2    6.24    1.41
  -1  10   2    8.64    1.51
   1 -10  -1    6.16    1.01
  -1  10   1    2.16    1.34
  -1  10   1    5.29    2.01
   1 -10  -1    5.31    1.79
   1 -10  -1    4.24    1.26
  -1  10   1    4.84    1.36
   1 -10   0   13.38    1.59
  -1  10   0    9.95    1.88
  -1  10   0   12.72    2.42
   1 -10   0   13.02    2.35
  -1  10   0   10.79    1.94
   1 -10   0   12.04    2.02
   1 -10   1    1.22    0.68
  -1  10  -1    0.23    0.75
  -1  10  -1    0.74    1.48
   1 -10   1    3.15    1.86
   1 -10   1    0.63    1.20
  -1  10  -1    2.59    1.30
   1 -10   2   46.76    4.78
  -1  10  -2   45.14    4.80
  -1  10  -2   39.64    5.35
   1 -10   2   40.75    5.32
  -1  10  -2   46.01    5.14
   1 -10   2   44.16    5.08
  -1  10  -3    4.74    1.01
   1 -10   3    5.92    1.07
   1 -10   3    5.29    1.75
  -1  10  -3    8.48    2.16
   1 -10   3    3.80    1.39
  -1  10  -3    5.76    1.59
   1 -10   4   -0.22    0.79
  -1  10  -4    0.32    0.73
   1 -10   4    0.23    1.51
  -1  10  -4    2.49    1.92
   1 -10   5   57.26    6.10
   1 -10   5   52.09    5.73
  -1  10  -5   55.21    6.51
   1 -10   5   51.49    6.11
  -1  10  -5   57.38    6.13
   1 -10   6    7.28    1.45
  -1  10  -6    9.99    1.52
   1 -10   6   12.55    2.03
   1 -10   6   13.10    2.10
  -1  10  -6   12.60    2.09
   1 -10   7    0.35    0.90
  -1  10  -7    1.74    0.88
  -1  10  -7    1.81    2.05
   1 -10   7    0.61    1.27
  -1  10  -7   -0.86    1.61
  -1  10  -8    1.45    1.01
   1 -10   8    2.07    0.97
   1 -10   8    1.89    1.44
  -1  10  -8    1.12    1.53
  -1  10  -8   -0.92    1.96
   1 -10   8    1.65    1.03
  -1  10  -9    3.77    1.16
   1 -10   9    5.61    1.84
  -1  10  -9    3.69    1.64
   1 -10   9    4.69    1.09
  -1  10  -9    1.27    1.63
  -1  10  -9    0.78    2.52
  -1  10 -10   21.43    2.67
  -1  10 -10   22.46    3.18
   1 -10  10   19.18    2.97
  -1  10 -10   18.40    3.44
   1 -10  10   18.77    2.36
  -1  10 -10   21.73    4.02
   1  -9 -17    3.72    0.91
   1  -9 -17    1.86    1.84
   1  -9 -17    3.17    1.06
  -1   9  16   15.33    3.28
   1  -9 -16   13.90    2.80
   1  -9 -16   15.84    2.00
   1  -9 -15   36.07    5.32
   1  -9 -15   44.75    4.69
  -1   9  15   43.38    5.65
   1  -9 -15   38.71    5.24
   1  -9 -14   32.16    3.42
   1  -9 -14   28.25    4.37
  -1   9  14   23.61    4.42
   1  -9 -14   34.08    3.64
   1  -9 -14   28.11    4.14
   1  -9 -13   38.52    4.33
   1  -9 -13   46.85    4.57
  -1   9  13   41.67    5.30
   1  -9 -13   32.41    4.87
  -1   9  12   30.10    3.09
   1  -9 -12   24.96    2.97
   1  -9 -12   28.94    4.09
  -1   9  12   29.36    4.03
   1  -9 -12   36.42    3.80
  -1   9  11   34.11    3.51
   1  -9 -11   44.69    4.78
  -1   9  11   30.02    4.71
  -1   9  11   44.10    4.48
  -1   9  10    6.15    0.99
  -1   9  10    3.04    2.42
   1  -9 -10    5.46    1.57
  -1   9  10    3.61    1.65
  -1   9   9  104.68   11.06
   1  -9  -9  132.86   12.03
  -1   9   9  112.23   11.90
  -1   9   9  104.25   11.45
   1  -9  -9  118.94   11.41
   1  -9  -8    0.70    1.10
  -1   9   8    2.67    1.88
   1  -9  -8    5.59    1.88
  -1   9   8    2.92    1.42
   1  -9  -7   20.58    2.33
   1  -9  -7   20.73    3.28
   1  -9  -7   20.94    2.61
  -1   9   7   16.60    2.64
   1  -9  -6   37.18    3.85
  -1   9   6   34.52    3.65
   1  -9  -6   28.91    3.61
   1  -9  -6   36.48    4.47
  -1   9   6   30.17    4.21
  -1   9   6   39.40    3.95
   1  -9  -5   -0.12    0.92
  -1   9   5    1.02    0.90
  -1   9   5    1.53    1.49
  -1   9   5    0.48    0.80
   1  -9  -5    0.09    0.76
  -1   9   4    5.36    1.20
   1  -9  -4    4.86    1.25
   1  -9  -4    5.05    1.92
  -1   9   4    2.73    1.47
  -1   9   4    3.65    0.96
   1  -9  -4    5.27    1.04
   1  -9  -3    0.37    0.66
  -1   9   3    0.27    0.96
  -1   9   3    0.62    1.51
   1  -9  -3    0.84    1.29
   1  -9  -3    0.67    0.82
  -1   9   3    0.33    0.87
   1  -9  -2   10.37    1.21
  -1   9   2    4.94    1.49
  -1   9   2    8.21    1.89
   1  -9  -2   10.32    1.97
   1  -9  -2    8.78    1.44
  -1   9   2    4.85    1.34
   1  -9  -1   46.22    4.60
  -1   9   1   45.51    4.90
  -1   9   1   46.92    5.28
   1  -9  -1   47.59    5.26
   1  -9  -1   39.62    4.80
  -1   9   1   38.69    4.82
  -1   9   0    6.08    1.37
   1  -9   0    8.15    1.12
  -1   9   0    8.07    1.88
   1  -9   0    9.87    2.03
  -1   9   0    5.69    1.59
   1  -9   0    8.96    1.46
  -1   9  -1   43.19    4.87
   1  -9   1   48.90    4.83
  -1   9  -1   39.94    5.34
   1  -9   1   45.40    5.44
   1  -9   1   50.15    5.14
  -1   9  -1   43.03    5.11
  -1   9  -2    7.54    1.10
   1  -9   2    5.05    1.02
  -1   9  -2   10.00    2.01
   1  -9   2    5.59    1.69
  -1   9  -2    5.53    1.45
   1  -9   2    8.80    1.64
   1  -9   3   71.24    7.38
  -1   9  -3   71.14    7.38
   1  -9   3   69.44    7.87
  -1   9  -3   83.68    8.18
  -1   9  -3   84.20    7.83
   1  -9   3   64.27    7.63
   1  -9   4   30.58    3.44
  -1   9  -4   31.32    3.42
  -1   9  -4   35.19    4.34
   1  -9   4   29.41    3.96
   1  -9   4   29.63    3.72
  -1   9  -5   20.68    2.60
   1  -9   5   22.79    2.70
  -1   9  -5   23.72    3.47
   1  -9   5   21.17    3.09
  -1   9  -5   27.46    3.19
   1  -9   6   58.97    6.21
   1  -9   6   58.85    6.55
  -1   9  -6   58.70    6.99
   1  -9   6   60.43    6.47
  -1   9  -7   28.25    3.32
   1  -9   7   29.60    3.30
   1  -9   7   28.18    3.73
   1  -9   7   29.27    3.48
  -1   9  -7   29.30    4.14
  -1   9  -7   29.17    3.76
   1  -9   8    0.93    0.81
  -1   9  -8    0.13    0.78
   1  -9   8    2.00    1.42
  -1   9  -8    1.28    1.55
  -1   9  -9    0.27    0.88
   1  -9   9   -0.62    1.32
  -1   9  -9    0.22    1.41
  -1   9  -9   -0.58    1.85
  -1   9 -10   15.74    2.15
   1  -9  10   13.38    2.44
  -1   9 -10   14.95    2.62
   1  -9  10   14.50    1.90
  -1   9 -10   14.48    2.90
  -1   9 -10   12.89    3.51
   1  -9  11   54.57    6.66
  -1   9 -11   63.97    6.50
  -1   9 -11   64.70    6.92
  -1   9 -11   64.43    7.20
   1  -9  11   58.43    6.25
  -1   9 -11   55.07    7.52
   1  -8 -17    9.84    1.44
   1  -8 -17   10.77    1.49
   1  -8 -17    8.27    2.48
   1  -8 -17   11.89    1.69
  -1   8  17   15.87    3.60
   1  -8 -16    1.19    0.75
   1  -8 -16    0.89    1.91
   1  -8 -16    1.91    0.96
   1  -8 -16    1.42    1.93
   1  -8 -15    1.74    2.10
   1  -8 -15    0.12    0.81
   1  -8 -15    1.62    1.97
  -1   8  15    1.11    1.42
   1  -8 -14    2.39    0.77
   1  -8 -14    4.29    1.96
  -1   8  14    4.02    2.15
   1  -8 -14    4.16    1.05
   1  -8 -13    2.22    0.71
   1  -8 -13    3.12    0.70
   1  -8 -13    0.28    1.88
  -1   8  13    5.39    2.19
   1  -8 -13    4.01    1.55
   1  -8 -12  129.32   12.45
   1  -8 -12  105.10   12.37
   1  -8 -12  131.09   13.30
  -1   8  12  137.24   13.32
   1  -8 -12  124.97   13.04
   1  -8 -12  149.37   12.65
   1  -8 -11   11.18    1.36
  -1   8  11    5.44    2.37
   1  -8 -11   10.06    2.36
   1  -8 -11   11.15    2.22
  -1   8  10   14.41    1.82
   1  -8 -10   16.17    1.79
  -1   8  10   12.59    3.01
   1  -8 -10   17.70    2.87
   1  -8 -10   19.20    2.55
  -1   8  10   18.15    2.65
   1  -8  -9   38.60    4.72
  -1   8   9   50.93    4.81
  -1   8   9   56.73    5.95
   1  -8  -9   51.36    5.78
   1  -8  -9   61.51    5.38
  -1   8   9   49.72    5.45
   1  -8  -8    1.67    0.60
  -1   8   8    1.58    0.67
   1  -8  -8    2.23    1.84
   1  -8  -8    0.55    1.12
  -1   8   8    1.45    1.33
   1  -8  -7    1.27    1.08
  -1   8   7    1.07    0.71
  -1   8   7    1.93    1.87
   1  -8  -7    1.92    1.79
  -1   8   7   -0.15    1.16
   1  -8  -6   10.76    2.21
  -1   8   6    5.85    1.45
   1  -8  -5   29.30    3.32
   1  -8  -5   25.46    3.94
  -1   8   5   31.41    3.95
  -1   8   5   34.54    3.55
  -1   8   4    0.11    0.97
   1  -8  -4   -0.21    1.55
  -1   8   4   -0.39    1.47
   1  -8  -4    0.97    0.81
  -1   8   4    1.30    0.80
   1  -8  -3   11.86    1.65
  -1   8   3    9.28    1.68
   1  -8  -3   13.99    2.22
  -1   8   3   11.58    2.11
  -1   8   3   10.70    1.56
   1  -8  -3   10.57    1.57
  -1   8   2   12.89    2.01
   1  -8  -2   17.67    1.77
  -1   8   2   12.35    2.28
   1  -8  -2   14.12    2.48
   1  -8  -2   12.26    1.89
  -1   8   2   11.68    1.85
  -1   8   1   60.88    6.02
   1  -8  -1   61.78    5.77
   1  -8  -1   52.39    6.18
  -1   8   1   48.25    6.24
   1  -8  -1   56.63    5.94
  -1   8   1   43.98    5.90
  -1   8   0    0.11    0.88
   1  -8   0   -0.13    0.49
   1  -8   0    0.19    1.39
  -1   8   0    0.20    1.52
  -1   8   0   -0.12    1.05
   1  -8   0    0.98    0.93
   1  -8   1   25.40    2.76
  -1   8  -1   25.64    2.83
   1  -8   1   22.70    3.28
  -1   8  -1   27.41    3.40
  -1   8  -1   23.58    3.15
   1  -8   1   25.27    3.03
   1  -8   2  126.21   12.53
  -1   8  -2  120.61   12.52
   1  -8   2  130.89   13.02
  -1   8  -2  115.11   13.03
  -1   8  -2  137.43   12.84
   1  -8   2  125.32   12.77
  -1   8  -3    6.76    1.02
   1  -8   3    5.68    1.02
  -1   8  -3    4.49    1.77
   1  -8   3    6.66    1.87
  -1   8  -3    4.16    1.46
   1  -8   3    6.95    1.52
   1  -8   4  182.16   17.79
  -1   8  -4  164.40   17.74
   1  -8   4  189.85   18.21
  -1   8  -4  173.68   18.32
  -1   8  -4  198.24   18.12
   1  -8   4  182.21   18.04
   1  -8   5  294.70   28.34
  -1   8  -5  262.09   28.28
  -1   8  -5  320.10   28.96
   1  -8   5  272.89   28.61
  -1   8  -5  322.46   28.68
   1  -8   6   38.73    4.38
   1  -8   6   39.02    4.68
  -1   8  -6   38.24    4.43
  -1   8  -6   45.55    5.19
   1  -8   6   41.26    4.62
  -1   8  -6   50.06    4.88
  -1   8  -7  123.02   13.35
   1  -8   7  127.95   12.84
  -1   8  -8   43.21    4.90
   1  -8   8   42.27    5.22
   1  -8   8   41.63    4.86
  -1   8  -8   42.12    5.45
   1  -8   8   51.57    4.89
  -1   8  -8   45.42    5.28
  -1   8  -9    7.20    1.33
   1  -8   9    3.94    1.59
  -1   8  -9    6.31    1.77
   1  -8   9    7.16    1.15
  -1   8 -10   40.99    4.40
   1  -8  10   36.44    4.60
  -1   8 -10   39.73    4.84
  -1   8 -10   40.63    5.10
  -1   8 -10   30.87    5.33
   1  -8  11    2.74    1.44
  -1   8 -11    0.71    0.93
  -1   8 -11    1.37    1.74
  -1   8 -11    3.13    2.04
   1  -8  11    1.56    0.71
  -1   8 -11    3.10    2.33
   1  -7 -17    2.35    0.88
   1  -7 -17    5.40    1.00
   1  -7 -17    3.33    2.21
   1  -7 -17    3.60    1.14
   1  -7 -17    6.34    2.36
  -1   7  17    7.21    2.89
   1  -7 -16    1.39    0.80
   1  -7 -16    1.02    0.65
   1  -7 -16    2.04    2.10
   1  -7 -16    1.16    0.92
   1  -7 -15   -0.43    0.66
   1  -7 -15    1.97    2.00
   1  -7 -15    0.56    0.78
   1  -7 -15   -2.21    1.74
  -1   7  15    2.31    2.53
   1  -7 -14   20.69    2.42
   1  -7 -14   14.93    3.12
  -1   7  14   19.79    3.72
   1  -7 -13    0.82    0.64
   1  -7 -13   -0.80    1.95
  -1   7  13   -0.32    1.76
   1  -7 -13    1.47    1.68
   1  -7 -12   99.89    8.82
   1  -7 -12   78.68    8.76
   1  -7 -12   81.36    9.54
   1  -7 -12   89.08    8.95
   1  -7 -12   75.21    9.36
  -1   7  12   84.87    9.72
   1  -7 -11    1.57    0.62
   1  -7 -11    1.58    0.60
   1  -7 -11    1.25    1.63
   1  -7 -11    1.38    0.81
  -1   7  11    1.52    1.77
   1  -7 -11    0.82    1.49
   1  -7 -10  123.12   12.33
   1  -7 -10  131.56   13.17
  -1   7  10  135.10   13.08
   1  -7 -10  118.60   12.84
   1  -7  -9    1.13    0.45
  -1   7   9    1.44    0.59
   1  -7  -9    4.28    1.64
  -1   7   9    0.27    1.86
  -1   7   9    2.27    1.52
   1  -7  -9    2.63    1.29
  -1   7   8    1.54    0.56
   1  -7  -8    1.73    0.53
   1  -7  -8    1.39    1.70
  -1   7   8    0.77    1.71
   1  -7  -8    0.72    1.03
  -1   7   8    1.47    1.19
  -1   7   7    4.66    0.85
   1  -7  -7    4.19    0.74
   1  -7  -7    5.35    1.85
  -1   7   7    4.98    1.79
  -1   7   7    1.15    1.15
   1  -7  -7    4.72    1.13
  -1   7   6  135.87   12.74
   1  -7  -6  124.34   12.68
   1  -7  -6  123.65   13.31
  -1   7   6  119.99   12.96
   1  -7  -5   48.07    5.72
  -1   7   5   46.40    5.64
  -1   7   5   50.01    5.09
  -1   7   4   77.97    8.33
  -1   7   3    6.06    1.62
   1  -7  -3    8.19    1.96
   1  -7  -3    7.43    1.26
  -1   7   3   10.40    1.30
  -1   7   2   22.62    2.78
   1  -7  -2   25.14    3.04
  -1   7   2   20.85    2.97
  -1   7   2   22.21    2.60
   1  -7  -2   21.97    2.59
  -1   7   1  660.13   65.11
   1  -7  -1  754.52   64.92
   1  -7  -1  600.10   65.23
  -1   7   1  651.40   65.31
  -1   7   1  590.64   65.02
   1  -7  -1  640.89   65.03
  -1   7   0   -0.19    0.90
   1  -7   0    1.33    0.60
  -1   7   0    1.20    1.39
   1  -7   0    0.82    1.11
  -1   7   0    1.42    0.93
   1  -7   0    0.54    0.95
  -1   7  -1    0.15    0.60
   1  -7   1    0.13    0.48
   1  -7   1   -0.17    1.34
  -1   7  -1   -1.41    1.56
   1  -7   1    0.70    0.93
  -1   7  -1   -0.12    1.07
   1  -7   2  141.15   13.57
  -1   7  -2  128.36   13.55
  -1   7  -2  134.99   14.03
   1  -7   2  138.78   13.98
   1  -7   2  135.40   13.78
  -1   7  -2  144.72   13.82
   1  -7   3   17.98    2.27
  -1   7  -3   20.14    2.27
   1  -7   3   23.66    2.86
  -1   7  -3   23.89    3.02
   1  -7   3   21.22    2.60
  -1   7  -4    1.74    0.72
   1  -7   4    1.70    0.67
   1  -7   4    2.75    1.31
  -1   7  -4    3.78    1.62
   1  -7   4    1.02    1.11
   1  -7   5    4.46    0.96
  -1   7  -5    3.86    0.87
   1  -7   5    2.10    1.22
  -1   7  -5    6.31    1.81
   1  -7   5    2.80    1.20
  -1   7  -5    3.51    1.25
   1  -7   6  359.49   35.03
  -1   7  -6  343.35   35.02
   1  -7   6  335.64   35.25
   1  -7   6  340.80   35.13
  -1   7  -6  387.04   35.58
  -1   7  -6  398.52   35.41
   1  -7   7   82.66    9.33
   1  -7   7   92.66    9.65
  -1   7  -7   89.44    9.40
   1  -7   7   98.24    9.41
  -1   7  -7   98.60    9.93
  -1   7  -7  104.54    9.79
   1  -7   8   60.72    6.10
  -1   7  -8   49.13    6.56
  -1   7  -9   -0.36    0.82
   1  -7   9    1.50    1.21
  -1   7  -9    0.20    1.32
   1  -7   9    0.43    0.67
  -1   7  -9    0.24    1.58
  -1   7 -10    9.79    1.63
   1  -7  10   10.12    1.95
  -1   7 -10    9.54    2.08
   1  -7  10    9.88    1.37
  -1   7 -10    7.43    2.98
  -1   7 -11   48.54    5.16
   1  -7  11   40.33    5.37
  -1   7 -11   49.07    5.56
  -1   7 -11   52.52    5.85
  -1   7 -11   39.96    6.12
   1  -7  12   37.15    4.07
  -1   7 -12   45.81    3.87
  -1   7 -12   54.55    4.55
  -1   7 -12   46.63    4.58
  -1   7 -12   43.43    5.16
   1  -6 -17    2.31    0.89
   1  -6 -17    3.22    0.84
   1  -6 -17    5.11    2.14
  -1   6  17    4.59    2.98
   1  -6 -17    2.66    1.06
   1  -6 -17    2.46    2.09
   1  -6 -16    2.12    0.89
   1  -6 -16    3.12    0.87
   1  -6 -16    1.15    1.94
   1  -6 -16    3.17    0.97
  -1   6  16    3.05    2.78
   1  -6 -15    3.62    0.90
   1  -6 -15    2.35    0.80
   1  -6 -15    4.42    1.95
   1  -6 -15    2.64    0.91
   1  -6 -15    2.28    2.01
   1  -6 -14   56.49    5.83
   1  -6 -14   46.25    6.59
   1  -6 -13   21.69    3.85
  -1   6  13   29.00    4.41
   1  -6 -13   26.40    3.91
   1  -6 -13   31.05    3.30
   1  -6 -12   57.40    6.51
   1  -6 -12   55.96    7.19
  -1   6  12   77.50    7.71
   1  -6 -12   70.45    6.68
   1  -6 -12   72.84    7.34
   1  -6 -11   32.67    3.18
   1  -6 -11   25.73    3.09
   1  -6 -11   27.21    3.85
  -1   6  11   28.11    4.04
   1  -6 -11   33.34    4.03
   1  -6 -11   31.76    3.32
   1  -6 -10  110.88    9.67
   1  -6 -10   87.50    9.61
   1  -6 -10   76.43   10.19
  -1   6  10  113.87   10.52
   1  -6 -10   80.77   10.12
   1  -6 -10   97.96    9.79
   1  -6  -9    0.29    0.52
   1  -6  -9    0.22    0.40
   1  -6  -9    0.22    1.54
   1  -6  -9    0.35    0.71
   1  -6  -9    0.17    1.20
  -1   6   9    1.01    1.38
   1  -6  -8  158.73   16.72
  -1   6   8  179.77   16.75
  -1   6   8  166.00   17.51
   1  -6  -8  166.75   17.42
   1  -6  -8  177.84   17.21
  -1   6   8  180.22   17.29
   1  -6  -7   79.13    7.93
  -1   6   7   79.51    7.95
   1  -6  -7   74.65    8.59
  -1   6   7   80.54    8.82
   1  -6  -7   88.11    8.41
  -1   6   7   79.64    8.40
   1  -6  -6  230.34   23.57
  -1   6   6  265.37   23.62
   1  -6  -6  221.67   24.18
  -1   6   6  235.16   24.23
  -1   6   6  212.58   23.88
  -1   6   5   37.28    3.70
   1  -6  -5   33.76    3.65
   1  -6  -5   35.81    4.37
   1  -6  -5   34.96    3.92
   1  -6  -4    7.26    1.30
   1  -6  -4    7.69    1.83
  -1   6   4    7.00    1.84
  -1   6   4    7.86    1.14
   1  -6  -4    9.19    1.14
   1  -6  -3  381.93   34.14
  -1   6   3  335.03   34.33
   1  -6  -3  354.45   34.42
  -1   6   3  325.48   34.00
   1  -6  -2  111.92   11.23
   1  -6  -2  117.91   11.52
  -1   6   2  107.31   11.43
   1  -6  -2  110.14   11.15
  -1   6   1  426.00   38.09
   1  -6  -1  390.15   38.22
  -1   6   1  393.12   38.24
   1  -6  -1  391.37   38.00
  -1   6   1  346.10   37.99
  -1   6   0  275.45   29.80
   1  -6   0  325.13   29.73
   1  -6   0  317.87   30.07
  -1   6   0  286.47   30.03
  -1   6   0  299.85   29.87
   1  -6   0  298.16   29.85
  -1   6  -1  438.03   42.01
   1  -6   1  444.92   41.99
  -1   6  -1  403.38   42.33
   1  -6   1  390.88   42.30
  -1   6  -1  443.51   42.18
   1  -6   1  404.51   42.14
  -1   6  -2   94.22   10.12
   1  -6   2  102.58   10.14
   1  -6   2  105.27   10.52
  -1   6  -2  117.53   10.67
   1  -6   2  103.12   10.33
  -1   6  -2  102.93   10.35
  -1   6  -3   19.63    2.38
   1  -6   3   22.99    2.42
   1  -6   3   21.64    2.79
  -1   6  -3   19.81    2.96
   1  -6   3   23.41    2.73
   1  -6   4   11.59    1.48
  -1   6  -4    9.27    1.41
  -1   6  -4   10.01    2.00
   1  -6   4   15.97    1.96
  -1   6  -4   11.98    1.80
   1  -6   5    2.01    0.72
  -1   6  -5   -0.08    0.64
   1  -6   5    0.13    0.92
  -1   6  -5   -0.75    1.25
   1  -6   5    1.00    1.07
  -1   6  -5    3.32    1.24
   1  -6   6  213.58   21.34
   1  -6   6  202.87   21.54
  -1   6  -6  205.82   21.34
   1  -6   6  230.19   21.40
  -1   6  -6  223.99   21.76
  -1   6  -6  218.54   21.62
   1  -6   7    2.02    0.75
  -1   6  -7    1.89    0.87
   1  -6   7    2.29    0.72
  -1   6  -7    3.61    1.51
   1  -6   7    2.41    1.29
  -1   6  -7    3.28    1.32
   1  -6   8   71.35    8.22
   1  -6   8   77.64    8.51
  -1   6  -8   73.91    8.25
  -1   6  -8   78.78    8.70
   1  -6   8   89.36    8.19
  -1   6  -8   93.39    8.65
  -1   6  -9    5.12    1.22
  -1   6  -9    9.04    1.87
   1  -6   9    7.75    1.10
  -1   6  -9    8.68    1.86
   1  -6  10   43.75    5.51
  -1   6 -10   48.34    5.31
   1  -6  10   52.55    5.15
  -1   6 -10   43.09    5.63
  -1   6 -10   44.36    6.16
   1  -6  11   15.51    2.96
  -1   6 -11   24.95    3.20
   1  -6  11   23.10    2.55
   1  -6  12   15.39    2.38
  -1   6 -12   13.96    2.03
  -1   6 -12   14.97    2.47
  -1   6 -12   11.65    2.57
  -1   6 -12   12.54    3.20
   1  -6  13    1.48    1.27
  -1   6 -13    2.71    1.12
  -1   6 -13    6.71    1.84
  -1   6 -13    1.52    1.64
   1  -6  13    1.88    0.86
  -1   6 -13    4.61    2.54
   1  -5 -17   36.00    4.07
   1  -5 -17   29.62    4.04
   1  -5 -17   30.16    4.76
   1  -5 -17   32.82    4.92
   1  -5 -17   44.57    4.19
  -1   5  17   47.67    6.01
   1  -5 -16    0.52    0.76
   1  -5 -16    0.52    0.78
   1  -5 -16    0.85    1.65
   1  -5 -16    0.90    1.87
  -1   5  16    0.89    2.77
   1  -5 -16    0.11    0.76
   1  -5 -15    6.93    1.13
   1  -5 -15    5.72    1.14
   1  -5 -15    6.98    2.28
   1  -5 -15    6.34    1.21
   1  -5 -14    1.43    0.74
   1  -5 -14    1.42    0.72
  -1   5  14    2.75    2.44
   1  -5 -14    3.82    1.97
   1  -5 -13   72.50    8.10
   1  -5 -13   60.76    8.63
   1  -5 -13   73.38    8.79
   1  -5 -13   96.04    8.30
  -1   5  13   92.84    9.61
   1  -5 -12   82.51   10.37
   1  -5 -12  102.03   10.58
   1  -5 -12   99.19    9.91
  -1   5  12  106.67   10.98
   1  -5 -11    2.75    0.67
   1  -5 -11    1.26    0.57
   1  -5 -11   -0.22    1.52
   1  -5 -11    1.58    1.56
   1  -5 -11    1.78    0.75
  -1   5  11    2.86    1.94
   1  -5 -10    5.64    0.91
   1  -5 -10    5.66    0.84
   1  -5 -10    3.23    1.75
  -1   5  10    3.77    2.11
   1  -5 -10    8.84    2.01
   1  -5 -10    7.28    1.08
   1  -5  -9  120.35   12.31
   1  -5  -9  128.89   12.29
   1  -5  -9  118.33   12.90
   1  -5  -9  131.44   12.45
  -1   5   9  107.69   12.90
   1  -5  -9  110.52   12.80
   1  -5  -8   -0.20    0.44
   1  -5  -8    0.04    0.41
   1  -5  -8    0.59    1.44
   1  -5  -8    0.32    1.23
  -1   5   8   -1.29    1.48
   1  -5  -8   -0.08    0.62
  -1   5   7  367.24   33.27
   1  -5  -7  307.43   33.22
   1  -5  -7  310.50   33.80
  -1   5   7  361.45   33.98
  -1   5   7  372.18   33.82
   1  -5  -7  392.68   33.73
   1  -5  -6  189.31   18.12
  -1   5   6  179.27   18.13
  -1   5   6  185.74   18.85
   1  -5  -6  172.18   18.69
  -1   5   6  194.67   18.55
   1  -5  -5  426.54   42.57
  -1   5   5  437.05   42.60
   1  -5  -5  430.68   43.11
   1  -5  -5  462.47   42.87
  -1   5   4   78.81    8.26
   1  -5  -4   84.92    8.25
   1  -5  -4   89.87    8.82
  -1   5   4   84.94    8.79
   1  -5  -4   75.33    8.42
  -1   5   4   93.86    8.56
   1  -5  -3  184.26   19.55
   1  -5  -3  201.04   19.43
  -1   5   3  186.85   19.42
  -1   5   3  198.97   19.79
  -1   5   3  225.08   19.62
  -1   5   2   17.57    2.21
   1  -5  -2   18.40    2.19
  -1   5   2   18.75    2.48
   1  -5  -2   18.65    2.06
  -1   5   2   16.21    2.05
   1  -5  -1    0.14    0.77
  -1   5   1    0.12    1.16
  -1   5   0  133.46   13.10
   1  -5   0  126.73   12.89
   1  -5   1  533.65   55.10
  -1   5  -1  605.24   55.15
  -1   5  -1  535.26   55.40
   1  -5   1  556.12   55.41
   1  -5   1  580.12   55.26
  -1   5  -1  562.00   55.26
  -1   5  -2  783.08   83.06
   1  -5   2  896.96   83.09
  -1   5  -2  846.65   83.41
   1  -5   2  830.27   83.35
  -1   5  -2  872.26   83.25
   1  -5   2  892.23   83.26
   1  -5   3  675.21   67.47
  -1   5  -3  638.00   67.44
   1  -5   3  662.53   67.62
  -1   5  -3  803.29   67.90
   1  -5   3  734.10   67.78
  -1   5  -3  746.68   67.67
   1  -5   4   57.85    6.42
  -1   5  -4   63.20    6.42
  -1   5  -4   68.25    6.86
   1  -5   4   61.87    6.67
  -1   5  -4   70.84    6.69
  -1   5  -5   61.02    6.85
   1  -5   5   70.69    6.92
   1  -5   5   60.45    7.06
  -1   5  -5   68.96    7.23
   1  -5   5   74.13    6.98
  -1   5  -5   69.98    7.13
   1  -5   6   24.48    2.86
   1  -5   6   20.92    2.54
  -1   5  -6   22.82    2.55
  -1   5  -6   18.53    2.94
   1  -5   6   23.79    2.58
  -1   5  -6   24.67    2.94
  -1   5  -7   -0.38    0.78
   1  -5   7    0.17    0.59
   1  -5   7    0.93    0.53
  -1   5  -7    0.35    1.15
   1  -5   7   -0.15    1.02
  -1   5  -7   -0.61    1.24
   1  -5   8   25.97    3.17
   1  -5   8   29.06    3.50
  -1   5  -8   31.56    3.26
  -1   5  -8   23.76    3.49
   1  -5   8   29.02    3.08
  -1   5  -8   32.13    3.60
   1  -5   9  110.14   12.26
  -1   5  -9  110.83   12.30
  -1   5  -9  105.65   12.32
   1  -5   9  128.63   11.96
  -1   5 -10    1.45    1.01
  -1   5 -10    1.10    1.35
  -1   5 -10    3.20    1.38
   1  -5  10    1.56    0.63
  -1   5 -11   44.46    4.54
   1  -5  11   39.64    4.68
  -1   5 -11   38.63    4.80
   1  -5  11   39.45    4.29
  -1   5 -11   34.11    5.28
  -1   5 -12   18.49    2.69
   1  -5  12   15.55    2.49
  -1   5 -12   20.23    2.39
  -1   5 -12   12.73    3.52
   1  -5  12   16.38    2.10
  -1   5 -13    4.76    1.40
   1  -5  13    4.07    1.49
  -1   5 -13    5.50    1.81
  -1   5 -13    3.62    1.56
  -1   5 -13    7.03    3.05
   1  -5  14    0.86    1.46
  -1   5 -14    0.77    1.03
  -1   5 -14    0.88    1.52
  -1   5 -14   -1.80    1.75
  -1   5 -14    1.14    2.21
   1  -5  14   -0.51    0.73
   1  -4 -17   32.49    3.76
  -1   4  17   31.83    3.88
  -1   4  17   33.62    3.75
   1  -4 -17   34.41    3.73
  -1   4  17   38.41    5.51
   1  -4 -17   26.66    4.54
   1  -4 -16    0.46    0.82
  -1   4  16    0.26    0.93
   1  -4 -16    0.74    0.75
  -1   4  16   -2.71    2.85
  -1   4  16    0.69    0.81
   1  -4 -16    1.20    1.90
   1  -4 -15   22.89    2.92
  -1   4  15   22.68    2.95
  -1   4  15   32.34    4.79
   1  -4 -15   28.18    2.97
  -1   4  15   24.74    2.92
   1  -4 -14   49.63    5.08
  -1   4  14   45.75    5.11
  -1   4  14   49.20    5.11
  -1   4  14   51.52    6.53
   1  -4 -14   37.44    5.69
   1  -4 -13   82.85    8.25
  -1   4  13   66.00    8.24
  -1   4  13   88.91    9.56
   1  -4 -13   73.50    8.89
   1  -4 -13   91.23    8.31
   1  -4 -12   15.63    1.95
   1  -4 -12   13.15    2.65
  -1   4  12   20.16    3.43
   1  -4 -11  231.79   26.13
  -1   4  11  289.34   26.60
   1  -4 -11  293.19   25.67
   1  -4 -10    3.53    0.71
   1  -4 -10    3.48    0.71
   1  -4 -10    4.75    1.59
  -1   4  10    4.30    2.13
   1  -4 -10    3.24    1.54
   1  -4 -10    3.45    0.82
   1  -4  -9    6.20    0.86
   1  -4  -9    4.56    0.78
   1  -4  -9    3.01    1.55
   1  -4  -9    4.54    1.52
   1  -4  -9    5.66    0.94
  -1   4   9    6.89    1.99
   1  -4  -8  200.49   18.39
   1  -4  -8  177.43   18.36
   1  -4  -8  166.45   18.86
   1  -4  -8  188.42   18.94
  -1   4   8  184.80   18.99
   1  -4  -8  187.81   18.50
   1  -4  -7  375.14   36.96
   1  -4  -7  397.64   36.95
   1  -4  -7  317.89   37.40
   1  -4  -7  396.53   37.09
   1  -4  -7  292.82   37.29
  -1   4   7  388.42   37.51
  -1   4   6  239.34   23.86
   1  -4  -6  227.31   23.79
  -1   4   6  245.26   23.76
  -1   4   5  493.62   45.93
   1  -4  -5  461.47   45.82
   1  -4  -5  449.28   45.63
   1  -4  -4   24.51    2.99
  -1   4   4   28.55    3.08
  -1   4   3  189.52   19.33
   1  -4  -3  206.46   19.34
  -1   4   3  203.56   19.52
   1  -4  -3  185.47   19.50
  -1   4   2   10.06    1.49
   1  -4  -2   12.31    1.50
   1  -4  -2    7.96    1.74
   1  -4  -2   10.47    1.30
  -1   4   2    9.76    1.29
   1  -4  -1  555.25   49.02
  -1   4   1  487.01   49.02
   1  -4  -1  492.92   49.13
   1  -4  -1  456.49   48.93
  -1   4   1  518.31   48.94
   1  -4   0    7.73    1.02
  -1   4   0    5.42    1.24
   1  -4   0    7.97    1.55
  -1   4   0    6.96    1.17
   1  -4   1   24.78    3.17
   1  -4   1   29.05    3.06
  -1   4  -2  368.52   36.63
   1  -4   2  383.26   36.78
  -1   4  -3  666.13   66.56
   1  -4   3  680.28   66.73
   1  -4   3  691.86   66.58
  -1   4  -3  682.02   66.86
  -1   4  -3  684.45   66.74
   1  -4   4  172.96   19.29
   1  -4   4  209.90   19.19
  -1   4  -4  194.22   19.14
  -1   4  -4  213.65   19.47
   1  -4   4  188.48   19.27
  -1   4  -4  182.83   19.31
  -1   4  -5  100.45    9.44
   1  -4   5   99.08    9.47
   1  -4   5   74.53    9.54
   1  -4   5  100.61    9.44
  -1   4  -5   76.92    9.60
  -1   4  -5   93.57    9.62
   1  -4   6   27.36    3.46
   1  -4   6   27.12    3.25
  -1   4  -6   27.97    3.51
   1  -4   6   34.42    3.22
  -1   4  -6   29.44    3.52
   1  -4   7    0.88    0.69
  -1   4  -7    1.65    1.01
   1  -4   7    2.06    0.51
   1  -4   7    3.12    1.13
  -1   4  -7    2.21    1.12
  -1   4  -8  172.97   16.73
   1  -4   8  162.65   16.89
  -1   4  -8  185.16   16.98
   1  -4   8  167.77   16.58
  -1   4  -8  149.67   16.83
  -1   4  -9   22.04    2.45
   1  -4   9   19.33    2.67
  -1   4  -9   20.76    2.73
  -1   4  -9   16.99    2.53
   1  -4   9   19.72    2.27
  -1   4  -9   21.59    3.33
   1  -4  10   31.73    4.06
  -1   4 -10   35.38    4.13
  -1   4 -10   33.11    3.95
   1  -4  10   36.28    3.69
  -1   4 -10   25.29    4.65
   1  -4  11    2.99    1.39
  -1   4 -11    5.30    1.24
  -1   4 -11    5.59    1.64
  -1   4 -11    6.42    1.47
  -1   4 -11    6.39    2.53
   1  -4  11    5.07    0.99
  -1   4 -12    4.46    1.17
  -1   4 -12    3.37    1.30
  -1   4 -12    5.06    2.21
   1  -4  12    3.87    0.91
  -1   4 -13  113.01   10.49
  -1   4 -13  116.33   10.20
   1  -4  13   87.17   10.27
  -1   4 -13   86.21   10.83
   1  -4  13   89.55    9.88
  -1   4 -14   51.48    4.95
   1  -4  14   37.57    5.04
  -1   4 -14   38.10    5.07
  -1   4 -14   41.26    4.99
  -1   4 -14   30.46    5.66
   1  -3 -17    1.61    1.08
  -1   3  17    0.16    1.13
   1  -3 -17    3.07    0.97
  -1   3  17    1.43    0.96
   1  -3 -17    0.31    2.06
   1  -3 -16   11.93    1.88
  -1   3  16   12.45    1.99
   1  -3 -16   14.61    1.77
  -1   3  16   12.84    3.67
  -1   3  16   11.38    1.79
   1  -3 -16   15.46    3.03
   1  -3 -15  128.37   14.66
  -1   3  15  135.08   14.73
   1  -3 -15  115.29   15.17
   1  -3 -15  168.69   14.66
  -1   3  15  145.48   14.64
  -1   3  15  157.85   16.06
   1  -3 -14   85.52    8.59
  -1   3  14   80.58    8.64
   1  -3 -13    5.90    1.21
  -1   3  13    7.46    1.39
  -1   3  13    9.40    1.30
   1  -3 -13    7.75    1.24
  -1   3  13    7.35    2.87
   1  -3 -13    5.05    2.03
   1  -3 -12  180.20   17.74
  -1   3  12  171.29   17.78
  -1   3  12  166.97   17.71
   1  -3 -12  197.85   17.75
   1  -3 -12  157.98   18.28
  -1   3  12  173.92   18.81
   1  -3 -11  698.99   69.12
  -1   3  11  674.18   69.15
  -1   3  11  704.32   69.13
   1  -3 -11  632.62   69.62
  -1   3  11  843.23   70.30
   1  -3 -11  741.31   69.15
   1  -3 -10    1.77    1.54
  -1   3  10    0.87    1.88
   1  -3 -10    2.54    0.66
  -1   3  10    1.93    0.71
   1  -3  -9    0.61    0.61
  -1   3   9    0.19    0.54
  -1   3   9    0.57    0.60
  -1   3   9    1.02    1.72
   1  -3  -9    0.14    0.58
   1  -3  -9   -0.61    1.44
   1  -3  -8    0.40    0.48
  -1   3   8    0.05    0.53
   1  -3  -8    1.11    1.40
   1  -3  -8    0.40    0.55
  -1   3   8    0.20    0.55
   1  -3  -7    4.72    0.80
   1  -3  -7    4.58    1.45
  -1   3   7    6.04    1.74
   1  -3  -7    6.46    0.91
   1  -3  -6    9.19    1.00
   1  -3  -6    5.37    1.69
  -1   3   6    9.46    1.87
   1  -3  -6    7.47    1.12
   1  -3  -5  675.97   80.10
   1  -3  -5  785.82   80.09
   1  -3  -5  889.86   79.87
   1  -3  -4  363.14   37.40
  -1   3   4  398.62   37.45
   1  -3  -3  214.61   22.25
  -1   3   3  197.99   22.05
   1  -3  -3  255.26   22.09
   1  -3  -2   27.09    2.34
  -1   3   2   17.77    2.29
  -1   3   2   25.98    2.87
  -1   3   2   23.70    2.56
   1  -3  -2   22.94    2.55
  -1   3   1    6.11    1.30
   1  -3  -1    9.11    1.29
  -1   3   1    8.26    1.53
   1  -3  -1    9.02    1.51
  -1   3   1    7.52    1.02
   1  -3  -1    7.21    1.04
   1  -3   0   68.54    6.58
  -1   3   0   60.11    6.60
  -1   3   0   62.59    6.69
   1  -3   0   63.93    6.67
   1  -3   0   66.78    6.56
  -1   3   0   65.52    6.55
   1  -3   1  285.73   27.89
  -1   3  -1  296.45   27.91
   1  -3   1  275.94   27.97
   1  -3   1  294.01   28.07
  -1   3  -1  279.46   28.06
  -1   3  -1  271.89   27.96
   1  -3   2  412.14   41.38
  -1   3  -2  430.25   41.42
  -1   3  -3   21.75    2.39
   1  -3   3   22.74    2.61
  -1   3  -3   23.19    2.63
   1  -3   4    4.32    0.78
  -1   3  -4    5.82    1.08
   1  -3   4    5.81    1.08
   1  -3   5   13.92    1.57
  -1   3  -5   15.31    1.57
  -1   3  -5   10.57    1.71
   1  -3   5   11.94    1.43
   1  -3   5   10.89    1.71
  -1   3  -5   10.47    1.71
  -1   3  -6    1.55    0.73
   1  -3   6    2.15    1.11
   1  -3   6    0.34    0.57
   1  -3   6    1.19    0.44
  -1   3  -6    0.48    0.83
  -1   3  -6    2.30    1.04
   1  -3   7   43.49    5.22
  -1   3  -7   49.86    5.09
   1  -3   7   50.52    4.96
  -1   3  -7   44.44    5.10
  -1   3  -7   50.59    5.26
  -1   3  -8   30.66    3.07
   1  -3   8   25.17    3.17
  -1   3  -8   27.55    3.28
  -1   3  -8   22.70    3.03
   1  -3   8   27.63    2.87
  -1   3  -9  208.65   19.50
   1  -3   9  193.00   19.64
  -1   3  -9  198.68   19.67
  -1   3  -9  193.00   19.45
  -1   3  -9  168.65   19.98
   1  -3   9  193.22   19.32
   1  -3  10    1.72    1.10
  -1   3 -10   -0.33    0.87
  -1   3 -10    2.05    1.36
  -1   3 -10   -0.39    0.78
  -1   3 -10    0.28    1.92
   1  -3  10    0.48    0.63
   1  -3  11   55.27    7.40
  -1   3 -11   72.14    7.51
  -1   3 -11   72.21    7.25
   1  -3  11   71.70    7.12
  -1   3 -12   60.41    6.06
   1  -3  12   45.13    6.15
  -1   3 -12   55.89    6.23
  -1   3 -12   58.67    5.99
  -1   3 -12   42.74    6.62
   1  -3  12   57.86    5.85
  -1   3 -13  142.95   11.27
  -1   3 -13  112.06   11.97
   1  -3  13  121.00   10.95
  -1   3 -14   14.93    2.63
  -1   3 -14   18.88    2.38
   1  -3  14   15.37    2.57
  -1   3 -14   14.65    3.20
  -1   3 -15   24.58    2.90
   1  -3  15   16.65    2.97
  -1   3 -15   22.28    3.10
  -1   3 -15   21.93    2.81
   1  -3  15   21.84    2.59
  -1   3 -15   17.02    3.73
  -1   2  17   21.67    3.44
   1  -2 -17   28.60    3.45
   1  -2 -17   26.91    3.39
   1  -2 -17   30.91    3.28
  -1   2  17   31.37    3.33
   1  -2 -16   51.33    5.74
  -1   2  16   53.70    5.89
   1  -2 -16   66.37    5.90
   1  -2 -16   44.82    6.32
   1  -2 -16   51.46    5.60
  -1   2  16   48.96    5.59
   1  -2 -15    0.65    1.00
  -1   2  15    3.09    1.31
   1  -2 -15    2.08    0.75
   1  -2 -15    0.89    1.97
  -1   2  15    1.60    0.89
  -1   2  14   16.63    2.13
  -1   2  14   23.12    3.58
   1  -2 -13    2.24    0.91
  -1   2  13    2.20    1.18
   1  -2 -13    1.07    0.68
   1  -2 -13    0.81    1.80
  -1   2  13    0.94    0.73
   1  -2 -12  114.22   11.46
  -1   2  12  113.26   11.54
  -1   2  12  127.19   12.77
  -1   2  12  111.54   11.41
   1  -2 -12  117.81   11.40
   1  -2 -12   89.92   11.92
   1  -2 -11  201.05   18.85
  -1   2  11  185.49   18.87
   1  -2 -11  204.05   18.79
  -1   2  11  178.05   18.78
  -1   2  11  190.50   19.84
   1  -2 -11  145.53   19.25
   1  -2 -10    3.09    0.79
  -1   2  10    3.07    0.91
   1  -2 -10    4.07    1.79
  -1   2  10    2.35    0.75
  -1   2  10    3.46    2.04
   1  -2 -10    4.05    0.79
  -1   2   9  138.82   13.60
  -1   2   9  122.16   12.68
   1  -2  -9  135.74   13.30
   1  -2  -9  129.52   12.68
   1  -2  -8   17.48    2.11
   1  -2  -8   20.61    2.11
  -1   2   8   21.48    3.12
  -1   2   8   17.85    2.10
   1  -2  -8   15.58    2.66
  -1   2   7  202.75   20.74
   1  -2  -7  224.60   20.75
  -1   2   7  196.26   20.75
   1  -2  -7  189.60   21.18
  -1   2   7  222.94   21.42
   1  -2  -7  223.16   20.77
   1  -2  -6    4.24    0.68
  -1   2   6    4.43    0.71
   1  -2  -6    4.49    1.54
   1  -2  -6    4.14    0.72
  -1   2   6    4.26    0.77
  -1   2   6    2.62    1.73
   1  -2  -5   11.98    1.42
   1  -2  -4   12.86    1.88
  -1   2   4   14.76    2.01
  -1   2   4   11.07    1.35
   1  -2  -3  125.36   13.77
  -1   2   3  149.18   13.77
   1  -2  -3  142.77   13.55
   1  -2  -3  123.31   13.71
  -1   2   2    2.09    1.40
   1  -2  -2    2.47    1.38
   1  -2  -2    0.76    0.90
  -1   2   2    1.04    0.96
   1  -2  -1  116.72   11.56
  -1   2   1   91.27   11.56
   1  -2  -1  132.68   11.49
  -1   2   1  113.68   11.46
   1  -2   0 1365.77  133.79
   1  -2   0 1497.17  133.85
  -1   2   0 1520.63  133.87
   1  -2   0 1144.68  133.84
  -1   2   0 1372.88  133.86
  -1   2   0 1353.19  133.78
   1  -2   1 1152.28  113.33
   1  -2   1 1250.89  113.27
  -1   2  -1 1035.40  113.28
  -1   2  -1 1177.07  113.36
   1  -2   1 1196.69  113.37
  -1   2  -2  109.31   10.96
   1  -2   2  104.36   10.95
   1  -2   2  109.15   10.86
  -1   2  -2  122.76   11.04
   1  -2   2  108.51   10.99
  -1   2  -3   44.57    4.53
  -1   2  -3   39.39    4.54
   1  -2   3   44.72    4.44
  -1   2  -4   49.23    5.21
   1  -2   4   43.95    5.33
   1  -2   4   51.19    5.22
   1  -2   4   57.00    5.16
  -1   2  -4   45.48    5.26
  -1   2  -5   33.11    3.52
  -1   2  -5   35.87    3.71
   1  -2   5   31.97    3.67
   1  -2   6   62.74    7.46
  -1   2  -6   94.21    7.77
  -1   2  -6   74.48    7.51
   1  -2   6   80.61    7.69
   1  -2   6   78.33    7.41
  -1   2  -6   70.97    7.46
   1  -2   7   75.34    8.55
  -1   2  -7   88.47    8.62
   1  -2   7   79.73    8.73
  -1   2  -7   91.71    8.80
  -1   2  -7   87.06    8.53
   1  -2   7   88.15    8.49
  -1   2  -8   59.22    5.90
   1  -2   8   53.66    6.04
  -1   2  -8   62.83    6.11
  -1   2  -8   58.95    5.78
   1  -2   8   53.53    5.73
  -1   2  -8   55.58    6.51
   1  -2   9   15.54    2.23
  -1   2  -9   17.82    2.06
  -1   2  -9   15.40    2.26
  -1   2  -9   18.90    1.90
  -1   2  -9   11.12    2.76
   1  -2   9   14.29    1.82
  -1   2 -10  252.35   21.83
   1  -2  10  211.22   21.91
  -1   2 -10  237.54   21.97
  -1   2 -10  195.47   21.59
   1  -2  10  229.26   21.62
  -1   2 -10  178.54   22.25
  -1   2 -11  128.52   11.63
   1  -2  11   95.62   11.67
  -1   2 -11  115.61   11.74
  -1   2 -11  119.23   11.43
  -1   2 -11   96.39   12.13
   1  -2  11  109.45   11.40
  -1   2 -12    0.75    0.88
   1  -2  12    0.86    1.19
  -1   2 -12    2.52    1.32
  -1   2 -12    0.49    0.71
   1  -2  12    0.71    0.64
   1  -2  13  152.42   17.39
  -1   2 -13  186.37   17.32
  -1   2 -13  165.44   17.42
  -1   2 -13  182.58   17.11
   1  -2  13  167.08   17.07
  -1   2 -13  132.29   17.75
  -1   2 -14   62.22    6.43
   1  -2  14   59.57    6.19
  -1   2 -14   50.40    7.03
   1  -2  15   11.08    2.03
  -1   2 -15    9.75    1.68
  -1   2 -15    9.46    2.05
  -1   2 -15    8.84    1.42
  -1   2 -15    7.13    2.74
   1  -2  16   16.61    2.45
  -1   2 -16   17.76    2.28
  -1   2 -16   12.81    2.45
  -1   2 -16   13.22    1.95
  -1   2 -16   14.49    3.12
   1  -2  16   13.33    1.91
   1  -1 -16   67.77    6.49
  -1   1  16   58.35    6.55
   1  -1 -16   57.61    6.45
   1  -1 -16   59.25    6.23
  -1   1  16   59.89    6.26
   1  -1 -16   40.38    6.75
   1  -1 -15    1.57    1.16
  -1   1  15    0.51    1.27
   1  -1 -15    1.90    1.08
   1  -1 -15    0.99    0.77
   1  -1 -15   -0.90    2.11
  -1   1  15    1.93    0.91
   1  -1 -14   12.88    2.09
  -1   1  14   14.65    2.27
   1  -1 -14   16.68    1.98
   1  -1 -14   12.37    2.78
   1  -1 -13   22.04    2.66
  -1   1  13   21.28    2.75
  -1   1  13   21.71    2.47
   1  -1 -13   20.41    2.45
   1  -1 -12    1.39    0.92
  -1   1  12   -0.13    1.01
  -1   1  12    0.26    0.75
   1  -1 -12    0.26    1.74
   1  -1 -12   -0.49    0.65
   1  -1 -11   30.89    3.50
  -1   1  11   30.94    3.54
  -1   1  11   31.00    3.37
   1  -1 -11   33.59    4.21
   1  -1 -11   31.73    3.36
  -1   1  11   25.05    4.47
   1  -1 -10  356.13   34.22
  -1   1  10  331.40   34.24
  -1   1  10  355.03   34.12
  -1   1  10  396.71   35.26
   1  -1 -10  296.46   34.61
   1  -1 -10  346.37   34.11
   1  -1  -9    0.92    0.69
  -1   1   9    2.10    0.78
   1  -1  -9    0.06    0.51
  -1   1   9    0.47    0.53
   1  -1  -9   -1.29    1.66
  -1   1   9    0.89    2.01
  -1   1   8   51.73    5.51
   1  -1  -8   52.81    6.01
  -1   1   8   52.65    5.42
  -1   1   8   63.77    6.53
   1  -1  -8   53.68    5.43
   1  -1  -7   -0.12    0.55
  -1   1   7    0.32    0.46
   1  -1  -7    0.79    0.49
  -1   1   7    0.68    1.70
   1  -1  -7    1.07    1.48
   1  -1  -6   78.03    7.84
  -1   1   6   83.78    7.86
  -1   1   6   78.72    7.82
   1  -1  -6   74.68    7.81
   1  -1  -6   72.86    8.24
  -1   1   6   84.62    8.51
   1  -1  -5  262.13   26.28
  -1   1   5  280.85   26.29
   1  -1  -5  260.41   26.30
  -1   1   5  272.38   26.78
   1  -1  -4    8.83    0.86
  -1   1   4    5.33    0.87
  -1   1   4    6.03    0.89
   1  -1  -4    9.69    1.70
  -1   1   3  568.96   56.04
   1  -1  -3  573.66   55.78
   1  -1  -3  561.42   56.01
  -1   1   2  160.77   18.41
   1  -1  -2  186.53   18.44
   1  -1  -2  186.84   18.26
  -1   1   2  193.82   18.26
  -1   1   1  100.02   10.59
   1  -1  -1  111.49   10.57
   1  -1   0    2.22    0.64
   1  -1   1    1.89    0.65
   1  -1   1    3.00    0.58
  -1   1  -1    2.86    0.63
  -1   1  -2  956.17   91.05
  -1   1  -2  909.44   91.13
   1  -1   2  920.46   91.06
  -1   1  -3   45.31    5.06
   1  -1   3   52.82    5.20
  -1   1  -3   45.69    5.18
  -1   1  -3   49.74    5.05
   1  -1   3   54.82    5.01
  -1   1  -4   51.94    5.11
  -1   1  -4   51.81    4.90
   1  -1   4   46.41    4.88
   1  -1   5  152.04   15.36
   1  -1   5  152.44   15.49
  -1   1  -5  156.50   15.37
   1  -1   5  157.81   15.28
   1  -1   6   98.04   10.23
  -1   1  -6  108.94   10.28
  -1   1  -6  102.14   10.41
   1  -1   6  114.91   10.42
  -1   1  -6   99.12   10.16
   1  -1   7   51.73    6.42
  -1   1  -7   64.99    6.50
  -1   1  -7   66.21    6.37
  -1   1  -7   61.38    6.22
   1  -1   7   63.91    6.23
  -1   1  -7   55.81    6.80
  -1   1  -8   -0.58    0.65
   1  -1   8    0.92    0.95
  -1   1  -8    0.23    0.92
  -1   1  -8    0.56    0.38
   1  -1   8    0.19    0.42
  -1   1  -8   -0.21    1.39
  -1   1  -9  122.81   11.88
   1  -1   9  110.50   11.83
  -1   1  -9  138.41   11.78
  -1   1  -9  115.28   11.55
   1  -1   9  108.65   11.55
  -1   1  -9  111.11   12.22
   1  -1  10   65.77    7.02
  -1   1 -10   68.16    7.06
  -1   1 -10   76.96    6.97
  -1   1 -10   68.72    6.72
   1  -1  10   60.22    6.72
  -1   1 -10   59.83    7.45
  -1   1 -11   -0.23    0.87
   1  -1  11    2.26    1.18
  -1   1 -11    4.34    1.38
  -1   1 -11    1.91    0.61
   1  -1  11    2.33    0.66
  -1   1 -11    1.62    1.89
   1  -1  12  113.10   12.05
  -1   1 -12  114.67   12.06
  -1   1 -12  121.11   11.72
  -1   1 -12   79.64   12.26
   1  -1  12  120.05   11.75
  -1   1 -13   19.48    2.34
   1  -1  13   14.94    2.44
  -1   1 -13   15.13    2.45
  -1   1 -13   18.34    2.08
   1  -1  13   17.46    2.12
   1  -1  14   57.49    5.43
  -1   1 -14   55.07    5.29
   1  -1  14   63.89    5.00
  -1   1 -14   46.79    5.92
  -1   1 -15    6.17    1.74
  -1   1 -15    6.93    1.45
  -1   1 -15    4.89    2.41
  -1   1 -16    1.23    1.09
   1  -1  16    2.50    1.44
  -1   1 -16    2.02    0.80
  -1   1 -16    3.06    2.33
   1  -1  16    0.86    0.81
   1   0 -16    0.93    1.20
  -1   0  16    2.14    1.42
   1   0 -16    1.49    1.14
   1   0 -16    0.63    0.77
   1   0 -16    0.64    1.93
  -1   0  16    0.80    0.81
   1   0 -15    1.73    1.24
   1   0 -15    1.78    1.08
  -1   0  15    2.72    1.38
  -1   0  15    2.47    0.89
   1   0 -15    1.59    0.85
   1   0 -15   -0.31    2.00
  -1   0  14   29.97    3.94
   1   0 -14   40.20    3.91
   1   0 -14   29.03    3.82
   1   0 -14   32.95    3.60
   1   0 -14   21.16    4.28
   1   0 -13    1.11    1.08
   1   0 -13    0.94    1.00
  -1   0  13    1.09    1.12
  -1   0  13    0.57    0.70
   1   0 -13    2.26    1.75
  -1   0  12  116.36   11.58
   1   0 -12  114.78   11.52
   1   0 -12  121.71   11.33
   1   0 -12   93.14   11.93
  -1   0  12  104.04   11.31
  -1   0  11   49.03    5.24
   1   0 -11   49.56    5.20
   1   0 -11   50.64    5.02
   1   0 -11   39.20    5.66
  -1   0  11   47.63    6.31
  -1   0  11   45.85    5.02
   1   0 -10    1.41    0.86
  -1   0  10    3.10    1.01
   1   0 -10    3.37    0.71
   1   0 -10    1.43    1.58
  -1   0  10    2.68    0.75
   1   0  -9  100.53   10.48
  -1   0   9  100.01   10.50
   1   0  -9   83.31   10.84
  -1   0   9  116.21   11.48
  -1   0   9  106.02   10.37
   1   0  -9  106.73   10.36
   1   0  -8    1.05    0.79
  -1   0   8    0.63    0.73
  -1   0   8    0.61    0.49
  -1   0   8    0.28    1.77
   1   0  -8    0.99    0.53
   1   0  -8    1.23    1.31
  -1   0   7   19.80    2.26
  -1   0   7   17.77    2.12
   1   0  -7   18.76    2.81
  -1   0   7   17.33    3.14
   1   0  -7   21.04    2.13
   1   0  -6  263.42   26.24
   1   0  -6  255.54   26.61
  -1   0   6  305.25   26.93
  -1   0   6  264.40   26.15
   1   0  -6  266.89   26.15
   1   0  -5   27.53    2.60
  -1   0   5   21.94    2.56
   1   0  -5   25.02    2.49
  -1   0   5   22.33    2.48
   1   0  -5   20.62    3.07
  -1   0   5   19.62    3.20
   1   0  -4   52.32    5.00
  -1   0   4   46.36    4.97
  -1   0   3  121.21   10.89
   1   0  -3  116.34   10.89
   1   0  -3  104.38   11.18
  -1   0   3  105.36   10.85
   1   0  -3  104.50   10.85
   1   0  -2   32.95    3.31
   1   0  -2   33.08    3.66
  -1   0   1  637.10   64.06
   1   0  -1  664.88   64.20
   1   0  -1  659.82   64.06
  -1   0   1  707.64   64.21
   1   0   2   27.14    2.96
  -1   0  -2   31.52    3.07
  -1   0  -2   30.90    2.96
   1   0   3 3013.79  283.67
  -1   0  -3 2788.85  283.58
   1   0   3 3000.25  283.59
  -1   0  -3 2926.22  283.67
   1   0   3 2870.73  283.53
  -1   0  -3 2921.20  283.53
  -1   0  -4   72.46    7.02
   1   0   4   67.97    6.90
  -1   0  -4   73.19    6.90
   1   0   4   61.45    6.98
  -1   0  -4   69.54    6.82
   1   0   4   68.60    6.83
  -1   0  -5  367.88   35.10
  -1   0  -5  358.53   35.18
   1   0   5  356.41   35.01
  -1   0  -5  353.91   35.01
   1   0   6   65.28    6.65
  -1   0  -6   68.24    6.55
   1   0   6   63.92    6.44
  -1   0  -6   52.81    6.85
  -1   0  -7  108.75    9.13
  -1   0  -7   86.41    9.16
   1   0   7   89.57    9.16
  -1   0  -7   85.27    8.94
  -1   0  -7   77.17    9.43
   1   0   7   90.64    8.95
  -1   0  -8   10.38    1.40
   1   0   8   11.15    1.60
  -1   0  -8   11.20    1.55
  -1   0  -8    9.17    1.17
  -1   0  -8   10.40    2.07
   1   0   8    9.99    1.19
   1   0   9   80.80    9.50
  -1   0  -9   93.94    9.52
  -1   0  -9  103.55    9.49
  -1   0  -9   93.50    9.26
  -1   0  -9   84.94    9.85
   1   0   9   92.01    9.28
  -1   0 -10   11.80    1.45
   1   0  10    8.54    1.56
  -1   0 -10   10.80    1.57
  -1   0 -10    7.84    1.13
   1   0  10    8.33    1.18
  -1   0 -10    8.51    2.21
  -1   0 -11  145.15   14.75
   1   0  11  130.74   14.70
  -1   0 -11  172.35   14.73
  -1   0 -11  134.75   14.42
  -1   0 -11  114.29   14.99
   1   0  11  157.42   14.48
   1   0  12    8.95    1.73
  -1   0 -12   11.45    1.66
  -1   0 -12    9.65    1.84
  -1   0 -12    9.98    1.35
  -1   0 -12    7.83    2.27
   1   0  12   11.01    1.42
  -1   0 -13    0.16    1.12
   1   0  13    1.64    1.20
  -1   0 -13    0.38    0.59
  -1   0 -13   -2.01    1.92
   1   0  13    1.34    0.64
   1   0  14   15.31    2.20
  -1   0 -14   16.30    2.09
  -1   0 -14   16.29    2.24
  -1   0 -14   13.66    1.75
   1   0  14   12.23    1.76
  -1   0 -14   10.15    2.83
  -1   0 -15    6.57    1.60
   1   0  15    6.61    1.69
  -1   0 -15    9.79    1.61
  -1   0 -15    5.34    2.26
   1   0  15    5.12    1.14
  -1   0 -16   38.07    4.32
  -1   0 -16   36.85    4.48
  -1   0 -16   38.14    4.04
  -1   0 -16   27.02    4.88
  -1   0 -17    0.64    1.13
   1   0  17   -0.63    1.36
  -1   0 -17    0.81    0.72
  -1   0 -17    0.68    2.04
   1   0  17    2.16    0.91
   1   1 -16   14.77    2.07
   1   1 -16   14.60    1.80
  -1  -1  16   10.16    1.74
   1   1 -16    7.41    2.79
  -1  -1  15    3.07    1.38
   1   1 -15    3.53    1.18
   1   1 -15    4.45    1.45
   1   1 -15    4.42    0.97
  -1  -1  15    2.29    0.93
   1   1 -15    3.44    1.98
   1   1 -14   56.00    5.48
  -1  -1  14   41.51    5.49
   1   1 -14   44.38    5.44
   1   1 -14   50.97    5.22
  -1  -1  14   50.20    5.25
   1   1 -14   35.60    5.86
   1   1 -13   27.17    3.61
  -1  -1  13   25.92    3.63
   1   1 -13   38.40    3.73
   1   1 -13   24.90    4.20
   1   1 -12   46.51    4.82
  -1  -1  12   43.38    4.91
   1   1 -12   42.67    4.86
   1   1 -12   44.36    4.61
  -1  -1  12   42.61    4.63
   1   1 -11   31.85    3.24
  -1  -1  11   26.79    3.28
   1   1 -11   23.14    3.16
   1   1 -11   28.19    2.98
   1   1 -11   19.45    3.73
  -1  -1  11   25.84    2.97
  -1  -1  10   17.33    2.24
   1   1 -10   18.17    2.29
   1   1 -10   16.81    1.98
  -1  -1  10   17.05    2.01
   1   1 -10   17.71    2.85
  -1  -1   9    8.92    1.45
   1   1  -9    6.17    1.42
   1   1  -9    8.37    1.12
  -1  -1   9    5.96    2.31
  -1  -1   9    8.24    1.11
   1   1  -9    6.24    2.05
  -1  -1   8  108.91   10.76
   1   1  -8  119.63   10.81
   1   1  -8  102.39   10.58
   1   1  -8   82.98   11.08
  -1  -1   8  105.85   10.59
  -1  -1   8  122.29   11.68
  -1  -1   7  168.33   17.69
   1   1  -7  197.36   17.71
   1   1  -7  180.69   17.53
   1   1  -7  159.93   18.02
  -1  -1   7  169.69   17.52
  -1  -1   7  201.77   18.46
  -1  -1   6    9.29    1.49
   1   1  -6   11.22    1.30
  -1  -1   6    9.55    2.42
   1   1  -6   11.84    2.08
  -1  -1   6   11.44    1.31
  -1  -1   5    0.29    0.43
   1   1  -5    0.24    0.38
   1   1  -4   77.43    6.43
  -1  -1   4   58.09    6.37
   1   1  -4   58.55    6.26
  -1  -1   4   73.58    7.04
   1   1  -3   34.29    3.49
  -1  -1   3   33.51    3.48
   1   1  -3   34.22    3.92
  -1  -1   3   32.83    3.38
  -1  -1   2  760.31   77.97
   1   1  -2  838.58   77.98
   1   1  -2  784.71   77.91
  -1  -1   2  860.48   78.22
  -1  -1   1   16.20    1.69
   1   1  -1   15.92    1.69
  -1  -1   1   15.72    1.60
   1   1  -1   14.58    1.60
  -1  -1   1   17.91    2.09
  -1  -1  -2  188.53   19.05
   1   1   2  199.46   19.05
  -1  -1  -3  120.25   11.90
  -1  -1  -3  114.52   11.80
   1   1   3  124.81   11.82
  -1  -1  -3  125.16   11.90
   1   1   4 2769.53  274.91
  -1  -1  -4 2854.12  274.85
  -1  -1  -4 2988.54  274.93
   1   1   4 2806.92  274.83
   1   1   4 2616.89  274.80
  -1  -1  -4 2956.13  274.80
  -1  -1  -5  604.16   54.65
   1   1   5  533.25   54.61
  -1  -1  -5  472.55   54.74
   1   1   5  560.12   54.50
  -1  -1  -5  569.80   54.50
  -1  -1  -6   -0.05    0.51
  -1  -1  -6    1.12    0.78
   1   1   6    0.59    0.36
  -1  -1  -7  143.89   12.52
   1   1   7  115.55   12.59
  -1  -1  -7  102.63   12.80
  -1  -1  -7  123.33   12.41
   1   1   8  136.31   15.49
  -1  -1  -8  176.15   15.44
  -1  -1  -8  158.65   15.53
   1   1   8  146.30   15.33
  -1  -1  -8  160.60   15.32
  -1  -1  -8  140.83   15.80
   1   1   9   27.34    3.15
  -1  -1  -9   32.14    3.09
  -1  -1  -9   27.78    3.19
   1   1   9   25.47    2.92
  -1  -1  -9   24.91    3.53
  -1  -1  -9   28.06    2.92
  -1  -1 -10    8.35    1.32
  -1  -1 -10    6.08    1.12
   1   1  10    6.62    1.22
  -1  -1 -10    5.38    0.86
   1   1  10    5.86    0.91
  -1  -1 -10    5.07    1.82
  -1  -1 -11  137.79   14.46
   1   1  11  130.44   14.41
  -1  -1 -11  156.16   14.38
  -1  -1 -11  112.56   14.67
   1   1  11  145.57   14.20
  -1  -1 -11  145.16   14.18
  -1  -1 -12   42.07    4.49
   1   1  12   31.84    4.35
  -1  -1 -12   49.23    4.38
  -1  -1 -12   39.53    4.09
  -1  -1 -12   29.18    4.68
   1   1  12   35.57    4.10
  -1  -1 -13    3.34    1.30
  -1  -1 -13    4.69    1.20
   1   1  13    1.68    1.16
  -1  -1 -13    3.56    0.80
   1   1  13    3.74    0.81
  -1  -1 -14    0.97    1.16
   1   1  14   -0.33    1.13
   1   1  14    0.91    0.69
  -1  -1 -14    0.08    0.69
  -1  -1 -15    9.71    1.88
   1   1  15    9.09    1.96
   1   1  15   10.89    1.49
  -1  -1 -15    9.03    2.50
  -1  -1 -15    6.99    1.32
  -1  -1 -16   21.14    2.92
  -1  -1 -16   22.29    2.82
   1   1  16   19.25    2.92
  -1  -1 -16   20.23    3.61
  -1  -1 -17    1.67    1.46
  -1  -1 -17    0.97    1.14
   1   1  17   -0.68    0.82
  -1  -1 -17    1.65    1.99
  -1  -1 -17    0.20    0.70
   1   2 -15    2.96    1.17
   1   2 -15    0.75    0.77
   1   2 -15   -0.64    2.10
  -1  -2  15    2.77    0.92
   1   2 -14    2.74    1.18
  -1  -2  14    3.90    1.34
   1   2 -14    2.46    1.36
   1   2 -14    3.39    0.93
  -1  -2  14    3.83    1.01
   1   2 -14   -0.62    2.24
  -1  -2  13   78.70    8.62
   1   2 -13   94.73    8.60
   1   2 -13   74.05    8.58
   1   2 -13   81.70    8.30
   1   2 -12   25.83    3.15
   1   2 -12   27.07    3.03
  -1  -2  12   21.61    3.06
   1   2 -12   16.66    3.56
  -1  -2  12   24.06    2.77
  -1  -2  11   35.58    4.06
   1   2 -11   35.63    4.09
   1   2 -11   38.69    3.73
  -1  -2  11   30.74    3.69
   1   2 -11   26.36    4.38
  -1  -2  10   10.62    1.70
   1   2 -10   12.52    1.62
   1   2 -10    8.54    1.63
   1   2 -10    9.39    1.37
  -1  -2  10   10.50    1.39
   1   2 -10    7.90    2.38
   1   2  -9   14.98    1.99
  -1  -2   9   14.71    2.08
   1   2  -9   16.97    2.13
   1   2  -9   15.91    1.80
   1   2  -9   13.67    2.58
  -1  -2   9   14.93    1.81
  -1  -2   8   21.43    2.52
   1   2  -8   21.95    2.57
   1   2  -8   21.34    2.25
  -1  -2   8   18.99    2.24
   1   2  -8   17.01    2.94
  -1  -2   7  153.38   13.84
   1   2  -7  141.84   13.83
   1   2  -7  132.04   13.60
   1   2  -7  112.51   14.10
  -1  -2   7  138.38   13.62
  -1  -2   6   24.56    2.71
   1   2  -6   23.86    2.72
   1   2  -6   24.80    2.49
  -1  -2   6   21.85    3.41
  -1  -2   6   21.32    2.47
   1   2  -6   19.76    3.13
   1   2  -5  161.49   15.48
  -1  -2   5  146.53   15.40
  -1  -2   5  154.64   15.27
   1   2  -5  157.34   15.27
   1   2  -5  142.98   15.72
  -1  -2   5  161.55   15.97
  -1  -2   4  171.67   17.39
  -1  -2   4  176.75   17.28
   1   2  -4  173.92   17.28
  -1  -2   4  192.05   17.89
   1   2  -3   17.51    1.99
  -1  -2   3   11.92    2.58
   1   2  -2   88.23    8.83
  -1  -2   2   88.56    8.82
  -1  -2   2   91.81    8.72
   1   2  -2   84.25    8.76
  -1  -2   2   94.32    9.14
   1   2  -2   77.03    9.01
  -1  -2   1   21.24    2.16
   1   2  -1   20.19    2.13
   1   2  -1   15.83    2.17
   1   2  -1   17.26    2.43
  -1  -2   1   23.01    2.63
  -1  -2   0    9.24    1.27
   1   2   0   11.81    1.33
  -1  -2   0    8.93    1.38
   1   2   0   10.84    1.47
  -1  -2   0   10.18    1.48
   1   2   0    9.61    1.42
  -1  -2  -1   44.35    4.58
   1   2   1   50.14    4.68
  -1  -2  -1   42.60    4.64
   1   2   2   -0.21    0.49
  -1  -2  -2    0.21    0.65
  -1  -2  -2    0.19    0.69
   1   2   2   -0.13    0.75
  -1  -2  -3  140.46   12.90
   1   2   3  132.60   12.90
  -1  -2  -3  125.82   12.98
   1   2   3  115.05   12.98
  -1  -2  -4 7072.78  675.44
   1   2   4 6261.03  675.55
  -1  -2  -4 7554.68  675.54
   1   2   4 6563.85  675.65
  -1  -2  -4 7629.93  675.67
  -1  -2  -4 6266.17  675.58
  -1  -2  -5  546.26   55.78
  -1  -2  -5  631.84   55.70
  -1  -2  -5  550.36   55.77
  -1  -2  -5  476.74   55.85
  -1  -2  -5  460.14   55.87
  -1  -2  -5  614.18   55.70
  -1  -2  -6   23.16    2.33
   1   2   6   18.06    2.25
  -1  -2  -6   18.21    2.54
  -1  -2  -7   38.95    4.05
  -1  -2  -7   33.48    4.42
  -1  -2  -7   39.99    3.99
  -1  -2  -8  339.80   30.68
   1   2   8  308.48   30.75
  -1  -2  -8  281.20   30.99
   1   2   8  350.71   30.63
  -1  -2  -8  272.07   30.58
  -1  -2  -9   57.19    5.86
   1   2   9   50.97    5.92
  -1  -2  -9   63.43    6.03
  -1  -2  -9   55.61    5.77
   1   2   9   60.99    5.81
  -1  -2  -9   45.72    6.28
  -1  -2 -10    0.22    0.82
   1   2  10    0.32    0.79
  -1  -2 -10    0.08    0.62
   1   2  10    0.06    0.49
  -1  -2 -10   -1.20    1.35
  -1  -2 -10    0.18    0.45
  -1  -2 -11   21.45    2.52
  -1  -2 -11   20.38    2.37
   1   2  11   22.77    2.54
   1   2  11   18.92    2.24
  -1  -2 -11   20.00    3.11
  -1  -2 -11   19.28    2.22
  -1  -2 -12   17.28    2.07
   1   2  12   13.80    2.11
  -1  -2 -12   17.61    2.17
  -1  -2 -12   13.47    1.82
  -1  -2 -12   12.88    2.62
   1   2  12   18.53    1.92
  -1  -2 -13   24.61    2.94
   1   2  13   22.73    2.99
  -1  -2 -13   19.29    2.99
  -1  -2 -13   20.26    3.37
  -1  -2 -13   28.85    2.75
   1   2  13   22.54    2.73
  -1  -2 -14    1.52    1.14
   1   2  14    0.15    1.04
   1   2  14    2.99    0.77
  -1  -2 -14    0.99    0.71
  -1  -2 -14    1.91    1.73
  -1  -2 -15   12.49    2.03
   1   2  15   13.99    2.07
  -1  -2 -15   16.69    2.09
   1   2  15   11.23    1.68
  -1  -2 -15   12.14    1.64
   1   2  16   42.42    5.79
  -1  -2 -16   51.44    5.87
  -1  -2 -16   34.07    6.16
  -1  -2 -17    2.31    1.33
  -1  -2 -17    2.57    1.23
   1   2  17    4.18    1.48
   1   2  17    5.43    1.13
  -1  -2 -17    4.06    0.96
  -1  -2 -17    1.28    1.91
  -1  -3  15    4.93    1.56
   1   3 -15    3.48    1.40
   1   3 -15    6.08    1.56
   1   3 -15    3.57    1.11
  -1  -3  15    2.12    0.87
   1   3 -15    4.58    2.11
   1   3 -14   29.89    3.43
  -1  -3  14   24.40    3.41
   1   3 -14   28.90    3.13
  -1  -3  14   26.07    3.09
   1   3 -13   68.80    7.98
   1   3 -13   78.26    7.71
  -1  -3  13   66.67    7.63
   1   3 -12   -0.34    1.25
   1   3 -12    0.15    1.10
  -1  -3  12    0.34    1.14
   1   3 -12    1.47    1.75
  -1  -3  11    7.04    1.56
   1   3 -11    9.19    1.64
   1   3 -11    9.89    1.77
   1   3 -11    8.59    1.26
  -1  -3  11    7.79    1.21
  -1  -3  10   43.96    4.82
   1   3 -10   47.10    4.92
   1   3 -10   43.95    4.55
  -1  -3  10   43.08    4.52
   1   3 -10   28.76    5.05
   1   3  -9   30.29    3.45
  -1  -3   9   29.70    3.54
   1   3  -9   33.94    3.62
   1   3  -9   30.73    3.29
   1   3  -9   21.89    3.88
  -1  -3   9   30.32    3.27
  -1  -3   8  113.87   11.92
   1   3  -8  129.64   11.82
   1   3  -8  118.68   11.92
   1   3  -8  112.03   11.66
  -1  -3   8  118.26   11.65
   1   3  -8   93.44   12.13
   1   3  -7   62.09    5.83
  -1  -3   7   53.93    5.88
   1   3  -7   61.34    5.95
  -1  -3   7   50.72    5.62
   1   3  -7   56.98    5.68
   1   3  -7   49.99    6.26
   1   3  -6  134.01   12.62
  -1  -3   6  116.77   12.52
  -1  -3   6  126.42   12.34
   1   3  -6  121.27   12.38
   1   3  -5  121.52   11.31
  -1  -3   5  120.92   11.39
   1   3  -5  122.60   11.44
   1   3  -5  103.60   11.23
  -1  -3   5  110.36   11.18
   1   3  -5   96.87   11.65
   1   3  -4   39.91    3.49
   1   3  -4   35.73    3.60
  -1  -3   4   32.51    3.57
   1   3  -4   25.51    3.42
  -1  -3   4   32.16    3.35
   1   3  -4   25.86    3.87
   1   3  -3   55.11    5.25
  -1  -3   3   43.83    5.31
  -1  -3   3   54.25    5.20
   1   3  -3   49.14    5.32
   1   3  -3   45.19    5.65
   1   3  -1   22.69    2.65
   1   3  -1   26.08    2.53
   1   3  -1   18.72    2.83
   1   3   0    0.55    0.34
   1   3   0    0.69    0.83
  -1  -3   0    0.37    0.70
   1   3   0   -0.51    1.20
  -1  -3   0    0.80    0.90
   1   3   0    0.98    0.94
  -1  -3  -1    3.11    0.79
  -1  -3  -1    3.58    1.25
   1   3   2    5.80    1.03
  -1  -3  -2    6.87    0.98
   1   3   2    7.92    1.33
  -1  -3  -2    6.65    1.37
   1   3   3    8.91    1.17
  -1  -3  -3    6.23    1.12
   1   3   3    8.46    1.38
   1   3   4 1789.49  176.59
  -1  -3  -4 1775.70  176.59
   1   3   4 1832.31  176.76
  -1  -3  -4 1889.24  176.77
   1   3   5 3586.43  309.95
  -1  -3  -5 3019.79  309.92
   1   3   5 2960.08  310.15
  -1  -3  -5 3360.56  310.16
   1   3   5 2880.34  310.03
  -1  -3  -5 3180.75  310.00
  -1  -3  -6   40.76    4.23
  -1  -3  -6   39.13    4.39
   1   3   6   41.86    4.54
  -1  -3  -7  115.84   11.11
  -1  -3  -7  108.08   10.99
  -1  -3  -8  100.81   11.63
  -1  -3  -8  121.73   11.36
  -1  -3  -8  102.21   11.65
   1   3   8  108.46   11.81
  -1  -3  -9   20.40    2.38
  -1  -3  -9   15.25    2.59
  -1  -3  -9   21.15    2.21
  -1  -3  -9   15.99    2.79
  -1  -3 -10    8.71    1.42
  -1  -3 -10   13.19    1.39
   1   3  10    8.31    1.44
   1   3  10    8.36    1.23
  -1  -3 -10    9.60    2.00
  -1  -3 -10    9.45    1.28
   1   3  11    5.35    1.21
  -1  -3 -11    9.50    1.40
  -1  -3 -11    8.42    1.21
  -1  -3 -11    3.99    1.83
   1   3  11    5.62    1.09
  -1  -3 -11    9.41    1.10
  -1  -3 -12   -0.62    0.96
  -1  -3 -12   -0.10    0.68
   1   3  12   -0.12    0.83
  -1  -3 -12    2.05    1.51
   1   3  12    0.94    0.60
  -1  -3 -12    0.22    0.52
  -1  -3 -13   -0.11    0.81
   1   3  13   -0.26    0.97
  -1  -3 -13    0.53    0.91
  -1  -3 -13    0.98    1.74
   1   3  13    0.84    0.65
  -1  -3 -13    0.55    0.60
  -1  -3 -14   23.45    2.54
  -1  -3 -14   21.00    2.62
   1   3  14   13.55    2.43
  -1  -3 -14   19.74    2.31
   1   3  14   20.57    2.37
  -1  -3 -14   17.18    3.15
  -1  -3 -15  154.01   15.32
   1   3  15  122.86   15.22
  -1  -3 -15  121.36   15.63
  -1  -3 -15  170.38   15.09
   1   3  15  147.11   15.07
  -1  -3 -16    2.60    1.24
  -1  -3 -16    2.54    1.11
   1   3  16    2.96    1.26
  -1  -3 -16    1.49    2.03
   1   3  16    2.81    0.85
  -1  -3 -17   15.59    2.12
  -1  -3 -17   14.12    1.94
   1   3  17    9.69    1.91
  -1  -3 -17   13.50    1.57
  -1  -3 -17    9.97    2.55
  -1  -3 -18   13.40    2.28
   1   3  18   12.38    2.21
  -1  -3 -18   17.01    2.38
   1   3  18   13.94    1.98
  -1  -3 -18   15.23    1.93
  -1  -3 -18   13.63    2.98
   1   4 -14   25.39    2.88
  -1  -4  14   16.91    2.78
   1   4 -14   24.08    3.02
   1   4 -14   20.53    2.64
   1   4 -14   15.01    3.34
  -1  -4  14   18.57    2.43
   1   4 -13    6.78    1.60
  -1  -4  13    7.24    1.58
   1   4 -13    5.70    1.34
  -1  -4  13    4.69    1.06
   1   4 -13    5.68    2.36
   1   4 -12    4.24    1.46
   1   4 -12    4.57    1.30
   1   4 -12    2.12    2.08
   1   4 -11   15.43    2.22
  -1  -4  11   11.24    2.06
   1   4 -11   15.73    2.13
  -1  -4  11   13.38    1.73
   1   4 -11   11.04    2.84
   1   4 -10  530.67   45.36
  -1  -4  10  422.77   45.36
   1   4 -10  441.46   45.38
   1   4 -10  456.93   45.21
  -1  -4  10  447.20   45.08
  -1  -4   9  132.04   13.45
   1   4  -9  137.44   13.48
   1   4  -9  136.93   13.29
   1   4  -9   99.13   13.72
  -1  -4   9  131.25   13.15
   1   4  -8    1.91    1.14
  -1  -4   8    1.84    1.11
   1   4  -8    3.16    0.91
  -1  -4   8    2.36    0.67
   1   4  -7  158.98   13.74
   1   4  -7  144.84   13.86
  -1  -4   7  124.74   13.75
  -1  -4   7  136.26   13.54
   1   4  -7  131.50   13.67
   1   4  -7  101.47   14.02
   1   4  -6   -0.54    0.69
  -1  -4   6    0.12    0.89
   1   4  -6    0.64    0.90
   1   4  -6    0.41    0.83
  -1  -4   6    0.30    0.49
   1   4  -6    0.22    1.59
   1   4  -5   16.66    1.85
  -1  -4   5   17.94    2.05
   1   4  -5   13.24    2.03
  -1  -4   5   15.07    1.73
   1   4  -5   14.55    1.99
   1   4  -4   59.03    5.78
   1   4  -4   56.28    5.92
  -1  -4   4   50.22    5.87
  -1  -4   4   61.63    5.73
   1   4  -4   51.25    5.93
   1   4  -4   41.35    6.15
   1   4  -3  200.16   18.84
   1   4  -3  182.23   18.96
  -1  -4   3  178.47   18.94
   1   4  -3  183.86   19.02
  -1  -4   3  213.63   18.89
   1   4  -3  153.77   19.11
   1   4  -2    0.15    0.52
   1   4  -2    0.77    0.73
  -1  -4   2    0.50    0.88
  -1  -4   2    0.27    0.94
   1   4  -2    0.58    1.21
   1   4  -1    0.57    0.94
   1   4  -1    0.95    1.18
   1   4   0   53.40    4.87
  -1  -4   0   45.87    4.86
   1   4   0   43.76    5.02
   1   4   1  250.35   24.06
  -1  -4  -1  241.13   24.05
   1   4   1  231.77   24.22
  -1  -4  -1  270.99   24.40
   1   4   2  276.51   27.43
  -1  -4  -2  280.25   27.42
  -1  -4  -2  282.36   27.58
   1   4   2  275.93   27.58
   1   4   3  173.74   16.23
  -1  -4  -3  167.31   16.21
  -1  -4  -3  172.39   16.41
   1   4   3  137.59   16.32
  -1  -4  -4  474.36   43.92
   1   4   4  411.20   43.92
  -1  -4  -4  469.80   44.13
   1   4   5  586.42   53.08
  -1  -4  -5  501.99   53.07
  -1  -4  -5  504.72   53.08
   1   4   5  584.58   53.13
  -1  -4  -6    1.36    0.68
   1   4   6    3.29    0.78
   1   4   6    1.67    1.37
  -1  -4  -6    2.16    1.00
   1   4   6    0.68    1.09
  -1  -4  -7  217.15   24.89
   1   4   7  296.17   25.00
   1   4   7  261.74   25.29
  -1  -4  -7  272.10   25.29
  -1  -4  -7  253.66   25.12
  -1  -4  -8   12.79    1.54
  -1  -4  -8    8.03    1.90
   1   4   8    8.96    1.94
  -1  -4  -8   10.82    1.34
  -1  -4  -9    2.48    0.72
  -1  -4  -9    0.67    1.29
   1   4   9    0.95    1.70
  -1  -4  -9    2.80    0.64
  -1  -4  -9    2.22    1.05
  -1  -4 -10   65.51    6.12
  -1  -4 -10   48.69    5.93
  -1  -4 -10   53.46    6.35
   1   4  10   50.19    6.56
  -1  -4 -10   57.19    6.38
  -1  -4 -10   64.56    5.95
  -1  -4 -11  128.17   11.65
  -1  -4 -11   98.84   11.50
  -1  -4 -11   93.04   11.79
  -1  -4 -11   96.46   11.88
  -1  -4 -11  128.33   11.49
  -1  -4 -12    1.12    0.74
  -1  -4 -12    1.30    0.96
  -1  -4 -12    0.93    0.87
  -1  -4 -12    1.20    1.34
  -1  -4 -12    2.19    1.57
  -1  -4 -12    1.25    0.64
  -1  -4 -13  101.25   10.17
  -1  -4 -13  106.41   10.07
  -1  -4 -13   81.74   10.03
  -1  -4 -13   73.44   10.30
  -1  -4 -13  110.02   10.00
  -1  -4 -13   88.15   10.53
  -1  -4 -14   43.80    4.65
  -1  -4 -14   42.88    4.52
  -1  -4 -14   38.04    4.54
  -1  -4 -14   32.62    4.86
  -1  -4 -14   43.85    4.44
  -1  -4 -14   37.00    5.17
  -1  -4 -15  136.59   13.13
  -1  -4 -15  145.90   13.05
  -1  -4 -15  111.44   13.01
  -1  -4 -15   95.56   13.25
  -1  -4 -15  101.70   13.42
  -1  -4 -15  133.98   12.89
  -1  -4 -16   71.89    6.66
  -1  -4 -16   55.90    6.62
  -1  -4 -16   60.14    6.63
  -1  -4 -16   46.18    6.94
  -1  -4 -17    2.44    1.18
  -1  -4 -17    0.85    1.04
  -1  -4 -17    0.61    1.95
  -1  -4 -17    1.30    0.82
  -1  -4 -18   43.53    3.99
  -1  -4 -18   35.63    3.93
  -1  -4 -18   33.35    3.88
  -1  -4 -18   24.07    4.36
  -1  -4 -18   28.60    3.55
  -1  -4 -18   12.63    3.82
   1   5 -13   69.65    7.06
  -1  -5  13   67.17    7.16
   1   5 -13   60.70    7.11
   1   5 -13   62.50    7.05
  -1  -5  13   66.52    6.74
   1   5 -13   45.71    7.47
  -1  -5  12   -1.14    1.15
   1   5 -12    0.79    0.93
   1   5 -12   -1.18    1.31
   1   5 -12    0.17    1.18
  -1  -5  12   -0.29    0.72
   1   5 -12    0.31    2.02
   1   5 -11   10.59    1.83
   1   5 -10   66.79    7.80
  -1  -5  10   73.53    7.78
  -1  -5  10   73.96    7.44
  -1  -5   9   69.86    8.06
   1   5  -9   91.97    8.27
  -1  -5   9   76.93    7.80
   1   5  -9   69.27    8.04
   1   5  -8  585.10   47.09
  -1  -5   8  471.14   47.04
   1   5  -8  477.13   47.09
   1   5  -8  425.32   46.97
  -1  -5   8  475.36   46.75
   1   5  -8  382.35   47.31
   1   5  -7  424.25   39.88
  -1  -5   7  358.47   39.74
  -1  -5   7  399.33   39.53
   1   5  -7  355.49   39.76
   1   5  -7  334.11   40.06
   1   5  -6   63.89    5.75
   1   5  -6   46.88    5.77
  -1  -5   6   44.90    5.73
  -1  -5   6   53.84    5.52
   1   5  -6   58.11    5.87
   1   5  -6   42.46    6.09
   1   5  -5   28.38    3.05
  -1  -5   5   23.74    3.10
   1   5  -5   29.71    3.27
   1   5  -5   22.96    3.21
  -1  -5   5   27.77    2.90
   1   5  -5   21.79    3.59
   1   5  -4  107.55    9.90
   1   5  -4  113.54   10.09
  -1  -5   4   88.19    9.94
  -1  -5   4  100.88    9.85
   1   5  -4   82.39   10.05
   1   5  -4   71.65   10.14
   1   5  -3   29.40    3.04
   1   5  -3   27.67    3.22
  -1  -5   3   24.13    3.16
   1   5  -3   27.06    3.43
  -1  -5   3   31.41    3.24
   1   5  -3   23.78    3.46
   1   5  -2   99.76    9.75
   1   5  -2   97.44    9.94
  -1  -5   2  100.21    9.93
   1   5  -2  101.43   10.12
  -1  -5   2  100.61   10.02
   1   5  -2   79.17   10.02
   1   5  -1   41.42    4.21
   1   5  -1   39.41    4.74
  -1  -5   1   39.65    4.60
   1   5  -1   43.49    4.44
  -1  -5   1   39.32    4.40
  -1  -5   0  200.04   19.89
   1   5   0  224.91   20.40
  -1  -5   0  199.74   20.07
  -1  -5  -1  296.15   26.94
   1   5   1  264.28   26.91
   1   5   1  263.31   27.31
  -1  -5  -1  259.31   27.09
   1   5   2  317.91   28.44
  -1  -5  -2  268.80   28.42
   1   5   3  144.66   13.97
   1   5   3  131.95   14.19
  -1  -5  -4   73.62    8.10
   1   5   4   90.11    8.15
   1   5   4   76.42    8.33
   1   5   5  235.34   23.87
  -1  -5  -5  245.23   23.88
   1   5   5  188.49   24.07
   1   5   5  255.21   23.82
  -1  -5  -5  250.26   23.78
   1   5   6  125.15   13.17
  -1  -5  -6  138.10   13.20
  -1  -5  -6  126.00   13.57
   1   5   6  128.54   13.52
   1   5   6  133.29   13.26
  -1  -5  -6  138.45   13.22
   1   5   7  296.57   34.32
  -1  -5  -7  393.83   34.77
   1   5   7  374.74   34.75
  -1  -5  -7  378.30   34.47
   1   5   7  377.41   34.55
   1   5   8   19.68    2.24
   1   5   8   17.06    2.69
  -1  -5  -8   18.67    2.72
  -1  -5  -9  163.99   19.97
  -1  -5  -9  208.84   19.62
  -1  -5  -9  187.28   19.88
   1   5   9  209.62   20.11
  -1  -5 -10  104.06   11.71
  -1  -5 -10  108.10   12.15
   1   5  10  134.38   12.40
  -1  -5 -10  114.79   12.07
  -1  -5 -10  126.95   11.71
  -1  -5 -11    9.36    1.52
  -1  -5 -11    9.92    1.42
  -1  -5 -11   10.15    2.05
   1   5  11   10.63    2.54
  -1  -5 -11   10.84    1.40
  -1  -5 -11    7.28    1.95
  -1  -5 -12   45.09    4.49
  -1  -5 -12   36.90    4.32
  -1  -5 -12   37.90    4.82
   1   5  12   42.47    5.16
  -1  -5 -12   41.48    4.31
  -1  -5 -12   40.39    4.88
  -1  -5 -13   66.33    6.64
  -1  -5 -13   54.27    6.47
  -1  -5 -13   54.18    6.94
  -1  -5 -13   59.66    7.03
  -1  -5 -13   68.96    6.49
  -1  -5 -14   26.22    3.47
  -1  -5 -14   35.66    3.44
  -1  -5 -14   24.86    3.34
  -1  -5 -14   24.61    3.86
  -1  -5 -14   27.08    4.02
  -1  -5 -14   31.86    3.34
  -1  -5 -15    1.25    1.00
  -1  -5 -15    1.75    0.96
  -1  -5 -15    1.76    0.98
  -1  -5 -15   -0.25    1.51
  -1  -5 -15    1.42    0.75
  -1  -5 -15    0.79    1.86
  -1  -5 -16   19.30    2.56
  -1  -5 -16   19.23    2.44
  -1  -5 -16   14.80    2.99
  -1  -5 -16   21.00    3.28
  -1  -5 -17   48.54    6.57
  -1  -5 -17   75.99    6.78
  -1  -5 -17   66.03    6.76
  -1  -5 -17   53.31    7.19
  -1  -5 -17   62.74    6.54
  -1  -5 -18  202.89   18.09
  -1  -5 -18  176.41   18.06
  -1  -5 -18  158.43   17.96
  -1  -5 -18  142.01   18.42
  -1  -5 -18  189.24   17.87
  -1  -5 -18  143.42   18.46
  -1  -6  13    0.21    1.25
   1   6 -13    0.21    1.18
   1   6 -13    0.22    1.49
  -1  -6  13   -0.11    0.76
   1   6 -12    6.58    1.35
   1   6 -12    7.08    1.83
  -1  -6  12    2.38    1.49
   1   6 -12    0.63    1.41
  -1  -6  12    3.45    0.96
   1   6 -12    3.28    2.19
   1   6 -11   -0.45    1.06
  -1  -6  11    0.38    1.27
   1   6 -11    1.60    1.34
   1   6 -11   -0.83    1.29
  -1  -6  11    0.10    0.60
   1   6 -11   -0.63    1.98
  -1  -6  10    2.56    1.31
   1   6 -10    0.72    0.87
   1   6 -10   -0.31    2.03
   1   6  -9  447.93   37.79
   1   6  -9  387.31   37.91
   1   6  -9  316.37   37.80
  -1  -6   9  370.84   37.52
  -1  -6   8  290.28   28.85
   1   6  -8  345.32   29.03
   1   6  -8  249.19   28.84
  -1  -6   8  291.48   28.55
   1   6  -8  255.86   29.19
   1   6  -7  103.77    9.80
   1   6  -7   95.28    9.96
  -1  -6   7   92.82    9.90
   1   6  -7   88.74    9.99
  -1  -6   7   95.90    9.61
   1   6  -7   76.07   10.28
   1   6  -6   47.67    4.82
  -1  -6   6   36.66    4.89
   1   6  -6   47.78    5.05
  -1  -6   6   48.33    4.70
   1   6  -6   39.15    5.08
   1   6  -6   36.27    5.29
   1   6  -5    0.76    0.65
   1   6  -5    0.44    1.11
  -1  -6   5    0.54    0.89
   1   6  -5   -0.18    1.16
  -1  -6   5    0.34    0.64
   1   6  -5    1.62    1.60
   1   6  -4   20.84    2.35
  -1  -6   4   24.54    2.63
   1   6  -4   19.25    2.69
   1   6  -4   21.66    2.89
  -1  -6   4   17.30    2.38
   1   6  -4   13.91    2.88
   1   6  -3    5.23    0.86
  -1  -6   3    4.09    1.16
   1   6  -3    4.29    1.15
   1   6  -3    2.77    1.41
  -1  -6   3    2.05    1.17
   1   6  -3    3.55    1.65
   1   6  -2   96.62   10.13
  -1  -6   2  102.10   10.50
   1   6  -2  112.75   10.66
   1   6  -2  106.60   10.38
  -1  -6   1  121.96   12.45
   1   6  -1  120.48   12.46
   1   6  -1  125.56   12.98
  -1  -6   1  131.52   12.93
  -1  -6   1  126.98   12.69
   1   6  -1  148.62   12.77
   1   6   0   36.44    3.75
  -1  -6   0   28.55    3.51
  -1  -6   0   25.10    3.20
   1   6   0   28.84    3.21
   1   6   1  436.31   42.61
  -1  -6  -1  410.56   42.61
  -1  -6  -1  509.45   43.12
   1   6   1  520.48   43.16
  -1  -6  -1  408.59   42.81
   1   6   1  455.04   42.84
   1   6   2  332.70   29.05
  -1  -6  -2  272.23   29.01
   1   6   2  303.39   29.49
  -1  -6  -2  278.81   29.42
   1   6   2  279.14   29.23
  -1  -6  -2  310.53   29.25
   1   6   3  620.39   60.11
  -1  -6  -3  619.27   60.01
  -1  -6  -3  603.08   60.22
  -1  -6  -3  612.67   60.45
   1   6   3  579.35   60.44
  -1  -6  -4    8.70    1.67
   1   6   4    7.43    1.65
  -1  -6  -5   24.17    3.14
   1   6   5   19.71    3.06
   1   6   5   25.01    2.63
  -1  -6  -5   25.42    2.60
   1   6   6   59.00    5.77
  -1  -6  -6   70.65    6.35
   1   6   6   53.33    6.08
  -1  -6  -6   50.11    5.65
   1   6   6   56.25    5.71
   1   6   7  282.17   27.94
   1   6   7  270.27   28.32
  -1  -6  -7  331.96   28.48
  -1  -6  -7  295.76   27.99
   1   6   7  258.34   28.01
   1   6   8  300.22   30.57
  -1  -6  -8  296.75   30.58
  -1  -6  -8  312.78   30.26
  -1  -6  -9   80.54    9.45
   1   6   9   94.78    9.59
   1   6   9   94.09    9.46
  -1  -6 -10  165.11   16.02
  -1  -6 -10  156.00   16.49
   1   6  10  139.70   16.48
   1   6  10  178.41   16.63
  -1  -6 -10  158.58   16.29
  -1  -6 -11  139.54   13.29
  -1  -6 -11  125.33   13.19
  -1  -6 -11  114.13   13.63
  -1  -6 -11  136.66   13.21
  -1  -6 -11  132.33   13.57
   1   6  11  134.95   13.87
  -1  -6 -12   15.11    1.91
  -1  -6 -12   12.66    1.72
  -1  -6 -12   12.01    2.42
   1   6  12   14.65    2.86
  -1  -6 -12   11.72    2.29
  -1  -6 -12   13.36    1.71
  -1  -6 -13   53.58    5.37
  -1  -6 -13   40.83    5.18
  -1  -6 -13   46.34    5.76
  -1  -6 -13   43.39    5.71
   1   6  13   60.14    6.34
  -1  -6 -13   55.00    5.24
  -1  -6 -14   71.61    6.80
  -1  -6 -14   57.08    6.60
  -1  -6 -14   56.22    7.11
  -1  -6 -14   59.14    7.15
   1   6  14   71.25    7.75
  -1  -6 -14   65.88    6.59
  -1  -6 -15   11.84    1.74
  -1  -6 -15    9.53    1.56
  -1  -6 -15    9.24    2.43
  -1  -6 -15   10.45    1.47
  -1  -6 -15    5.86    1.96
  -1  -6 -16   -0.85    0.80
  -1  -6 -16   -0.56    0.96
  -1  -6 -16    0.12    0.88
  -1  -6 -16   -0.54    1.64
  -1  -6 -16    1.35    1.78
  -1  -6 -17    1.77    1.11
  -1  -6 -17    0.37    0.87
  -1  -6 -17    0.28    1.39
  -1  -6 -17    1.38    0.76
  -1  -6 -18    8.70    1.82
  -1  -6 -18    8.95    1.73
  -1  -6 -18    6.53    2.49
  -1  -6 -18    9.93    2.64
  -1  -6 -18   11.02    1.69
   1   7 -12    0.96    1.07
   1   7 -12    0.22    1.44
  -1  -7  12    2.28    1.43
   1   7 -12    1.76    1.70
  -1  -7  12    1.15    0.88
   1   7 -12    1.72    2.41
   1   7 -11   64.87    5.74
  -1  -7  11   53.01    5.84
   1   7 -11   49.49    5.84
   1   7 -11   44.20    5.90
  -1  -7  11   48.04    5.39
   1   7 -11   36.32    6.13
   1   7 -10   -0.29    0.96
   1   7 -10    1.62    1.35
  -1  -7  10   -0.19    1.18
   1   7 -10    1.41    1.53
  -1  -7  10    0.38    0.74
   1   7 -10    3.87    2.05
  -1  -7   9   12.20    2.07
   1   7  -9   14.44    1.92
   1   7  -8  155.26   15.80
   1   7  -8  157.74   16.04
  -1  -7   8  160.82   15.66
   1   7  -8  145.51   16.12
   1   7  -7   36.35    3.68
  -1  -7   7   22.94    3.68
   1   7  -7   35.40    3.96
   1   7  -7   29.41    4.00
  -1  -7   7   32.86    3.49
   1   7  -7   17.62    4.21
   1   7  -6    1.74    0.95
   1   7  -6    3.20    1.38
  -1  -7   6    1.10    1.04
   1   7  -6    2.99    1.68
  -1  -7   6    3.61    0.88
   1   7  -6    1.33    1.82
   1   7  -5   10.23    1.50
   1   7  -5   11.28    1.95
  -1  -7   5    8.90    1.78
   1   7  -5    9.33    2.01
  -1  -7   5   11.16    1.55
   1   7  -5    5.95    2.20
   1   7  -4   49.02    4.96
   1   7  -4   50.27    5.26
  -1  -7   4   50.51    5.22
  -1  -7   4   40.48    5.12
   1   7  -4   43.84    5.43
   1   7  -4   43.13    5.59
   1   7  -3    0.55    0.55
   1   7  -3    1.68    1.07
  -1  -7   3    0.80    1.03
   1   7  -3    2.42    1.58
  -1  -7   3    0.32    1.26
   1   7  -3    0.20    1.37
   1   7  -2   14.22    1.64
  -1  -7   2   11.21    1.53
   1   7  -2   14.79    2.41
  -1  -7   2   18.74    2.32
   1   7  -2   15.34    2.02
  -1  -7   1   -0.33    0.46
   1   7  -1    0.18    0.50
  -1  -7   1   -1.40    1.43
   1   7  -1    0.80    1.41
  -1  -7   1   -0.24    1.02
   1   7   0   16.54    1.92
  -1  -7   0   16.44    1.92
   1   7   0   20.78    2.80
  -1  -7   0   19.89    2.65
  -1  -7   0   19.60    2.33
   1   7   0   20.76    2.34
   1   7   1   56.37    5.73
   1   7   1   44.20    5.28
  -1  -7  -1   53.55    5.33
   1   7   2  334.73   32.91
  -1  -7  -2  322.13   32.88
   1   7   2  337.91   33.41
  -1  -7  -2  361.49   33.42
   1   7   2  366.09   33.17
  -1  -7  -2  342.60   33.13
  -1  -7  -3    2.90    0.45
   1   7   3    1.48    0.67
  -1  -7  -3    1.09    1.37
   1   7   3    1.87    0.93
  -1  -7  -3    1.91    0.87
   1   7   4   61.02    5.99
  -1  -7  -4   61.08    5.87
   1   7   4   53.19    6.12
  -1  -7  -4   57.11    6.11
  -1  -7  -4   53.26    6.43
   1   7   4   52.39    6.38
  -1  -7  -5   48.43    4.53
  -1  -7  -5   39.45    4.63
  -1  -7  -5   39.43    5.08
   1   7   5   31.06    4.89
   1   7   5   47.10    4.54
  -1  -7  -6    8.43    1.33
   1   7   6    9.96    1.88
  -1  -7  -6    7.70    1.93
   1   7   6    8.99    1.22
  -1  -7  -6    9.06    1.18
  -1  -7  -7  393.51   43.31
   1   7   7  423.09   43.68
  -1  -7  -7  473.90   43.85
  -1  -7  -7  455.87   43.29
   1   7   7  474.21   43.35
  -1  -7  -8  173.23   17.58
   1   7   8  162.92   17.99
  -1  -7  -8  196.31   18.19
   1   7   8  200.94   17.75
  -1  -7  -8  163.22   17.59
  -1  -7  -9   26.21    2.96
  -1  -7  -9   28.77    3.70
   1   7   9   26.69    3.63
  -1  -7 -10    2.68    0.81
   1   7  10    4.54    1.82
  -1  -7 -10    4.32    1.91
  -1  -7 -10    2.02    1.09
   1   7  10    3.98    1.59
  -1  -7 -11   -0.09    0.75
   1   7  11   -0.42    0.92
  -1  -7 -11    0.70    1.60
   1   7  11    2.00    1.69
   1   7  11    1.08    1.61
  -1  -7 -11    0.51    1.15
  -1  -7 -12    0.42    0.88
  -1  -7 -12    0.75    0.79
  -1  -7 -12    1.19    1.66
  -1  -7 -12    0.64    0.69
   1   7  12    3.26    2.10
  -1  -7 -12    0.58    1.10
  -1  -7 -13    1.95    1.04
  -1  -7 -13    2.08    0.84
  -1  -7 -13    1.73    1.78
   1   7  13    1.96    1.81
  -1  -7 -13    0.43    1.49
  -1  -7 -13    1.81    0.85
  -1  -7 -14   15.24    2.16
  -1  -7 -14   16.14    1.97
  -1  -7 -14    8.14    2.53
   1   7  14   16.43    3.23
  -1  -7 -14   12.25    2.51
  -1  -7 -14   16.04    1.96
  -1  -7 -15    5.68    1.26
  -1  -7 -15    3.36    1.04
  -1  -7 -15    2.91    1.88
   1   7  15    4.08    2.21
  -1  -7 -15    3.07    0.94
  -1  -7 -15    3.48    1.76
  -1  -7 -16    6.25    1.32
  -1  -7 -16    6.81    1.43
  -1  -7 -16    9.50    2.13
  -1  -7 -17    3.44    1.25
  -1  -7 -17    3.09    1.02
  -1  -7 -17    3.13    1.96
  -1  -7 -17    4.85    1.06
  -1  -7 -17    5.60    1.87
  -1  -7 -18    1.62    0.93
  -1  -7 -18    1.05    1.12
  -1  -7 -18    0.74    1.01
  -1  -7 -18    1.18    1.87
  -1  -7 -18    1.02    0.90
   1   8 -11    0.94    1.03
  -1  -8  11    0.84    1.36
   1   8 -11    1.11    1.40
   1   8 -11    2.20    1.79
  -1  -8  11    1.78    0.82
   1   8 -11    2.46    2.50
   1   8 -10    1.64    1.19
   1   8 -10    2.36    1.49
  -1  -8  10    1.22    1.33
  -1  -8  10    1.21    0.79
   1   8 -10    0.80    1.73
   1   8 -10   -0.34    2.14
   1   8  -9   23.53    2.84
  -1  -8   9   18.97    3.02
   1   8  -9   20.46    3.13
   1   8  -9   25.07    3.45
  -1  -8   9   22.58    2.57
   1   8  -9   18.79    3.60
   1   8  -8   31.08    3.21
  -1  -8   8   19.48    3.31
   1   8  -8   23.45    3.46
   1   8  -8   27.69    3.75
   1   8  -8   21.13    3.96
  -1  -8   7    6.47    1.24
   1   8  -6  254.27   23.24
  -1  -8   6  191.94   23.32
   1   8  -6  249.93   23.51
  -1  -8   6  250.11   23.20
   1   8  -6  208.00   23.57
   1   8  -6  192.80   23.73
   1   8  -5   16.57    2.10
   1   8  -5   17.22    2.47
  -1  -8   5   16.35    2.42
   1   8  -5   19.31    2.84
  -1  -8   5   15.66    2.22
   1   8  -5   10.84    2.76
   1   8  -4  227.91   20.91
   1   8  -4  209.55   21.16
  -1  -8   4  212.46   21.12
  -1  -8   4  205.36   21.11
   1   8  -4  196.63   21.36
   1   8  -4  172.24   21.31
   1   8  -3  290.86   28.76
   1   8  -3  303.16   29.36
  -1  -8   3  292.29   29.14
  -1  -8   3  273.71   28.96
   1   8  -3  306.93   29.05
  -1  -8   2    7.00    1.09
   1   8  -2    7.67    1.11
  -1  -8   2   10.42    1.89
   1   8  -2    6.68    1.44
  -1  -8   2    6.88    1.48
  -1  -8   1   56.47    6.05
   1   8  -1   61.38    6.07
  -1  -8   1   55.82    6.59
   1   8  -1   68.36    6.95
  -1  -8   1   63.14    6.41
   1   8   0  187.06   18.51
  -1  -8   0  181.83   18.50
   1   8   0  218.42   19.26
  -1  -8   0  185.68   19.02
   1   8   0  206.20   18.83
  -1  -8   0  172.33   18.75
  -1  -8  -1  250.14   23.96
   1   8   1  244.77   23.96
  -1  -8  -1  239.35   24.46
   1   8   1  240.33   24.54
   1   8   1  226.78   24.21
  -1  -8  -1  244.10   24.21
   1   8   2    1.16    1.42
  -1  -8  -2    0.73    1.26
   1   8   2    1.81    1.01
  -1  -8  -2    2.75    0.97
   1   8   3   29.99    3.24
  -1  -8  -3   30.55    3.08
  -1  -8  -3   31.27    3.76
  -1  -8  -3   27.96    3.40
   1   8   3   28.53    3.39
  -1  -8  -4  143.12   13.27
   1   8   4  122.11   13.40
   1   8   4  123.22   13.52
  -1  -8  -4  130.78   13.52
  -1  -8  -4  130.24   13.84
   1   8   4  137.05   13.88
  -1  -8  -5  258.18   23.06
   1   8   5  248.77   23.29
  -1  -8  -5  235.08   23.23
   1   8   5  216.86   23.53
  -1  -8  -5  211.53   23.56
   1   8   5  206.59   23.08
  -1  -8  -6  117.18   11.03
   1   8   6  110.69   11.20
  -1  -8  -6  110.09   11.13
   1   8   6   95.31   11.43
  -1  -8  -6  118.37   11.70
   1   8   6  105.56   11.07
  -1  -8  -7   74.18    8.10
   1   8   7   87.24    8.18
   1   8   7   67.15    8.43
  -1  -8  -7   70.67    8.56
   1   8   7   82.97    8.06
  -1  -8  -7   81.82    8.02
  -1  -8  -8  302.28   32.70
   1   8   8  344.63   32.76
   1   8   8  299.46   33.12
  -1  -8  -8  330.04   33.26
   1   8   8  342.65   32.76
  -1  -8  -8  355.59   32.71
   1   8   9    2.53    0.87
  -1  -8  -9    3.86    0.96
  -1  -8  -9    1.19    1.68
  -1  -8  -9    1.68    0.89
   1   8  10    2.27    0.89
  -1  -8 -10    2.90    0.91
  -1  -8 -10    4.42    1.78
   1   8  10    0.74    1.65
   1   8  10    3.40    1.44
  -1  -8 -11   17.39    2.02
   1   8  11   15.06    2.00
   1   8  11   14.81    2.84
  -1  -8 -11   13.76    2.70
  -1  -8 -11   14.59    2.25
   1   8  11   17.90    2.73
   1   8  12  113.64   11.02
  -1  -8 -12  104.04   10.95
   1   8  12   95.51   11.58
  -1  -8 -12   98.25   11.48
  -1  -8 -12  108.62   11.27
   1   8  12  128.51   11.66
  -1  -8 -13    2.79    1.09
  -1  -8 -13    2.37    0.89
  -1  -8 -13    4.45    1.99
  -1  -8 -13    3.25    0.93
  -1  -8 -13    1.80    1.36
   1   8  13    1.61    1.74
  -1  -8 -14   75.36    7.63
  -1  -8 -14   65.78    7.49
  -1  -8 -14   71.54    8.21
  -1  -8 -14   79.91    8.13
  -1  -8 -14   81.83    7.59
  -1  -8 -15    0.26    1.07
  -1  -8 -15    0.43    0.82
  -1  -8 -15   -1.37    1.76
  -1  -8 -15    1.93    1.53
   1   8  15   -0.33    2.20
  -1  -8 -16    9.77    1.63
  -1  -8 -16   14.17    1.94
  -1  -8 -16   12.15    2.48
  -1  -8 -16   12.56    1.77
   1   8  16   17.22    3.14
  -1  -8 -17    6.01    1.38
  -1  -8 -17    5.37    1.17
  -1  -8 -17    8.68    2.24
  -1  -8 -17    6.31    2.14
  -1  -8 -17    6.01    1.23
  -1  -8 -18    1.02    1.09
  -1  -8 -18    0.91    0.79
  -1  -8 -18   -0.60    1.67
  -1  -8 -18   -0.35    0.81
   1   9 -10   10.97    1.86
   1   9 -10   11.49    2.18
  -1  -9  10    9.57    2.11
  -1  -9  10   10.72    1.60
   1   9 -10   14.97    2.66
   1   9 -10    5.33    2.71
   1   9  -9   24.31    2.81
  -1  -9   9   20.34    2.98
   1   9  -9   20.72    3.15
   1   9  -9   18.95    3.30
  -1  -9   9   20.91    2.55
   1   9  -9   16.86    3.90
   1   9  -8    4.14    1.22
   1   9  -8    6.90    1.76
  -1  -9   8    3.95    1.58
  -1  -9   8    3.37    0.96
   1   9  -8    6.49    2.04
   1   9  -8    2.35    1.94
   1   9  -7    5.05    1.15
  -1  -9   7    3.00    1.37
   1   9  -7    3.43    1.57
   1   9  -7    5.75    1.98
   1   9  -7    4.80    2.18
  -1  -9   6    2.87    1.35
  -1  -9   6    3.93    1.22
   1   9  -5   54.40    5.30
   1   9  -5   43.04    5.53
  -1  -9   5   49.02    5.43
   1   9  -5   47.72    5.99
   1   9  -5   39.31    5.92
   1   9  -4   78.84    7.84
  -1  -9   4   75.56    8.10
   1   9  -4   82.71    8.23
   1   9  -4   77.66    8.55
  -1  -9   4   70.06    8.13
   1   9  -4   60.45    8.39
   1   9  -3  310.07   33.69
   1   9  -3  403.74   34.53
  -1  -9   3  352.97   34.18
   1   9  -3  381.82   34.08
   1   9  -2    6.94    1.06
  -1  -9   2    5.31    0.96
  -1  -9   2    6.26    1.92
   1   9  -2    8.73    2.06
  -1  -9   2    6.28    1.39
   1   9  -2    7.47    1.58
   1   9  -1    4.25    0.88
  -1  -9   1    6.32    0.90
  -1  -9   1    4.26    1.66
   1   9  -1    5.03    1.99
   1   9  -1    3.78    1.36
  -1  -9   1    5.76    1.36
   1   9   0   29.14    3.10
  -1  -9   0   29.78    3.10
  -1  -9   0   23.82    3.73
   1   9   0   28.18    3.88
  -1  -9   0   26.13    3.45
   1   9   0   30.35    3.50
   1   9   1   30.02    3.07
  -1  -9  -1   28.24    3.05
   1   9   1   34.82    4.03
  -1  -9  -1   19.66    3.59
  -1  -9  -1   28.63    3.38
   1   9   1   29.98    3.40
   1   9   2    0.68    0.51
  -1  -9  -2    0.73    0.44
   1   9   2    1.08    1.81
   1   9   2    1.02    1.05
  -1  -9  -2    0.37    0.91
  -1  -9  -3   15.96    2.62
   1   9   3   19.05    2.66
   1   9   3   15.73    2.13
  -1  -9  -3   15.35    2.10
   1   9   4   33.51    3.64
  -1  -9  -4   34.11    3.42
  -1  -9  -4   29.39    4.09
   1   9   4   31.64    3.72
  -1  -9  -4   32.91    3.72
  -1  -9  -5  368.07   33.91
   1   9   5  337.45   34.03
   1   9   5  322.76   34.18
  -1  -9  -5  335.12   34.15
  -1  -9  -5  354.65   34.60
   1   9   5  288.16   34.43
  -1  -9  -6  154.83   14.63
  -1  -9  -6  131.64   14.73
   1   9   6  132.34   14.77
  -1  -9  -6  162.78   15.35
   1   9   6  121.69   15.05
   1   9   6  166.54   14.68
  -1  -9  -7    2.50    0.77
   1   9   7    3.34    0.95
  -1  -9  -7    0.90    0.76
   1   9   7    0.63    1.36
  -1  -9  -7    1.20    1.82
   1   9   7    1.46    0.83
   1   9   8   25.58    2.67
  -1  -9  -8   18.42    2.50
  -1  -9  -8   27.57    3.45
   1   9   8   18.96    2.97
   1   9   8   18.89    2.52
  -1  -9  -8   22.75    2.50
   1   9   9   12.00    1.73
  -1  -9  -9   11.89    1.68
  -1  -9  -9   12.28    2.58
   1   9   9   13.92    2.36
  -1  -9  -9   12.00    1.69
  -1  -9 -10    1.43    0.82
   1   9  10    1.78    0.83
  -1  -9 -10   -0.53    1.97
   1   9  10   -0.26    1.75
   1   9  11   56.79    6.13
  -1  -9 -11   61.67    6.18
   1   9  11   57.58    6.85
  -1  -9 -11   54.54    6.88
   1   9  11   62.50    6.53
  -1  -9 -11   58.05    6.30
   1   9  12    6.54    1.22
  -1  -9 -12    7.03    1.21
  -1  -9 -12    6.28    2.15
   1   9  12    9.79    2.23
  -1  -9 -12    4.85    1.37
   1   9  12    5.16    2.04
  -1  -9 -13  152.65   14.98
   1   9  13  152.88   15.04
   1   9  13  132.85   15.62
  -1  -9 -13  139.92   15.62
  -1  -9 -13  144.41   15.31
   1   9  13  160.05   15.68
  -1  -9 -14    1.31    0.98
  -1  -9 -14    0.54    0.78
  -1  -9 -14    0.28    1.69
  -1  -9 -14   -0.11    0.87
  -1  -9 -14   -0.21    1.20
   1   9  14    1.44    1.95
  -1  -9 -15   49.67    5.61
  -1  -9 -15   57.71    5.74
  -1  -9 -15   54.42    6.12
   1   9  15   50.77    6.67
  -1  -9 -16    4.96    1.42
  -1  -9 -16    5.49    1.21
  -1  -9 -16    8.69    2.29
  -1  -9 -16    7.39    1.32
  -1  -9 -16    4.68    1.88
   1   9  16    7.31    2.64
  -1  -9 -17   11.61    1.75
  -1  -9 -17    5.02    1.30
  -1  -9 -17    8.85    2.37
  -1  -9 -17    8.19    1.41
  -1  -9 -17    8.40    2.15
   1   9  17    9.04    3.02
  -1  -9 -18    2.77    1.35
  -1  -9 -18    2.87    1.03
  -1  -9 -18    4.54    2.14
  -1  -9 -18    3.63    1.96
  -1  -9 -18    3.38    1.05
   1  10  -9    1.04    1.04
  -1 -10   9    2.79    1.56
   1  10  -9    2.95    1.78
   1  10  -9    4.44    2.04
  -1 -10   9    2.27    0.88
   1  10  -9    4.39    2.49
   1  10  -8   12.83    2.14
  -1 -10   8   14.11    2.49
   1  10  -8   16.05    2.65
  -1 -10   8   18.13    2.09
   1  10  -8   18.02    3.04
   1  10  -8   13.39    3.23
   1  10  -7   15.56    2.04
   1  10  -7   16.37    2.60
  -1 -10   7   12.42    2.33
   1  10  -7   17.00    2.91
  -1 -10   7   14.26    1.95
   1  10  -7    9.80    2.94
   1  10  -6    0.12    0.85
  -1 -10   6    1.33    1.32
   1  10  -6    2.05    1.58
  -1 -10   6    2.13    1.11
   1  10  -6    0.57    1.71
   1  10  -6   -0.32    2.14
  -1 -10   5   10.47    1.92
   1  10  -5   11.84    2.07
   1  10  -4   36.96    3.82
  -1 -10   4   32.33    4.20
   1  10  -4   25.07    4.42
   1  10  -3   74.53    7.75
   1  10  -3   90.26    8.72
  -1 -10   3   72.72    8.31
   1  10  -3   72.96    8.10
  -1 -10   2   22.97    2.63
   1  10  -2   24.23    2.68
  -1 -10   2   20.37    3.22
   1  10  -2   30.86    3.86
  -1 -10   2   22.10    2.97
  -1 -10   1   22.53    2.51
   1  10  -1   23.02    2.54
   1  10  -1   28.31    3.74
  -1 -10   1   21.13    3.29
   1  10  -1   21.14    2.97
  -1 -10   1   20.59    2.94
  -1 -10   0    6.88    1.11
   1  10   0    7.05    1.06
  -1 -10   0    9.12    1.89
   1  10   0   10.37    2.31
   1  10   0    6.45    1.66
  -1 -10   0    5.86    1.56
   1  10   1    2.69    0.68
  -1 -10  -1    2.18    0.68
  -1 -10  -1    1.56    1.38
   1  10   1    4.29    1.98
  -1 -10  -1    3.68    1.28
   1  10   1    2.97    1.16
   1  10   2    8.11    1.24
  -1 -10  -2    8.23    1.13
   1  10   2   11.87    2.13
  -1 -10  -2    7.96    2.10
   1  10   2    8.33    1.54
  -1 -10  -2    9.32    1.62
   1  10   3   11.04    1.84
  -1 -10  -3   15.30    1.66
  -1 -10  -3   11.41    2.53
   1  10   3   17.63    2.74
  -1 -10  -3   15.94    2.12
   1  10   3   14.86    2.09
  -1 -10  -4   84.06    8.20
   1  10   4   75.88    7.73
  -1 -10  -4   68.08    7.66
  -1 -10  -5   28.04    2.39
   1  10   5   21.33    2.77
  -1 -10  -5   20.73    3.15
   1  10   5   19.09    3.05
  -1 -10  -6   92.60    8.51
  -1 -10  -6   84.36    8.74
   1  10   6   81.40    8.79
   1  10   6   80.46    9.13
  -1 -10  -6   81.56    9.25
   1  10   6   74.29    8.58
  -1 -10  -7   14.08    1.70
   1  10   7   15.15    1.95
  -1 -10  -7   11.46    1.79
   1  10   7   11.96    2.38
  -1 -10  -7   13.17    2.61
   1  10   7   12.16    1.73
  -1 -10  -8   44.70    4.40
   1  10   8   42.80    4.54
  -1 -10  -8   38.55    4.43
   1  10   8   33.07    4.88
  -1 -10  -8   40.02    5.16
   1  10   8   41.77    4.40
   1  10   9   11.37    1.73
  -1 -10  -9    9.49    1.61
  -1 -10  -9   12.19    2.63
   1  10   9    9.83    2.30
  -1 -10  -9   12.88    1.59
  -1 -10 -10   23.29    2.97
   1  10  10   27.57    3.10
  -1 -10 -10   29.41    3.89
   1  10  10   27.15    3.69
   1  10  11  108.27   13.54
  -1 -10 -11  147.58   13.66
   1  10  11  145.04   14.35
  -1 -10 -11  168.28   14.56
   1  10  11  152.68   13.98
   1  10  12   14.11    2.07
  -1 -10 -12   19.36    2.11
  -1 -10 -12   13.49    2.91
   1  10  12   18.30    2.97
  -1 -10 -12   11.52    2.14
   1  10  12   16.47    2.66
  -1 -10 -13   23.44    2.78
   1  10  13   22.70    2.77
  -1 -10 -13   19.82    3.53
   1  10  13   22.89    3.79
  -1 -10 -13   26.13    3.10
   1  10  13   23.00    3.42
   1  10  14   10.20    1.60
  -1 -10 -14   11.36    1.53
   1  10  14    8.62    2.50
  -1 -10 -14    6.96    1.84
  -1 -10 -15   16.09    2.21
  -1 -10 -15   16.45    2.27
  -1 -10 -15   18.89    2.31
   1  10  15   22.32    3.37
  -1 -10 -15   14.62    2.54
  -1 -10 -16    2.81    1.27
  -1 -10 -16    2.42    1.04
  -1 -10 -16    2.42    1.98
   1  10  16    1.68    2.62
  -1 -10 -16    3.51    1.51
  -1 -10 -16    4.47    1.10
  -1 -10 -17   16.61    2.17
  -1 -10 -17   14.00    1.99
  -1 -10 -17    7.65    2.79
  -1 -10 -17   12.63    2.52
  -1 -10 -17   15.03    1.99
   1  10  17   17.16    3.47
  -1 -10 -18    2.02    1.27
  -1 -10 -18    1.36    0.99
  -1 -10 -18   -1.24    1.98
  -1 -10 -18    1.65    1.02
  -1 -10 -18    1.61    1.72
   1  10  18    1.57    2.46
   1  11  -8   50.81    5.48
  -1 -11   8   41.10    5.65
   1  11  -8   49.10    5.89
   1  11  -8   45.63    6.09
  -1 -11   8   53.88    5.36
   1  11  -8   41.78    6.33
   1  11  -7   10.63    1.70
   1  11  -7   12.72    2.26
  -1 -11   7    8.77    2.00
  -1 -11   7    9.42    1.62
   1  11  -7    9.12    2.60
   1  11  -7    9.98    2.76
   1  11  -6    4.90    1.19
   1  11  -6    2.60    1.58
  -1 -11   6    4.02    1.45
  -1 -11   6    2.84    1.30
   1  11  -6    4.37    1.99
   1  11  -6    7.12    2.49
   1  11  -5    0.96    0.81
   1  11  -5    2.50    1.56
  -1 -11   5   -0.59    1.46
  -1 -11   5   -0.37    1.26
   1  11  -5    2.48    1.94
  -1 -11   4    5.29    1.70
   1  11  -4    9.07    1.91
   1  11  -4    8.95    2.45
   1  11  -4    8.26    2.40
   1  11  -3   97.49    9.79
  -1 -11   3   92.48   10.08
   1  11  -2   12.92    1.54
  -1 -11   2    9.09    1.49
  -1 -11   2   10.87    2.31
   1  11  -2   10.07    2.05
   1  11  -1   27.66    3.29
  -1 -11   1   29.50    3.32
  -1 -11   1   29.18    4.07
   1  11  -1   41.08    4.52
   1  11  -1   37.69    3.87
  -1 -11   1   31.24    3.78
   1  11   0    1.00    0.63
  -1 -11   0    0.39    0.56
   1  11   0    0.28    1.88
  -1 -11   0    1.67    1.59
  -1 -11   0   -0.17    1.17
   1  11   0    2.05    1.17
  -1 -11  -1   47.28    4.63
   1  11   1   41.84    4.59
   1  11   1   44.32    5.47
  -1 -11  -1   45.32    5.34
   1  11   1   43.60    4.94
  -1 -11  -1   40.02    4.93
  -1 -11  -2   15.18    1.75
   1  11   2   13.52    1.83
  -1 -11  -2   14.37    2.59
   1  11   2   12.84    2.77
  -1 -11  -2   15.13    2.18
   1  11   2   15.03    2.19
  -1 -11  -3   57.57    5.79
   1  11   3   57.21    6.03
   1  11   3   58.12    6.67
  -1 -11  -3   60.53    6.17
   1  11   3   49.27    6.13
  -1 -11  -4   42.51    4.25
   1  11   4   41.96    4.55
   1  11   4   41.06    5.18
  -1 -11  -4   37.25    5.01
   1  11   4   37.00    4.64
  -1 -11  -4   41.17    4.63
   1  11   5    2.47    1.03
  -1 -11  -5    2.19    1.73
  -1 -11  -5    4.33    1.24
   1  11   5    2.77    1.14
  -1 -11  -6    4.18    0.64
   1  11   6    1.45    1.72
  -1 -11  -6    0.26    1.71
  -1 -11  -6    4.42    1.16
   1  11   6    2.48    1.22
  -1 -11  -7   19.59    2.10
   1  11   7   13.49    2.37
  -1 -11  -7   19.04    2.37
  -1 -11  -7   14.73    2.94
   1  11   7   17.25    2.95
  -1 -11  -8  135.85   11.94
   1  11   8  104.85   11.99
  -1 -11  -8  109.01   11.94
  -1 -11  -8  122.75   12.74
   1  11   8   97.99   12.35
   1  11   8  126.61   11.94
  -1 -11  -9  178.83   16.42
   1  11   9  166.05   16.49
  -1 -11  -9  152.11   16.39
   1  11   9  139.71   16.85
  -1 -11  -9  176.76   17.23
  -1 -11 -10  126.60   13.24
   1  11  10  139.57   13.34
   1  11  10  120.24   13.78
  -1 -11 -10  136.99   14.06
  -1 -11 -11   58.30    5.45
   1  11  11   50.71    6.17
  -1 -11 -11   61.68    6.44
   1  11  11   57.48    5.64
   1  11  12   50.75    5.29
  -1 -11 -12   46.52    5.25
  -1 -11 -12   44.87    6.01
   1  11  12   58.93    5.68
  -1 -11 -12   46.34    5.34
  -1 -11 -13    1.89    0.99
   1  11  13    2.69    0.98
   1  11  13    2.15    1.89
  -1 -11 -13    1.12    1.10
  -1 -11 -14    2.51    0.91
   1  11  14    0.12    0.85
   1  11  14    0.33    1.98
   1  11  14   -0.51    1.86
  -1 -11 -14    2.53    1.36
  -1 -11 -15    0.61    0.82
   1  11  15    1.43    1.09
   1  11  15   -0.67    1.95
  -1 -11 -15    1.58    2.14
   1  11  15    1.46    1.91
  -1 -11 -15   -1.01    1.22
  -1 -11 -16   -0.27    0.98
  -1 -11 -16    0.61    0.75
  -1 -11 -16    0.95    1.92
  -1 -11 -16    2.65    1.67
   1  11  16    3.58    2.48
  -1 -11 -16    0.13    0.94
  -1 -11 -17   15.60    2.12
  -1 -11 -17   12.18    1.92
  -1 -11 -17   13.04    3.12
   1  11  17   14.13    3.21
  -1 -11 -17   13.86    1.97
  -1 -11 -17   11.96    2.45
  -1 -11 -18   21.47    2.63
  -1 -11 -18   17.04    2.42
  -1 -11 -18   19.21    3.42
   1  11  18   23.23    3.93
  -1 -11 -18   15.17    2.92
  -1 -11 -18   20.06    2.48
   1  12  -7   44.57    5.01
   1  12  -7   38.55    5.32
  -1 -12   7   42.16    5.28
  -1 -12   7   48.31    5.05
   1  12  -7   55.87    6.13
   1  12  -7   45.44    6.11
   1  12  -6    2.30    0.99
  -1 -12   6    1.68    1.45
   1  12  -6    1.82    1.57
  -1 -12   6    1.84    1.31
   1  12  -6    4.35    2.30
   1  12  -6    2.52    2.48
   1  12  -5    1.27    0.92
  -1 -12   5    0.61    1.33
   1  12  -5    1.54    1.61
   1  12  -5   -0.33    1.94
  -1 -12   5    0.20    1.20
   1  12  -5    1.73    2.10
   1  12  -4   58.54    6.28
  -1 -12   4   59.30    6.78
   1  12  -4   73.60    7.49
   1  12  -4   56.87    6.71
   1  12  -3    0.23    0.74
  -1 -12   3    3.50    1.72
   1  12  -3    2.29    2.12
  -1 -12   3    1.16    1.26
   1  12  -2   50.14    5.23
  -1 -12   2   48.02    5.19
   1  12  -2   55.11    6.29
   1  12  -2   48.97    5.64
  -1 -12   2   48.76    5.58
   1  12  -1    1.46    0.71
  -1 -12   1    1.07    0.68
  -1 -12   1   -0.18    1.27
  -1 -12   0   50.24    5.34
   1  12   0   53.02    5.39
  -1 -12   0   52.77    6.07
   1  12   0   48.85    5.78
   1  12   1   55.86    5.80
  -1 -12  -1   61.90    5.80
   1  12   1   55.78    6.68
  -1 -12  -1   42.08    6.30
   1  12   1   47.91    6.07
  -1 -12  -1   50.61    6.07
  -1 -12  -2    2.59    0.69
   1  12   2    2.52    0.98
   1  12   2    1.73    1.87
  -1 -12  -2    0.26    1.78
  -1 -12  -2    2.16    1.29
   1  12   2    1.18    1.18
   1  12   3   19.99    2.36
  -1 -12  -3   15.46    1.96
  -1 -12  -3   15.00    2.91
  -1 -12  -3   19.29    2.52
   1  12   3   16.56    2.43
  -1 -12  -4   10.81    1.38
   1  12   4   12.62    1.85
  -1 -12  -4   10.26    2.46
   1  12   4   10.15    2.38
   1  12   4    9.20    1.81
  -1 -12  -4   12.68    1.88
  -1 -12  -5   63.28    6.17
   1  12   5   55.15    6.43
  -1 -12  -5   54.91    6.98
   1  12   5   60.05    6.59
  -1 -12  -5   60.95    6.55
   1  12   6   40.87    4.96
  -1 -12  -6   50.34    5.78
   1  12   6   37.11    5.71
  -1 -12  -6   51.97    5.19
   1  12   6   51.69    5.24
   1  12   7   18.23    2.98
  -1 -12  -7   18.54    2.38
   1  12   7   14.14    2.41
  -1 -12  -8  216.91   20.33
   1  12   8  174.86   20.87
  -1 -12  -8  211.00   21.24
   1  12   8  195.67   20.56
  -1 -12  -8  201.73   20.46
  -1 -12  -9  100.94    9.04
  -1 -12  -9   77.02    9.02
   1  12   9   91.94    9.19
   1  12   9   73.10    9.49
  -1 -12  -9   94.26    9.96
  -1 -12 -10   51.18    5.94
   1  12  10   57.77    6.07
  -1 -12 -10   70.43    7.09
  -1 -12 -11  121.12   12.05
   1  12  11  113.05   12.10
  -1 -12 -11  119.60   12.92
   1  12  11  120.51   12.10
   1  12  12   51.67    5.87
  -1 -12 -12   54.09    5.85
  -1 -12 -12   57.39    5.99
   1  12  12   58.34    6.17
   1  12  13    0.87    0.93
  -1 -12 -13    0.72    0.90
  -1 -12 -13    2.00    2.06
   1  12  13    3.24    2.10
   1  12  13    1.82    1.59
  -1 -12 -13    2.39    1.11
  -1 -12 -14    8.87    1.53
   1  12  14   10.72    1.61
   1  12  14   11.18    2.81
  -1 -12 -14    7.34    2.66
  -1 -12 -14    8.25    1.83
   1  12  14    8.38    2.20
  -1 -12 -15   27.33    3.20
   1  12  15   23.96    3.21
   1  12  15   24.00    4.20
  -1 -12 -15   28.09    4.27
  -1 -12 -15   34.64    3.68
   1  12  15   31.23    4.15
   1  12  16   39.91    4.13
  -1 -12 -16   31.71    3.97
   1  12  16   32.95    4.92
  -1 -12 -16   35.57    5.03
   1  12  16   42.95    5.01
  -1 -12 -16   31.57    4.25
  -1 -12 -17    6.29    1.49
  -1 -12 -17    5.89    1.27
  -1 -12 -17    6.64    2.41
   1  12  17    6.48    2.52
  -1 -12 -17    4.46    1.25
  -1 -12 -17    4.34    1.75
   1  13  -6   24.94    2.98
   1  13  -6   22.52    3.49
  -1 -13   6   22.45    3.28
   1  13  -6   21.39    3.97
  -1 -13   6   26.87    3.30
   1  13  -6   19.79    4.11
   1  13  -5    2.70    1.08
   1  13  -5    0.70    1.58
  -1 -13   5    3.63    1.53
  -1 -13   5    0.63    1.44
   1  13  -5    4.61    2.65
   1  13  -5    5.14    2.76
   1  13  -4    3.19    1.03
   1  13  -4    4.05    1.81
  -1 -13   4    3.13    1.45
  -1 -13   4    1.71    1.94
   1  13  -4    5.26    2.49
   1  13  -4    2.09    2.37
   1  13  -3    3.22    1.00
  -1 -13   3    2.88    1.91
   1  13  -3    2.41    2.28
  -1 -13   3    4.68    1.51
   1  13  -2    6.94    1.18
  -1 -13   2    5.56    1.15
  -1 -13   2    6.55    2.12
   1  13  -2    9.07    2.44
   1  13  -2    4.44    1.77
  -1 -13   2    5.97    1.53
  -1 -13   1   33.04    3.56
   1  13  -1   31.90    3.57
   1  13  -1   35.94    4.68
  -1 -13   1   28.52    4.32
   1  13  -1   38.01    4.19
  -1 -13   1   26.80    3.90
   1  13   0    0.10    0.64
  -1 -13   0    0.09    0.65
  -1 -13   0    0.27    1.65
   1  13   0   -0.97    2.10
  -1 -13   0    0.94    1.26
   1  13   0    2.16    1.54
   1  13   1   44.94    4.93
  -1 -13  -1   47.36    4.87
   1  13   1   39.12    5.77
  -1 -13  -2    0.17    0.63
   1  13   2    0.13    0.94
   1  13   2    1.82    1.19
  -1 -13  -3  229.44   20.85
   1  13   3  155.59   20.98
   1  13   3  229.26   21.27
  -1 -13  -3  203.56   21.19
  -1 -13  -4  216.81   20.82
   1  13   4  223.17   21.20
   1  13   4  192.07   21.17
  -1 -13  -4  193.53   21.16
  -1 -13  -5   17.49    2.09
   1  13   5   22.68    2.56
  -1 -13  -5   19.83    3.30
   1  13   5   21.62    2.70
  -1 -13  -5   18.09    2.64
   1  13   6   29.17    3.71
  -1 -13  -6   33.95    3.43
   1  13   6   32.74    3.88
  -1 -13  -6   30.48    3.82
  -1 -13  -6   31.15    4.50
  -1 -13  -7  224.93   22.16
   1  13   7  228.97   22.26
  -1 -13  -7  230.49   22.83
   1  13   7  209.98   22.04
  -1 -13  -8  192.28   20.01
   1  13   8  208.70   20.13
   1  13   8  199.37   19.95
   1  13   9    5.49    1.38
  -1 -13  -9    2.73    0.97
   1  13  10   13.18    2.01
  -1 -13 -10   11.25    1.78
   1  13  10    9.32    2.54
   1  13  11  115.28   10.85
  -1 -13 -11   98.28   10.63
   1  13  11   96.02   11.25
   1  13  11  104.70   10.71
  -1 -13 -12  195.96   21.40
   1  13  12  224.92   21.55
  -1 -13 -12  243.76   22.50
   1  13  12  184.56   22.00
  -1 -13 -12  231.44   21.51
   1  13  12  214.11   21.57
  -1 -13 -13    3.14    1.19
  -1 -13 -13    2.15    1.01
   1  13  13    1.41    1.12
   1  13  13    5.94    2.22
  -1 -13 -13    1.77    2.31
   1  13  13    1.71    1.57
  -1 -13 -14   96.48   10.83
   1  13  14  108.76   10.89
  -1 -13 -14  121.66   11.99
   1  13  14   97.77   11.69
  -1 -13 -14  108.39   11.03
   1  13  14  120.65   11.36
  -1 -13 -15   19.51    2.76
   1  13  15   20.94    2.78
  -1 -13 -15   23.88    4.09
   1  13  15   22.51    3.84
   1  13  15   29.09    3.76
  -1 -13 -15   26.83    3.12
   1  13  16   90.76   10.02
  -1 -13 -16   95.13   10.00
   1  13  16  103.49   11.06
  -1 -13 -16   98.74   11.01
   1  13  16  114.48   10.92
  -1 -13 -16  105.53   10.40
  -1 -13 -17    2.18    1.03
   1  13  17    2.61    1.23
  -1 -13 -17    3.83    2.21
   1  13  17    2.22    2.38
   1  13  17    0.66    2.44
  -1 -13 -17    3.67    1.60
   1  14  -4   10.14    1.50
   1  14  -4    8.48    2.28
  -1 -14   4    8.28    2.02
   1  14  -4    8.40    2.79
  -1 -14   4    1.02    1.97
   1  14  -4    6.70    2.79
   1  14  -3   88.32    8.51
   1  14  -3   80.31    8.98
  -1 -14   3   76.52    8.75
  -1 -14   3   70.85    8.98
   1  14  -3   87.66    9.59
   1  14  -3   72.37    9.31
   1  14  -2    8.82    2.66
  -1 -14   2    4.00    2.05
  -1 -14   2    4.17    1.60
   1  14  -2    3.35    1.87
  -1 -14   1   13.20    1.84
   1  14  -1   16.02    1.99
  -1 -14   1   11.12    2.69
   1  14  -1   17.35    3.23
   1  14  -1   19.40    2.63
  -1 -14   1   12.81    2.34
  -1 -14   0   10.91    1.42
   1  14   0    7.00    1.33
  -1 -14   0   10.85    2.42
   1  14   0    9.37    1.92
  -1 -14   0    8.69    1.95
  -1 -14  -1    3.08    0.81
   1  14   1    1.53    0.94
  -1 -14  -1    1.97    1.84
   1  14   1    1.67    2.21
   1  14   1    5.23    1.76
  -1 -14  -1    4.26    1.42
   1  14   2    2.30    1.24
  -1 -14  -2    6.33    1.07
  -1 -14  -2    3.44    2.06
   1  14   2    9.06    2.72
  -1 -14  -2    3.41    1.52
   1  14   2    6.04    1.80
  -1 -14  -3   32.27    3.45
   1  14   3   31.43    3.88
   1  14   3   36.19    4.66
  -1 -14  -3   26.07    4.25
   1  14   4   33.58    4.00
  -1 -14  -4   33.14    3.56
  -1 -14  -4   33.19    4.52
   1  14   4   37.45    4.74
   1  14   4   31.42    4.01
  -1 -14  -5    2.64    0.70
   1  14   5    4.76    1.48
  -1 -14  -5    1.49    2.10
   1  14   5    4.37    2.26
   1  14   5    2.82    1.50
  -1 -14  -5    3.22    1.36
  -1 -14  -6   13.54    1.58
   1  14   6   13.48    2.10
   1  14   6   13.13    2.15
  -1 -14  -6   11.43    2.08
  -1 -14  -6   10.22    2.83
  -1 -14  -7   25.75    2.70
   1  14   7   26.92    3.29
  -1 -14  -7   23.39    3.06
  -1 -14  -7   28.46    4.02
   1  14   7   22.05    3.76
   1  14   7   21.03    2.95
  -1 -14  -8    1.12    0.53
   1  14   8   -0.17    1.24
  -1 -14  -8    1.66    1.06
   1  14   8    2.38    1.74
  -1 -14  -8    0.97    2.26
   1  14   8    0.53    1.02
   1  14   9   86.17    8.70
  -1 -14  -9   78.86    8.55
  -1 -14  -9   98.51    9.62
   1  14   9   71.34    9.01
   1  14   9   79.36    8.55
  -1 -14 -10   20.40    2.71
   1  14  10   22.85    2.94
  -1 -14 -10   26.05    4.05
   1  14  10   17.97    3.39
   1  14  10   20.94    2.76
   1  14  11   12.00    1.95
  -1 -14 -11    8.75    1.72
  -1 -14 -11   11.60    3.05
   1  14  11   11.57    2.54
   1  14  11   11.22    1.84
  -1 -14 -12    5.07    1.39
  -1 -14 -12    2.85    1.14
   1  14  12    2.02    1.40
  -1 -14 -12    3.75    2.77
   1  14  12    5.48    2.31
   1  14  12    4.65    1.43
  -1 -14 -13    9.05    1.79
   1  14  13   11.16    1.93
  -1 -14 -13    9.95    1.68
   1  14  13    6.74    2.52
  -1 -14 -13   14.23    3.22
   1  14  13    7.96    2.00
   1  14  14   26.84    3.17
  -1 -14 -14   22.08    3.01
  -1 -14 -14   34.20    4.47
   1  14  14   23.24    4.01
  -1 -14 -14   30.00    3.30
   1  14  14   20.77    3.53
   1  14  15    1.95    1.13
  -1 -14 -15    4.81    1.21
  -1 -14 -15    4.83    2.49
   1  14  15    0.36    2.23
  -1 -14 -15    4.42    1.58
   1  14  15    5.50    1.97
   1  14  16    0.71    1.11
  -1 -14 -16    2.06    1.06
  -1 -14 -16    0.74    2.34
   1  14  16   -1.49    2.42
  -1 -14 -16    1.70    1.40
   1  14  16   -0.27    1.97
   1  15  -3   29.99    3.65
  -1 -15   3   34.12    4.10
   1  15  -3   34.30    4.32
  -1 -15   3   29.38    4.31
   1  15  -3   35.59    4.92
   1  15  -3   30.24    4.91
   1  15  -2   47.86    4.77
  -1 -15   2   44.49    5.52
   1  15  -2   41.71    5.85
   1  15  -2   43.26    5.26
  -1 -15   2   31.64    4.94
   1  15  -1   -0.37    2.26
  -1 -15   1    1.78    2.14
   1  15  -1    2.94    1.78
  -1 -15   1   -0.21    1.41
  -1 -15   0    0.21    0.66
   1  15   0    0.27    0.93
  -1 -15   0   -0.58    1.77
   1  15   0    1.44    2.01
   1  15   0    1.10    1.49
  -1 -15   0    0.83    1.28
  -1 -15  -1   79.75    8.25
   1  15   1   78.39    8.45
   1  15   1   77.14    9.35
  -1 -15  -1   74.50    9.00
  -1 -15  -1   78.00    8.64
   1  15   1   93.06    8.83
   1  15   2   15.89    2.65
  -1 -15  -2   20.32    2.36
  -1 -15  -2   18.23    3.31
   1  15   2   16.90    3.67
   1  15   2   15.75    2.77
  -1 -15  -2   23.61    2.99
   1  15   3   11.76    2.08
  -1 -15  -3    8.94    1.40
  -1 -15  -3   13.67    3.02
   1  15   3   16.13    3.07
   1  15   3    8.04    1.97
  -1 -15  -3   11.61    2.05
   1  15   4    3.07    1.54
  -1 -15  -4    2.58    0.75
   1  15   4    5.18    2.60
  -1 -15  -4    3.40    2.21
  -1 -15  -4    1.88    1.47
  -1 -15  -5   11.36    1.43
   1  15   5    8.63    2.01
   1  15   5   10.63    2.89
   1  15   6   38.75    4.70
  -1 -15  -6   41.50    4.26
   1  15   6   43.08    5.33
  -1 -15  -6   42.85    5.43
   1  15   6   34.67    4.72
  -1 -15  -7   16.32    1.88
   1  15   7   13.64    2.26
  -1 -15  -7   21.03    3.40
   1  15   7   17.27    2.49
  -1 -15  -7   15.03    2.34
  -1 -15  -8   -0.19    0.51
   1  15   8    0.58    1.09
  -1 -15  -8   -0.65    1.09
   1  15   8   -0.18    1.23
  -1 -15  -8    1.02    2.00
   1  15   8   -0.94    1.78
  -1 -15  -9   51.07    4.84
  -1 -15  -9   41.97    5.17
   1  15   9   42.10    5.28
  -1 -15  -9   42.68    6.09
   1  15   9   38.89    5.72
   1  15   9   41.53    5.14
  -1 -15 -10   21.43    2.46
  -1 -15 -10   22.35    2.85
   1  15  10   21.03    2.95
  -1 -15 -10   17.05    3.73
   1  15  10   15.58    3.31
   1  15  10   24.25    2.86
  -1 -15 -11   24.32    2.78
  -1 -15 -11   16.14    2.64
   1  15  11   25.06    2.97
   1  15  11   16.57    3.46
   1  15  11   20.02    2.73
  -1 -15 -12    0.14    1.12
  -1 -15 -12   -0.29    0.93
   1  15  12   -0.18    1.32
   1  15  12    0.67    2.06
  -1 -15 -12    3.98    2.84
   1  15  12    0.93    1.27
  -1 -15 -13    1.07    1.26
  -1 -15 -13   -0.28    1.02
   1  15  13    2.51    1.44
  -1 -15 -13    2.39    2.46
   1  15  13    1.03    1.92
   1  15  13    0.85    1.34
  -1 -15 -14    4.80    1.46
   1  15  14    1.70    1.26
  -1 -15 -14    3.30    1.16
  -1 -15 -14    1.58    2.78
   1  15  14    3.20    2.24
   1  15  14    4.28    1.60
  -1 -15 -15    1.73    1.33
  -1 -15 -15    0.54    1.03
   1  15  15    2.30    1.19
   1  15  15    5.53    2.56
  -1 -15 -15    1.57    2.52
   1  15  15    0.23    1.59
   1  16  -1    1.31    1.03
  -1 -16   1    0.59    0.87
  -1 -16   1    3.36    2.17
   1  16  -1    0.38    2.08
  -1 -16   1   -0.22    1.41
   1  16  -1    2.37    1.96
  -1 -16   0   -0.30    1.96
   1  16   0    0.75    2.02
  -1 -16   0    0.86    1.52
   1  16   0   -1.39    1.79
   1  16   1   12.84    2.05
  -1 -16  -1   11.69    1.69
  -1 -16  -1   10.91    2.74
   1  16   1   14.82    3.19
  -1 -16  -1   12.70    2.32
   1  16   1   13.06    2.47
  -1 -16  -2    9.49    1.35
   1  16   2    3.79    1.64
  -1 -16  -2    6.19    2.15
   1  16   2    4.86    2.51
  -1 -16  -2    7.47    1.81
   1  16   2    7.25    2.10
   1  16   3    6.19    1.80
  -1 -16  -3    5.49    1.13
  -1 -16  -3    5.04    2.05
   1  16   3    5.21    2.56
   1  16   3    7.03    1.83
  -1 -16  -3    3.25    1.58
  -1 -16  -4    0.09    0.72
   1  16   4    2.33    1.43
  -1 -16  -4   -0.32    2.03
   1  16   4    4.04    2.43
   1  16   4   -0.62    1.53
  -1 -16  -4   -1.19    1.48
  -1 -16  -5    1.18    0.67
   1  16   5    1.22    1.39
  -1 -16  -5    0.99    1.93
   1  16   5   -0.70    2.19
  -1 -16  -5    1.74    1.45
   1  16   5    0.40    1.36
  -1 -16  -6    7.42    1.25
   1  16   6   10.43    2.03
   1  16   6   11.80    2.07
  -1 -16  -6    9.70    1.88
   1  16   6    9.26    2.63
  -1 -16  -6   13.65    2.96
  -1 -16  -7   34.60    3.68
  -1 -16  -7   32.89    4.94
   1  16   7   34.90    4.21
  -1 -16  -8    0.48    0.55
   1  16   8    0.16    1.11
   1  16   8    1.17    1.41
  -1 -16  -8    2.12    2.31
   1  16   8    1.66    2.01
  -1 -16  -9    0.74    0.56
   1  16   9    0.59    1.34
  -1 -16  -9    1.18    1.22
   1  16   9    1.99    2.15
  -1 -16  -9    2.57    2.32
   1  16   9    1.08    1.29
  -1 -16 -10    3.14    0.72
   1  16  10    2.95    1.41
  -1 -16 -10    3.90    1.29
  -1 -16 -10    5.34    2.89
   1  16  10    3.33    2.18
   1  16  10    2.18    1.36
  -1 -16 -11    4.67    1.06
  -1 -16 -11    4.88    1.44
   1  16  11    5.95    1.68
  -1 -16 -11    9.87    3.23
   1  16  11    5.04    2.42
   1  16  11    5.39    1.53
  -1 -16 -12   12.26    1.92
  -1 -16 -12   11.71    1.98
   1  16  12   11.99    2.19
   1  16  12    7.24    2.60
   1  16  12   11.47    2.00
  -1 -16 -13    1.65    1.31
  -1 -16 -13    0.45    1.12
   1  16  13    2.70    1.48
  -1 -16 -13    0.42    2.77
   1  16  13    1.40    2.13
   1  16  13    0.84    1.37
  -1 -16 -14    8.57    1.75
   1  16  14    7.27    1.80
  -1 -16 -14    7.70    1.54
   1  16  14    3.64    2.45
   1  16  14    5.03    1.77
  -1 -17  -2    0.87    0.78
   1  17   2    1.12    1.39
   1  17   2    0.79    2.15
  -1 -17  -2   -1.28    2.11
  -1 -17  -2   -0.86    1.35
   1  17   2    0.69    1.48
  -1 -17  -3    2.45    0.83
   1  17   3    3.73    1.72
  -1 -17  -3    0.98    2.11
   1  17   3    0.77    2.50
   1  17   3    5.84    1.79
  -1 -17  -3    0.85    1.60
   1  17   4   28.31    4.15
  -1 -17  -4   35.01    3.68
   1  17   4   32.28    4.83
  -1 -17  -4   36.27    4.76
  -1 -17  -4   32.02    4.09
   1  17   4   28.00    4.08
   1  17   5   30.88    3.76
  -1 -17  -5   28.31    3.03
  -1 -17  -5   24.27    4.22
   1  17   5   29.11    4.34
  -1 -17  -5   22.34    3.46
   1  17   5   23.66    3.55
  -1 -17  -6   -0.09    0.58
   1  17   6    0.21    1.45
   1  17   6   -1.08    2.25
   1  17   6    1.25    1.44
  -1 -17  -6   -0.99    1.34
  -1 -17  -7   41.60    4.13
   1  17   7   27.12    4.48
  -1 -17  -7   33.63    5.31
   1  17   7   34.58    5.13
  -1 -17  -7   38.32    4.63
   1  17   7   39.83    4.70
  -1 -17  -8    2.90    0.80
   1  17   8    2.90    1.28
  -1 -17  -8    4.08    1.49
   1  17   8    0.21    1.16
  -1 -17  -9    0.14    0.57
  -1 -17  -9   -0.18    1.22
  -1 -17  -9    0.38    2.43
   1  17   9   -0.35    1.92
   1  17   9    0.16    1.31
  -1 -17 -10    5.22    0.93
  -1 -17 -10    8.58    3.05
   1  17  10    3.47    2.28
   1  17  10    4.83    1.54
  -1 -17 -11    4.24    0.86
   1  17  11    5.13    1.74
  -1 -17 -11    8.48    2.71
   1  17  11    1.75    2.08
   1  17  11    3.90    1.42
  -1 -17 -12    5.99    1.25
   1  17  12    9.51    1.88
  -1 -17 -12    9.68    1.73
  -1 -17 -12   12.50    3.57
   1  17  12   14.23    3.15
   1  17  12    9.32    1.80
  -1 -18  -6   14.24    1.82
   1  18   6   14.46    2.46
  -1 -18  -6   16.06    3.30
   1  18   6   12.83    3.09
   1  18   6   13.23    2.46
  -1 -18  -6   13.05    2.40
  -1 -18  -7    0.53    0.70
   1  18   7    0.61    1.39
   1  18   7    4.06    2.35
  -1 -18  -7   -0.37    2.41
   1  18   7    0.22    1.48
  -1 -18  -7    1.62    1.48
   1  18   8    1.11    1.36
  -1 -18  -8    0.41    0.69
   1  18   8   -1.08    1.58
  -1 -18  -8    1.18    1.41
  -1 -18  -8    0.75    2.32
  -1 -18  -9   12.57    1.57
   1  18   9   13.06    2.31
  -1 -18  -9   11.05    2.14
   1  18   9    8.01    2.87
  -1 -18  -9   10.05    3.34
   1  18   9   12.67    2.08
   2 -17  -9   -0.20    1.37
   2 -17  -9    1.24    1.13
  -2  17   9    1.30    1.16
   2 -17  -9   -1.60    2.54
  -2  17   9   -0.73    2.23
  -2  17   9    0.73    1.58
   2 -17  -8   29.96    3.31
  -2  17   8   26.72    3.39
  -2  17   8   19.91    3.92
   2 -17  -8   22.82    4.15
  -2  17   8   20.45    3.43
   2 -17  -7   52.92    5.00
   2 -17  -7   38.04    5.05
   2 -17  -7   52.58    6.15
  -2  17   7   33.32    5.67
  -2  17   7   36.90    5.31
   2 -17  -6    1.25    0.97
  -2  17   6    2.04    1.75
  -2  17   6    2.08    2.27
   2 -17  -6   -0.72    2.13
  -2  17   6    0.81    1.50
   2 -17  -6    2.00    1.47
   2 -17  -5    8.52    1.43
  -2  17   5    4.70    2.13
  -2  17   5    4.48    2.44
   2 -17  -5    7.31    2.68
   2 -17  -5    6.26    1.75
  -2  17   5    3.97    1.72
   2 -17  -4    9.45    1.49
   2 -17  -4    8.49    1.89
  -2  17   4    2.59    1.71
   2 -17  -4    4.79    2.41
  -2  17   4    6.88    2.46
   2 -16 -12   21.53    3.18
   2 -16 -12   16.47    2.44
  -2  16  12   25.13    2.87
  -2  16  12   20.00    3.71
  -2  16  12   19.89    3.29
   2 -16 -11    7.85    1.98
  -2  16  11    8.42    1.80
   2 -16 -11    7.45    1.45
  -2  16  11    9.47    2.78
  -2  16  11    4.21    2.12
   2 -16 -10   67.34    6.79
  -2  16  10   59.34    6.49
   2 -16 -10   54.46    6.29
  -2  16  10   58.42    7.23
  -2  16  10   60.14    6.80
   2 -16  -9   12.83    2.33
   2 -16  -9    9.85    1.80
  -2  16   9   10.59    1.97
   2 -16  -9   11.90    3.20
  -2  16   9   12.10    3.02
  -2  16   9    9.77    2.26
   2 -16  -8    0.94    1.29
  -2  16   8   -0.18    1.38
   2 -16  -8   -0.46    1.14
  -2  16   8   -1.38    2.08
   2 -16  -8    3.41    2.73
  -2  16   8    0.46    1.37
   2 -16  -7  126.20   11.01
   2 -16  -7   90.89   10.91
  -2  16   7  106.22   11.05
  -2  16   7   84.63   11.46
   2 -16  -7  102.14   11.76
  -2  16   7  105.28   11.22
  -2  16   6    3.82    1.75
   2 -16  -6    1.75    0.98
   2 -16  -6    1.39    2.20
  -2  16   6    1.00    1.81
  -2  16   6    2.82    1.40
   2 -16  -5   16.16    1.94
  -2  16   5   11.83    2.70
   2 -16  -5   11.13    3.08
  -2  16   5    8.28    2.74
   2 -16  -5   10.58    2.09
  -2  16   4    2.19    1.73
   2 -16  -4    4.62    1.06
  -2  16   4    5.27    2.11
   2 -16  -4    3.62    2.23
  -2  16   4    4.04    1.56
   2 -16  -4    2.81    1.43
   2 -16  -3   30.84    3.32
  -2  16   3   30.66    4.13
  -2  16   3   28.98    4.25
   2 -16  -3   25.52    4.24
  -2  16   3   26.79    3.71
   2 -16  -3   24.14    3.55
   2 -16  -2    7.26    1.35
  -2  16   2    4.03    2.16
   2 -16  -2    4.17    2.22
  -2  16   2    7.63    1.93
   2 -16  -2    6.33    1.75
  -2  16   1    7.71    2.06
   2 -16  -1    7.50    2.35
  -2  16   1    7.54    2.49
  -2  16   1    4.73    1.91
   2 -16  -1    6.15    1.74
   2 -16   0   17.25    2.14
  -2  16   0   13.06    2.81
   2 -16   0   14.24    2.59
  -2  16   0   12.21    2.54
  -2  16   0   12.07    3.04
   2 -16   0   12.07    2.94
   2 -15 -13    5.79    2.00
   2 -15 -13    4.95    1.07
  -2  15  13    7.99    1.51
  -2  15  13    4.00    2.75
   2 -15 -13    7.74    2.80
  -2  15  13    3.13    2.00
   2 -15 -12   30.41    3.62
   2 -15 -12   20.05    2.81
  -2  15  12   28.03    3.14
   2 -15 -12   25.41    4.30
  -2  15  12   28.04    4.33
  -2  15  12   24.23    3.71
   2 -15 -11   19.24    2.90
   2 -15 -11   15.67    2.29
  -2  15  11   21.86    2.63
   2 -15 -11   18.65    3.81
  -2  15  11   18.64    3.04
   2 -15 -10   25.25    3.21
   2 -15 -10   20.81    2.64
  -2  15  10   22.33    2.92
   2 -15 -10   21.35    3.93
  -2  15  10   20.73    3.78
  -2  15  10   17.77    3.21
   2 -15  -9   38.60    4.23
   2 -15  -9   30.73    3.75
  -2  15   9   30.49    3.85
  -2  15   9   30.25    4.70
   2 -15  -9   37.92    5.16
  -2  15   9   32.10    4.19
   2 -15  -8    1.22    1.28
   2 -15  -8   -0.14    1.05
  -2  15   8    0.16    1.21
   2 -15  -8   -1.50    2.20
  -2  15   8    1.01    2.02
  -2  15   8    0.89    1.55
   2 -15  -7   -0.53    1.19
  -2  15   7   -1.56    1.58
   2 -15  -7    0.71    2.25
  -2  15   7   -0.33    2.02
  -2  15   7    0.83    1.24
   2 -15  -7    1.36    1.17
  -2  15   6    7.38    1.91
   2 -15  -6    6.51    1.34
  -2  15   6    6.10    2.35
   2 -15  -6    7.83    2.60
   2 -15  -6    4.15    1.37
  -2  15   6    6.91    1.68
   2 -15  -5    0.12    0.85
  -2  15   5    1.43    1.67
   2 -15  -5   -0.33    2.20
  -2  15   5    3.17    2.03
   2 -15  -5    1.85    1.19
  -2  15   5   -0.18    1.20
  -2  15   4   10.70    2.34
   2 -15  -4   11.77    1.66
  -2  15   4    6.91    2.34
   2 -15  -4   11.36    2.61
   2 -15  -3    0.58    0.86
  -2  15   3    4.23    1.80
  -2  15   3   -0.32    1.93
   2 -15  -3    1.54    1.96
   2 -15  -3    0.56    1.24
   2 -15  -2    1.42    0.92
  -2  15   2    3.80    1.97
   2 -15  -2    0.92    1.91
  -2  15   2    1.28    1.81
  -2  15   2    2.66    1.68
   2 -15  -2    1.16    1.62
   2 -15  -1    9.25    1.44
  -2  15   1    3.27    2.14
   2 -15  -1    9.38    2.56
   2 -15  -1    5.82    1.84
  -2  15   1    7.18    1.98
  -2  15   0    4.92    1.96
   2 -15   0    5.95    2.31
  -2  15   0    3.37    2.31
  -2  15   0    6.77    1.94
   2 -15   0    5.00    1.82
  -2  15  -1    7.12    2.08
   2 -15   1    3.40    1.06
   2 -15   1    3.81    2.14
  -2  15  -1    6.85    2.48
   2 -15   1    3.91    1.73
  -2  15  -1    3.39    1.94
  -2  15  -2   -0.72    1.55
   2 -15   2    0.67    0.97
  -2  15  -2   -1.86    1.78
   2 -15   2    1.57    1.53
   2 -15   2    1.72    2.04
  -2  15  -2    3.09    2.20
   2 -14 -14    9.85    2.28
   2 -14 -14    8.41    1.25
  -2  14  14    9.08    1.38
  -2  14  14   14.19    3.32
   2 -14 -14   13.98    3.13
  -2  14  14    7.85    2.53
   2 -14 -13    0.70    1.55
  -2  14  13    2.73    1.07
   2 -14 -13    2.41    0.77
   2 -14 -13    1.85    2.36
  -2  14  13    4.77    2.58
  -2  14  13    0.28    1.81
   2 -14 -12    0.68    1.54
  -2  14  12   -0.26    1.04
   2 -14 -12    0.28    0.77
  -2  14  12    1.53    2.35
   2 -14 -12    1.11    2.09
  -2  14  12    0.54    1.67
   2 -14 -11    8.81    2.00
  -2  14  11    7.83    1.49
   2 -14 -11    6.43    1.28
   2 -14 -11    2.23    2.74
  -2  14  11    6.64    2.56
  -2  14  11    7.04    2.15
   2 -14 -10   -0.85    1.58
   2 -14 -10    0.78    0.87
  -2  14  10    1.02    1.06
   2 -14 -10    0.37    2.16
  -2  14  10   -1.06    1.98
  -2  14  10   -0.48    1.60
   2 -14  -9   69.13    6.88
  -2  14   9   65.80    6.54
   2 -14  -9   56.72    6.36
  -2  14   9   60.66    7.27
  -2  14   9   50.47    6.74
   2 -14  -8   44.01    4.49
   2 -14  -8   32.79    3.99
  -2  14   8   34.91    4.12
   2 -14  -8   38.53    5.21
  -2  14   8   38.81    4.41
   2 -14  -7   34.12    4.21
   2 -14  -7   32.10    3.94
  -2  14   7   35.27    3.99
  -2  14   7   31.22    4.63
   2 -14  -7   43.11    5.20
  -2  14   7   33.16    4.23
   2 -14  -6  186.99   17.13
   2 -14  -6  156.38   16.92
  -2  14   6  175.25   17.04
   2 -14  -6  170.11   17.72
  -2  14   6  156.06   17.52
  -2  14   6  161.77   17.19
   2 -14  -5   37.13    3.78
  -2  14   5   36.96    3.94
   2 -14  -5   26.43    3.71
  -2  14   5   27.57    4.35
   2 -14  -5   32.14    4.52
  -2  14   5   25.25    3.95
   2 -14  -4   16.48    2.01
  -2  14   4   12.24    2.45
  -2  14   4   12.85    2.75
   2 -14  -4   18.16    3.18
   2 -14  -4   11.27    2.11
  -2  14   4   13.77    2.22
   2 -14  -3    2.32    0.88
  -2  14   3    0.49    1.47
   2 -14  -3    2.95    2.18
  -2  14   3    3.60    1.85
  -2  14   3    2.92    1.46
  -2  14   2   49.02    5.71
   2 -14  -2   48.06    5.00
   2 -14  -2   45.52    5.91
  -2  14   2   36.94    5.65
   2 -14  -1    4.21    1.05
  -2  14   1    4.49    1.79
  -2  14   1    2.48    1.88
   2 -14  -1    5.54    2.16
  -2  14   1    3.18    1.65
   2 -14  -1    3.44    1.55
   2 -14   0   -0.35    0.84
  -2  14   0    0.64    1.99
   2 -14   0    0.29    1.83
   2 -14   0    0.80    1.31
  -2  14   0    0.82    1.42
  -2  14  -1   -0.71    1.30
  -2  14  -1    0.65    2.01
   2 -14   1    0.28    1.89
  -2  14  -1    1.49    1.50
   2 -14   1    0.62    1.46
   2 -14   2   11.99    1.85
  -2  14  -2   13.19    2.25
   2 -14   2    9.67    2.53
  -2  14  -2   10.33    2.83
  -2  14  -2   16.15    2.43
   2 -14   2   10.75    2.22
  -2  14  -3    2.67    1.44
   2 -14   3    3.82    1.06
   2 -14   3    3.32    2.03
  -2  14  -3    1.64    2.13
  -2  14  -3    3.66    1.69
   2 -14   3    2.65    1.59
   2 -14   4    0.28    1.00
  -2  14  -4   -0.57    1.19
   2 -14   4    1.13    1.67
  -2  14  -4    2.58    1.81
   2 -14   4    0.84    1.74
  -2  14  -4    2.98    2.22
  -2  13  15    4.26    0.95
  -2  13  15    3.64    2.39
   2 -13 -15    2.45    2.20
  -2  13  15    2.62    2.19
   2 -13 -15    5.32    1.82
   2 -13 -14   -1.41    2.35
  -2  13  14    3.97    2.48
   2 -13 -14   -0.24    1.73
  -2  13  14   -0.61    1.92
   2 -13 -13    6.28    1.97
   2 -13 -13    5.35    0.97
   2 -13 -13    7.08    2.69
  -2  13  13    7.44    2.63
  -2  13  13    6.24    2.18
   2 -13 -12   21.77    3.15
   2 -13 -12   19.84    2.32
  -2  13  12   20.63    2.53
  -2  13  12   17.86    3.52
   2 -13 -12   17.68    3.70
  -2  13  12   22.62    3.38
   2 -13 -11   10.58    2.38
   2 -13 -11   13.85    1.79
  -2  13  11   15.43    2.02
   2 -13 -11   12.70    2.99
  -2  13  11   18.63    3.62
  -2  13  11   14.42    2.65
   2 -13 -10   76.68    7.99
   2 -13 -10   66.88    7.48
  -2  13  10   78.71    7.68
   2 -13 -10   71.79    8.57
  -2  13  10   80.14    8.18
   2 -13  -9   46.10    4.58
  -2  13   9   35.49    4.16
   2 -13  -9   35.65    4.05
   2 -13  -9   40.09    5.29
  -2  13   9   39.01    5.13
  -2  13   9   27.88    4.46
   2 -13  -8  140.63   13.78
  -2  13   8  144.52   13.50
   2 -13  -8  130.63   13.39
  -2  13   8  104.74   14.02
   2 -13  -8  136.29   14.47
  -2  13   8  118.86   13.74
   2 -13  -7   95.48    8.84
   2 -13  -7   77.17    8.43
  -2  13   7   82.62    8.50
  -2  13   7   64.88    9.05
   2 -13  -7   99.58    9.53
  -2  13   7   72.70    8.65
   2 -13  -6   10.83    1.94
  -2  13   6    9.72    2.09
  -2  13   6   10.44    1.78
   2 -13  -6   10.86    1.73
  -2  13   6   10.62    2.64
   2 -13  -5   83.66    8.08
  -2  13   5   72.67    7.96
   2 -13  -5   73.68    7.97
  -2  13   5   74.06    8.60
  -2  13   5   75.34    8.20
  -2  13   4    1.32    1.43
   2 -13  -4    2.00    0.88
  -2  13   4    0.28    1.83
   2 -13  -4    1.22    1.27
  -2  13   4   -0.16    1.15
  -2  13   3    2.05    1.46
   2 -13  -3    0.74    0.80
   2 -13  -3    1.61    1.23
  -2  13   3    0.84    1.10
   2 -13  -2    6.32    1.17
  -2  13   2    4.70    1.90
  -2  13   2    3.70    1.97
  -2  13   2    4.05    1.49
   2 -13  -2    4.60    1.49
  -2  13   1    2.78    1.53
   2 -13  -1    6.10    1.14
  -2  13   1    8.74    2.13
  -2  13   1    5.92    1.65
  -2  13   0    4.72    1.64
   2 -13   0    2.96    0.97
  -2  13   0    6.30    2.22
   2 -13   0    1.30    1.44
  -2  13  -1    5.20    1.76
   2 -13   1    7.14    1.27
  -2  13  -1    7.89    2.38
  -2  13  -1    5.06    1.74
   2 -13   1    4.90    1.70
   2 -13   2    8.78    2.24
  -2  13  -2   10.28    2.61
   2 -13   2    6.50    1.91
  -2  13  -2    6.75    1.89
  -2  13  -3    3.88    1.43
   2 -13   3    7.49    1.30
  -2  13  -3    7.42    2.37
   2 -13   3    6.59    2.11
  -2  13  -3   11.60    2.14
   2 -13   3    6.14    1.75
  -2  13  -4   12.43    2.12
   2 -13   4   16.22    2.07
   2 -13   4   13.16    2.84
  -2  13  -4   13.88    3.03
   2 -13   4   11.96    2.34
  -2  13  -4   12.17    2.43
   2 -13   5    2.15    1.20
  -2  13  -5    3.83    1.25
   2 -13   5    2.08    1.77
  -2  13  -5    1.30    2.26
   2 -13   5    1.78    1.69
  -2  13  -5    0.23    1.72
  -2  13  -6   10.12    1.74
   2 -13   6   10.68    1.76
   2 -13   6    9.56    2.07
  -2  13  -6    8.87    2.14
   2 -13   6    9.98    2.23
  -2  13  -6    5.66    2.42
   2 -12 -16    5.53    0.74
   2 -12 -16    2.50    0.58
   2 -12 -16    5.38    2.22
  -2  12  16    2.19    2.29
   2 -12 -16    4.93    2.02
   2 -12 -16    6.98    1.31
   2 -12 -15    1.14    0.64
   2 -12 -15    1.40    0.51
   2 -12 -15    1.01    2.26
   2 -12 -15    1.14    0.94
   2 -12 -15    4.17    1.99
  -2  12  15    0.67    2.07
  -2  12  14   12.74    1.83
   2 -12 -14   15.23    1.71
  -2  12  14   19.92    3.56
   2 -12 -14   17.84    3.25
   2 -12 -14   18.49    2.74
  -2  12  14   20.67    3.29
  -2  12  13    0.44    0.68
  -2  12  13    0.38    2.30
   2 -12 -13   -0.34    1.99
  -2  12  13    1.15    1.89
   2 -12 -13    0.46    1.72
   2 -12 -12   23.67    2.87
  -2  12  12   36.00    4.82
   2 -12 -12   36.46    4.49
   2 -12 -12   30.10    3.76
  -2  12  12   36.62    4.01
   2 -12 -11    4.15    1.68
   2 -12 -11    3.22    0.86
  -2  12  11    4.27    1.14
  -2  12  11    5.41    2.23
   2 -12 -11    8.11    2.83
  -2  12  11    6.70    2.04
   2 -12 -10    9.67    2.01
  -2  12  10   10.85    1.59
   2 -12 -10    9.25    1.39
  -2  12  10    4.51    2.59
   2 -12 -10   10.66    2.60
  -2  12  10    9.70    2.11
   2 -12  -9   32.10    3.87
   2 -12  -9   27.19    3.26
  -2  12   9   31.32    3.46
  -2  12   9   30.53    4.35
  -2  12   9   31.81    3.96
   2 -12  -8  404.54   33.05
  -2  12   8  340.56   32.66
   2 -12  -8  338.97   32.59
  -2  12   8  351.74   33.44
  -2  12   7  227.53   23.59
   2 -12  -7  234.77   23.57
   2 -12  -7  289.81   23.97
  -2  12   7  209.66   23.79
   2 -12  -6  188.50   14.19
  -2  12   6  170.75   13.87
   2 -12  -6  170.51   14.77
  -2  12   6  151.00   14.05
  -2  12   5   16.54    2.49
   2 -12  -5   11.82    2.14
   2 -12  -5   18.50    3.05
  -2  12   5   14.26    2.91
  -2  12   5   16.75    2.24
   2 -12  -5   16.85    2.23
   2 -12  -4    4.07    1.07
  -2  12   4    1.79    1.40
   2 -12  -4    1.67    1.74
  -2  12   4    2.94    1.99
   2 -12  -4    1.96    1.08
  -2  12   4    2.60    1.17
   2 -12  -3   31.87    3.09
  -2  12   3   26.14    3.42
   2 -12  -3   19.52    3.64
  -2  12   3   17.71    3.55
  -2  12   3   23.03    3.21
   2 -12  -3   23.31    3.18
   2 -12  -2   10.87    1.55
  -2  12   2   13.03    2.27
  -2  12   2   10.40    2.51
   2 -12  -2    6.45    2.18
   2 -12  -2    8.35    1.77
  -2  12   2   11.32    1.87
  -2  12   1  141.91   13.82
   2 -12  -1  137.97   13.33
   2 -12  -1  120.42   13.89
  -2  12   1  128.87   13.98
   2 -12  -1  120.21   13.52
  -2  12   1  136.94   13.62
   2 -12   0  143.33   13.31
  -2  12   0  127.18   13.69
  -2  12   0  126.49   13.97
   2 -12   0  122.33   13.90
  -2  12   0  126.76   13.57
   2 -12   0  122.63   13.52
  -2  12  -1   21.61    3.45
   2 -12   1   29.60    3.22
   2 -12   1   30.19    4.03
  -2  12  -2   27.85    3.70
   2 -12   2   28.22    3.36
   2 -12   2   31.22    3.75
   2 -12   2   33.23    4.14
  -2  12  -2   32.29    3.90
   2 -12   3    0.40    1.34
  -2  12  -3    1.24    1.50
   2 -12   4    7.86    1.43
  -2  12  -4    6.06    1.42
  -2  12  -4   10.47    2.64
  -2  12  -4    7.73    1.83
   2 -12   4    4.36    1.77
  -2  12  -5    3.75    1.10
   2 -12   5    4.12    1.22
   2 -12   5    6.01    1.93
  -2  12  -5    5.49    2.05
  -2  12  -5    0.89    1.72
   2 -12   5    3.42    1.65
   2 -12   6   45.54    6.12
  -2  12  -6   53.60    5.86
   2 -12   6   62.47    6.02
  -2  12  -6   59.13    6.78
   2 -12   6   50.25    6.22
  -2  12  -7    3.46    1.12
   2 -12   7    4.58    1.16
  -2  12  -7    3.57    1.83
   2 -12   7    4.47    1.69
   2 -12   7    0.81    1.46
  -2  12  -7    2.98    2.27
   2 -11 -16    0.62    0.40
   2 -11 -16    0.58    0.30
   2 -11 -16   -0.65    2.11
   2 -11 -16    0.28    0.93
   2 -11 -16   -0.56    1.75
   2 -11 -15    1.97    0.58
   2 -11 -15    0.86    0.42
   2 -11 -15    2.27    1.95
   2 -11 -15    2.43    1.03
   2 -11 -15    2.64    1.65
  -2  11  15    4.85    2.44
   2 -11 -14   11.70    1.35
   2 -11 -14    8.81    1.22
   2 -11 -14   13.52    2.96
  -2  11  14   18.30    3.15
   2 -11 -14   16.14    2.60
   2 -11 -14   11.62    1.72
  -2  11  13    9.51    1.22
   2 -11 -13    8.47    1.13
   2 -11 -13   12.55    2.89
  -2  11  13   11.98    3.04
   2 -11 -13    8.86    2.17
  -2  11  13   12.71    2.43
  -2  11  12    1.42    0.67
   2 -11 -12    1.28    2.32
  -2  11  12    4.03    2.55
   2 -11 -12    6.73    1.85
  -2  11  12    4.30    1.97
  -2  11  11   11.77    2.88
   2 -11 -11   11.85    2.82
   2 -11 -11    8.90    2.08
  -2  11  11    8.41    2.14
   2 -11 -10   25.81    2.72
  -2  11  10   33.30    4.25
   2 -11 -10   25.27    3.49
  -2  11   9   69.33    6.55
   2 -11  -9   57.86    6.38
   2 -11  -9   58.10    7.33
  -2  11   9   59.85    6.89
   2 -11  -9   64.44    6.92
   2 -11  -8  321.15   27.36
   2 -11  -8  254.37   26.87
  -2  11   8  301.67   26.98
  -2  11   8  274.78   27.72
  -2  11   8  268.09   27.32
   2 -11  -7  167.34   15.29
  -2  11   7  149.63   14.98
   2 -11  -7  140.83   14.92
  -2  11   7  137.44   15.63
   2 -11  -7  155.16   15.78
  -2  11   7  149.96   15.27
   2 -11  -6  956.53   82.93
   2 -11  -6  796.01   82.59
  -2  11   6  869.05   82.63
   2 -11  -6  949.56   83.44
  -2  11   6  745.24   83.10
  -2  11   6  784.43   82.83
   2 -11  -5   26.77    3.04
   2 -11  -5   21.49    2.71
  -2  11   5   23.54    2.74
  -2  11   5   18.24    3.34
   2 -11  -5   16.50    3.51
  -2  11   5   21.08    2.92
   2 -11  -4   12.74    1.84
  -2  11   4    8.86    1.93
  -2  11   4    7.84    2.09
   2 -11  -4   12.36    2.49
   2 -11  -4   11.31    1.78
  -2  11   4   10.07    1.69
  -2  11   3   60.96    7.61
   2 -11  -3   80.35    7.44
  -2  11   3   62.18    7.85
   2 -11  -3   67.67    7.99
  -2  11   3   67.55    7.48
   2 -11  -3   72.47    7.47
  -2  11   2  119.07   13.54
   2 -11  -2  150.15   13.28
   2 -11  -2  115.71   13.71
  -2  11   2  115.72   13.70
  -2  11   2  123.88   13.39
   2 -11  -2  130.99   13.42
  -2  11   1    6.96    1.62
   2 -11  -1    4.20    0.99
  -2  11   1    4.03    1.86
   2 -11  -1    0.72    1.59
   2 -11  -1    2.93    1.33
  -2  11   1    3.16    1.32
  -2  11   0    3.08    1.38
   2 -11   0    5.21    1.00
   2 -11   0    4.62    1.90
  -2  11   0    5.72    2.15
   2 -11   0    5.70    1.40
  -2  11   0    2.35    1.30
   2 -11   1  200.96   19.38
  -2  11  -1  174.28   19.61
   2 -11   1  180.02   19.84
  -2  11  -1  199.46   19.98
  -2  11  -1  196.87   19.69
   2 -11   1  204.54   19.67
  -2  11  -2    0.99    1.11
   2 -11   2    1.27    0.80
  -2  11  -2    0.53    1.88
   2 -11   2    1.92    1.49
  -2  11  -2    2.04    1.43
   2 -11   3   30.55    3.24
   2 -11   3   27.97    3.61
  -2  11  -3   23.75    3.30
   2 -11   3   27.85    3.79
  -2  11  -3   29.58    4.03
   2 -11   4   18.45    2.88
  -2  11  -4   18.87    3.11
  -2  11  -4   13.27    2.48
   2 -11   4   16.35    2.54
  -2  11  -5    5.92    1.23
   2 -11   5    7.31    1.33
   2 -11   5    6.18    1.78
   2 -11   5    7.53    1.71
  -2  11  -5    5.51    1.87
   2 -11   6   33.74    3.65
   2 -11   6   29.74    3.90
  -2  11  -6   30.36    3.56
  -2  11  -6   27.20    4.26
   2 -11   7   12.23    1.93
  -2  11  -7   14.52    1.96
  -2  11  -7   19.16    3.17
   2 -11   7   13.63    2.37
  -2  11  -7   14.18    2.50
  -2  11  -8    8.58    1.67
   2 -11   8    8.83    1.64
   2 -11   8   12.96    2.20
  -2  11  -8   15.14    2.40
  -2  11  -8   14.13    2.92
   2 -11   8    8.14    1.74
   2 -10 -16    0.24    0.29
   2 -10 -16    0.70    0.42
   2 -10 -16    1.58    2.01
   2 -10 -16    3.75    1.97
   2 -10 -16    1.07    0.95
   2 -10 -15    9.75    0.99
   2 -10 -15    5.85    0.88
   2 -10 -15    8.12    2.52
   2 -10 -15   11.59    1.56
   2 -10 -15    6.84    2.17
  -2  10  15    6.48    2.58
   2 -10 -14   10.95    1.19
   2 -10 -14    8.27    1.08
   2 -10 -14    7.43    2.47
   2 -10 -14   14.33    2.55
  -2  10  14   13.10    2.71
   2 -10 -14   10.21    1.60
   2 -10 -13    6.88    0.92
   2 -10 -13    5.18    0.78
   2 -10 -13    4.91    2.23
  -2  10  13    4.15    2.18
   2 -10 -13    8.77    1.34
   2 -10 -13    4.56    1.95
  -2  10  12    0.72    0.57
   2 -10 -12    0.51    0.45
  -2  10  12    0.71    2.15
   2 -10 -12    0.61    1.98
  -2  10  12   -0.27    1.26
   2 -10 -12    0.45    1.42
  -2  10  11   69.04    6.66
   2 -10 -11   60.00    6.61
  -2  10  11   73.54    8.01
   2 -10 -11   75.04    7.38
  -2  10  11   80.14    7.61
  -2  10  10   15.72    1.87
   2 -10 -10   14.37    3.04
  -2  10  10   16.47    2.73
   2 -10 -10   15.42    2.52
   2 -10  -9    6.21    1.78
   2 -10  -9    5.03    2.23
  -2  10   9    4.86    1.74
   2 -10  -8    5.24    1.58
   2 -10  -8    6.53    1.02
  -2  10   8    7.49    2.40
   2 -10  -8    6.67    2.17
  -2  10   8    4.38    1.71
   2 -10  -7  241.53   19.82
  -2  10   7  234.53   19.44
  -2  10   7  217.77   20.23
  -2  10   7  232.51   19.86
   2 -10  -6  316.17   29.08
   2 -10  -6  277.88   28.77
  -2  10   6  300.67   28.81
   2 -10  -6  285.92   29.49
  -2  10   6  262.80   29.34
  -2  10   6  296.94   29.08
   2 -10  -5   85.81    8.21
   2 -10  -5   82.09    7.96
  -2  10   5   64.39    7.88
  -2  10   5   66.96    8.46
   2 -10  -5   80.63    8.67
  -2  10   5   90.75    8.29
   2 -10  -4   34.53    3.57
   2 -10  -4   28.10    3.34
  -2  10   4   28.44    3.31
   2 -10  -4   31.11    4.05
  -2  10   4   24.96    3.85
  -2  10   4   24.91    3.52
  -2  10   3  113.86   11.91
   2 -10  -3  116.07   11.77
  -2  10   3  104.74   12.07
   2 -10  -3  108.64   12.13
  -2  10   3  123.15   11.73
   2 -10  -3  113.52   11.70
  -2  10   2  267.85   25.79
   2 -10  -2  301.07   25.51
   2 -10  -2  233.69   25.87
  -2  10   2  227.40   25.84
   2 -10  -2  240.56   25.54
  -2  10   2  236.54   25.55
   2 -10  -1   80.86    7.51
  -2  10   1   75.28    7.91
   2 -10  -1   67.61    7.98
  -2  10   1   60.19    7.95
  -2  10   1   65.73    7.66
   2 -10  -1   71.18    7.68
   2 -10   0   10.99    1.56
  -2  10   0   10.83    1.94
  -2  10   0   12.40    2.44
   2 -10   0   10.71    2.29
  -2  10   0   12.51    1.95
   2 -10   0   12.01    1.95
  -2  10  -1    6.53    1.59
   2 -10   1    5.36    1.13
  -2  10  -1    7.22    1.97
   2 -10   1    2.91    1.61
  -2  10  -1    7.04    1.69
   2 -10   1    6.27    1.54
   2 -10   2   15.07    1.78
  -2  10  -2   12.21    1.96
  -2  10  -2   13.54    2.44
   2 -10   2   11.46    2.28
   2 -10   2   12.00    2.12
  -2  10  -2   10.47    2.19
  -2  10  -3   10.65    1.95
   2 -10   3   14.71    1.89
   2 -10   3   15.57    2.56
  -2  10  -3   12.97    2.73
   2 -10   3   13.92    2.24
  -2  10  -3   18.79    2.44
   2 -10   4   18.27    2.30
  -2  10  -4   19.88    2.39
   2 -10   4   15.84    2.84
  -2  10  -4   16.56    3.03
   2 -10   5   20.44    3.24
   2 -10   5   30.79    3.53
  -2  10  -5   27.63    3.76
  -2  10  -5   22.75    3.43
  -2  10  -6   14.77    1.94
   2 -10   6   15.02    2.06
  -2  10  -6   13.64    2.82
   2 -10   6   13.25    2.42
   2 -10   6   12.35    2.33
  -2  10  -6   18.42    2.62
  -2  10  -7    1.84    0.93
   2 -10   7    1.71    1.08
   2 -10   7    3.13    1.42
  -2  10  -7    1.09    1.44
   2 -10   8    7.04    1.41
  -2  10  -8    9.29    1.49
  -2  10  -8    8.60    2.36
   2 -10   8    6.75    1.83
  -2  10  -8    9.05    2.08
  -2  10  -9    1.93    1.01
   2 -10   9    0.87    1.51
   2 -10   9    0.77    0.96
   2 -10   9    3.93    0.98
  -2  10  -9    2.52    2.13
  -2  10  -9    3.29    1.83
  -2  10 -10    3.63    1.24
   2 -10  10    5.11    1.72
   2 -10  10    4.02    1.16
  -2  10 -10    3.87    1.95
  -2  10 -10    6.23    2.36
   2 -10  10    3.91    1.05
   2  -9 -17   13.47    1.61
   2  -9 -17   11.69    1.54
   2  -9 -17    7.28    2.70
   2  -9 -17   19.00    3.19
  -2   9  17   25.74    3.99
   2  -9 -17   20.04    2.11
   2  -9 -16    3.94    0.78
   2  -9 -16    5.73    0.76
   2  -9 -16    6.80    2.34
   2  -9 -16    7.80    1.31
   2  -9 -15    1.97    0.46
   2  -9 -15    2.10    0.50
   2  -9 -15    0.30    1.98
   2  -9 -15    2.29    1.01
  -2   9  15   -0.37    2.47
   2  -9 -15    3.60    2.00
   2  -9 -14   57.77    5.80
   2  -9 -14   53.29    5.78
   2  -9 -14   54.04    6.84
   2  -9 -14   60.22    6.78
  -2   9  14   71.98    7.42
   2  -9 -14   79.85    6.32
   2  -9 -13    0.60    0.44
   2  -9 -13    0.03    0.33
   2  -9 -13   -0.59    2.00
  -2   9  13    0.31    1.70
   2  -9 -13   -0.99    1.66
   2  -9 -13    2.05    0.98
   2  -9 -12    5.79    0.79
   2  -9 -12    6.53    0.88
   2  -9 -12    6.38    1.85
  -2   9  12    6.40    2.00
   2  -9 -12    6.88    1.31
  -2   9  11   90.63    7.51
   2  -9 -11   64.46    7.40
   2  -9 -11   80.22    8.57
   2  -9 -11   82.19    8.25
  -2   9  11   78.37    8.42
   2  -9 -10   21.52    2.57
  -2   9  10   26.35    2.62
  -2   9  10   28.33    3.99
   2  -9 -10   29.43    3.87
   2  -9 -10   27.79    3.33
  -2   9  10   29.57    3.56
   2  -9  -9   23.43    2.49
  -2   9   9   24.15    2.56
  -2   9   9   25.10    3.80
   2  -9  -9   20.64    3.60
  -2   9   9   19.39    3.25
   2  -9  -9   20.23    2.99
   2  -9  -8    6.25    1.54
  -2   9   8    5.80    1.02
   2  -9  -8    7.93    2.21
  -2   9   8    1.93    1.44
   2  -9  -7   -0.16    1.29
  -2   9   7    0.55    1.67
   2  -9  -7   -1.86    1.65
  -2   9   7   -0.36    1.17
   2  -9  -6   42.25    4.59
  -2   9   6   38.42    4.21
   2  -9  -6   39.60    4.21
  -2   9   6   41.10    5.00
   2  -9  -6   42.59    4.96
  -2   9   6   38.00    4.54
   2  -9  -5   29.33    3.25
   2  -9  -5   24.14    2.92
  -2   9   5   27.29    2.94
   2  -9  -5   25.42    3.70
  -2   9   5   22.84    3.53
  -2   9   5   26.44    3.26
   2  -9  -4   19.73    2.39
  -2   9   4   15.48    2.24
   2  -9  -4   16.89    2.87
  -2   9   4   17.00    2.66
   2  -9  -4   15.04    2.00
  -2   9   4   16.01    2.10
  -2   9   3    1.28    1.22
   2  -9  -3    3.36    1.13
   2  -9  -3    2.49    1.68
  -2   9   3    1.50    1.67
   2  -9  -3    3.34    1.02
  -2   9   3    2.26    1.05
  -2   9   2   65.20    7.03
   2  -9  -2   63.91    6.78
  -2   9   2   60.99    7.20
   2  -9  -2   56.93    7.20
  -2   9   2   69.57    6.87
   2  -9  -2   65.82    6.82
  -2   9   1   14.13    2.24
   2  -9  -1   15.08    1.82
   2  -9  -1   13.04    2.44
  -2   9   1   12.95    2.45
   2  -9  -1   11.58    1.94
  -2   9   1   15.35    2.04
  -2   9   0   19.79    3.11
   2  -9   0   28.82    2.87
  -2   9   0   20.73    3.35
   2  -9   0   21.29    3.35
   2  -9   0   26.74    3.14
  -2   9   0   24.95    3.14
  -2   9  -1   24.40    3.16
   2  -9   1   26.73    2.86
  -2   9  -1   24.22    3.46
   2  -9   1   25.08    3.37
   2  -9   1   22.96    3.10
  -2   9  -1   26.10    3.21
   2  -9   2   22.67    3.55
  -2   9  -2   24.61    3.36
   2  -9   2   29.80    3.26
  -2   9  -2   31.24    3.90
   2  -9   2   34.46    3.94
  -2   9  -2   39.29    3.82
  -2   9  -3    1.37    0.79
   2  -9   3    1.24    0.74
  -2   9  -3    0.23    1.59
   2  -9   3    2.69    1.57
   2  -9   3    1.16    1.17
  -2   9  -3    1.02    1.28
   2  -9   4   44.37    5.38
  -2   9  -4   48.45    5.10
   2  -9   4   47.83    5.10
   2  -9   4   47.56    5.54
  -2   9  -4   49.03    5.72
  -2   9  -4   50.69    5.45
   2  -9   5   49.82    5.39
  -2   9  -5   47.77    5.35
  -2   9  -5   64.44    6.21
   2  -9   5   54.98    5.89
  -2   9  -6    2.14    1.88
   2  -9   6    3.02    1.40
   2  -9   6    6.03    1.62
  -2   9  -7   71.24    7.29
   2  -9   7   70.41    7.63
   2  -9   7   68.18    7.30
   2  -9   7   63.13    7.37
  -2   9  -7   81.38    8.11
  -2   9  -7   74.71    7.71
   2  -9   8    0.37    0.83
  -2   9  -8    0.12    0.75
  -2   9  -8    2.85    1.89
   2  -9   8    0.39    0.96
  -2   9  -8    0.21    1.42
   2  -9   8    0.40    1.22
   2  -9   9    3.33    1.47
  -2   9  -9    2.35    0.96
   2  -9   9    1.84    1.03
  -2   9  -9    2.01    1.56
   2  -9  10    7.95    1.89
  -2   9 -10    7.72    1.43
   2  -9  10    6.68    1.37
   2  -9  10    7.71    1.28
  -2   9 -10    7.59    2.57
  -2   9 -10   10.01    2.17
   2  -9  11    3.09    1.45
  -2   9 -11    1.90    1.10
  -2   9 -11    4.83    1.79
   2  -9  11    2.27    0.84
  -2   9 -11    3.76    2.17
   2  -8 -17   28.91    3.46
   2  -8 -17   28.97    4.57
   2  -8 -17   36.16    4.72
   2  -8 -17   43.32    3.94
   2  -8 -16    6.88    1.00
   2  -8 -16    6.88    1.06
   2  -8 -16    8.81    2.45
   2  -8 -16   10.92    1.50
  -2   8  16    6.24    2.90
   2  -8 -15    0.29    0.51
   2  -8 -15    0.51    0.42
   2  -8 -15    1.78    1.95
   2  -8 -15   -0.57    1.86
   2  -8 -15    0.36    0.91
   2  -8 -14    1.95    0.50
   2  -8 -14    1.14    0.52
   2  -8 -14    1.16    1.71
   2  -8 -14    0.95    0.88
  -2   8  14    3.16    2.07
   2  -8 -14    3.77    1.91
   2  -8 -13   31.25    3.03
   2  -8 -13   27.06    3.01
   2  -8 -13   34.11    4.26
   2  -8 -13   40.04    4.31
  -2   8  13   38.03    4.52
   2  -8 -13   26.69    3.38
   2  -8 -12    0.49    0.39
  -2   8  12    2.89    1.95
   2  -8 -12    1.65    1.57
   2  -8 -11   98.79    8.93
   2  -8 -11   79.14    8.86
   2  -8 -11   87.31    9.85
   2  -8 -11  111.24    9.32
  -2   8  11  101.49    9.97
   2  -8 -11  101.49    9.74
  -2   8  10    3.74    0.69
   2  -8 -10    4.21    0.60
  -2   8  10    6.25    2.11
   2  -8 -10    5.07    1.91
   2  -8 -10    2.60    1.54
  -2   8  10    6.40    1.81
   2  -8  -9   12.17    1.02
   2  -8  -9   11.63    2.36
  -2   8   9    9.36    2.38
   2  -8  -9    9.54    1.95
  -2   8   9    9.99    1.93
   2  -8  -8    2.31    0.53
  -2   8   8    0.70    0.57
   2  -8  -8    0.77    1.88
  -2   8   8    1.55    1.41
   2  -8  -8    2.81    1.27
   2  -8  -7    0.31    1.18
   2  -8  -7    0.55    0.50
  -2   8   7    0.91    0.62
  -2   8   7    2.17    1.83
   2  -8  -7    0.50    1.69
  -2   8   7    1.61    1.23
   2  -8  -6    7.02    1.59
  -2   8   6    7.12    1.08
  -2   8   6    6.73    2.14
  -2   8   6    5.22    1.54
   2  -8  -5   27.19    3.74
   2  -8  -5   31.87    3.46
  -2   8   5   29.88    4.16
   2  -8  -5   41.67    4.35
  -2   8   5   36.18    3.85
  -2   8   4    5.36    1.37
   2  -8  -4    3.66    1.23
  -2   8   4    4.86    1.80
   2  -8  -4    3.92    1.71
  -2   8   4    5.02    0.97
   2  -8  -4    4.99    0.97
   2  -8  -3   -0.40    1.00
  -2   8   3   -0.14    1.19
   2  -8  -3   -0.42    1.49
  -2   8   3   -1.39    1.61
  -2   8   3    0.28    0.77
   2  -8  -3    0.83    0.76
  -2   8   2    0.75    1.12
   2  -8  -2    0.50    0.99
   2  -8  -2    1.58    1.50
  -2   8   2    1.33    1.43
  -2   8   2    0.52    0.80
   2  -8  -2    1.95    0.90
   2  -8  -1    4.22    0.96
  -2   8   1    2.47    1.23
  -2   8   1    4.33    1.60
   2  -8  -1    4.45    1.51
   2  -8  -1    2.03    0.92
  -2   8   1    3.13    1.06
   2  -8   0    4.53    0.90
  -2   8   0    4.97    1.27
   2  -8   0    6.35    1.56
  -2   8   0    2.71    1.52
  -2   8   0    2.77    1.12
   2  -8   0    4.57    1.27
  -2   8  -1    4.35    1.21
   2  -8   1    4.34    0.89
   2  -8   1    2.83    1.55
  -2   8  -1    3.46    1.46
  -2   8  -1    2.73    1.14
   2  -8   1    4.71    1.32
  -2   8  -2   11.72    1.83
   2  -8   2   14.11    1.74
   2  -8   2   13.47    2.32
  -2   8  -2   12.78    2.29
  -2   8  -2   17.14    2.17
   2  -8   2   11.92    1.98
   2  -8   3    0.09    0.66
  -2   8  -3   -0.10    0.65
   2  -8   3   -0.38    1.28
  -2   8  -3    1.03    1.51
  -2   8  -3    0.15    1.17
   2  -8   3    0.77    1.05
  -2   8  -4   55.81    6.18
   2  -8   4   63.51    6.23
   2  -8   4   57.80    6.51
   2  -8   4   59.48    6.66
  -2   8  -4   60.03    6.79
  -2   8  -4   63.78    6.57
   2  -8   5   50.40    5.83
   2  -8   5   55.03    5.60
  -2   8  -5   52.15    5.57
   2  -8   5   52.61    5.97
  -2   8  -5   53.49    6.19
  -2   8  -5   54.53    5.92
   2  -8   6    9.02    1.51
  -2   8  -6   10.63    1.49
   2  -8   6    7.78    1.74
  -2   8  -6    8.32    2.37
  -2   8  -6   13.13    2.05
   2  -8   7    4.10    1.31
  -2   8  -7    7.08    1.93
   2  -8   7    2.58    1.29
  -2   8  -8   22.15    2.79
   2  -8   8   22.22    3.10
   2  -8   8   25.31    2.84
   2  -8   8   24.10    2.84
  -2   8  -8   24.64    3.62
  -2   8  -8   21.15    3.21
   2  -8   9    0.59    0.89
  -2   8  -9   -0.25    0.82
   2  -8   9    1.39    1.31
   2  -8   9    0.75    0.73
  -2   8  -9   -1.34    1.22
  -2   8  -9    0.63    1.41
  -2   8 -10   13.45    1.92
   2  -8  10   14.64    2.34
   2  -8  10   10.09    1.76
   2  -8  10   13.49    1.67
  -2   8 -10   13.02    2.40
  -2   8 -11   14.66    2.01
   2  -8  11   11.74    2.29
  -2   8 -11   13.09    2.49
  -2   8 -11   15.97    2.85
  -2   8 -12    0.59    1.06
   2  -8  12   -0.44    1.41
  -2   8 -12    0.72    1.65
  -2   8 -12    0.59    1.89
   2  -8  12    0.39    0.69
  -2   8 -12    3.81    2.89
   2  -7 -17    4.04    0.89
   2  -7 -17    5.91    2.14
   2  -7 -17    2.20    2.26
   2  -7 -17    5.84    1.22
  -2   7  17    5.55    2.76
   2  -7 -16   67.62    9.94
  -2   7  16   93.06   10.75
   2  -7 -16   98.01    9.44
   2  -7 -16   82.71   10.01
   2  -7 -15    1.74    0.59
   2  -7 -15    1.32    0.55
   2  -7 -15    3.19    2.03
   2  -7 -15    1.41    0.87
   2  -7 -14    6.11    0.95
   2  -7 -14    6.05    0.91
   2  -7 -14    4.20    2.09
   2  -7 -14    9.67    1.41
   2  -7 -14    8.89    2.24
  -2   7  14    8.03    2.69
   2  -7 -13    9.66    1.17
   2  -7 -13    9.16    1.14
   2  -7 -13   10.20    2.37
   2  -7 -13   10.59    1.54
  -2   7  13    5.37    2.39
   2  -7 -12  133.37   12.72
   2  -7 -12  123.45   12.72
   2  -7 -12  111.78   13.50
  -2   7  12  156.98   13.99
   2  -7 -12  138.10   13.61
   2  -7 -11    3.64    1.92
   2  -7 -11    5.41    1.82
  -2   7  11    2.17    1.91
   2  -7 -11    4.56    1.01
   2  -7 -10   20.25    3.48
   2  -7 -10   24.23    2.80
  -2   7  10   27.37    3.52
   2  -7 -10   24.90    3.30
  -2   7   9   66.76    7.09
   2  -7  -9   62.88    6.78
   2  -7  -9   58.77    6.55
  -2   7   9   48.25    6.51
   2  -7  -8    6.76    0.89
  -2   7   8    8.34    0.92
   2  -7  -8    7.21    1.99
  -2   7   8    8.84    2.41
   2  -7  -8    6.46    1.62
  -2   7   8    8.76    1.94
  -2   7   7   59.64    5.33
   2  -7  -7   46.89    5.28
   2  -7  -7   53.44    6.20
  -2   7   7   53.50    5.88
   2  -7  -7   54.99    5.77
  -2   7   6   20.00    1.99
   2  -7  -6   15.45    1.95
  -2   7   6   17.16    3.10
   2  -7  -6   19.28    2.94
  -2   7   6   19.07    2.53
   2  -7  -6   17.29    2.51
   2  -7  -5  129.81   14.12
  -2   7   5  145.44   14.12
  -2   7   5  144.83   14.80
   2  -7  -5  144.72   14.74
  -2   7   5  155.05   14.51
   2  -7  -5  158.44   14.46
   2  -7  -4  177.79   16.71
   2  -7  -4  156.16   16.96
  -2   7   4  160.98   16.97
  -2   7   4  160.76   16.71
  -2   7   3   10.28    1.71
   2  -7  -3   10.42    1.65
   2  -7  -3    6.23    2.09
  -2   7   3   10.15    2.08
   2  -7  -3   10.42    1.42
   2  -7  -2  235.72   22.88
  -2   7   2  243.66   22.96
   2  -7  -2  221.11   23.08
  -2   7   2  207.00   23.00
  -2   7   2  225.75   22.74
   2  -7  -2  235.77   22.74
  -2   7   1  150.80   14.38
   2  -7  -1  150.05   14.25
   2  -7  -1  119.63   14.38
  -2   7   1  126.92   14.41
   2  -7  -1  144.83   14.19
  -2   7   1  142.97   14.20
   2  -7   0    2.00    0.73
  -2   7   0    2.61    1.17
  -2   7   0   -0.17    1.26
   2  -7   0    0.65    1.15
  -2   7   0    0.77    0.88
   2  -7   0    3.29    0.96
  -2   7  -1    0.38    0.92
   2  -7   1    0.15    0.59
  -2   7  -1    2.92    1.34
   2  -7   1   -0.66    1.25
  -2   7  -1    2.17    0.97
   2  -7   1    0.12    0.91
   2  -7   2   15.63    2.38
  -2   7  -2   16.14    2.21
   2  -7   2   18.37    2.11
   2  -7   2   16.31    2.62
  -2   7  -2   20.12    2.70
  -2   7  -2   21.02    2.43
  -2   7  -3    1.68    0.73
   2  -7   3    2.05    0.74
   2  -7   3    2.04    1.24
  -2   7  -3    1.28    1.27
  -2   7  -3    0.56    1.01
   2  -7   3    0.98    1.03
  -2   7  -4   57.42    6.60
   2  -7   4   72.79    6.67
   2  -7   4   62.96    6.88
   2  -7   4   61.64    7.00
  -2   7  -4   68.62    7.14
   2  -7   5   28.70    3.18
   2  -7   5   26.74    3.44
  -2   7  -5   27.80    3.13
  -2   7  -5   33.56    3.93
   2  -7   5   24.78    3.44
  -2   7  -5   30.76    3.50
  -2   7  -6  152.32   15.46
   2  -7   6  144.68   15.70
   2  -7   6  158.65   15.51
  -2   7  -6  174.95   16.05
   2  -7   6  140.72   15.67
  -2   7  -6  165.91   15.80
  -2   7  -7    6.23    1.15
   2  -7   7    6.19    1.27
  -2   7  -7    9.34    1.98
   2  -7   7    6.35    1.22
  -2   7  -7    7.92    1.64
   2  -7   7    3.64    1.42
  -2   7  -8   16.94    2.89
   2  -7   8   18.60    2.19
  -2   7  -9   49.35    5.50
   2  -7   9   47.85    5.48
   2  -7   9   49.74    5.80
   2  -7   9   54.67    5.38
  -2   7  -9   54.30    6.09
  -2   7  -9   53.78    5.96
   2  -7  10  153.07   16.42
  -2   7 -10  163.33   16.48
   2  -7  10  148.35   16.70
   2  -7  10  175.21   16.35
  -2   7 -10  155.87   16.95
  -2   7 -10  176.56   16.89
  -2   7 -11   51.60    5.61
   2  -7  11   43.54    5.83
   2  -7  11   53.46    5.44
  -2   7 -11   54.16    6.11
   2  -7  12   16.62    2.74
  -2   7 -12   19.11    2.97
  -2   7 -12   19.18    3.11
   2  -6 -17   37.53    4.11
   2  -6 -17   34.17    4.10
   2  -6 -17   28.32    5.00
  -2   6  17   49.54    6.35
   2  -6 -17   41.29    5.23
   2  -6 -17   45.77    4.37
   2  -6 -16    0.97    0.67
   2  -6 -16    1.03    0.66
   2  -6 -16    2.95    2.18
  -2   6  16    4.49    3.05
   2  -6 -16    3.99    2.08
   2  -6 -16    0.70    0.89
   2  -6 -15    8.78    2.49
  -2   6  15   12.50    3.22
   2  -6 -15   15.84    2.00
   2  -6 -14    0.63    0.50
   2  -6 -14    2.18    1.81
  -2   6  14    3.81    2.57
   2  -6 -14    2.83    2.20
   2  -6 -14    1.56    0.87
   2  -6 -13    5.59    0.82
   2  -6 -13    5.58    0.86
   2  -6 -13    6.46    2.28
  -2   6  13    7.35    2.69
   2  -6 -12    2.19    0.60
   2  -6 -12    4.64    0.62
   2  -6 -12    5.11    1.99
   2  -6 -12    3.30    0.90
  -2   6  12    3.17    2.38
   2  -6 -12    1.26    1.76
   2  -6 -11  170.76   17.37
   2  -6 -11  182.66   17.40
   2  -6 -11  155.80   18.10
  -2   6  11  180.09   18.39
   2  -6 -11  164.17   18.13
   2  -6 -11  189.40   17.67
   2  -6 -10   42.86    6.58
   2  -6 -10   53.25    6.55
  -2   6  10   47.99    6.68
   2  -6 -10   65.55    6.15
   2  -6  -9  228.61   28.59
  -2   6   9  302.66   28.78
   2  -6  -9  271.12   28.55
   2  -6  -9  304.66   28.22
   2  -6  -8    1.81    1.63
  -2   6   8    1.40    1.49
   2  -6  -8    1.22    1.31
   2  -6  -7  269.85   26.37
  -2   6   7  262.67   26.19
   2  -6  -7  254.96   26.10
  -2   6   6    2.13    0.53
   2  -6  -6    2.27    0.48
  -2   6   6    1.41    1.82
   2  -6  -6    0.84    1.63
   2  -6  -6    2.35    1.13
  -2   6   6    2.37    1.28
  -2   6   5   87.43    8.82
   2  -6  -5   90.65    8.82
  -2   6   5   88.29    9.60
  -2   6   5   84.94    9.20
   2  -6  -5   88.53    9.19
  -2   6   4   17.54    1.97
   2  -6  -4   17.89    1.98
  -2   6   4   14.87    2.76
   2  -6  -4   19.46    2.78
  -2   6   4   15.75    2.33
   2  -6  -4   20.00    2.41
  -2   6   3   23.77    2.64
  -2   6   3   26.77    3.28
   2  -6  -3   26.81    3.30
  -2   6   3   21.90    2.90
  -2   6   2   70.34    6.95
   2  -6  -2   75.82    6.95
   2  -6  -2   61.88    7.06
  -2   6   2   64.51    7.09
   2  -6  -2   60.52    6.69
   2  -6  -1  131.47   12.12
  -2   6   1  117.61   12.15
   2  -6  -1  108.03   12.21
  -2   6   1  103.96   12.18
  -2   6   1  127.05   11.99
   2  -6  -1  118.57   11.97
   2  -6   0  127.77   14.21
  -2   6   0  138.22   14.35
   2  -6   0  149.60   14.22
   2  -6   0  149.03   14.44
  -2   6   0  142.40   14.45
  -2   6   0  147.34   14.25
   2  -6   1   39.62    4.61
  -2   6  -1   33.38    4.60
   2  -6   1   47.44    4.47
  -2   6  -1   45.83    4.84
   2  -6   1   45.53    4.86
  -2   6  -1   40.67    4.61
   2  -6   2   15.51    1.74
  -2   6  -2   14.67    1.88
   2  -6   2   13.75    2.18
  -2   6  -2   12.64    2.15
   2  -6   2   12.40    2.00
  -2   6  -2   13.33    2.02
   2  -6   3  132.28   13.49
   2  -6   3  130.91   13.28
  -2   6  -3  131.30   13.31
  -2   6  -3  135.76   13.66
   2  -6   3  138.99   13.61
  -2   6  -3  136.68   13.49
  -2   6  -4    3.91    0.80
   2  -6   4    4.45    0.90
   2  -6   4    2.64    1.28
  -2   6  -4    1.95    1.55
   2  -6   4    3.80    1.22
   2  -6   5    3.12    0.83
  -2   6  -5    2.84    0.80
  -2   6  -5    2.80    1.45
   2  -6   5    4.07    1.20
  -2   6  -5    2.35    1.10
  -2   6  -6   11.54    1.71
   2  -6   6   13.71    1.80
   2  -6   6   13.68    1.88
  -2   6  -6   15.00    2.40
   2  -6   6   13.19    2.03
  -2   6  -6   16.03    2.08
   2  -6   7  159.35   17.90
   2  -6   7  196.87   17.82
  -2   6  -7  162.11   17.67
   2  -6   7  180.12   17.69
  -2   6  -7  190.45   18.15
  -2   6  -7  186.41   18.02
   2  -6   8    5.31    1.60
   2  -6   8    7.27    1.27
  -2   6  -8    5.99    1.17
   2  -6   8    6.35    1.03
  -2   6  -8    3.09    1.74
  -2   6  -8    9.05    1.76
  -2   6  -9   32.07    3.86
  -2   6  -9   35.66    4.45
   2  -6   9   36.68    3.75
   2  -6  10   75.28    8.78
   2  -6  10   76.52    8.48
   2  -6  10   87.60    8.40
  -2   6 -10   94.90    9.10
  -2   6 -10   78.25    8.84
  -2   6 -11  119.17   12.57
   2  -6  11  109.51   12.78
  -2   6 -11  129.28   12.98
   2  -6  11  129.99   12.42
  -2   6 -11  122.03   13.07
  -2   6 -12   15.83    2.06
   2  -6  12    8.22    2.15
  -2   6 -12   15.46    2.57
   2  -6  12   14.19    1.77
  -2   6 -12   13.15    3.20
   2  -6  13   41.13    5.85
  -2   6 -13   55.79    5.71
  -2   6 -13   52.23    6.03
  -2   6 -13   61.92    6.40
  -2   6 -13   44.72    6.75
   2  -5 -17   30.14    4.07
   2  -5 -17   36.39    4.08
   2  -5 -17   29.42    4.82
  -2   5  17   37.47    6.02
   2  -5 -17   47.21    4.26
   2  -5 -17   29.30    4.90
   2  -5 -16    4.07    1.07
   2  -5 -16    5.05    0.99
   2  -5 -16    9.32    2.36
   2  -5 -16    4.04    2.29
  -2   5  16    5.59    3.18
   2  -5 -16    6.49    1.21
   2  -5 -15   19.67    2.34
   2  -5 -15   19.67    2.38
   2  -5 -15   16.63    3.12
  -2   5  15   22.59    4.48
   2  -5 -15   24.08    2.59
   2  -5 -15   18.68    3.39
   2  -5 -14    2.40    0.72
   2  -5 -14    1.85    1.88
   2  -5 -14    4.31    2.23
   2  -5 -14    3.22    0.88
   2  -5 -13    2.82    0.67
   2  -5 -13    3.55    2.00
  -2   5  13    2.93    2.34
   2  -5 -12    0.88    0.52
   2  -5 -12    0.40    0.46
   2  -5 -12    2.41    1.59
   2  -5 -12    1.56    1.76
  -2   5  12   -1.00    2.22
   2  -5 -12    0.50    0.70
   2  -5 -11   24.09    2.65
   2  -5 -11   25.42    2.65
   2  -5 -11   19.98    3.44
   2  -5 -11   26.06    2.88
   2  -5 -11   27.99    3.69
   2  -5 -10   31.01    3.42
   2  -5 -10   35.83    3.43
   2  -5 -10   26.17    4.13
   2  -5 -10   29.52    4.28
  -2   5  10   38.54    4.56
   2  -5 -10   36.61    3.69
   2  -5  -9   13.43    2.65
   2  -5  -9   18.76    2.12
   2  -5  -9   16.15    2.73
  -2   5   9   14.91    2.84
   2  -5  -8    9.15    1.72
  -2   5   8    8.78    1.96
   2  -5  -8    7.13    1.11
   2  -5  -7  385.26   41.42
   2  -5  -7  443.03   41.02
   2  -5  -7  358.31   41.23
  -2   5   7  456.85   41.45
   2  -5  -6  535.28   50.54
  -2   5   6  546.34   50.42
   2  -5  -6  464.92   50.27
   2  -5  -5   56.14    6.40
  -2   5   5   65.73    6.64
   2  -5  -5   52.11    6.08
  -2   5   5   59.42    6.21
  -2   5   4   34.76    3.46
   2  -5  -4   32.48    3.45
  -2   5   4   34.82    4.29
   2  -5  -4   29.24    4.08
  -2   5   4   40.22    3.98
   2  -5  -3    5.09    0.80
  -2   5   3    4.04    0.77
  -2   5   3    5.77    1.81
   2  -5  -3    6.11    1.71
  -2   5   3    3.77    1.27
   2  -5  -2   -0.14    1.35
  -2   5   2    1.16    1.40
   2  -5  -2    1.00    0.67
  -2   5   2    1.87    0.68
  -2   5   1  153.30   14.79
  -2   5   1  148.67   14.84
   2  -5  -1  135.85   14.85
  -2   5   0    0.23    1.07
   2  -5   0    0.55    0.87
  -2   5   0    0.49    1.16
   2  -5   0    1.14    0.85
   2  -5   1  658.31   55.87
   2  -5   1  545.56   55.92
  -2   5  -1  591.43   56.02
  -2   5  -1  520.97   56.03
   2  -5   1  477.09   55.97
  -2   5  -1  575.15   55.93
   2  -5   2  133.63   13.31
   2  -5   2  131.33   13.16
  -2   5  -2  136.39   13.26
   2  -5   2  134.11   13.44
  -2   5  -2  122.72   13.40
  -2   5  -2  133.72   13.33
  -2   5  -3  286.95   29.65
   2  -5   3  313.36   29.82
   2  -5   3  313.01   29.65
  -2   5  -3  261.46   29.85
   2  -5   3  329.05   29.92
  -2   5  -3  305.13   29.81
  -2   5  -4   11.69    1.48
   2  -5   4   11.13    1.48
  -2   5  -4   11.62    2.01
   2  -5   4   11.50    1.85
  -2   5  -4   11.08    1.81
   2  -5   4   14.53    1.82
  -2   5  -5   45.64    4.64
   2  -5   5   36.50    4.61
   2  -5   5   49.80    4.88
  -2   5  -5   48.18    5.05
  -2   5  -5   54.08    5.00
  -2   5  -6    5.17    0.92
   2  -5   6    4.41    0.93
   2  -5   6    4.52    1.34
   2  -5   6    3.55    0.95
  -2   5  -6    3.81    1.41
  -2   5  -6    8.11    1.43
   2  -5   7   55.22    6.48
  -2   5  -7   53.03    6.23
   2  -5   7   60.95    6.33
   2  -5   7   67.25    6.22
  -2   5  -7   61.48    6.63
  -2   5  -7   63.24    6.58
   2  -5   8    7.84    1.40
   2  -5   8    8.99    1.70
  -2   5  -8    9.57    1.88
   2  -5   8   10.17    1.24
  -2   5  -8    8.94    1.74
   2  -5   9  115.27   12.85
   2  -5   9  123.38   12.62
   2  -5   9  128.09   12.50
  -2   5  -9  118.98   12.95
  -2   5  -9  136.44   12.97
  -2   5 -10   91.93    9.45
   2  -5  10   93.65    9.30
  -2   5 -10   85.78    9.75
  -2   5 -10   93.82    9.76
   2  -5  11   58.33    6.83
  -2   5 -11   63.15    6.59
  -2   5 -11   59.92    6.91
   2  -5  11   63.69    6.42
   2  -5  12    7.18    1.66
  -2   5 -12    8.90    1.34
  -2   5 -12    7.27    1.84
  -2   5 -12    7.90    1.82
  -2   5 -12    7.01    2.66
  -2   5 -13   14.60    2.55
  -2   5 -13   13.58    1.99
   2  -5  13    8.58    2.12
   2  -5  13   14.40    1.76
  -2   5 -13   17.00    3.53
   2  -5  14    4.37    1.65
  -2   5 -14    5.85    1.35
  -2   5 -14    2.73    1.66
  -2   5 -14    1.70    1.86
  -2   5 -14    0.80    2.78
   2  -4 -17   13.54    1.67
  -2   4  17    9.53    1.79
  -2   4  17   15.51    3.66
   2  -4 -17   11.82    1.72
   2  -4 -17   10.59    2.84
  -2   4  17    8.85    1.70
   2  -4 -16   10.99    1.58
  -2   4  16    8.92    1.73
  -2   4  16   11.66    1.70
   2  -4 -16    7.81    2.69
  -2   4  16   13.89    3.58
   2  -4 -16   11.62    1.62
   2  -4 -15   62.47    6.59
  -2   4  15   59.10    6.63
   2  -4 -15   70.43    6.68
  -2   4  15   62.92    6.68
  -2   4  15   59.86    8.24
   2  -4 -15   56.32    7.37
   2  -4 -14  103.55   11.00
  -2   4  14  101.78   11.04
   2  -4 -14  121.22   11.14
  -2   4  14  110.82   11.11
  -2   4  13   27.96    3.14
   2  -4 -13   26.64    4.03
  -2   4  13   32.45    4.73
  -2   4  12    0.35    2.36
   2  -4 -12    2.39    1.81
   2  -4 -12    0.10    0.73
  -2   4  12    0.29    0.75
   2  -4 -11   23.19    2.66
  -2   4  11   21.43    2.67
   2  -4 -11   30.77    2.88
   2  -4 -11   24.38    3.62
  -2   4  11   30.61    4.22
   2  -4 -10    0.86    0.44
   2  -4 -10    0.21    1.42
  -2   4  10    0.87    1.80
   2  -4 -10   -0.23    1.50
   2  -4 -10    0.78    0.68
   2  -4  -9   11.01    1.22
   2  -4  -9   10.21    1.20
   2  -4  -9    8.93    2.09
   2  -4  -9    5.58    2.08
  -2   4   9    8.69    2.33
   2  -4  -9   11.72    1.44
   2  -4  -8   13.25    2.37
   2  -4  -8   16.37    1.84
   2  -4  -8    8.53    2.37
  -2   4   8   13.69    2.60
   2  -4  -7   47.97    7.28
   2  -4  -7   63.24    7.34
   2  -4  -7   72.74    6.97
  -2   4   7   74.61    7.54
   2  -4  -6  160.61   20.78
   2  -4  -6  233.06   20.51
  -2   4   6  225.49   20.95
   2  -4  -6  172.28   20.72
  -2   4   5  668.19   68.03
   2  -4  -5  667.04   67.95
   2  -4  -5  677.77   67.83
  -2   4   5  741.84   67.91
  -2   4   4   12.86    2.33
  -2   4   4   11.30    1.96
   2  -4  -3  180.03   18.07
   2  -4  -3  178.62   18.52
  -2   4   3  189.85   18.62
  -2   4   3  187.83   18.07
   2  -4  -2   19.24    2.45
   2  -4  -2   18.05    2.16
  -2   4   2   20.64    2.16
   2  -4  -1    9.84    1.55
   2  -4  -1    9.42    1.25
  -2   4   1    8.58    1.22
   2  -4   0    1.90    1.21
  -2   4   0    2.96    0.84
  -2   4  -1   70.45    7.46
   2  -4   1   75.27    7.38
   2  -4   1   69.53    7.46
  -2   4  -2   30.82    3.79
   2  -4   2   38.98    3.73
   2  -4   2   32.94    3.83
   2  -4   2   38.12    3.96
  -2   4  -2   34.73    3.87
   2  -4   3  849.54   94.43
   2  -4   3 1023.24   94.35
  -2   4  -3  986.12   94.34
   2  -4   4  153.57   15.80
  -2   4  -4  155.60   15.62
   2  -4   4  155.42   15.63
  -2   4  -4  167.36   15.92
  -2   4  -4  163.83   15.84
   2  -4   5    0.88    0.65
   2  -4   5    0.60    1.03
  -2   4  -5    2.14    1.13
   2  -4   5   -0.36    0.73
  -2   4  -5    1.11    1.08
   2  -4   6   63.83    8.62
   2  -4   6   88.26    8.52
   2  -4   6   89.98    8.48
  -2   4  -6   78.81    8.72
  -2   4  -6   86.54    8.76
  -2   4  -7   22.63    2.63
   2  -4   7   23.51    2.69
   2  -4   7   17.52    2.78
  -2   4  -7   22.72    2.92
   2  -4   7   24.90    2.51
  -2   4  -7   22.11    2.93
   2  -4   8    6.76    1.57
   2  -4   8    6.74    1.16
  -2   4  -8    6.33    1.16
  -2   4  -8    5.28    1.53
   2  -4   8    7.48    0.97
  -2   4  -8    8.90    1.64
   2  -4   9   14.92    2.37
  -2   4  -9   17.45    1.99
   2  -4   9   14.33    1.82
  -2   4  -9   14.35    2.32
  -2   4  -9   16.27    2.37
   2  -4  10    7.68    1.77
   2  -4  10    8.88    1.35
  -2   4 -10    7.58    1.73
   2  -4  10    9.81    1.20
  -2   4 -10    5.94    1.67
  -2   4 -11   98.32    9.45
  -2   4 -11   96.68    9.77
   2  -4  11   99.02    9.28
   2  -4  12   11.53    1.93
  -2   4 -12    9.65    1.65
  -2   4 -12    8.27    1.80
   2  -4  12    9.90    1.34
  -2   4 -12   11.97    2.94
  -2   4 -13    6.89    1.35
   2  -4  13    4.25    1.52
  -2   4 -13    3.51    1.76
  -2   4 -13    4.46    1.57
   2  -4  13    6.04    1.02
  -2   4 -13    5.55    2.59
  -2   4 -14   -0.65    1.48
  -2   4 -14    2.72    1.10
   2  -4  14    0.85    1.42
   2  -4  14    1.78    0.82
  -2   4 -14   -1.16    2.33
  -2   4 -15    5.29    1.29
   2  -4  15    6.45    1.72
  -2   4 -15    4.98    1.82
  -2   4 -15    1.90    1.53
  -2   4 -15    2.82    2.48
   2  -4  15    3.73    1.00
   2  -3 -16   34.40    3.88
  -2   3  16   26.99    3.99
  -2   3  16   36.45    3.95
  -2   3  16   46.68    5.98
   2  -3 -16   25.21    4.70
   2  -3 -16   37.78    3.90
   2  -3 -15    5.37    1.15
  -2   3  15    5.00    1.31
   2  -3 -15    9.15    1.31
  -2   3  15    7.88    3.32
   2  -3 -15    3.32    2.06
  -2   3  15    4.89    1.17
   2  -3 -14  166.54   17.06
  -2   3  14  160.37   17.13
  -2   3  14  186.09   18.59
   2  -3 -14  129.50   17.64
  -2   3  14  170.10   17.09
   2  -3 -14  189.36   17.12
   2  -3 -13   58.67    5.95
  -2   3  13   57.57    6.07
   2  -3 -13   48.03    6.68
   2  -3 -12   59.49    6.27
  -2   3  12   58.11    6.35
  -2   3  12   61.26    6.35
   2  -3 -12   57.95    7.06
  -2   3  12   75.48    7.73
   2  -3 -12   64.38    6.36
   2  -3 -11    1.53    1.80
  -2   3  11    5.01    2.30
   2  -3 -11    3.05    0.86
  -2   3  11    3.09    0.80
   2  -3 -10   94.64    9.62
  -2   3  10  118.37   10.90
   2  -3 -10   94.60   10.38
  -2   3  10   89.16    9.70
   2  -3 -10  103.40    9.73
   2  -3  -9    3.50    0.70
  -2   3   9    4.26    0.81
  -2   3   9    5.17    0.87
   2  -3  -9    3.12    1.74
  -2   3   9    7.63    2.15
   2  -3  -9    4.94    0.88
   2  -3  -8  254.67   24.29
  -2   3   8  247.82   24.30
  -2   3   8  230.89   25.00
  -2   3   8  234.46   24.40
   2  -3  -8  249.01   24.93
   2  -3  -8  250.57   24.43
   2  -3  -7    0.64    0.34
  -2   3   7    0.61    0.59
   2  -3  -7    0.34    0.58
  -2   3   7    0.82    1.52
   2  -3  -7    0.18    1.51
   2  -3  -6   12.42    2.54
   2  -3  -6   20.80    2.24
  -2   3   6   21.03    2.86
   2  -3  -6   22.29    2.82
   2  -3  -5   69.19    8.63
  -2   3   5   75.69    8.71
   2  -3  -5   89.99    8.37
   2  -3  -5   79.64    8.69
   2  -3  -4    9.11    1.89
  -2   3   4   11.14    1.88
   2  -3  -4   10.13    1.32
  -2   3   3   76.02    7.12
   2  -3  -3   59.43    6.82
   2  -3  -2   12.13    1.42
  -2   3   2   13.42    1.42
   2  -3  -2    8.95    1.86
   2  -3  -2   15.15    2.12
  -2   3   2   14.16    1.88
   2  -3  -1  482.92   42.25
   2  -3  -1  408.03   42.03
  -2   3   1  417.35   42.04
  -2   3   1  451.70   42.32
   2  -3  -1  447.63   42.27
  -2   3   1  425.65   42.20
   2  -3   0   27.11    2.89
  -2   3   0   24.80    2.69
   2  -3   0   22.78    2.68
   2  -3   0   25.51    2.89
  -2   3   0   24.75    2.92
  -2   3  -1   16.68    2.15
   2  -3   1   19.55    2.25
   2  -3   1   17.42    2.27
  -2   3  -1   21.40    2.30
   2  -3   2    5.61    1.08
  -2   3  -2    6.93    1.07
  -2   3  -2    5.53    1.22
   2  -3   2    7.11    1.23
   2  -3   3   15.56    1.84
   2  -3   3   15.49    2.06
  -2   3  -3   14.70    2.11
   2  -3   3   18.32    2.12
  -2   3  -4   50.89    4.74
  -2   3  -4   36.53    4.47
   2  -3   4   48.92    4.52
   2  -3   4   41.39    4.63
   2  -3   5   42.94    4.30
   2  -3   5   38.28    4.47
  -2   3  -5   46.46    4.57
  -2   3  -5   38.73    4.26
  -2   3  -5   42.00    4.52
   2  -3   6    2.73    0.99
  -2   3  -6    2.02    0.68
  -2   3  -6    2.16    0.94
   2  -3   6    2.38    0.51
  -2   3  -6    2.61    1.21
  -2   3  -7   29.44    3.33
  -2   3  -7   24.92    2.96
   2  -3   7   20.83    3.21
   2  -3   7   28.63    2.84
  -2   3  -7   29.35    3.20
  -2   3  -8    1.64    0.76
   2  -3   8    2.52    1.12
   2  -3   8    1.36    0.64
  -2   3  -8    1.61    1.18
  -2   3  -8    1.62    1.00
   2  -3   8    1.18    0.52
  -2   3  -9   41.34    4.22
   2  -3   9   39.29    4.45
   2  -3   9   34.93    4.15
  -2   3  -9   46.23    4.57
   2  -3   9   39.78    4.04
  -2   3  -9   35.23    4.28
   2  -3  10  251.03   26.12
  -2   3 -10  256.68   25.90
   2  -3  10  258.69   25.89
  -2   3 -10  290.84   26.23
  -2   3 -10  218.60   25.91
   2  -3  10  285.00   25.78
   2  -3  11   91.50   10.46
  -2   3 -11  106.07   10.58
  -2   3 -11   98.78   10.30
  -2   3 -11   76.84   10.88
   2  -3  11  104.86   10.11
  -2   3 -12   45.71    4.65
  -2   3 -12   43.84    4.96
  -2   3 -12   40.18    4.64
  -2   3 -12   30.32    5.30
   2  -3  12   41.69    4.41
  -2   3 -13   54.51    4.96
   2  -3  13   50.36    5.22
  -2   3 -13   49.31    4.91
   2  -3  13   37.20    4.60
  -2   3 -13   33.05    5.60
   2  -3  14    6.15    1.83
  -2   3 -14    7.36    1.45
  -2   3 -14    8.86    2.06
  -2   3 -14    8.24    1.57
   2  -3  14    7.48    1.23
  -2   3 -14    6.28    2.63
  -2   3 -15    2.80    1.74
   2  -3  15    2.58    1.62
  -2   3 -15    3.82    1.31
  -2   3 -15    4.23    2.84
   2  -2 -16    1.29    1.02
  -2   2  16    0.16    1.14
   2  -2 -16    2.50    2.02
  -2   2  16    2.96    2.78
  -2   2  16    1.52    0.94
   2  -2 -16    0.11    0.75
   2  -2 -15    0.85    0.89
  -2   2  15   -0.15    1.04
   2  -2 -15   -0.60    1.85
  -2   2  15    1.88    2.72
   2  -2 -15    0.63    0.77
  -2   2  15    0.56    0.84
   2  -2 -14    8.31    1.48
  -2   2  14    8.62    1.60
  -2   2  14    8.54    1.35
   2  -2 -14    8.95    1.35
  -2   2  14   10.30    3.13
   2  -2 -14    8.76    2.42
   2  -2 -13  186.46   18.17
  -2   2  13  176.39   18.22
   2  -2 -12    1.53    0.80
  -2   2  12    1.10    0.89
  -2   2  12    2.75    2.57
   2  -2 -12    0.09    0.67
  -2   2  12    1.31    0.74
   2  -2 -12    0.54    1.90
   2  -2 -11    0.69    0.76
  -2   2  11    1.08    0.80
  -2   2  11    1.44    2.21
   2  -2 -11    0.67    0.65
   2  -2 -11    0.77    1.79
  -2   2  11    1.57    0.67
  -2   2  10   27.89    3.34
   2  -2 -10   32.45    3.31
  -2   2  10   31.93    4.52
   2  -2 -10   26.98    4.00
  -2   2  10   30.18    3.30
   2  -2  -9   16.03    1.62
   2  -2  -9   13.31    1.61
  -2   2   9   13.92    2.85
   2  -2  -9   10.74    2.49
  -2   2   9   10.71    1.58
   2  -2  -8   56.44    5.13
  -2   2   8   45.00    5.12
   2  -2  -8   39.13    5.62
  -2   2   8   52.37    6.04
  -2   2   8   47.02    5.14
   2  -2  -8   52.35    5.16
   2  -2  -7  173.41   18.37
  -2   2   7  192.82   18.39
  -2   2   7  182.64   18.45
   2  -2  -7  199.05   18.47
   2  -2  -7  190.54   18.98
  -2   2   7  194.26   19.14
   2  -2  -6    2.12    0.47
  -2   2   6    2.20    0.50
  -2   2   6    2.48    1.55
   2  -2  -6    2.16    0.60
   2  -2  -6    1.36    1.32
  -2   2   6    2.13    0.61
   2  -2  -5  197.83   21.09
   2  -2  -5  218.10   20.75
  -2   2   5  194.67   21.13
   2  -2  -4  470.38   43.07
  -2   2   4  414.18   43.06
  -2   2   4  431.15   43.38
   2  -2  -3  253.87   25.18
   2  -2  -2   -1.37    1.33
  -2   2   2   -1.19    1.25
   2  -2  -2   -0.09    1.10
   2  -2  -1  796.37   82.91
  -2   2   1  836.67   82.91
   2  -2  -1  897.57   83.14
  -2   2   1  989.57   83.21
   2  -2  -1  988.36   83.13
  -2   2   1  757.39   83.06
   2  -2   0  201.85   22.54
  -2   2   0  249.99   22.61
   2  -2   0  229.61   22.44
  -2   2   0  228.52   22.44
   2  -2   0  218.59   22.54
  -2   2   0  247.54   22.58
   2  -2   1  287.79   25.69
  -2   2  -1  243.26   25.58
   2  -2   1  254.26   25.59
   2  -2   1  262.07   25.61
  -2   2  -1  263.13   25.61
  -2   2  -2 1234.12  118.63
   2  -2   2 1456.51  118.61
  -2   2  -2 1170.08  118.58
   2  -2   2 1020.71  118.58
  -2   2  -3  377.27   36.05
   2  -2   3  337.48   36.14
   2  -2   3  378.25   36.11
  -2   2  -3  369.22   36.13
  -2   2  -4    2.50    0.66
  -2   2  -4    1.78    1.03
   2  -2   4    1.88    0.55
  -2   2  -4    1.93    0.88
   2  -2   5  147.14   15.21
  -2   2  -5  148.37   15.04
  -2   2  -5  158.32   15.25
   2  -2   5  153.92   14.96
   2  -2   6    8.31    1.47
   2  -2   6   10.59    1.30
  -2   2  -6   10.44    1.29
  -2   2  -6    8.25    1.62
  -2   2  -7  777.07   82.24
   2  -2   7  828.96   82.45
   2  -2   7  932.11   82.33
  -2   2  -7  931.63   82.51
  -2   2  -7  765.24   82.24
   2  -2   7  860.38   82.15
  -2   2  -8   23.34    2.57
   2  -2   8   22.03    2.82
   2  -2   8   21.86    2.54
  -2   2  -8   23.26    2.90
  -2   2  -8   22.86    2.53
   2  -2   8   22.81    2.41
   2  -2   9   67.43    6.73
  -2   2  -9   61.62    6.45
   2  -2   9   59.35    6.44
  -2   2  -9   69.10    6.75
  -2   2  -9   60.82    6.39
   2  -2   9   63.75    6.32
   2  -2  10    0.77    1.08
  -2   2 -10    0.10    0.65
  -2   2 -10    1.76    1.14
  -2   2 -10   -0.30    0.63
   2  -2  10    0.60    0.52
   2  -2  11    7.45    1.73
  -2   2 -11    8.50    1.40
  -2   2 -11    9.93    1.96
  -2   2 -11    7.88    1.20
   2  -2  11    8.99    1.17
  -2   2 -11    5.30    2.44
   2  -2  12    1.94    1.34
  -2   2 -12    3.06    1.36
  -2   2 -12    1.14    0.72
   2  -2  12    1.26    0.67
  -2   2 -13    0.77    0.80
  -2   2 -13    3.61    1.41
  -2   2 -13    1.05    0.71
  -2   2 -13    3.67    2.29
   2  -2  13    1.72    0.72
  -2   2 -14    2.47    1.03
   2  -2  14    1.38    1.27
  -2   2 -14    1.14    0.77
  -2   2 -14    0.35    2.06
   2  -2  14    1.61    0.76
  -2   2 -15    5.60    1.87
   2  -2  15    6.23    1.66
  -2   2 -15    2.33    1.08
  -2   2 -15    2.97    2.50
   2  -2  15    4.69    0.97
  -2   2 -16    7.58    1.60
   2  -2  16    7.62    1.93
  -2   2 -16    6.25    1.84
  -2   2 -16    8.99    1.53
  -2   2 -16   12.56    3.14
   2  -1 -16    0.43    1.01
  -2   1  16    0.72    1.18
   2  -1 -16    0.33    0.84
   2  -1 -16    0.94    2.06
  -2   1  16    0.12    0.84
   2  -1 -15    5.45    1.18
  -2   1  15    4.13    1.37
  -2   1  15    6.68    3.33
  -2   1  15    4.33    0.98
   2  -1 -15    1.35    0.88
   2  -1 -15    2.74    2.08
   2  -1 -14   14.29    1.88
  -2   1  14   12.07    2.03
  -2   1  14   12.66    1.71
   2  -1 -14   11.78    1.67
   2  -1 -14    8.56    2.74
  -2   1  14   11.92    3.66
   2  -1 -13   19.92    2.80
  -2   1  13   25.26    2.95
  -2   1  13   26.50    4.41
   2  -1 -13   25.64    2.72
   2  -1 -12  126.51   12.67
  -2   1  12  121.35   12.71
   2  -1 -12   91.01   13.13
  -2   1  12  131.06   12.61
   2  -1 -12  127.18   12.57
   2  -1 -11   12.25    1.82
  -2   1  11   13.85    1.98
   2  -1 -11   10.93    2.63
   2  -1 -11   15.82    1.78
  -2   1  11   13.92    1.80
   2  -1 -10  120.33   12.40
  -2   1  10  127.29   12.43
   2  -1 -10  103.58   12.91
  -2   1  10  145.45   13.64
   2  -1 -10  130.40   12.35
  -2   1  10  117.31   12.33
  -2   1   9   37.48    3.97
   2  -1  -9   38.30    3.90
   2  -1  -9   38.62    4.70
  -2   1   9   46.46    5.21
  -2   1   9   34.58    3.87
  -2   1   8   36.66    4.67
   2  -1  -8   38.36    4.35
  -2   1   8   32.85    3.53
   2  -1  -8   33.10    3.53
   2  -1  -7  157.76   14.76
  -2   1   7  148.20   14.75
   2  -1  -7  149.06   14.74
   2  -1  -7  144.56   15.27
  -2   1   7  156.33   15.50
  -2   1   7  141.01   14.73
   2  -1  -6   20.33    2.29
  -2   1   6   20.83    2.30
  -2   1   6   18.43    2.28
  -2   1   6   25.47    3.31
   2  -1  -6   22.13    2.98
   2  -1  -6   25.31    2.33
  -2   1   5   10.40    1.23
   2  -1  -5    9.54    1.23
   2  -1  -5    8.27    1.92
  -2   1   5    8.42    1.29
   2  -1  -5   13.53    1.33
  -2   1   5   10.64    2.21
   2  -1  -4    1.22    0.43
  -2   1   4    1.18    0.42
   2  -1  -4    0.73    0.48
  -2   1   4    0.58    1.30
  -2   1   3    1.31    0.51
   2  -1  -3   -1.10    1.33
  -2   1   2   12.69    1.89
  -2   1   2    9.73    1.29
   2  -1  -2   13.33    1.31
   2  -1  -2    9.90    1.84
  -2   1   1    3.00    0.59
   2  -1  -1    3.67    0.58
   2  -1  -1    2.18    0.91
  -2   1   0  989.43   91.05
   2  -1   0 1007.81   91.06
   2  -1   0  817.81   91.11
  -2   1   0  958.35   91.12
   2  -1   0 1006.66   91.16
  -2   1   0  742.73   91.14
   2  -1   1  309.35   32.02
   2  -1   1  347.51   32.12
  -2   1  -1  316.10   32.03
  -2   1  -1  350.58   32.13
   2  -1   2  229.07   23.65
  -2   1  -2  254.97   23.71
   2  -1   3  921.30   83.91
  -2   1  -3  843.32   84.02
  -2   1  -3  870.47   83.91
   2  -1   3  813.23   83.86
   2  -1   4   10.34    1.44
  -2   1  -4    9.46    1.19
   2  -1   4    9.94    1.05
  -2   1  -4    9.96    1.23
  -2   1  -5  344.18   33.21
   2  -1   5  334.04   33.04
  -2   1  -5  319.17   33.02
   2  -1   5  328.03   33.19
  -2   1  -5  367.41   33.00
   2  -1   5  329.07   32.93
  -2   1  -6   85.35    8.56
   2  -1   6   63.77    8.49
   2  -1   6   81.51    8.37
  -2   1  -6   81.96    8.35
   2  -1   6   88.18    8.25
  -2   1  -7   45.00    5.02
   2  -1   7   36.70    5.00
  -2   1  -7   46.58    4.80
   2  -1   7   49.39    4.84
  -2   1  -7   47.35    4.69
   2  -1   8    6.22    1.25
  -2   1  -8    4.72    0.87
   2  -1   8    5.35    0.87
  -2   1  -8    6.54    1.31
  -2   1  -8    4.92    0.70
   2  -1   8    4.07    0.69
   2  -1   9  176.16   18.47
  -2   1  -9  182.12   18.75
   2  -1   9  164.22   18.67
  -2   1  -9  199.70   18.54
  -2   1  -9  192.29   18.38
   2  -1   9  187.60   18.38
  -2   1 -10   48.67    5.00
  -2   1 -10   47.38    5.29
   2  -1  10   42.54    5.15
  -2   1 -10   47.38    4.84
   2  -1  10   48.15    4.85
  -2   1 -10   40.63    5.63
  -2   1 -11   32.72    3.61
  -2   1 -11   29.76    3.30
   2  -1  11   24.39    3.44
  -2   1 -11   30.38    3.09
   2  -1  11   27.37    3.07
  -2   1 -11   25.43    4.12
   2  -1  12    9.65    1.73
  -2   1 -12   10.03    1.51
  -2   1 -12    6.56    1.76
  -2   1 -12    7.49    1.17
   2  -1  12    9.14    1.24
   2  -1  13   98.02   11.81
  -2   1 -13  131.18   11.77
  -2   1 -13  112.91   11.94
  -2   1 -13  109.76   11.50
   2  -1  13  118.93   11.55
   2  -1  14    8.50    1.91
  -2   1 -14   12.16    1.75
  -2   1 -14   10.71    1.98
  -2   1 -14   11.35    1.40
  -2   1 -14    8.39    2.85
   2  -1  14    7.88    1.35
  -2   1 -15   80.30    7.82
   2  -1  15   65.63    7.97
  -2   1 -15   77.83    7.59
  -2   1 -15   65.02    8.54
   2  -1  15   69.24    7.59
  -2   1 -16    2.29    1.46
  -2   1 -16    4.64    1.25
   2  -1  16    1.91    1.42
  -2   1 -16    2.53    2.42
   2   0 -16   31.89    3.47
  -2   0  16   26.17    3.52
   2   0 -16   22.50    3.31
   2   0 -16   30.80    3.21
   2   0 -16   24.35    4.03
  -2   0  16   24.82    3.19
   2   0 -15   -0.15    1.11
  -2   0  15    0.72    1.25
   2   0 -15    2.45    2.01
  -2   0  15    0.11    0.86
   2   0 -15    1.24    0.75
  -2   0  14   17.36    2.45
   2   0 -14   16.62    2.35
   2   0 -14   18.57    2.16
  -2   0  14   19.93    4.12
   2   0 -14   14.94    3.13
  -2   0  14   15.88    2.11
   2   0 -13    0.40    0.88
  -2   0  13    0.60    1.08
   2   0 -13   -0.09    0.70
  -2   0  13   -0.44    2.78
   2   0 -13   -0.29    1.81
   2   0 -12    6.01    1.33
  -2   0  12    4.78    1.34
  -2   0  12    6.85    1.14
  -2   0  12    4.19    2.89
  -2   0  11   77.33    8.37
   2   0 -11   81.89    8.36
   2   0 -11   78.53    8.21
  -2   0  11  102.97    9.81
  -2   0  11   85.81    8.25
   2   0 -11   63.34    8.81
   2   0 -10    3.73    0.98
  -2   0  10    2.43    1.03
   2   0 -10    3.00    1.89
  -2   0  10    5.87    2.74
   2   0 -10    3.06    0.74
  -2   0  10    1.91    0.76
   2   0  -9   22.37    2.48
  -2   0   9   18.59    2.45
   2   0  -9   20.78    3.16
  -2   0   9   22.11    3.74
   2   0  -9   19.87    2.31
  -2   0   9   21.71    2.37
   2   0  -8    6.23    1.14
  -2   0   8    8.27    1.24
  -2   0   8    7.00    1.06
   2   0  -8    5.99    2.15
   2   0  -8    7.63    1.05
  -2   0   7   22.62    2.46
  -2   0   7   18.36    2.33
   2   0  -7   23.84    2.38
  -2   0   7   29.05    3.67
   2   0  -7   22.51    3.08
   2   0  -6  417.94   40.87
   2   0  -6  422.74   40.83
  -2   0   6  406.23   40.82
   2   0  -6  401.22   41.32
  -2   0   6  453.64   41.58
   2   0  -5  320.19   29.03
  -2   0   5  286.52   29.00
  -2   0   5  271.77   28.98
  -2   0   5  332.58   29.71
   2   0  -5  299.48   28.98
   2   0  -5  303.32   29.48
  -2   0   4  433.32   40.59
   2   0  -4  404.49   40.58
   2   0  -4  405.07   40.56
   2   0  -4  418.07   40.98
  -2   0   3  229.89   23.29
   2   0  -3  245.74   23.31
  -2   0   2   15.71    1.70
   2   0  -2   15.70    1.72
  -2   0   2   17.70    2.20
  -2   0   2   15.72    1.67
   2   0  -2   11.35    2.28
   2   0  -1  680.38   66.06
   2   0  -1  739.60   66.25
  -2   0   1  671.09   66.02
  -2   0   1  650.79   66.23
   2   0  -1  668.78   66.02
  -2   0   0 2730.04  263.42
   2   0   0 2803.49  263.41
   2   0   0 2716.02  263.35
  -2   0   0 2532.50  263.50
  -2   0   0 2661.06  263.35
   2   0   1    0.21    0.59
  -2   0  -1    0.62    0.70
  -2   0  -1    0.11    0.71
   2   0   1   -0.36    0.82
  -2   0  -2  144.09   14.00
  -2   0  -2  161.95   14.04
   2   0   2  124.87   13.99
   2   0   2  138.57   14.00
  -2   0  -3 1719.35  175.40
  -2   0  -3 1815.75  175.33
   2   0   3 1820.68  175.31
  -2   0  -4  349.45   32.60
   2   0   4  305.49   32.44
  -2   0  -4  325.07   32.35
   2   0   4  343.46   32.35
   2   0   5    4.81    1.12
  -2   0  -5    4.03    0.72
  -2   0  -5    4.17    0.50
   2   0   5    3.78    0.52
  -2   0  -6   47.36    5.28
   2   0   6   56.21    5.51
  -2   0  -6   57.12    5.53
   2   0   6   53.17    5.32
  -2   0  -6   52.79    5.19
   2   0   6   51.92    5.20
   2   0   7  135.00   12.33
  -2   0  -7  155.69   12.61
   2   0   7  136.12   12.53
  -2   0  -7  136.34   12.34
   2   0   7  105.68   12.20
  -2   0  -8  242.00   24.73
  -2   0  -8  259.81   24.92
   2   0   8  245.79   24.70
   2   0   8  258.89   24.91
  -2   0  -8  253.45   24.61
  -2   0  -9  103.18   10.57
  -2   0  -9   99.11   10.34
   2   0   9   93.76   10.50
  -2   0  -9  102.33   10.21
   2   0   9  108.57   10.24
  -2   0 -10   98.41    9.82
   2   0  10   88.92    9.76
  -2   0 -10   98.26    9.59
  -2   0 -10   90.36    9.43
  -2   0 -10   83.79   10.11
   2   0  10  100.19    9.48
   2   0  11    8.35    1.64
  -2   0 -11   10.40    1.47
  -2   0 -11   11.91    1.91
  -2   0 -11    9.98    1.20
  -2   0 -11    8.06    2.30
   2   0  11    8.30    1.22
   2   0  12  112.99   13.25
  -2   0 -12  132.85   13.09
  -2   0 -12  140.17   13.36
  -2   0 -12  132.07   12.92
  -2   0 -12  102.70   13.61
   2   0  12  131.17   12.95
   2   0  13   37.65    4.90
  -2   0 -13   43.39    4.97
  -2   0 -13   42.12    4.52
  -2   0 -13   36.65    5.50
   2   0  13   47.74    4.61
   2   0  14    0.18    1.08
  -2   0 -14   -0.13    0.86
  -2   0 -14    1.29    1.26
  -2   0 -14    1.72    0.68
   2   0  14    0.69    0.71
  -2   0 -15   36.37    4.66
  -2   0 -15   42.20    4.44
   2   0  15   32.62    4.57
  -2   0 -15   39.41    4.21
   2   0  15   41.75    4.26
  -2   0 -15   28.90    5.18
  -2   0 -16   38.61    4.13
   2   0  16   34.90    3.87
  -2   0 -16   26.90    4.81
   2   0  17   58.84    7.21
  -2   0 -17   72.12    7.09
  -2   0 -17   68.74    7.28
  -2   0 -17   65.26    6.79
  -2   0 -17   47.23    7.60
   2   1 -15   -0.16    1.08
  -2  -1  15    0.57    1.32
   2   1 -15    0.49    1.21
   2   1 -15    1.05    0.81
  -2  -1  15    0.79    0.77
   2   1 -15   -0.31    1.95
   2   1 -14   23.96    2.78
  -2  -1  14   20.69    2.83
   2   1 -14   20.39    2.73
   2   1 -14   20.60    2.47
   2   1 -14   15.52    3.38
  -2  -1  14   19.13    2.46
  -2  -1  13   28.59    3.43
   2   1 -13   28.03    3.45
   2   1 -13   30.56    3.17
  -2  -1  13   26.00    3.15
   2   1 -13   23.70    4.00
   2   1 -12   60.30    6.22
  -2  -1  12   55.23    6.24
  -2  -1  12   71.80    7.77
   2   1 -12   49.58    6.73
  -2  -1  11   41.84    4.55
   2   1 -11   42.40    4.54
   2   1 -11   44.17    4.34
   2   1 -11   34.88    5.05
  -2  -1  11   37.54    4.31
  -2  -1  10    3.70    1.12
   2   1 -10    4.11    1.06
  -2  -1  10    3.75    2.67
   2   1 -10    2.07    0.68
  -2  -1  10    2.40    0.68
   2   1 -10    1.28    1.95
   2   1  -9    1.79    1.09
  -2  -1   9    3.60    1.05
   2   1  -9    1.91    0.60
  -2  -1   9   -0.15    0.57
   2   1  -9    2.67    1.85
  -2  -1   9    5.61    2.63
  -2  -1   8    7.05    1.27
   2   1  -8    8.12    1.33
   2   1  -8    6.31    1.02
  -2  -1   8    7.43    2.91
  -2  -1   8    7.53    1.03
   2   1  -8    4.33    1.90
  -2  -1   7    1.76    0.78
   2   1  -7    2.11    0.80
  -2  -1   7    2.28    2.15
   2   1  -7    2.18    0.57
  -2  -1   7    1.97    0.60
   2   1  -7    0.64    1.48
  -2  -1   6  334.04   33.98
   2   1  -6  355.35   33.91
   2   1  -6  341.17   34.45
  -2  -1   6  343.84   33.90
   2   1  -5  411.16   38.57
   2   1  -5  389.47   39.04
  -2  -1   5  377.39   38.55
  -2  -1   4   28.56    3.04
   2   1  -4   27.86    3.06
   2   1  -4   28.50    2.94
  -2  -1   4   28.64    3.88
   2   1  -4   29.59    3.64
  -2  -1   4   28.34    2.95
   2   1  -3    3.98    0.85
  -2  -1   3    3.52    0.83
   2   1  -3    3.27    0.62
  -2  -1   3    2.76    1.50
   2   1  -2  206.03   18.10
  -2  -1   2  190.08   18.07
  -2  -1   2  168.80   18.00
  -2  -1   1  882.03   87.99
   2   1  -1  871.84   87.98
  -2  -1   1  919.50   87.92
   2   1  -1  882.91   87.92
   2   1  -1  910.28   88.15
  -2  -1   1  997.71   88.21
   2   1   0    7.88    0.99
  -2  -1   0    6.34    0.94
   2   1   0    5.95    0.71
  -2  -1   0    5.84    0.70
   2   1   0    6.06    1.18
  -2  -1   0    6.11    1.30
   2   1   1   31.80    3.03
  -2  -1  -1   26.92    3.05
   2   1   1   27.11    3.05
   2   1   2 1385.35  135.20
  -2  -1  -2 1348.75  135.21
   2   1   2 1357.18  135.17
  -2  -1  -2 1446.81  135.20
   2   1   3  128.16   13.20
  -2  -1  -3  115.93   13.17
  -2  -1  -3  110.32   13.07
   2   1   3  159.84   13.06
  -2  -1  -4 9864.99  949.12
  -2  -1  -4 9592.69  949.12
  -2  -1  -4 9455.36  948.98
   2   1   4 9999.00  948.98
   2   1   5  104.47   11.59
  -2  -1  -5  117.34   11.78
  -2  -1  -5  117.99   11.53
   2   1   5  123.68   11.53
   2   1   6  629.53   64.67
  -2  -1  -6  654.65   64.52
   2   1   6  674.69   64.47
  -2  -1  -6  658.08   64.45
   2   1   7    3.08    0.98
  -2  -1  -7    1.45    0.56
  -2  -1  -7    0.50    0.98
   2   1   7    1.18    0.55
   2   1   7    1.72    0.41
   2   1   8  116.71   12.44
   2   1   8  117.20   12.61
  -2  -1  -8  127.95   12.68
  -2  -1  -8  129.30   12.47
  -2  -1  -8  129.38   12.37
  -2  -1  -9   48.58    5.06
   2   1   9   51.44    5.05
  -2  -1  -9   49.48    4.85
  -2  -1  -9   42.73    5.33
  -2  -1  -9   45.19    4.70
   2   1   9   45.02    4.73
  -2  -1 -10   71.78    6.43
   2   1  10   48.76    6.48
  -2  -1 -10   70.13    6.66
  -2  -1 -10   61.40    6.94
   2   1  10   58.76    6.27
  -2  -1 -10   62.04    6.26
  -2  -1 -11    9.40    1.48
  -2  -1 -11   12.65    1.79
   2   1  11   10.68    1.71
  -2  -1 -11    9.23    2.29
   2   1  11   11.48    1.32
  -2  -1 -11    9.39    1.26
  -2  -1 -12   65.84    6.54
   2   1  12   49.22    6.59
  -2  -1 -12   67.32    6.79
  -2  -1 -12   61.18    6.35
  -2  -1 -12   54.72    7.10
   2   1  12   66.20    6.40
  -2  -1 -13    1.80    1.41
   2   1  13    0.16    1.09
  -2  -1 -13    0.68    0.84
   2   1  13    1.16    0.62
  -2  -1 -13    0.28    0.59
  -2  -1 -13    0.28    1.90
  -2  -1 -14   59.84    5.97
   2   1  14   44.65    5.78
  -2  -1 -14   51.13    5.44
  -2  -1 -14   52.60    6.46
   2   1  14   55.54    5.52
   2   1  15   13.53    2.02
  -2  -1 -15   17.29    1.91
  -2  -1 -15   13.20    2.08
  -2  -1 -15   11.23    1.45
  -2  -1 -15   10.34    2.72
   2   1  15    5.67    1.33
  -2  -1 -16   13.58    1.94
   2   1  16   10.92    2.12
  -2  -1 -16   13.68    2.33
  -2  -1 -16   14.89    1.69
   2   1  16   10.97    1.68
  -2  -1 -17    6.81    1.47
  -2  -1 -17    3.42    2.22
   2   2 -15    0.97    1.11
   2   2 -15    0.33    0.82
   2   2 -15    0.32    2.18
  -2  -2  15    1.26    0.85
   2   2 -14   24.86    3.01
  -2  -2  14   23.58    2.99
   2   2 -14   21.13    2.98
   2   2 -14   22.96    2.65
  -2  -2  14   21.80    2.65
   2   2 -14   16.63    3.51
  -2  -2  13    0.85    1.25
   2   2 -13   -0.59    0.96
   2   2 -13    0.32    1.10
   2   2 -13    2.12    0.77
  -2  -2  13    1.42    0.75
   2   2 -13   -0.30    1.84
  -2  -2  12   25.83    3.17
   2   2 -12   27.85    3.26
   2   2 -12   25.22    2.87
   2   2 -12   19.21    3.79
   2   2 -11   37.86    4.51
  -2  -2  11   39.66    4.53
  -2  -2  11   40.22    4.26
  -2  -2  11   52.88    6.08
  -2  -2  10   38.42    4.25
   2   2 -10   41.14    4.35
   2   2 -10   37.60    4.01
   2   2 -10   30.73    4.72
  -2  -2  10   44.87    5.58
  -2  -2  10   37.21    4.03
  -2  -2   9    4.13    1.14
   2   2  -9    2.79    1.09
   2   2  -9    4.06    0.80
  -2  -2   9    5.74    2.72
   2   2  -9    3.26    1.60
  -2  -2   9    2.97    0.73
  -2  -2   8   55.47    5.28
   2   2  -8   50.16    5.25
   2   2  -8   51.33    5.03
   2   2  -8   42.36    5.60
  -2  -2   8   44.35    5.00
   2   2  -7    0.96    0.86
  -2  -2   7   -0.30    0.69
   2   2  -7    0.73    0.52
   2   2  -7    1.32    1.47
  -2  -2   7    0.75    0.52
  -2  -2   6  571.48   57.98
   2   2  -6  637.82   58.04
   2   2  -6  602.20   57.86
  -2  -2   6  566.23   57.85
   2   2  -6  554.30   58.36
  -2  -2   6  667.82   58.86
  -2  -2   5  502.54   49.29
   2   2  -5  498.07   49.33
   2   2  -5  503.44   49.17
  -2  -2   5  498.23   49.18
  -2  -2   5  530.02   49.97
  -2  -2   4  999.74  102.36
   2   2  -4 1053.94  102.27
  -2  -2   4 1037.39  102.27
  -2  -2   4 1217.74  102.98
   2   2  -3  437.91   43.86
   2   2  -3  446.23   43.74
  -2  -2   3  460.22   44.29
   2   2  -3  459.76   44.16
   2   2  -2   14.24    1.75
  -2  -2   2   14.56    1.73
  -2  -2   1  121.00   11.00
   2   2  -1   98.70   10.96
  -2  -2   1  107.69   10.86
   2   2  -1  114.95   11.19
  -2  -2   1  129.63   11.30
  -2  -2   0 1359.07  125.97
   2   2   0 1410.95  125.98
  -2  -2   0 1233.55  125.88
   2   2   0 1240.42  125.92
  -2  -2   0 1376.29  126.07
   2   2   0 1182.69  126.01
   2   2   1   37.09    3.45
  -2  -2  -1   30.62    3.41
   2   2   1   31.40    3.45
   2   2   1   30.81    3.44
  -2  -2  -1   32.74    3.44
  -2  -2  -2 3867.54  399.18
   2   2   2 4504.45  399.21
  -2  -2  -2 3942.79  399.20
  -2  -2  -3  434.04   46.27
   2   2   3  442.09   46.26
  -2  -2  -3  534.85   46.33
   2   2   3  503.14   46.32
   2   2   4 5724.85  590.79
  -2  -2  -4 6022.26  590.79
   2   2   4 6102.73  590.93
  -2  -2  -4 6889.33  590.95
   2   2   4 6382.38  590.95
  -2  -2  -4 5977.45  590.96
   2   2   5  103.61   10.10
  -2  -2  -5  100.30   10.09
   2   2   5   91.77   10.25
  -2  -2  -5  118.25   10.32
   2   2   6   91.64    9.20
  -2  -2  -6   81.89    9.40
  -2  -2  -6   97.06    9.19
  -2  -2  -7  603.19   56.09
  -2  -2  -7  512.30   56.23
   2   2   8    7.39    1.33
  -2  -2  -8    9.65    1.10
  -2  -2  -8    7.10    1.41
  -2  -2  -8    5.42    1.65
  -2  -2  -8    7.65    0.98
   2   2   9    5.43    1.20
  -2  -2  -9    6.34    0.98
  -2  -2  -9    5.58    1.23
  -2  -2  -9    4.15    1.67
  -2  -2  -9    6.54    0.82
   2   2   9    5.89    0.84
   2   2  10   -0.47    0.86
  -2  -2 -10   -0.16    0.56
  -2  -2 -10    0.51    0.96
  -2  -2 -10    1.84    1.51
  -2  -2 -10    0.67    0.40
   2   2  10    0.34    0.47
  -2  -2 -11    0.27    0.66
   2   2  11    1.02    1.02
  -2  -2 -11    1.36    1.10
   2   2  11    0.70    0.50
  -2  -2 -11    0.52    0.45
  -2  -2 -11   -0.23    1.44
  -2  -2 -12   42.60    4.22
   2   2  12   33.25    4.30
  -2  -2 -12   43.74    4.43
  -2  -2 -12   31.74    4.81
   2   2  12   33.95    4.02
  -2  -2 -12   41.18    4.03
   2   2  13    0.60    0.97
  -2  -2 -13    0.47    1.12
  -2  -2 -13    1.22    0.87
   2   2  13    1.08    0.69
  -2  -2 -13    1.82    0.63
  -2  -2 -13    3.16    1.72
  -2  -2 -14   21.27    2.43
  -2  -2 -14   18.89    2.66
   2   2  14   20.82    2.60
  -2  -2 -14   13.53    2.86
   2   2  14   18.67    2.13
  -2  -2 -14   16.17    2.10
  -2  -2 -15    2.83    1.40
   2   2  15    3.11    1.46
   2   2  15    3.18    0.82
  -2  -2 -15    3.77    0.88
  -2  -2 -16   12.23    1.86
   2   2  16   10.16    1.96
  -2  -2 -16   13.62    2.14
  -2  -2 -16   14.06    1.64
   2   2  16    9.26    1.62
  -2  -2 -16   13.16    2.97
  -2  -2 -17    7.47    1.83
  -2  -2 -17    5.36    1.39
  -2  -2 -17    4.96    2.35
   2   3 -14   27.72    3.18
   2   3 -14   26.13    2.93
  -2  -3  14   23.92    2.91
   2   3 -13   14.42    2.17
  -2  -3  13   14.74    2.23
   2   3 -13   14.91    2.22
   2   3 -13   13.65    1.79
   2   3 -13   11.57    2.73
  -2  -3  13   11.97    1.75
   2   3 -12   25.56    2.79
   2   3 -12   21.83    2.89
  -2  -3  12   17.89    2.67
   2   3 -12   21.90    2.45
  -2  -3  12   18.53    2.42
   2   3 -11    2.69    1.28
  -2  -3  11    6.18    1.47
   2   3 -11    3.69    1.15
   2   3 -11    2.55    1.81
  -2  -3  10    4.16    1.25
   2   3 -10    3.00    1.22
   2   3 -10    2.29    0.74
  -2  -3  10    1.25    0.75
  -2  -3   9    9.89    1.56
   2   3  -9   10.13    1.60
   2   3  -9    8.60    1.22
   2   3  -9    8.45    2.10
  -2  -3   9    7.99    1.22
  -2  -3   9    4.35    2.53
   2   3  -8   17.02    2.19
  -2  -3   8   14.92    2.13
   2   3  -8   15.96    1.88
  -2  -3   8   19.32    3.54
  -2  -3   8   15.20    1.82
   2   3  -8   15.13    2.78
  -2  -3   7   66.66    7.12
   2   3  -7   79.43    7.23
   2   3  -7   71.56    6.95
  -2  -3   7   62.08    6.90
  -2  -3   7   89.60    8.31
  -2  -3   6   42.71    4.97
   2   3  -6   51.12    5.07
  -2  -3   6   46.29    4.80
   2   3  -6   48.17    4.81
   2   3  -6   36.79    5.31
  -2  -3   6   55.60    5.96
   2   3  -5   85.31    7.93
  -2  -3   5   68.18    7.81
  -2  -3   5   77.36    7.67
   2   3  -5   75.86    7.69
  -2  -3   5   89.19    8.63
   2   3  -5   68.95    8.18
  -2  -3   4   74.34    7.96
   2   3  -4   80.32    8.00
   2   3  -4   73.23    7.82
  -2  -3   4   84.20    7.81
   2   3  -4   65.01    8.20
  -2  -3   4   91.65    8.77
  -2  -3   3  579.18   53.35
   2   3  -3  598.01   53.38
  -2  -3   3  533.88   53.19
   2   3  -3  536.58   53.25
  -2  -3   3  595.12   53.82
   2   3  -3  419.41   53.50
  -2  -3   2   54.36    5.25
   2   3  -2   44.67    5.19
  -2  -3   2   61.40    5.83
   2   3  -1  208.73   20.16
   2   3  -1  194.76   20.33
   2   3   0    6.43    1.19
  -2  -3   0    7.32    1.35
   2   3   0   10.99    1.59
  -2  -3   0    7.38    1.56
   2   3   1  253.25   26.42
  -2  -3  -1  271.20   26.43
  -2  -3  -1  278.20   26.50
   2   3   1  283.34   26.52
   2   3   1  271.23   26.41
  -2  -3  -1  260.58   26.43
   2   3   2 3615.94  352.05
  -2  -3  -2 3665.90  352.02
  -2  -3  -2 3544.45  351.99
  -2  -3  -3 8155.37  800.78
   2   3   3 8008.58  800.79
   2   3   3 8388.01  800.78
  -2  -3  -3 8257.30  800.79
   2   3   4 1682.89  171.37
  -2  -3  -4 1792.29  171.40
   2   3   4 1791.20  171.36
  -2  -3  -4 1750.64  171.37
   2   3   5  660.60   60.87
  -2  -3  -5  613.88   60.86
   2   3   5  567.58   61.10
  -2  -3  -5  535.25   61.10
   2   3   5  650.31   61.05
  -2  -3  -6  371.26   35.83
   2   3   6  366.91   36.04
  -2  -3  -6  381.81   36.13
   2   3   6  328.53   36.11
  -2  -3  -7   90.60    8.42
  -2  -3  -7   84.04    8.58
  -2  -3  -7   67.01    8.50
  -2  -3  -8   80.37    8.75
  -2  -3  -8   89.02    8.63
  -2  -3  -8   85.75    8.80
  -2  -3  -8   90.10    8.61
  -2  -3  -8   68.95    8.88
  -2  -3  -9  289.17   29.42
  -2  -3  -9  310.62   29.26
  -2  -3  -9  272.89   29.34
  -2  -3  -9  252.35   29.46
  -2  -3  -9  248.58   29.55
  -2  -3  -9  329.87   29.21
  -2  -3 -10  220.05   19.64
  -2  -3 -10  208.81   19.80
  -2  -3 -10  179.14   19.70
  -2  -3 -10  148.39   19.76
  -2  -3 -10  208.39   19.54
  -2  -3 -10  180.74   19.98
  -2  -3 -11   44.15    4.06
  -2  -3 -11   37.48    4.20
  -2  -3 -11   32.38    4.41
  -2  -3 -11   36.41    3.87
  -2  -3 -12   65.08    7.50
   2   3  12   58.08    7.42
  -2  -3 -12   84.05    7.42
  -2  -3 -12   56.62    7.76
  -2  -3 -12   73.57    7.24
   2   3  13    1.11    0.93
  -2  -3 -13    1.79    1.07
  -2  -3 -13    2.08    0.83
  -2  -3 -13    2.72    1.75
  -2  -3 -13    2.78    0.65
   2   3  13    2.13    0.71
  -2  -3 -14   35.04    4.09
   2   3  14   28.41    3.99
  -2  -3 -14   32.16    3.89
  -2  -3 -14   36.46    3.73
   2   3  14   37.94    3.79
  -2  -3 -14   26.76    4.43
   2   3  15    1.60    1.14
  -2  -3 -15    5.23    1.42
  -2  -3 -15    3.10    1.98
   2   3  15    6.08    1.12
  -2  -3 -15    5.61    0.96
  -2  -3 -16   38.46    4.30
   2   3  16   35.45    4.25
  -2  -3 -16   40.75    4.14
   2   3  16   27.04    3.79
  -2  -3 -16   39.87    3.87
  -2  -3 -17    6.20    1.53
   2   3  17    3.47    1.50
  -2  -3 -17    7.50    1.36
   2   3  17    3.29    1.06
  -2  -3 -17    0.63    2.20
  -2  -3 -18   26.07    3.24
  -2  -3 -18   26.60    3.01
  -2  -3 -18   26.35    2.69
   2   3  18   16.23    2.63
  -2  -3 -18   14.76    3.57
  -2  -4  14    0.80    1.30
   2   4 -14    3.06    1.26
   2   4 -14    1.55    1.39
   2   4 -14    2.33    1.05
  -2  -4  14    2.64    0.88
   2   4 -14    1.94    2.15
   2   4 -13   31.69    3.19
  -2  -4  13   20.04    3.13
   2   4 -13   24.22    2.93
  -2  -4  13   23.03    2.82
   2   4 -13   19.13    3.72
   2   4 -12    2.39    1.16
   2   4 -12    0.18    1.30
   2   4 -12    1.46    0.93
   2   4 -12    3.31    2.06
  -2  -4  12    1.37    0.76
   2   4 -11    6.77    1.39
  -2  -4  11    7.82    1.53
   2   4 -11    7.02    1.64
   2   4 -11    5.86    1.20
   2   4 -11    3.75    2.04
   2   4 -10   20.38    2.64
   2   4 -10   23.05    2.49
  -2  -4  10   16.48    2.52
  -2  -4  10   16.60    2.15
  -2  -4   9   17.42    2.38
   2   4  -9   17.97    2.44
   2   4  -9   17.64    2.14
  -2  -4   9   16.54    2.02
   2   4  -8   96.26    8.87
   2   4  -8   86.61    8.95
  -2  -4   8   75.55    8.85
   2   4  -8   84.78    8.72
  -2  -4   8   88.60    8.66
   2   4  -8   57.97    9.11
  -2  -4   7  105.03   10.17
   2   4  -7  104.34   10.21
   2   4  -7   89.77    9.97
  -2  -4   7  103.94    9.92
   2   4  -7   82.73   10.44
   2   4  -6    3.96    1.15
  -2  -4   6    3.90    1.14
   2   4  -6    3.28    0.83
  -2  -4   6    3.79    0.76
  -2  -4   6    6.32    2.19
   2   4  -6    1.33    1.49
   2   4  -5   -0.12    0.92
  -2  -4   5    0.11    0.82
  -2  -4   5    0.60    0.49
   2   4  -5   -0.09    0.72
   2   4  -5    1.22    1.46
  -2  -4   5   -0.26    1.82
   2   4  -4    1.19    0.88
  -2  -4   4    0.93    0.84
  -2  -4   4    1.13    0.54
   2   4  -4    0.09    0.84
   2   4  -4    2.76    1.37
  -2  -4   4    1.62    1.98
  -2  -4   3   82.06    9.56
   2   4  -3  100.77    9.68
  -2  -4   3  104.05    9.47
   2   4  -3   85.19    9.60
  -2  -4   3   90.36   10.08
   2   4  -3   86.32    9.87
  -2  -4   2   62.59    5.74
   2   4  -2   58.69    5.76
   2   4  -2   45.33    5.72
  -2  -4   2   54.59    6.18
   2   4  -2   49.11    5.91
   2   4  -1   72.62    7.36
  -2  -4   1   73.46    7.35
  -2  -4   1   71.57    7.34
   2   4  -1   67.79    7.45
   2   4   0   35.78    4.23
  -2  -4   0   41.39    4.35
  -2  -4  -1  350.24   34.05
  -2  -4  -1  369.00   33.97
   2   4   1  319.87   33.92
   2   4   2  214.81   21.62
  -2  -4  -2  223.17   21.70
   2   4   3   17.24    1.98
   2   4   3   13.04    2.09
  -2  -4  -3   17.39    2.22
   2   4   4  285.25   27.58
   2   4   4  257.48   27.63
  -2  -4  -4  298.82   27.69
   2   4   5  267.23   26.14
  -2  -4  -5  261.82   26.28
  -2  -4  -6 1023.53   93.11
   2   4   6  835.31   93.33
  -2  -4  -6 1096.29   93.52
  -2  -4  -6  798.92   93.24
  -2  -4  -7  755.31   68.41
  -2  -4  -7  636.34   68.54
   2   4   7  749.95   68.78
  -2  -4  -7  603.07   68.62
  -2  -4  -8   96.02    9.38
  -2  -4  -8   95.01    9.63
   2   4   8   83.13    9.59
  -2  -4  -9  303.83   30.58
  -2  -4  -9  361.89   30.45
  -2  -4  -9  288.02   30.52
  -2  -4  -9  268.73   30.72
  -2  -4  -9  271.18   30.68
  -2  -4  -9  304.50   30.40
  -2  -4 -10  137.27   13.38
  -2  -4 -10  149.20   13.23
  -2  -4 -10  117.89   13.26
  -2  -4 -10  110.75   13.51
  -2  -4 -10  133.20   13.16
  -2  -4 -10  124.09   13.55
  -2  -4 -11   22.68    2.86
  -2  -4 -11   25.74    2.71
  -2  -4 -11   18.61    2.69
  -2  -4 -11   20.60    3.02
  -2  -4 -11   19.28    3.06
  -2  -4 -11   26.65    2.63
  -2  -4 -12   25.03    2.94
  -2  -4 -12   28.03    3.12
  -2  -4 -12   22.31    2.93
  -2  -4 -12   22.30    3.26
  -2  -4 -12   25.21    3.42
  -2  -4 -12   26.58    2.78
  -2  -4 -13   72.99    7.34
  -2  -4 -13   79.98    7.24
  -2  -4 -13   62.60    7.18
  -2  -4 -13   51.13    7.37
  -2  -4 -13   73.36    7.06
  -2  -4 -13   45.54    7.40
  -2  -4 -14   45.75    5.47
  -2  -4 -14   41.93    5.32
  -2  -4 -14   41.60    5.60
  -2  -4 -14   36.26    5.79
  -2  -4 -14   51.68    5.19
  -2  -4 -15   81.67    7.02
  -2  -4 -15   72.62    7.13
  -2  -4 -15   62.36    6.97
  -2  -4 -15   52.86    7.36
  -2  -4 -15   63.67    6.74
  -2  -4 -16   29.78    3.43
  -2  -4 -16   25.12    3.27
  -2  -4 -16   20.36    3.49
  -2  -4 -16   20.15    3.86
  -2  -4 -16   28.40    3.03
  -2  -4 -17   19.33    2.30
  -2  -4 -17   17.24    2.46
  -2  -4 -17   12.65    2.22
  -2  -4 -17    9.07    2.53
  -2  -4 -17   11.79    2.91
  -2  -4 -18   89.03   10.78
  -2  -4 -18  112.81   10.80
  -2  -4 -18  107.05   10.93
  -2  -4 -18   85.07   11.25
  -2  -4 -18  106.11   10.55
   2   5 -13   -0.17    1.12
  -2  -5  13    0.59    1.38
   2   5 -13   -0.80    1.34
   2   5 -13   -0.33    1.14
   2   5 -13    0.64    2.09
  -2  -5  13   -0.32    0.74
   2   5 -12    3.64    1.58
  -2  -5  12    3.59    1.34
   2   5 -12    2.36    1.21
  -2  -5  12    3.04    0.91
   2   5 -11    3.28    1.25
  -2  -5  11    2.98    0.91
   2   5 -10    4.43    1.25
   2   5 -10    4.41    1.43
  -2  -5  10    3.93    1.30
   2   5 -10    3.11    1.23
   2   5 -10    3.15    2.16
   2   5  -9  138.23   13.37
  -2  -5   9  127.20   13.46
   2   5  -9  137.43   13.56
   2   5  -9  116.83   13.29
  -2  -5   9  134.90   13.17
   2   5  -8   11.74    1.63
  -2  -5   8   12.30    1.75
   2   5  -8   10.11    1.87
   2   5  -8    9.53    1.60
  -2  -5   8    9.55    1.39
   2   5  -8    8.38    2.25
   2   5  -7    0.33    0.66
  -2  -5   7    0.84    1.02
   2   5  -7    0.15    1.09
   2   5  -7   -0.78    0.88
   2   5  -7    1.74    1.50
  -2  -5   7    0.15    0.55
   2   5  -6   63.47    6.06
  -2  -5   6   57.12    6.15
   2   5  -6   55.13    6.18
   2   5  -6   47.21    6.06
  -2  -5   6   59.55    5.90
   2   5  -6   54.19    6.54
   2   5  -5   33.40    3.63
  -2  -5   5   28.97    3.70
   2   5  -5   40.57    3.88
   2   5  -5   29.91    3.76
  -2  -5   5   33.94    3.51
   2   5  -5   27.23    4.13
   2   5  -4  101.55   10.59
   2   5  -4  102.62   10.77
  -2  -5   4   97.35   10.70
   2   5  -4  102.53   10.80
  -2  -5   4  122.30   10.56
   2   5  -4   75.17   10.86
   2   5  -3    7.41    1.09
  -2  -5   3    7.72    1.35
   2   5  -3    6.68    1.32
  -2  -5   3    5.81    0.99
   2   5  -3    4.59    1.25
   2   5  -3    4.86    1.73
   2   5  -2    0.06    0.56
   2   5  -2    0.11    0.84
  -2  -5   2   -0.31    0.83
  -2  -5   2   -0.38    0.79
   2   5  -2   -0.42    1.19
   2   5  -2    0.32    1.29
   2   5  -1   32.33    3.14
  -2  -5   1   24.87    3.33
   2   5  -1   29.03    3.35
   2   5  -1   26.87    3.55
   2   5   0  189.96   19.74
  -2  -5   0  214.13   19.94
   2   5   0  213.01   19.99
   2   5   0  184.86   19.81
   2   5   1   38.08    3.72
  -2  -5  -1   37.06    3.97
   2   5   1   31.06    4.29
  -2  -5  -1   34.76    4.14
   2   5   1   34.16    4.00
   2   5   2  161.38   15.91
  -2  -5  -2  169.33   16.16
   2   5   2  195.03   16.42
   2   5   2  147.70   16.06
  -2  -5  -3   45.94    4.85
   2   5   5    5.36    1.39
  -2  -5  -6  138.53   12.82
   2   5   6  112.19   13.18
  -2  -5  -6  110.17   12.93
  -2  -5  -7  182.41   16.67
  -2  -5  -7  148.38   16.87
   2   5   7  138.89   17.05
  -2  -5  -7  168.70   17.13
  -2  -5  -7  163.69   16.86
  -2  -5  -8   37.45    3.89
   2   5   8   38.09    4.30
  -2  -5  -8   37.65    4.28
  -2  -5  -8   31.98    3.98
  -2  -5  -9  789.26   72.24
  -2  -5  -9  681.65   72.35
   2   5   9  687.95   72.46
  -2  -5  -9  763.04   72.71
   2   5   9  728.78   72.69
  -2  -5 -10   10.12    1.28
  -2  -5 -10   12.53    1.54
  -2  -5 -10    8.40    1.38
  -2  -5 -10    9.84    1.91
  -2  -5 -10   10.34    1.27
  -2  -5 -10    6.77    1.62
  -2  -5 -11    0.47    0.87
  -2  -5 -11   -0.28    0.52
  -2  -5 -11    0.21    0.74
  -2  -5 -11   -0.38    1.37
  -2  -5 -11    0.35    1.19
  -2  -5 -11    0.56    0.55
  -2  -5 -12  243.13   20.95
  -2  -5 -12  211.09   21.11
  -2  -5 -12  201.02   21.00
  -2  -5 -12  174.72   21.29
  -2  -5 -12  169.42   21.24
  -2  -5 -12  210.76   20.89
  -2  -5 -13   23.66    2.65
  -2  -5 -13   19.11    2.31
  -2  -5 -13   15.61    2.31
  -2  -5 -13   16.85    2.70
  -2  -5 -13   20.00    2.24
  -2  -5 -13   18.81    2.84
  -2  -5 -14    5.85    1.14
  -2  -5 -14    5.89    1.46
  -2  -5 -14    6.14    1.25
  -2  -5 -14    4.06    1.75
  -2  -5 -14    6.09    1.04
  -2  -5 -14    3.34    1.64
  -2  -5 -15   39.67    4.09
  -2  -5 -15   36.43    3.87
  -2  -5 -15   26.23    3.78
  -2  -5 -15   26.98    4.21
  -2  -5 -15   27.98    4.34
  -2  -5 -15   36.65    3.71
  -2  -5 -16   -0.50    1.10
  -2  -5 -16   -0.14    1.00
  -2  -5 -16   -0.14    0.91
  -2  -5 -16   -0.76    1.35
  -2  -5 -16    0.83    0.70
  -2  -5 -16    0.83    1.32
  -2  -5 -17    0.17    1.14
  -2  -5 -17   -0.14    0.91
  -2  -5 -17    2.65    1.08
  -2  -5 -17   -0.54    1.48
  -2  -5 -18    9.67    1.86
  -2  -5 -18   11.82    2.08
  -2  -5 -18   14.11    1.98
  -2  -5 -18   11.11    2.79
  -2  -5 -18   12.15    1.66
  -2  -6  12   39.91    5.06
   2   6 -12   41.94    5.06
   2   6 -12   33.52    5.04
   2   6 -12   34.06    5.52
  -2  -6  12   43.48    4.70
   2   6 -11    0.17    1.14
   2   6 -11   -0.59    1.33
  -2  -6  11    1.53    1.40
   2   6 -11    0.96    1.39
   2   6 -11    4.99    2.46
  -2  -6  11    0.80    0.78
   2   6 -10    5.89    1.22
  -2  -6  10    2.19    1.34
   2   6 -10    1.83    1.36
   2   6 -10    2.41    2.03
  -2  -6  10    2.19    0.83
   2   6  -9   -0.18    1.27
   2   6  -9   -0.42    0.95
   2   6  -9   -1.14    1.98
  -2  -6   8   29.37    3.50
   2   6  -8   31.05    3.60
   2   6  -8   21.74    3.48
  -2  -6   8   29.65    3.17
   2   6  -7  177.76   16.68
   2   6  -7  160.23   16.79
  -2  -6   7  166.78   16.77
   2   6  -7  155.96   16.82
  -2  -6   7  171.04   16.49
   2   6  -7  123.13   16.96
   2   6  -6    4.50    1.08
  -2  -6   6    2.02    1.24
   2   6  -6    3.28    1.27
   2   6  -6    2.25    1.27
  -2  -6   6    5.00    0.86
   2   6  -6    2.94    1.87
   2   6  -5  205.77   18.87
   2   6  -5  204.90   19.08
  -2  -6   5  164.53   18.92
   2   6  -5  157.42   19.01
  -2  -6   5  206.68   18.78
   2   6  -5  141.39   19.17
   2   6  -4   19.67    2.31
  -2  -6   4   19.37    2.51
   2   6  -4   20.61    2.58
   2   6  -4   19.16    2.69
  -2  -6   4   19.77    2.30
   2   6  -4   15.59    2.85
   2   6  -3   89.07    8.92
   2   6  -3   89.33    9.15
  -2  -6   3   80.77    9.05
   2   6  -3   87.50    9.29
  -2  -6   3   98.12    9.06
   2   6  -3   73.07    9.29
   2   6  -2   28.46    3.07
  -2  -6   2   28.95    3.32
   2   6  -2   31.27    3.40
   2   6  -2   26.63    3.55
  -2  -6   2   30.60    3.40
   2   6  -2   21.91    3.52
   2   6  -1    3.20    0.68
   2   6  -1    1.92    1.07
  -2  -6   1    2.37    1.03
   2   6  -1   -0.17    1.34
   2   6  -1    0.31    1.26
   2   6   0    9.64    1.16
   2   6   0    8.14    1.56
  -2  -6   0    7.49    1.49
   2   6   0   11.54    2.04
  -2  -6   0   10.19    1.85
   2   6   1  535.70   49.64
  -2  -6  -1  476.20   49.83
  -2  -6  -1  534.10   50.05
   2   6   1  450.70   49.84
   2   6   2    0.48    0.33
   2   6   2    0.47    0.91
  -2  -6  -2    0.92    0.92
   2   6   2   -0.45    1.39
  -2  -6  -2    0.42    1.31
   2   6   2    0.72    0.92
   2   6   3  181.39   17.49
  -2  -6  -3  167.21   17.75
   2   6   3  183.37   17.81
  -2  -6  -3  177.83   17.95
   2   6   3  168.12   17.97
   2   6   3  176.21   17.63
  -2  -6  -4   70.44    7.51
   2   6   4   71.73    7.53
   2   6   4   77.30    7.75
  -2  -6  -4   78.10    7.74
  -2  -6  -5   10.75    1.65
   2   6   5   10.53    1.98
  -2  -6  -5   16.25    2.14
  -2  -6  -6    4.06    1.03
  -2  -6  -6    4.17    1.45
   2   6   6    4.01    1.44
  -2  -6  -7   16.58    2.23
  -2  -6  -7   21.09    2.71
   2   6   7   20.11    2.58
  -2  -6  -7   18.68    2.16
   2   6   8   68.63    7.43
  -2  -6  -8   86.38    7.51
  -2  -6  -8   90.37    7.98
   2   6   8   65.22    7.71
  -2  -6  -8   60.06    7.38
  -2  -6  -9   64.30    6.19
   2   6   9   57.73    6.18
   2   6   9   50.26    6.50
  -2  -6  -9   55.96    6.56
  -2  -6  -9   61.61    6.30
  -2  -6 -10   37.18    3.67
   2   6  10   33.89    3.91
  -2  -6 -10   32.27    3.79
  -2  -6 -10   35.35    4.33
   2   6  10   32.17    4.26
  -2  -6 -10   34.32    4.10
  -2  -6 -11    0.45    0.70
  -2  -6 -11    1.83    0.55
  -2  -6 -11    0.79    0.71
  -2  -6 -11    0.41    1.37
  -2  -6 -11    1.99    1.34
  -2  -6 -11    1.08    0.59
  -2  -6 -12    7.66    1.50
  -2  -6 -12   10.15    1.26
  -2  -6 -12   10.15    1.40
  -2  -6 -12   12.47    2.23
  -2  -6 -12    7.48    1.83
  -2  -6 -12    7.98    1.25
  -2  -6 -13   24.54    4.25
  -2  -6 -13   48.02    4.29
  -2  -6 -13   32.64    4.27
  -2  -6 -13   33.58    4.76
  -2  -6 -13   44.50    4.26
  -2  -6 -13   38.41    4.74
  -2  -6 -14   91.86    8.69
  -2  -6 -14   90.66    8.42
  -2  -6 -14   64.95    8.42
  -2  -6 -14   73.27    8.86
  -2  -6 -14   85.22    8.39
  -2  -6 -14   71.48    8.81
  -2  -6 -15    1.71    1.09
  -2  -6 -15    1.70    0.75
  -2  -6 -15    2.34    1.06
  -2  -6 -15   -0.49    1.69
  -2  -6 -15    1.02    0.68
  -2  -6 -15    1.73    1.75
  -2  -6 -16    0.66    1.14
  -2  -6 -16    0.96    0.81
  -2  -6 -16    0.39    0.90
  -2  -6 -16    1.54    1.54
  -2  -6 -16    0.19    0.48
  -2  -6 -16    2.10    1.61
  -2  -6 -17    4.22    1.28
  -2  -6 -17    2.32    1.07
  -2  -6 -17    2.43    1.80
  -2  -6 -18    8.93    1.70
  -2  -6 -18   12.59    1.82
  -2  -6 -18    8.84    1.84
  -2  -6 -18   10.60    1.52
   2   7 -12    1.02    1.27
  -2  -7  12    1.87    1.38
   2   7 -12    4.29    1.76
   2   7 -12   -0.24    1.56
  -2  -7  12    2.50    0.89
   2   7 -12   -0.33    2.22
   2   7 -11   14.54    2.12
  -2  -7  11   10.86    2.30
   2   7 -11   13.31    2.39
   2   7 -11   10.14    2.40
   2   7 -11   10.22    2.78
  -2  -7  11   14.50    1.81
   2   7 -10    1.77    1.27
   2   7 -10   -0.40    1.31
  -2  -7  10    0.19    1.21
   2   7 -10    1.12    1.45
  -2  -7  10    0.90    0.72
   2   7 -10    0.62    2.18
   2   7  -9    0.76    0.96
  -2  -7   9    1.46    1.16
   2   7  -9    1.95    1.44
  -2  -7   9    1.14    0.78
   2   7  -9    1.49    2.19
   2   7  -8   30.65    4.24
   2   7  -8   27.15    4.75
   2   7  -7  179.02   16.17
  -2  -7   7  139.28   15.95
  -2  -7   7  168.66   15.73
   2   7  -7  134.96   16.08
   2   7  -7  135.52   16.38
   2   7  -6  109.82    9.85
   2   7  -6   92.18    9.95
  -2  -7   6   86.18    9.85
   2   7  -6   82.77   10.00
  -2  -7   6   98.76    9.63
   2   7  -6   75.33   10.18
   2   7  -5 1122.16   94.61
  -2  -7   5  877.45   94.62
   2   7  -5  930.28   94.69
   2   7  -5  841.53   94.76
  -2  -7   5 1055.42   94.46
   2   7  -5  794.32   94.87
   2   7  -4  534.20   44.03
   2   7  -4  430.91   44.13
  -2  -7   4  445.75   44.10
   2   7  -4  382.13   44.21
  -2  -7   4  450.44   43.96
   2   7  -4  360.48   44.28
   2   7  -3   57.36    5.58
  -2  -7   3   52.35    5.71
   2   7  -3   49.25    5.74
   2   7  -3   44.78    5.91
  -2  -7   3   59.00    5.78
   2   7  -3   41.61    5.90
   2   7  -2    2.97    0.79
   2   7  -2    4.50    1.19
  -2  -7   2    2.47    1.13
  -2  -7   2    3.92    1.24
   2   7  -2    2.72    1.51
   2   7  -2    3.68    1.52
   2   7  -1   46.67    4.83
   2   7  -1   47.39    5.12
  -2  -7   1   48.68    5.35
   2   7  -1   53.04    5.48
   2   7  -1   40.42    5.23
   2   7   0  316.38   31.36
   2   7   0  317.06   31.62
  -2  -7   0  323.27   31.60
   2   7   0  392.07   32.07
   2   7   0  285.52   31.68
   2   7   1  511.51   50.14
  -2  -7  -1  518.41   50.13
  -2  -7  -1  462.04   50.27
   2   7   1  552.46   50.49
   2   7   2   74.83    7.25
  -2  -7  -2   67.03    7.53
   2   7   2   74.39    7.59
  -2  -7  -2   79.55    7.85
   2   7   2   73.60    7.90
   2   7   2   65.19    7.50
   2   7   3  522.94   49.08
  -2  -7  -3  490.05   49.35
   2   7   3  448.94   49.34
  -2  -7  -3  505.54   49.58
   2   7   3  460.91   49.58
  -2  -7  -4  141.85   13.80
   2   7   4  131.47   13.81
   2   7   4  139.67   14.07
  -2  -7  -4  138.06   14.03
  -2  -7  -5  834.77   87.06
   2   7   5  970.62   87.13
  -2  -7  -5  932.19   87.34
   2   7   5  827.19   87.26
   2   7   6   28.86    2.96
  -2  -7  -6   24.36    2.89
  -2  -7  -6   26.88    3.33
   2   7   6   18.82    3.09
   2   7   7   31.85    3.39
  -2  -7  -7   27.16    3.32
   2   7   7   30.45    3.65
  -2  -7  -7   31.72    3.82
   2   7   8   10.93    1.49
  -2  -7  -8   10.11    1.48
  -2  -7  -8   13.18    2.15
   2   7   8   10.21    1.96
  -2  -7  -8    9.86    1.37
   2   7   8    8.69    1.46
  -2  -7  -9    8.82    1.25
   2   7   9    7.62    1.26
   2   7   9    5.73    1.73
  -2  -7  -9    6.27    1.82
   2   7   9    6.27    1.42
  -2  -7  -9    5.33    1.32
  -2  -7 -10  137.28   14.30
   2   7  10  143.03   14.31
  -2  -7 -10  164.51   14.85
   2   7  10  134.68   14.71
  -2  -7 -11   16.95    2.23
   2   7  11   18.18    2.36
   2   7  11   18.94    3.05
  -2  -7 -11   20.05    2.97
  -2  -7 -11   20.30    2.56
  -2  -7 -12   86.29    8.51
  -2  -7 -12   89.48    8.69
  -2  -7 -12   74.63    9.10
  -2  -7 -12   72.89    8.92
  -2  -7 -13   31.54    2.95
  -2  -7 -13   26.10    2.74
  -2  -7 -13   28.44    3.43
  -2  -7 -13   23.70    3.13
  -2  -7 -13   34.24    2.72
  -2  -7 -14  192.05   19.32
  -2  -7 -14  216.37   19.14
  -2  -7 -14  157.35   19.14
  -2  -7 -14  166.08   19.60
  -2  -7 -14  161.03   19.50
  -2  -7 -14  210.42   19.15
  -2  -7 -15   -0.75    1.23
  -2  -7 -15    0.30    0.61
  -2  -7 -15   -0.58    0.86
  -2  -7 -15    1.52    1.66
  -2  -7 -15    0.58    0.65
  -2  -7 -15   -0.24    1.39
  -2  -7 -16    7.26    1.23
  -2  -7 -16    9.09    1.62
  -2  -7 -16    4.58    1.27
  -2  -7 -16    4.72    2.07
  -2  -7 -16    6.08    1.93
  -2  -7 -16    7.72    1.20
  -2  -7 -17   13.74    2.36
  -2  -7 -17   20.39    2.41
  -2  -7 -17   16.65    2.89
  -2  -7 -18    7.61    1.70
  -2  -7 -18    5.33    1.33
  -2  -7 -18    9.12    2.17
  -2  -7 -18    7.49    1.31
   2   8 -11    6.22    1.43
   2   8 -11    7.24    1.77
  -2  -8  11    6.70    1.78
   2   8 -11    5.82    2.04
  -2  -8  11    5.63    1.10
   2   8 -11    5.32    2.46
   2   8 -10    1.25    1.08
   2   8 -10   -0.64    1.44
  -2  -8  10    0.81    1.31
   2   8 -10    1.79    1.66
   2   8 -10    1.94    2.07
  -2  -8  10    1.76    0.84
   2   8  -9    2.27    1.15
   2   8  -9    5.57    1.71
  -2  -8   9    3.29    1.41
   2   8  -9    3.25    1.65
  -2  -8   9    4.44    0.96
   2   8  -9    3.75    2.23
   2   8  -8    6.27    1.45
  -2  -8   8    9.51    1.81
   2   8  -8   12.30    2.04
   2   8  -8    7.35    2.07
  -2  -8   8    8.95    1.34
   2   8  -8    7.52    2.44
   2   8  -7   32.71    3.73
   2   8  -6    6.44    1.27
   2   8  -6    3.11    1.52
   2   8  -6    6.98    1.93
  -2  -8   6    6.39    1.08
   2   8  -6    5.35    2.33
   2   8  -5    5.82    1.20
   2   8  -5    5.07    1.50
  -2  -8   5    2.92    1.28
  -2  -8   5    5.15    1.10
   2   8  -5    1.82    1.71
   2   8  -5    3.47    2.00
   2   8  -4  364.54   34.04
   2   8  -4  324.17   34.24
  -2  -8   4  351.89   34.22
  -2  -8   4  369.92   34.17
   2   8  -4  318.19   34.41
   2   8  -4  281.87   34.45
   2   8  -3  120.55   11.64
   2   8  -3  133.47   11.99
  -2  -8   3  110.16   11.84
  -2  -8   3  109.03   11.86
   2   8  -3  101.62   12.06
   2   8  -3  102.32   12.11
   2   8  -2   45.58    4.62
  -2  -8   2   42.29    4.86
   2   8  -2   44.49    4.93
   2   8  -2   46.57    5.31
  -2  -8   2   41.00    5.01
   2   8  -2   38.36    5.10
   2   8  -1  117.22   11.71
   2   8  -1  124.77   12.05
  -2  -8   1  112.57   11.96
   2   8  -1  138.55   12.49
  -2  -8   1  108.22   12.17
   2   8  -1  103.61   12.13
   2   8   0   65.77    6.62
  -2  -8   0   65.51    6.91
   2   8   0   80.28    7.49
   2   8   0   55.56    6.99
   2   8   1   81.41    7.91
  -2  -8  -1   79.21    8.20
   2   8   1   71.86    8.19
   2   8   1   86.23    8.69
  -2  -8  -1   84.64    8.50
   2   8   1   68.25    8.23
  -2  -8  -2   23.58    3.41
   2   8   2   28.15    3.20
  -2  -8  -2   26.14    3.11
  -2  -8  -3    1.96    0.45
   2   8   3    2.92    0.48
  -2  -8  -3    1.44    1.48
   2   8   3    3.08    1.69
   2   8   3    3.37    1.07
  -2  -8  -3    4.04    1.10
   2   8   4    6.82    0.84
  -2  -8  -4    4.69    0.65
  -2  -8  -4    6.45    1.21
   2   8   4    6.85    1.32
   2   8   4    8.67    1.69
  -2  -8  -4    5.02    1.40
  -2  -8  -5  644.38   61.82
   2   8   5  630.31   61.85
   2   8   5  579.85   62.05
  -2  -8  -5  654.23   62.11
  -2  -8  -6   13.18    1.85
   2   8   6   14.80    1.94
   2   8   6   15.14    2.25
  -2  -8  -6   13.11    2.47
   2   8   7    8.31    1.68
  -2  -8  -7   13.37    1.76
   2   8   7   14.06    2.14
   2   8   8  162.47   16.75
  -2  -8  -8  169.85   16.77
   2   8   8  146.59   16.99
  -2  -8  -8  184.74   17.27
  -2  -8  -8  160.84   16.53
   2   8   8  183.32   16.63
   2   8   9    1.26    0.84
  -2  -8  -9    0.97    0.93
  -2  -8  -9    2.04    1.55
   2   8   9    1.23    1.26
   2   8   9    3.38    1.06
  -2  -8  -9    2.71    0.80
  -2  -8 -10   93.31    8.76
   2   8  10   79.59    8.67
   2   8  10   70.49    9.08
  -2  -8 -10   78.38    8.70
   2   8  11   39.66    4.12
  -2  -8 -11   34.13    4.07
  -2  -8 -11   40.41    4.76
   2   8  11   39.77    4.76
   2   8  11   33.29    4.36
  -2  -8 -12   27.69    3.16
   2   8  12   29.57    3.24
   2   8  12   33.54    3.88
  -2  -8 -12   28.83    3.84
   2   8  12   21.78    3.53
  -2  -8 -12   21.93    3.32
  -2  -8 -13  169.24   17.96
  -2  -8 -13  198.60   18.60
   2   8  13  190.84   18.64
  -2  -8 -13  181.24   18.24
  -2  -8 -14   42.90    4.59
  -2  -8 -14   48.95    4.37
  -2  -8 -14   30.50    4.36
  -2  -8 -14   32.31    4.91
  -2  -8 -14   35.52    4.78
  -2  -8 -14   40.55    4.37
  -2  -8 -15   91.74    9.30
  -2  -8 -15   97.99    9.10
  -2  -8 -15   78.03    9.12
  -2  -8 -15   72.59    9.60
  -2  -8 -15   66.88    9.45
  -2  -8 -15   95.11    9.11
  -2  -8 -16    7.31    1.20
  -2  -8 -16    8.73    1.59
  -2  -8 -16    4.65    1.21
  -2  -8 -16    5.95    2.16
  -2  -8 -16    6.79    2.04
  -2  -8 -17   50.20    6.68
  -2  -8 -17   69.00    6.72
  -2  -8 -17   67.29    6.96
  -2  -8 -17   58.59    7.17
  -2  -8 -17   68.15    6.69
  -2  -8 -18    1.55    1.34
  -2  -8 -18    2.21    0.90
  -2  -8 -18    0.64    0.88
  -2  -8 -18    1.44    1.83
  -2  -8 -18   -0.55    1.69
  -2  -8 -18    0.45    0.80
   2   9 -10    2.55    1.16
   2   9 -10    1.12    1.50
  -2  -9  10    2.75    1.43
   2   9 -10    5.34    2.02
  -2  -9  10    2.81    0.99
   2   9 -10   -0.34    2.31
   2   9  -9    4.09    1.23
  -2  -9   9    4.27    1.57
   2   9  -9    3.27    1.66
  -2  -9   9    3.80    1.01
   2   9  -9    4.39    1.98
   2   9  -9    2.63    2.14
   2   9  -8    0.29    1.00
   2   9  -8    1.26    1.50
  -2  -9   8   -0.39    1.39
  -2  -9   8    1.85    0.79
   2   9  -8    2.68    1.85
   2   9  -8    1.59    1.95
   2   9  -7   62.31    6.53
  -2  -9   7   51.51    6.65
   2   9  -7   60.81    6.86
  -2  -9   7   69.73    6.45
   2   9  -7   45.15    6.81
   2   9  -7   47.65    7.10
  -2  -9   6    4.69    1.53
   2   9  -6    7.12    2.00
   2   9  -5   37.07    3.84
   2   9  -5   33.01    4.14
  -2  -9   5   32.72    3.84
   2   9  -5   25.43    4.43
   2   9  -4  373.94   34.88
   2   9  -4  353.45   35.13
  -2  -9   4  348.10   35.06
  -2  -9   4  360.57   35.05
   2   9  -4  345.83   35.36
   2   9  -4  290.31   35.31
   2   9  -3  960.88   91.70
   2   9  -3  993.18   92.01
  -2  -9   3  903.95   91.92
  -2  -9   3  954.75   92.05
   2   9  -3  940.24   92.27
   2   9  -3  813.13   92.14
   2   9  -2  149.35   14.65
   2   9  -2  158.23   14.99
  -2  -9   2  140.03   15.08
   2   9  -2  152.32   15.34
   2   9  -2  121.70   15.08
   2   9  -1  305.04   30.10
   2   9  -1  311.38   30.42
  -2  -9   1  296.32   30.36
  -2  -9   1  327.46   30.69
   2   9  -1  345.22   30.91
   2   9  -1  265.63   30.53
   2   9   0    0.60    0.49
  -2  -9   0    0.29    1.02
   2   9   0    0.44    1.08
   2   9   0    2.01    1.85
  -2  -9   0    0.84    1.47
   2   9   0   -1.29    1.36
   2   9   1   31.43    3.28
   2   9   1   40.35    4.37
   2   9   1   28.52    3.71
  -2  -9  -1   30.07    3.64
   2   9   2   49.41    5.11
   2   9   2   57.99    6.00
  -2  -9  -2   52.28    5.84
   2   9   2   51.11    5.48
  -2  -9  -2   49.82    5.48
  -2  -9  -3  110.21   11.20
   2   9   3  116.89   11.93
  -2  -9  -3  118.85   11.88
  -2  -9  -3  120.29   11.57
   2   9   3  116.74   11.58
   2   9   4    9.76    1.41
  -2  -9  -4   12.59    1.31
  -2  -9  -4   12.08    2.17
   2   9   4   10.35    2.48
  -2  -9  -4   11.67    1.77
   2   9   4   11.25    1.86
   2   9   5   54.62    5.06
  -2  -9  -5   48.23    4.90
  -2  -9  -5   48.38    5.30
   2   9   5   47.25    5.35
  -2  -9  -5   47.79    5.65
   2   9   5   54.56    5.76
  -2  -9  -6  146.88   14.02
   2   9   6  141.43   14.46
  -2  -9  -6  129.78   14.37
   2   9   6  104.43   14.61
  -2  -9  -6  127.96   14.71
   2   9   6  144.73   14.14
   2   9   7   32.73    3.69
  -2  -9  -7   33.65    3.67
  -2  -9  -7   37.03    4.30
   2   9   7   24.54    3.93
  -2  -9  -8  100.33   11.36
   2   9   8  112.91   11.44
   2   9   8   98.85   11.67
  -2  -9  -8  102.46   11.92
   2   9   8  114.88   11.20
  -2  -9  -8  120.36   11.17
  -2  -9  -9    0.94    0.91
   2   9   9    0.60    0.86
   2   9   9    1.73    1.45
  -2  -9  -9   -0.25    1.73
   2   9   9    1.04    0.89
  -2  -9  -9   -0.26    0.44
  -2  -9 -10    5.38    1.25
   2   9  10    6.46    1.26
   2   9  10    1.39    1.56
  -2  -9 -10    4.85    2.00
   2   9  10    4.57    1.39
  -2  -9 -10    4.18    1.01
   2   9  11    1.47    0.94
  -2  -9 -11    2.82    0.99
   2   9  11    2.25    1.80
  -2  -9 -11    3.94    2.02
   2   9  12   87.86    9.28
  -2  -9 -12   92.32    9.26
  -2  -9 -12   83.05    9.82
   2   9  12   93.24    9.88
   2   9  12   94.06    9.63
  -2  -9 -12   89.11    9.40
  -2  -9 -13  215.66   20.84
   2   9  13  217.42   20.85
   2   9  13  210.43   21.42
  -2  -9 -13  220.35   21.03
   2   9  13  248.01   21.37
  -2  -9 -14    8.45    1.51
   2   9  14    8.11    1.57
   2   9  14    9.55    2.43
  -2  -9 -14   12.11    2.50
  -2  -9 -14    9.60    1.86
  -2  -9 -15   18.58    2.69
  -2  -9 -15   22.72    2.53
  -2  -9 -15   17.00    2.58
  -2  -9 -15   25.12    3.42
  -2  -9 -15   15.67    3.02
  -2  -9 -15   24.10    2.61
  -2  -9 -16   11.06    2.17
  -2  -9 -16   20.25    2.49
  -2  -9 -16   19.91    2.18
  -2  -9 -16   13.83    2.67
  -2  -9 -17   19.50    2.22
  -2  -9 -17   13.95    2.44
  -2  -9 -17   15.39    2.27
  -2  -9 -17   17.15    2.91
  -2  -9 -17   19.40    2.27
  -2  -9 -18    5.27    1.08
  -2  -9 -18    2.68    1.35
  -2  -9 -18    3.82    1.18
  -2  -9 -18    5.31    2.10
  -2  -9 -18    1.34    1.49
  -2  -9 -18    6.49    1.21
   2  10  -9   68.14    6.86
  -2 -10   9   57.14    6.97
   2  10  -9   62.19    7.15
  -2 -10   9   65.34    6.62
   2  10  -9   60.61    7.36
   2  10  -9   48.13    7.42
   2  10  -8    1.34    1.06
   2  10  -8    2.88    1.75
  -2 -10   8    2.25    1.43
   2  10  -8    1.15    1.89
  -2 -10   8    0.11    0.83
   2  10  -8    6.09    2.49
   2  10  -7    2.11    1.04
   2  10  -7    3.65    1.60
  -2 -10   7    2.36    1.47
  -2 -10   7    2.01    0.89
   2  10  -7    0.55    1.77
   2  10  -7    1.31    1.96
   2  10  -6    9.88    1.61
   2  10  -6    9.18    2.12
  -2 -10   6    9.52    1.84
  -2 -10   6    8.69    1.53
   2  10  -6    9.07    2.23
   2  10  -6   12.32    2.86
  -2 -10   5   39.57    5.35
   2  10  -5   53.15    5.57
   2  10  -5   48.93    5.79
   2  10  -5   49.14    5.92
  -2 -10   4  149.35   16.79
   2  10  -4  180.99   16.64
   2  10  -4  140.90   17.16
   2  10  -3    4.87    1.02
   2  10  -3    6.14    1.63
  -2 -10   3    3.17    1.68
   2  10  -3    6.11    2.17
   2  10  -3    2.40    1.88
   2  10  -2  178.20   17.99
   2  10  -2  192.95   18.38
  -2 -10   2  167.43   18.46
   2  10  -2  201.44   18.86
   2  10  -2  169.00   18.57
   2  10  -1   36.11    3.73
  -2 -10   1   35.64    4.11
   2  10  -1   32.24    4.55
  -2 -10   1   30.00    4.32
   2  10  -1   31.09    4.35
   2  10   0    0.73    0.58
   2  10   0    0.32    1.24
  -2 -10   0    0.62    1.09
  -2 -10   0    2.28    1.65
   2  10   0    4.07    1.98
   2  10   0    2.65    1.56
   2  10   1   43.00    4.31
   2  10   1   38.59    4.65
  -2 -10  -1   34.33    4.60
   2  10   2   11.18    1.41
  -2 -10  -2   12.47    1.41
   2  10   2   13.09    2.57
  -2 -10  -2   13.23    2.51
   2  10   2    8.28    1.73
  -2 -10  -2   12.32    1.90
   2  10   3   40.52    4.05
  -2 -10  -3   39.54    4.78
   2  10   3   35.00    4.43
  -2 -10  -3   37.08    4.37
  -2 -10  -4  288.41   27.47
  -2 -10  -4  277.08   28.14
   2  10   4  272.27   28.20
   2  10   4  264.30   27.82
  -2 -10  -4  266.98   27.79
  -2 -10  -5    0.95    0.35
   2  10   5    0.28    0.61
  -2 -10  -5    0.26    0.95
   2  10   5    0.82    1.05
  -2 -10  -5   -0.22    1.51
   2  10   5    0.47    1.58
  -2 -10  -6   64.36    6.54
  -2 -10  -6   65.51    6.97
   2  10   6   69.19    7.04
  -2 -10  -6   76.24    7.49
   2  10   6   61.78    7.31
   2  10   6   72.04    6.70
  -2 -10  -7    7.18    1.20
   2  10   7    3.78    1.14
   2  10   7    4.78    1.77
  -2 -10  -7    6.42    1.82
   2  10   7    5.95    0.81
  -2 -10  -8   15.48    1.68
   2  10   8   13.75    2.07
  -2 -10  -8   16.67    2.10
  -2 -10  -8   19.61    2.93
   2  10   8   13.47    2.49
   2  10   8   12.46    1.72
  -2 -10  -9   15.76    2.14
   2  10   9   18.25    2.17
  -2 -10  -9   11.84    2.73
   2  10   9   13.46    2.47
   2  10   9   13.90    1.86
  -2 -10  -9   15.38    1.81
   2  10  10   37.60    3.94
  -2 -10 -10   32.92    3.89
  -2 -10 -10   38.06    4.72
   2  10  10   29.22    4.28
   2  10  10   33.08    3.83
  -2 -10 -10   34.40    3.71
  -2 -10 -11  111.56   10.29
   2  10  11   98.94   10.20
  -2 -10 -11  105.32   10.95
   2  10  11   85.58   10.59
  -2 -10 -11   94.44   10.13
   2  10  12    0.48    0.90
  -2 -10 -12    0.90    0.94
  -2 -10 -12    1.44    1.92
   2  10  12    0.55    1.75
   2  10  12    0.52    1.25
  -2 -10 -13  136.93   13.46
   2  10  13  133.54   13.46
  -2 -10 -13  128.82   14.10
   2  10  13  108.32   13.91
  -2 -10 -13  139.83   13.60
   2  10  13  131.14   13.76
   2  10  14   50.24    5.38
  -2 -10 -14   45.14    5.28
   2  10  14   44.27    5.99
  -2 -10 -14   51.14    6.10
   2  10  14   55.02    5.89
  -2 -10 -14   52.67    5.61
  -2 -10 -15    1.56    0.87
   2  10  15    3.12    1.24
  -2 -10 -15    1.18    2.01
  -2 -10 -15    2.97    1.46
  -2 -10 -16   31.92    3.92
  -2 -10 -16   35.29    4.06
  -2 -10 -16   36.41    3.91
  -2 -10 -16   34.81    4.38
  -2 -10 -17    6.46    1.11
  -2 -10 -17    2.53    1.29
  -2 -10 -17    4.34    1.20
  -2 -10 -17    3.92    2.21
  -2 -10 -17    3.22    1.09
  -2 -10 -17    2.84    1.43
  -2 -10 -18    0.67    1.30
  -2 -10 -18    0.57    0.82
  -2 -10 -18    1.65    1.08
  -2 -10 -18    0.51    1.50
  -2 -10 -18   -0.37    0.81
   2  11  -8   38.37    4.38
  -2 -11   8   31.75    4.50
   2  11  -8   37.82    4.69
  -2 -11   8   41.66    4.21
   2  11  -8   35.91    5.02
   2  11  -8   23.31    4.92
   2  11  -7   -0.29    0.96
   2  11  -7    0.68    1.40
  -2 -11   7    0.62    1.28
   2  11  -7   -1.51    2.02
  -2 -11   7    0.12    0.80
   2  11  -7    0.34    2.07
   2  11  -6    3.45    1.18
  -2 -11   6    2.82    1.62
   2  11  -6    3.30    1.70
   2  11  -6    4.21    2.05
  -2 -11   6    2.89    1.06
   2  11  -6    1.00    2.22
   2  11  -5    1.27    0.89
   2  11  -5    2.56    1.62
  -2 -11   5    3.32    1.43
   2  11  -5    1.51    1.74
  -2 -11   5    0.32    1.02
   2  11  -5   -0.64    2.10
   2  11  -4    3.91    1.62
  -2 -11   4    3.62    1.37
   2  11  -4    3.62    2.25
  -2 -11   4    0.38    1.48
   2  11  -4    5.18    2.26
   2  11  -3   15.11    2.01
  -2 -11   3   12.58    2.32
   2  11  -3   18.29    2.59
   2  11  -3   21.45    3.21
   2  11  -3   10.84    2.70
   2  11  -2   38.12    3.90
  -2 -11   2   28.70    4.39
   2  11  -2   28.68    4.60
   2  11  -1    8.24    1.33
  -2 -11   1   10.37    2.25
   2  11  -1   11.76    2.48
   2  11  -1    9.13    2.34
   2  11   0    0.32    0.62
   2  11   0    1.05    1.41
  -2 -11   0    0.17    1.19
  -2 -11   0   -0.24    1.58
   2  11   0   -0.29    1.82
   2  11   0    1.12    1.71
   2  11   1   30.12    3.04
  -2 -11  -1   16.81    3.60
   2  11   1   25.68    4.00
  -2 -11  -1   26.29    3.42
   2  11   1   27.44    3.47
   2  11   2   41.27    4.22
  -2 -11  -2   38.19    4.19
   2  11   2   52.68    5.51
  -2 -11  -2   40.38    4.63
   2  11   2   43.31    4.67
   2  11   3    8.11    1.06
  -2 -11  -3    6.56    0.96
  -2 -11  -3   10.67    2.27
   2  11   3    7.30    1.68
  -2 -11  -3    6.99    1.55
   2  11   4    1.40    0.76
  -2 -11  -4    0.95    1.72
   2  11   4    1.57    1.71
  -2 -11  -4    3.30    1.28
   2  11   4    1.20    1.02
  -2 -11  -5    1.88    0.44
  -2 -11  -5    3.54    1.56
   2  11   5    0.51    1.46
  -2 -11  -5    1.54    1.05
   2  11   5    2.66    1.14
  -2 -11  -6    5.04    0.68
   2  11   6    6.01    1.02
  -2 -11  -6    4.48    1.25
   2  11   6    5.82    1.34
   2  11   6    4.64    1.91
  -2 -11  -6    2.92    1.66
  -2 -11  -7   39.18    3.84
  -2 -11  -7   37.31    4.31
   2  11   7   41.32    4.41
  -2 -11  -7   33.86    4.76
   2  11   7   34.31    4.66
   2  11   7   33.91    4.00
  -2 -11  -8   44.48    4.17
  -2 -11  -8   33.63    4.51
   2  11   8   38.59    4.65
   2  11   8   34.61    4.92
  -2 -11  -8   42.45    5.28
   2  11   8   36.87    4.30
  -2 -11  -9   40.85    3.84
  -2 -11  -9   32.68    4.09
   2  11   9   35.43    4.19
  -2 -11  -9   40.09    4.93
   2  11   9   30.63    4.48
   2  11   9   34.59    3.85
  -2 -11 -10   76.11    7.27
   2  11  10   75.32    7.56
  -2 -11 -10   68.80    7.47
  -2 -11 -10   76.35    8.27
   2  11  10   54.44    7.78
   2  11  10   68.30    7.32
   2  11  11   99.62    9.42
  -2 -11 -11   62.40    9.20
  -2 -11 -11  122.88   10.42
   2  11  11   93.53    9.88
   2  11  11  106.80    9.42
  -2 -11 -11   86.57    9.24
   2  11  12    0.65    0.94
  -2 -11 -12   -0.14    1.02
   2  11  12   -0.56    1.79
  -2 -11 -12   -0.93    1.92
   2  11  13    1.31    0.92
  -2 -11 -13    1.38    1.07
  -2 -11 -13    0.31    2.03
   2  11  13    1.48    1.84
  -2 -11 -13    1.47    0.98
   2  11  13    1.33    1.49
   2  11  14    8.35    1.49
  -2 -11 -14    7.16    1.47
  -2 -11 -14    8.47    2.55
  -2 -11 -14    8.25    1.67
   2  11  14   10.86    2.11
   2  11  15   -0.14    1.00
  -2 -11 -15    0.54    0.90
   2  11  15    0.64    2.02
  -2 -11 -15    1.99    1.28
   2  11  15    1.26    1.94
   2  11  16   10.54    1.90
  -2 -11 -16    9.98    1.70
   2  11  16   10.22    2.66
  -2 -11 -16   10.37    2.60
  -2 -11 -16   10.56    2.07
  -2 -11 -17   22.28    2.64
  -2 -11 -17   15.24    2.33
  -2 -11 -17   20.46    3.39
  -2 -11 -17   11.27    2.63
  -2 -11 -17   19.65    2.40
  -2 -11 -18   28.60    3.60
  -2 -11 -18   33.23    3.36
  -2 -11 -18   21.01    3.34
  -2 -11 -18   21.49    4.09
  -2 -11 -18   32.99    3.44
  -2 -11 -18   20.85    3.70
   2  12  -7   66.81    6.79
  -2 -12   7   52.82    6.91
   2  12  -7   67.71    7.19
  -2 -12   7   64.52    6.71
   2  12  -7   62.50    7.46
   2  12  -7   50.78    7.48
   2  12  -6    3.35    1.05
  -2 -12   6    3.36    1.60
   2  12  -6    2.08    1.58
  -2 -12   6    2.43    1.15
   2  12  -6    0.65    2.21
   2  12  -6    1.05    2.33
   2  12  -5    0.40    0.87
   2  12  -5    1.80    1.67
  -2 -12   5    3.07    1.63
  -2 -12   5    0.35    1.29
   2  12  -5    1.62    2.13
   2  12  -5    3.37    2.27
   2  12  -4   10.32    1.60
  -2 -12   4    7.84    1.84
   2  12  -4   10.90    2.13
  -2 -12   4    9.96    2.03
   2  12  -4   13.61    2.74
   2  12  -3    2.53    1.60
   2  12  -3    5.85    2.32
  -2 -12   3    2.12    1.56
   2  12  -3    2.44    2.01
   2  12  -2   73.29    7.29
  -2 -12   2   64.05    7.58
   2  12  -2   75.09    7.77
   2  12  -2   65.10    8.26
  -2 -12   2   72.32    7.92
   2  12  -2   60.31    7.94
   2  12  -1    2.04    0.72
  -2 -12   1    1.87    1.27
   2  12  -1    1.91    1.94
   2  12  -1    0.27    1.49
   2  12   0    4.18    0.91
   2  12   0    6.66    2.15
   2  12   1    3.69    0.85
  -2 -12  -1    1.26    1.61
   2  12   1    2.72    1.44
  -2 -12  -1    1.40    1.29
  -2 -12  -2    1.82    0.63
   2  12   2    1.37    0.64
  -2 -12  -2    0.17    1.10
   2  12   2    1.22    1.21
   2  12   3   53.55    5.00
  -2 -12  -3   44.97    4.88
  -2 -12  -3   45.53    5.72
   2  12   3   39.19    5.85
   2  12   3   47.88    5.35
  -2 -12  -3   46.36    5.28
   2  12   4    4.33    1.05
  -2 -12  -4    3.35    0.68
  -2 -12  -4    2.83    1.82
  -2 -12  -4    2.17    1.28
   2  12   4    4.23    1.33
   2  12   5  102.05    8.12
  -2 -12  -5   96.06    7.95
   2  12   5   78.71    7.27
  -2 -12  -5   77.36    7.20
  -2 -12  -6   38.77    3.98
   2  12   6   41.54    4.51
  -2 -12  -6   39.67    4.45
  -2 -12  -6   49.54    5.23
   2  12   6   31.23    4.80
  -2 -12  -7   15.09    1.59
   2  12   7   11.99    2.11
  -2 -12  -7   14.62    2.13
  -2 -12  -7   14.62    2.88
   2  12   7   17.44    2.80
   2  12   7   13.53    1.84
  -2 -12  -8   60.44    5.93
   2  12   8   55.07    6.41
  -2 -12  -8   54.67    6.39
  -2 -12  -8   66.86    7.13
   2  12   8   55.16    6.82
   2  12   8   60.10    6.14
  -2 -12  -9   61.96    6.00
  -2 -12  -9   60.80    6.42
   2  12   9   62.74    6.47
   2  12   9   49.06    6.70
  -2 -12  -9   58.33    7.07
   2  12   9   54.88    6.09
  -2 -12 -10  244.95   21.80
  -2 -12 -10  206.34   22.00
   2  12  10  222.08   22.10
  -2 -12 -10  242.54   22.84
   2  12  10  179.81   22.34
   2  12  10  207.09   21.79
  -2 -12 -11    5.84    1.19
   2  12  11    5.60    1.61
  -2 -12 -11    8.57    1.56
  -2 -12 -11    6.20    2.53
   2  12  11    5.79    2.02
   2  12  11    7.32    1.39
  -2 -12 -12   34.57    4.14
   2  12  12   35.69    4.14
  -2 -12 -12   34.28    4.97
  -2 -12 -12   36.85    4.00
   2  12  13    6.27    1.32
  -2 -12 -13    1.83    1.20
   2  12  13    3.83    1.61
  -2 -12 -14    1.74    1.08
   2  12  14    1.41    1.06
   2  12  14    1.90    1.97
   2  12  14    3.12    1.58
  -2 -12 -14    1.57    0.96
  -2 -12 -15   -0.14    0.93
   2  12  15    1.14    1.04
  -2 -12 -15    1.33    2.40
   2  12  15    2.32    2.20
   2  12  15    2.39    1.73
  -2 -12 -15   -0.83    1.08
   2  12  16    7.41    1.52
  -2 -12 -16    6.69    1.44
   2  12  16   11.18    2.71
  -2 -12 -16    6.64    2.51
   2  12  16    5.39    2.29
  -2 -12 -16    3.75    1.42
  -2 -12 -17   13.01    1.80
   2  12  17   11.11    2.84
  -2 -12 -17    8.97    2.82
  -2 -12 -17    7.65    1.99
  -2 -12 -18   11.07    1.98
  -2 -12 -18   12.25    1.69
  -2 -12 -18   11.85    1.83
  -2 -12 -18    6.95    2.50
  -2 -12 -18   13.68    1.87
  -2 -12 -18    8.66    2.17
   2  13  -5    0.95    0.86
   2  13  -5    2.59    1.71
  -2 -13   5    2.14    1.39
  -2 -13   5    0.18    1.19
   2  13  -5    2.43    2.29
   2  13  -5    5.05    2.36
   2  13  -4    0.90    0.93
   2  13  -4    2.52    1.58
  -2 -13   4    0.84    1.42
  -2 -13   4    1.76    1.55
   2  13  -4    1.04    2.12
   2  13  -4    0.34    2.46
   2  13  -3    2.40    0.84
   2  13  -3    1.77    1.47
  -2 -13   3    0.25    1.66
   2  13  -3    4.15    2.22
   2  13  -2   30.50    3.46
  -2 -13   2   31.29    3.98
  -2 -13   2   32.91    4.28
   2  13  -2   28.36    4.45
   2  13  -2   28.27    4.26
   2  13  -1    1.99    0.82
   2  13  -1   -0.21    1.48
  -2 -13   1    3.14    1.47
  -2 -13   1    1.64    1.73
   2  13  -1   -0.34    2.07
   2  13  -1    1.16    1.90
   2  13   0    1.96    0.84
   2  13   0    4.61    1.61
  -2 -13   0    2.31    1.31
  -2 -13   0    4.34    1.86
   2  13   0    2.64    2.28
   2  13   0    3.24    1.90
   2  13   1   25.23    2.90
   2  13   1   25.11    4.22
  -2 -13  -1   28.48    3.42
  -2 -13  -2    1.27    0.56
   2  13   2   -0.17    0.58
   2  13   2    1.27    1.95
   2  13   3   -0.10    0.82
  -2 -13  -3    1.35    0.60
  -2 -13  -3   -0.35    1.28
   2  13   4    9.36    1.77
  -2 -13  -4   12.61    1.52
   2  13   4   13.81    2.15
  -2 -13  -4   11.22    1.98
   2  13   5    2.12    1.09
  -2 -13  -5    1.02    0.58
  -2 -13  -5    2.20    2.16
  -2 -13  -5    0.97    1.22
   2  13   5    0.68    1.26
   2  13   6  220.66   22.08
  -2 -13  -6  221.43   22.72
  -2 -13  -6  216.64   22.24
   2  13   6  229.43   22.32
  -2 -13  -7   14.94    1.63
   2  13   7   16.58    2.32
  -2 -13  -7   11.59    2.06
  -2 -13  -7   17.41    2.99
  -2 -13  -8   30.97    3.15
   2  13   8   29.91    3.77
  -2 -13  -8   34.30    3.72
  -2 -13  -8   31.10    4.41
   2  13   8   27.31    3.36
  -2 -13  -9    0.61    0.39
   2  13   9   -0.50    1.23
  -2 -13  -9   -0.30    1.03
  -2 -13  -9    1.24    2.09
   2  13   9    0.58    0.82
   2  13  10    2.16    1.38
  -2 -13 -10   -0.29    0.80
  -2 -13 -10    0.29    0.59
   2  13  10    0.25    0.80
   2  13  11    3.23    1.34
  -2 -13 -11    4.23    1.31
  -2 -13 -11    4.54    1.05
   2  13  11    4.38    1.13
  -2 -13 -12   34.33    4.52
   2  13  12   39.15    4.68
   2  13  12   30.67    5.05
  -2 -13 -13    4.95    1.41
   2  13  13    6.23    1.53
  -2 -13 -13    7.41    2.54
   2  13  13    4.34    1.99
  -2 -13 -14    5.86    1.41
   2  13  14    3.68    1.33
  -2 -13 -14    5.69    2.50
   2  13  14    1.63    1.90
   2  13  14    2.69    1.58
  -2 -13 -14    3.33    1.17
   2  13  15   87.99    8.35
  -2 -13 -15   79.16    8.28
  -2 -13 -15   83.95    9.31
   2  13  15   75.66    8.99
   2  13  15   89.66    8.78
  -2 -13 -15   63.59    8.17
   2  13  16    1.64    1.12
  -2 -13 -16    3.02    1.14
  -2 -13 -16    1.05    2.09
   2  13  16    2.10    2.01
  -2 -13 -16    2.79    1.21
   2  13  16    1.03    1.93
   2  13  17    7.51    1.55
  -2 -13 -17    5.40    1.47
  -2 -13 -17    9.77    2.80
   2  13  17    8.89    2.67
   2  13  17    6.35    2.51
  -2 -13 -17    4.85    1.52
   2  14  -4    8.28    1.41
   2  14  -4    8.59    2.08
  -2 -14   4    6.34    1.72
  -2 -14   4    5.95    2.10
   2  14  -4   12.02    3.03
   2  14  -4    2.20    2.36
   2  14  -3   85.04    8.74
  -2 -14   3   84.11    9.12
   2  14  -3   89.49    9.26
  -2 -14   3   78.04    9.22
   2  14  -3   96.60    9.90
   2  14  -3   70.77    9.55
   2  14  -2    4.05    1.76
  -2 -14   2    7.54    1.78
   2  14  -2    5.71    2.56
  -2 -14   2    6.30    1.96
   2  14  -1   -0.11    0.78
   2  14  -1   -0.44    1.41
  -2 -14   1   -0.41    1.41
   2  14  -1   -0.35    2.41
  -2 -14   1   -0.85    1.95
   2  14  -1    1.26    2.35
   2  14   0    2.79    0.95
   2  14   0    6.36    1.88
  -2 -14   0    6.27    1.63
   2  14   0    3.81    2.13
  -2 -14   0    3.14    1.87
   2  14   0    0.88    2.00
   2  14   1    9.12    1.30
  -2 -14  -1    5.83    2.10
   2  14   1    9.28    2.63
   2  14   1    4.74    1.76
  -2 -14  -1    6.10    1.74
   2  14   2   16.26    2.09
  -2 -14  -2   15.48    1.98
  -2 -14  -2   12.35    2.88
   2  14   2   25.04    3.45
  -2 -14  -2   15.57    2.48
   2  14   2   21.51    2.72
   2  14   3    2.52    0.97
  -2 -14  -3    3.12    0.78
   2  14   3    3.00    2.23
  -2 -14  -3    5.95    1.69
  -2 -14  -4    8.62    1.25
   2  14   4   13.54    1.81
  -2 -14  -4    9.81    2.53
   2  14   4   11.28    2.71
   2  14   5    4.02    1.30
  -2 -14  -5    3.74    0.73
  -2 -14  -5    2.66    2.02
   2  14   5    1.10    1.36
  -2 -14  -6   39.84    4.15
   2  14   6   42.16    4.46
  -2 -14  -6   34.52    5.13
   2  14   6   41.78    5.28
   2  14   6   37.36    4.68
  -2 -14  -6   40.39    4.63
   2  14   7   36.61    3.60
   2  14   7   30.54    4.37
   2  14   7   25.72    3.77
  -2 -14  -7   30.31    3.81
  -2 -14  -8    2.27    0.52
   2  14   8    3.48    1.34
  -2 -14  -8    2.58    1.17
   2  14   8    2.95    1.81
  -2 -14  -9    2.07    0.46
  -2 -14  -9    3.33    1.36
   2  14   9    2.73    1.51
   2  14   9    0.88    1.64
  -2 -14  -9    4.25    2.26
   2  14   9    1.18    1.01
  -2 -14 -10   10.85    1.21
  -2 -14 -10    9.32    1.85
   2  14  10    9.39    1.95
  -2 -14 -10   11.95    2.80
   2  14  10    6.80    2.26
   2  14  10    8.92    1.52
  -2 -14 -11   21.73    2.33
  -2 -14 -11   19.88    2.72
   2  14  11   16.61    2.81
  -2 -14 -11   24.18    3.92
   2  14  11   17.99    3.31
   2  14  11   20.17    2.51
  -2 -14 -12   14.25    1.83
   2  14  12   12.22    2.13
  -2 -14 -12   12.71    2.02
  -2 -14 -12   14.20    3.34
   2  14  12   10.51    2.65
   2  14  12   12.48    1.91
  -2 -14 -13   20.62    2.51
   2  14  13   18.72    2.76
  -2 -14 -13   17.89    2.59
  -2 -14 -13   23.40    3.94
   2  14  13   20.03    3.30
   2  14  14   35.02    4.36
  -2 -14 -14   33.98    4.21
   2  14  14   31.26    4.96
  -2 -14 -14   44.69    5.61
   2  14  14   46.25    4.57
  -2 -14 -15    9.44    1.69
  -2 -14 -15    5.45    1.58
   2  14  15    8.40    1.70
   2  14  15    7.24    2.37
  -2 -14 -15   10.87    2.97
   2  14  15    6.98    2.08
   2  14  16   12.44    2.17
  -2 -14 -16   14.77    2.14
  -2 -14 -16   13.38    3.07
   2  14  16   17.47    3.22
  -2 -14 -16   15.78    2.23
   2  14  16   14.07    2.66
   2  15  -2   15.85    2.11
  -2 -15   2   16.19    2.53
   2  15  -2   12.03    2.71
   2  15  -2   15.59    3.30
  -2 -15   2   12.71    2.82
   2  15  -2   20.93    3.51
   2  15  -1    0.69    1.52
  -2 -15   1    0.21    1.27
  -2 -15   1    0.59    1.96
   2  15  -1    0.37    2.20
   2  15   0    0.12    0.75
   2  15   0   -0.90    1.54
  -2 -15   0    0.21    1.41
  -2 -15   0    0.30    2.02
   2  15   0    3.67    2.53
   2  15   0    1.59    2.08
   2  15   1   22.93    2.54
  -2 -15  -1   20.72    3.35
   2  15   1   17.32    3.74
   2  15   1   18.11    3.01
  -2 -15  -1   18.09    2.94
   2  15   2   -0.25    0.80
  -2 -15  -2    0.54    0.68
  -2 -15  -2    0.58    2.02
   2  15   2   -1.07    2.15
   2  15   2   -1.05    1.44
  -2 -15  -2    0.20    1.40
   2  15   3    0.29    1.03
  -2 -15  -3    1.39    0.67
  -2 -15  -3    1.79    1.63
   2  15   3    0.36    2.38
  -2 -15  -3    2.18    1.50
   2  15   3    2.87    1.58
  -2 -15  -4    1.88    0.68
   2  15   4    1.98    1.27
   2  15   4    6.01    2.44
   2  15   4    1.00    1.41
  -2 -15  -4    4.19    1.57
   2  15   5   11.07    1.83
  -2 -15  -5    9.22    1.30
  -2 -15  -5   11.75    2.55
  -2 -15  -5   10.74    1.97
  -2 -15  -6   44.97    4.59
   2  15   6   44.25    4.94
  -2 -15  -6   42.52    5.72
   2  15   6   35.26    5.56
  -2 -15  -7    4.28    0.74
   2  15   7    5.37    1.33
   2  15   7    3.29    1.56
   2  15   7    5.17    2.13
  -2 -15  -7    7.65    2.27
  -2 -15  -8   90.76    9.58
   2  15   8   95.18    9.69
  -2 -15  -8   90.04   10.22
   2  15   8   91.60   10.16
   2  15   8   89.28    9.37
  -2 -15  -9   34.03    3.46
   2  15   9   36.38    4.16
  -2 -15  -9   26.36    3.88
  -2 -15  -9   38.32    4.93
   2  15   9   30.85    4.63
  -2 -15 -10   48.16    4.70
   2  15  10   51.10    5.43
  -2 -15 -10   43.71    5.19
  -2 -15 -10   55.11    6.24
   2  15  10   36.23    5.63
   2  15  10   37.78    4.94
  -2 -15 -11    7.46    0.95
   2  15  11   10.54    1.92
  -2 -15 -11    4.52    1.44
   2  15  11    6.27    2.28
  -2 -15 -11    5.98    2.93
   2  15  11    6.34    1.29
  -2 -15 -12    5.30    1.01
   2  15  12    5.56    1.65
  -2 -15 -12    2.71    1.39
  -2 -15 -12    4.64    2.96
   2  15  12    3.20    2.05
   2  15  12    4.40    1.22
  -2 -15 -13    0.75    1.00
   2  15  13    2.10    1.45
  -2 -15 -13    3.49    1.30
  -2 -15 -13    1.99    2.62
   2  15  13    2.96    2.16
  -2 -15 -14   14.18    2.28
   2  15  14   16.83    2.36
  -2 -15 -14   17.28    3.74
   2  15  14    9.53    2.90
  -2 -15 -15    5.36    1.41
  -2 -15 -15    3.75    1.40
   2  15  15    4.87    1.43
   2  15  15    3.87    2.40
  -2 -15 -15    5.93    2.88
   2  15  15    6.81    1.83
  -2 -15 -16   53.80    5.79
   2  15  16   49.18    5.75
   2  15  16   47.51    6.58
  -2 -15 -16   50.13    6.70
  -2 -15 -16   48.82    5.81
   2  15  16   69.45    6.32
   2  16   0    4.00    1.86
  -2 -16   0   -0.22    1.50
  -2 -16   0   -1.84    2.25
   2  16   0    0.76    2.22
   2  16   0    1.37    2.12
   2  16   1    2.48    1.13
  -2 -16  -1    4.74    1.60
   2  16   1    3.89    1.58
  -2 -16  -1   -0.61    2.18
   2  16   1    3.77    2.45
   2  16   1    2.91    2.34
   2  16   2   -0.44    0.96
  -2 -16  -2   -0.30    2.09
   2  16   2    0.38    2.39
   2  16   2    0.89    1.63
  -2 -16  -2    0.64    1.51
   2  16   3   17.58    2.54
  -2 -16  -3   19.01    2.16
  -2 -16  -3   13.93    3.04
   2  16   3   14.87    3.50
   2  16   3   17.55    2.87
  -2 -16  -3   17.18    2.76
   2  16   4    7.12    1.77
  -2 -16  -4    4.77    0.97
   2  16   4    7.42    2.67
   2  16   4    6.33    1.80
  -2 -16  -4    8.46    1.89
  -2 -16  -5    3.34    0.78
   2  16   5    3.84    1.57
   2  16   5    2.93    2.28
  -2 -16  -5    4.21    2.56
   2  16   5    2.68    1.42
  -2 -16  -5    0.98    1.38
   2  16   6   12.32    2.09
  -2 -16  -6   12.16    1.53
  -2 -16  -6   10.63    2.76
  -2 -16  -6   10.11    1.97
   2  16   6   13.19    2.26
   2  16   7   -0.45    1.15
  -2 -16  -7    0.20    0.55
  -2 -16  -7   -0.37    1.22
  -2 -16  -7    1.67    2.14
   2  16   7    1.03    2.02
  -2 -16  -8   35.03    3.52
  -2 -16  -8   36.03    4.14
   2  16   8   21.70    4.39
  -2 -16  -8   42.33    5.10
   2  16   8   27.05    3.83
   2  16   9    5.73    1.67
   2  16   9    7.57    2.58
  -2 -16  -9    2.47    2.43
   2  16   9    7.02    1.42
   2  16  10   -0.33    2.05
  -2 -16 -10   -1.10    2.40
   2  16  10   -0.20    1.37
  -2 -16 -11    2.72    0.55
   2  16  11    1.32    2.38
  -2 -16 -11    0.17    1.22
   2  16  11    0.60    1.44
  -2 -16 -12    9.73    1.23
  -2 -16 -12   14.33    3.31
   2  16  12    8.33    2.59
   2  16  12   11.91    2.16
  -2 -16 -12   10.91    1.83
  -2 -16 -13   14.58    1.76
  -2 -16 -13   14.75    3.43
   2  16  13   10.87    2.92
  -2 -16 -13   13.00    2.15
   2  16  13    9.88    2.24
  -2 -16 -14    1.26    2.83
   2  16  14    0.35    2.00
  -2 -16 -14    0.81    1.08
   2  16  14    0.20    1.44
   2  17   2    0.17    1.23
  -2 -17  -2    2.50    2.34
   2  17   2    3.54    2.61
   2  17   2    2.56    1.75
  -2 -17  -2    1.32    1.44
   2  17   3    1.38    1.36
  -2 -17  -3    2.56    0.88
  -2 -17  -3    4.15    2.28
   2  17   3    4.71    2.65
   2  17   3    4.55    1.82
  -2 -17  -3    1.73    1.41
   2  17   4   -0.21    1.28
  -2 -17  -4    1.08    0.68
  -2 -17  -4    0.33    1.95
   2  17   4    3.91    2.68
   2  17   4    1.11    1.64
  -2 -17  -4    1.48    1.53
  -2 -17  -5    9.59    1.47
   2  17   5   12.79    2.16
   2  17   5   18.58    3.65
   2  17   5   12.37    2.20
  -2 -17  -5   14.24    2.24
   2  17   6    8.31    1.82
  -2 -17  -6    9.16    1.22
  -2 -17  -6   10.99    2.90
   2  17   6    5.74    2.00
  -2 -17  -6    4.42    1.85
   2  17   7    3.01    1.46
  -2 -17  -7    5.84    1.00
  -2 -17  -7    1.40    2.43
   2  17   7    7.22    2.83
  -2 -17  -7    2.17    1.54
   2  17   7    7.23    1.80
  -2 -17  -8    1.26    0.60
   2  17   8    1.31    1.18
   2  17   8   -0.21    1.41
  -2 -17  -8   -0.19    1.12
   2  17   8    3.17    2.52
  -2 -17  -8    2.50    2.40
  -2 -17  -9    5.58    0.88
  -2 -17  -9    5.59    1.63
   2  17   9    6.61    1.83
  -2 -17  -9    5.48    2.60
   2  17   9    8.32    2.54
   2  17   9    5.76    1.39
  -2 -17 -10    6.92    1.82
   2  17  10    6.57    2.49
  -2 -17 -10    9.48    2.78
   2  17  10    8.76    1.65
  -2 -17 -11    7.89    2.95
   2  17  11    5.84    2.39
  -2 -17 -12   10.87    1.25
  -2 -17 -12   12.48    3.36
   2  17  12    6.58    2.63
   2  17  12    7.97    2.05
  -2 -17 -13    0.45    0.50
   2  17  13    1.41    1.89
  -2 -17 -13    1.26    2.48
   2  17  13    0.65    1.47
   2  18   6    6.49    1.77
  -2 -18  -6    4.74    0.93
   2  18   6    7.74    2.77
  -2 -18  -6    0.36    2.46
   2  18   6    4.47    1.69
  -2 -18  -6    7.44    1.85
   2  18   7    1.31    1.37
  -2 -18  -7    2.26    0.76
  -2 -18  -7    3.31    2.49
   2  18   7    2.24    1.56
  -2 -18  -7    2.06    1.32
  -2 -18  -8    1.74    0.73
   2  18   8    0.82    1.24
   2  18   8    3.33    2.39
   2  18   8    0.22    1.45
  -2 -18  -8   -0.20    1.40
   2  18   9    1.22    1.21
  -2 -18  -9    0.86    0.61
   2  18   9   -1.57    1.62
  -2 -18  -9    1.18    1.29
   2  18   9   -0.36    2.34
  -2 -18  -9    0.76    2.43
  -2 -18 -10    1.14    0.53
   2  18  10    0.68    1.54
  -2 -18 -10    1.34    1.41
   2  18  10    0.72    2.24
  -2 -18 -10   -0.78    2.49
   2  18  10    0.72    1.16
   3 -16 -10   -0.25    1.61
   3 -16 -10    0.77    1.00
  -3  16  10    0.49    1.21
   3 -16 -10    1.22    2.44
  -3  16  10    2.30    2.41
  -3  16  10   -1.40    1.78
   3 -16  -9    8.13    2.12
  -3  16   9   11.10    1.79
   3 -16  -9    6.64    1.50
   3 -16  -9   11.72    3.35
  -3  16   9    5.89    2.60
  -3  16   9    3.21    1.85
   3 -16  -8   13.27    2.45
  -3  16   8    9.13    1.85
   3 -16  -8   10.07    1.72
   3 -16  -8   11.74    3.06
  -3  16   8    2.51    2.49
  -3  16   8    9.69    2.23
   3 -16  -7    6.67    1.70
  -3  16   7    1.81    1.68
  -3  16   7    3.47    2.46
   3 -16  -7    2.24    2.35
   3 -16  -7    6.20    1.48
  -3  16   7    6.83    1.64
   3 -16  -6    7.20    1.70
  -3  16   6    7.59    2.25
  -3  16   6    6.45    2.53
   3 -16  -6   14.26    3.08
  -3  16   6    8.96    1.98
   3 -16  -5   14.75    1.90
  -3  16   5    7.07    2.33
   3 -16  -5   10.65    2.82
  -3  16   5    8.32    2.93
   3 -16  -5    9.82    1.95
   3 -16  -4   36.28    3.85
   3 -16  -4   28.02    4.81
  -3  16   4   32.27    4.68
  -3  16   4   30.60    4.23
   3 -16  -4   31.85    4.05
   3 -16  -3    3.56    2.16
  -3  16   3    3.58    2.03
  -3  16   3    2.56    1.67
   3 -16  -3    0.99    1.40
  -3  16   2   15.21    2.94
  -3  16   2   11.73    2.64
   3 -16  -2    9.63    2.57
  -3  16   2    7.26    2.08
   3 -16  -2    8.27    2.03
   3 -16  -1   24.35    2.79
  -3  16   1   21.18    3.31
   3 -16  -1   16.96    3.08
  -3  16   1   17.16    3.68
   3 -16  -1   19.00    3.53
   3 -15 -12   22.30    3.12
  -3  15  12   25.75    2.47
   3 -15 -12   24.72    3.84
  -3  15  12   17.13    3.65
  -3  15  12   17.73    3.13
   3 -15 -11   69.23    6.88
  -3  15  11   66.08    6.33
   3 -15 -11   50.95    6.06
  -3  15  11   56.63    7.32
  -3  15  11   54.28    6.84
   3 -15 -10    4.38    1.93
  -3  15  10    5.39    1.40
   3 -15 -10    3.56    1.17
  -3  15  10    5.70    2.48
   3 -15 -10    6.56    2.81
  -3  15  10    5.49    2.09
   3 -15  -9    1.88    1.75
   3 -15  -9    0.51    0.91
  -3  15   9    0.91    1.15
  -3  15   9   -0.73    2.53
   3 -15  -9   -0.77    2.49
  -3  15   9    1.04    1.60
   3 -15  -8   23.50    3.39
  -3  15   8   24.46    3.10
   3 -15  -8   23.77    2.96
   3 -15  -8   23.33    4.07
  -3  15   8   28.87    4.17
  -3  15   8   20.54    3.50
   3 -15  -7   63.89    6.04
   3 -15  -7   46.30    5.47
  -3  15   7   47.96    5.56
   3 -15  -7   49.87    6.44
  -3  15   7   42.47    6.30
  -3  15   7   52.05    5.92
   3 -15  -6   23.16    2.80
  -3  15   6   17.36    2.89
  -3  15   6   14.77    3.35
   3 -15  -6   21.51    3.58
  -3  15   6   15.94    2.47
   3 -15  -6   15.56    2.45
   3 -15  -5    1.43    1.21
  -3  15   5    0.76    1.66
   3 -15  -5    5.98    2.47
  -3  15   5    0.64    2.06
  -3  15   5   -0.18    1.35
   3 -15  -5    1.85    1.35
   3 -15  -4    2.67    1.07
  -3  15   4    2.72    1.68
  -3  15   4   -0.63    2.12
   3 -15  -4    1.29    2.02
   3 -15  -3   16.55    2.00
  -3  15   3    9.42    2.61
   3 -15  -3   16.11    2.99
  -3  15   3   10.89    2.76
   3 -15  -3    9.59    2.01
   3 -15  -2   10.75    1.77
  -3  15   2   13.06    2.67
   3 -15  -2   10.44    2.84
   3 -15  -2   11.43    2.19
  -3  15   2   14.03    2.32
  -3  15   1   -0.29    1.88
   3 -15  -1    1.53    2.15
  -3  15   1    1.57    1.96
  -3  15   1    2.36    1.76
   3 -15  -1    2.26    1.50
   3 -15   0   23.85    3.42
   3 -15   0   27.26    3.07
  -3  15   0   28.67    3.83
  -3  15   0   19.69    3.75
   3 -15   0   20.35    3.71
  -3  15   0   24.38    3.42
  -3  15  -1    8.65    2.15
   3 -15   1    4.89    1.18
   3 -15   1    4.44    2.03
  -3  15  -1   -0.33    1.98
   3 -15   1    3.74    1.59
  -3  15  -1    5.73    2.02
  -3  15  -2    4.86    1.82
   3 -15   2   -0.28    0.89
   3 -15   2   -1.13    1.58
  -3  15  -2    3.07    1.85
   3 -15   2    1.15    1.96
  -3  15  -2    1.67    2.16
   3 -14 -13    1.28    1.65
   3 -14 -13    2.05    0.69
  -3  14  13    3.32    2.88
   3 -14 -13    3.32    2.48
  -3  14  13    4.42    2.34
   3 -14 -12    2.49    1.63
  -3  14  12    4.74    1.16
   3 -14 -12    2.88    0.82
   3 -14 -12    2.96    2.41
  -3  14  12    2.39    1.88
   3 -14 -11   24.66    3.25
   3 -14 -11   17.87    2.27
  -3  14  11   18.03    2.52
   3 -14 -11   26.98    4.10
  -3  14  11   21.51    3.96
  -3  14  11   18.95    3.22
   3 -14 -10    0.71    1.61
  -3  14  10    3.93    1.11
   3 -14 -10    1.33    0.87
  -3  14  10    6.43    2.71
   3 -14 -10    2.97    2.54
  -3  14  10    1.35    1.80
   3 -14  -9    0.92    1.50
   3 -14  -9   -0.11    0.84
  -3  14   9    1.09    1.06
   3 -14  -9    1.10    2.66
  -3  14   9    1.44    2.31
  -3  14   9    0.26    1.56
   3 -14  -8    8.48    2.05
   3 -14  -8    7.21    1.41
  -3  14   8    7.23    1.56
  -3  14   8    7.22    2.53
   3 -14  -8    7.62    2.64
  -3  14   8    8.49    2.03
   3 -14  -7   12.98    2.31
  -3  14   7   11.75    1.95
   3 -14  -7   10.88    1.88
  -3  14   7   12.61    2.79
   3 -14  -7   12.22    3.00
  -3  14   7   14.20    2.27
   3 -14  -6    0.42    1.42
  -3  14   6    2.83    1.67
   3 -14  -6    2.77    2.32
  -3  14   6   -0.63    1.93
  -3  14   6    2.03    1.27
   3 -14  -6    2.47    1.16
   3 -14  -5    5.85    1.51
  -3  14   5    2.85    1.74
   3 -14  -5    0.98    1.98
  -3  14   5    0.62    1.98
  -3  14   5    1.66    1.20
   3 -14  -5    5.32    1.42
  -3  14   4   -0.51    1.56
   3 -14  -4    1.03    1.04
   3 -14  -4    2.19    2.05
  -3  14   4   -0.61    1.89
  -3  14   4    1.75    1.31
   3 -14  -4    1.98    1.25
  -3  14   3    4.80    1.92
   3 -14  -3    1.38    0.99
   3 -14  -3    3.31    2.06
  -3  14   3    2.68    2.02
  -3  14   3    4.04    1.46
   3 -14  -2    5.70    1.32
  -3  14   2    8.78    2.15
  -3  14   2    5.91    2.27
   3 -14  -2    4.38    2.22
   3 -14  -1   37.13    3.83
   3 -14  -1   32.52    4.08
  -3  14   1   28.85    4.48
   3 -14  -1   26.96    4.42
  -3  14   1   30.33    4.10
  -3  14   0    1.51    2.04
   3 -14   0    0.87    1.78
   3 -14   0    3.43    1.59
  -3  14   0    5.89    1.67
   3 -14   1    2.45    1.02
  -3  14  -1    3.67    1.91
  -3  14  -1    4.34    2.08
   3 -14   1    3.12    1.86
  -3  14  -1    4.80    1.68
   3 -14   1    2.30    1.57
   3 -14   2    5.05    1.20
  -3  14  -2    3.81    1.89
   3 -14   2    1.68    1.86
  -3  14  -2    6.99    2.66
  -3  14  -2    3.84    1.81
   3 -14   2    4.75    1.71
  -3  14  -3    0.98    1.58
   3 -14   3    0.97    0.90
   3 -14   3    0.55    1.83
  -3  14  -3    1.60    2.21
   3 -14   3    1.11    1.49
  -3  14  -3    0.70    1.78
  -3  14  -4    2.32    1.48
   3 -14   4    0.42    1.01
   3 -14   4    1.36    1.57
  -3  14  -4    2.63    1.76
  -3  14  -4   -0.65    1.47
   3 -14   4    1.11    1.80
  -3  13  14    0.42    0.57
   3 -13 -14    1.16    0.46
   3 -13 -14   -0.70    2.33
  -3  13  14    1.66    2.70
   3 -13 -14    2.68    1.86
  -3  13  14    1.35    1.95
   3 -13 -13    6.70    2.23
  -3  13  13    6.24    1.02
  -3  13  13    8.95    2.78
   3 -13 -13    3.54    2.53
  -3  13  13    6.34    2.36
   3 -13 -12    9.03    2.21
   3 -13 -12    7.75    1.13
   3 -13 -12    8.53    2.74
  -3  13  12    6.41    2.68
  -3  13  12   10.19    2.48
   3 -13 -11   13.89    2.77
  -3  13  11   18.78    2.15
   3 -13 -11   16.01    1.95
   3 -13 -11   14.51    3.31
  -3  13  11    8.55    3.02
  -3  13  11   16.05    3.02
   3 -13 -10   21.05    3.00
  -3  13  10   19.74    2.34
   3 -13 -10   15.35    2.08
  -3  13  10   16.82    3.57
  -3  13  10   19.20    3.12
   3 -13  -9   50.49    5.17
  -3  13   9   42.14    4.56
   3 -13  -9   37.86    4.44
  -3  13   9   40.95    5.54
   3 -13  -9   43.78    5.63
  -3  13   9   46.01    5.27
   3 -13  -8   67.65    7.34
  -3  13   8   72.26    6.95
   3 -13  -8   65.45    6.83
  -3  13   8   53.97    7.63
   3 -13  -8   58.98    7.77
  -3  13   8   56.41    7.30
   3 -13  -7    2.32    1.47
   3 -13  -7    0.97    1.02
  -3  13   7    1.06    1.05
  -3  13   7   -0.32    1.94
   3 -13  -7    1.70    2.16
  -3  13   7    2.46    1.58
   3 -13  -6   47.41    4.89
  -3  13   6   39.13    4.46
   3 -13  -6   41.54    4.41
   3 -13  -6   44.57    5.45
  -3  13   6   40.55    5.25
  -3  13   6   24.52    4.47
   3 -13  -5    5.71    1.85
  -3  13   5    4.93    1.88
   3 -13  -5    5.76    2.34
  -3  13   5    7.46    2.27
  -3  13   5    7.97    1.69
   3 -13  -5   10.95    1.63
   3 -13  -4   80.11    7.96
  -3  13   4   68.05    8.10
  -3  13   4   61.92    8.24
  -3  13   4   72.53    7.80
   3 -13  -4   76.35    7.83
   3 -13  -3    1.73    0.92
  -3  13   3    0.75    1.51
  -3  13   3    1.41    1.95
   3 -13  -3   -0.33    1.19
  -3  13   3    1.01    1.18
   3 -13  -2    4.25    1.11
  -3  13   2    7.44    1.99
  -3  13   2    3.07    1.96
   3 -13  -2    2.94    1.36
  -3  13   2    3.05    1.55
   3 -13  -1   12.24    1.78
  -3  13   1   16.13    2.62
  -3  13   1   11.27    2.50
  -3  13   1   11.68    2.23
   3 -13   0    7.48    1.32
  -3  13   0    4.32    1.90
  -3  13   0    8.80    2.30
   3 -13   0    7.44    1.73
  -3  13  -1    0.29    1.80
  -3  13  -1    0.21    1.47
   3 -13   1    0.79    1.41
  -3  13  -2   15.59    2.62
  -3  13  -2   14.57    2.98
   3 -13   2   16.88    3.06
  -3  13  -2   16.30    2.58
   3 -13   2   13.40    2.48
   3 -13   3    7.20    1.46
  -3  13  -3    5.50    1.85
   3 -13   3    6.82    2.14
  -3  13  -3    9.89    2.47
  -3  13  -3    7.58    1.90
   3 -13   3   10.42    1.99
  -3  13  -4   -0.64    1.20
   3 -13   4   -0.27    0.93
  -3  13  -4    3.00    2.11
   3 -13   4    0.26    1.55
   3 -13   4    1.53    1.63
  -3  13  -4    1.61    1.81
  -3  13  -5   60.82    7.99
   3 -13   5   88.33    7.93
   3 -13   5   65.48    8.10
   3 -13   5   75.88    8.39
  -3  13  -5   64.39    8.43
  -3  13  -5   76.14    8.31
  -3  13  -6   27.17    3.83
   3 -13   6   35.97    3.80
   3 -13   6   28.75    4.05
  -3  13  -6   40.36    4.36
   3 -13   6   26.43    3.98
  -3  13  -6   25.67    4.37
   3 -12 -15   -0.34    2.05
   3 -12 -15    1.43    1.07
   3 -12 -15    1.38    1.84
   3 -12 -14   10.43    2.98
  -3  12  14   13.92    3.13
   3 -12 -14   17.42    2.99
   3 -12 -14   13.21    2.08
   3 -12 -13    4.04    0.71
  -3  12  13    4.89    0.80
   3 -12 -13    2.37    2.42
  -3  12  13    5.19    2.94
  -3  12  13    8.02    2.36
   3 -12 -13    5.60    1.92
   3 -12 -12    2.70    1.87
   3 -12 -12    3.69    0.66
  -3  12  12    2.07    0.73
  -3  12  12    3.54    2.68
   3 -12 -12    3.73    2.25
  -3  12  12    4.18    2.06
   3 -12 -11    7.29    2.02
   3 -12 -11    8.13    2.68
  -3  12  11    8.94    2.34
   3 -12 -10    2.88    1.51
  -3  12  10    0.41    0.88
   3 -12 -10    1.71    0.70
   3 -12 -10    4.38    2.59
  -3  12  10    1.11    2.25
  -3  12  10    3.42    1.97
   3 -12  -9   24.78    3.24
   3 -12  -9   20.96    2.47
  -3  12   9   20.83    2.62
  -3  12   9   29.14    4.10
   3 -12  -9   22.61    3.71
  -3  12   9   16.73    3.23
   3 -12  -8  105.40   10.09
  -3  12   8   94.32    9.62
   3 -12  -8   89.15    9.56
  -3  12   8   95.55   10.60
   3 -12  -8   99.58   10.60
  -3  12   8   92.89   10.08
   3 -12  -7   84.49    8.33
   3 -12  -7   72.53    7.82
  -3  12   7   77.61    7.90
  -3  12   7   73.30    8.76
  -3  12   7   74.67    8.32
  -3  12   6    2.49    1.08
   3 -12  -6    5.96    1.30
  -3  12   6    3.60    1.54
  -3  12   5    1.91    1.45
   3 -12  -5    4.45    1.62
   3 -12  -5    2.19    1.11
  -3  12   5    2.29    1.15
   3 -12  -5    1.54    2.36
   3 -12  -4  127.44   12.94
   3 -12  -4  122.42   12.70
  -3  12   4  122.40   12.73
   3 -12  -4  123.87   13.37
  -3  12   4  130.13   13.05
  -3  12   3    6.26    1.80
   3 -12  -3    3.36    1.22
   3 -12  -3    6.56    2.11
   3 -12  -3    3.91    1.30
  -3  12   3    5.87    1.47
   3 -12  -2  150.70   12.50
  -3  12   2  112.51   12.77
   3 -12  -2  113.41   12.50
   3 -12  -2  100.06   12.82
  -3  12   2   93.97   12.76
  -3  12   2  120.93   12.57
   3 -12  -1    3.72    1.00
  -3  12   1    0.73    1.73
  -3  12   1    0.79    1.62
   3 -12  -1    4.87    2.01
   3 -12  -1    3.06    1.29
  -3  12   1    4.74    1.52
   3 -12   0   33.16    3.11
  -3  12   0   33.87    3.76
  -3  12   0   24.43    3.75
   3 -12   0   17.26    3.48
  -3  12   0    9.82    3.06
  -3  12  -1   11.70    2.32
   3 -12   1   13.96    1.85
   3 -12   1    9.49    2.43
   3 -12   2   14.35    1.91
   3 -12   2   12.26    2.52
   3 -12   2   11.92    2.30
  -3  12  -2   14.83    2.50
  -3  12  -3   13.30    2.13
   3 -12   3   10.72    2.06
  -3  12  -3    9.94    2.22
  -3  12  -4    4.07    1.44
   3 -12   4    3.91    1.11
  -3  12  -4    5.96    2.28
   3 -12   4    5.00    1.63
  -3  12  -4    7.44    1.98
   3 -12   5    0.13    0.95
  -3  12  -5   -0.72    1.09
  -3  12  -5    0.87    1.88
  -3  12  -5    2.49    1.77
   3 -12   5    1.29    1.39
   3 -12   6    0.83    0.92
  -3  12  -6    0.17    1.05
  -3  12  -6   -0.30    1.79
[truncated: 990,436 more chars]
