# Supplementary material for: Reaction of Blatter and Verdazyl Radicals with Arynes: Synthesis and Investigation of N‐Chiral, Antiaromatic Triazines, and Tetrazinones
Source: Angew Chem Int Ed Engl. 2025 Nov 10;65(1):e20021. doi: 10.1002/anie.202520021 (PMC12759216; doi:10.1002/anie.202520021)
Supplement: Supplementary file 2 — Supporting Information [file ANIE-65-e20021-s002.zip › all_3ca_3cb_3da_3db_4ca.cif]

#==============================================================================

# 1. SUBMISSION DETAILS

data_global

_publ_contact_author
;
        Constantin G. Daniliuc
        Organisch-Chemisches Institut 
        Universit\"at M\"unster
        48149 M\"unster
        Germany
;
_publ_contact_author_phone        '049 251 83-36522'
_publ_contact_author_fax          '049 251 83-39772'
_publ_contact_author_email        'constantin.daniliuc@uni-muenster.de' 
_publ_requested_journal           '.'

#==============================================================================

# 3. TITLE AND AUTHOR LIST

_publ_section_title
;
Reaction of Blatter and Verdazyl Radicals with Arynes - Synthesis and 
Investigation of N-Chiral, Antiaromatic Triazines and Tetrazines
;

loop_
 _publ_author_name
 _publ_author_address
     'Lezius, Lena'
;     Organisch-Chemisches Institut
      Universit\"at M\"unster
      Corrensstrasse 36
      48149 M\"unster
      Germany
;     
     'Horst, Elena S.'
;     Organisch-Chemisches Institut
      Universit\"at M\"unster
      Corrensstrasse 36
      48149 M\"unster
      Germany
;     
     'Scher\"ubl, Maximilian'
;     Organisch-Chemisches Institut
      Universit\"at M\"unster
      Corrensstrasse 36
      48149 M\"unster
      Germany
;     
     'Lammert, Jessika'
;     Organisch-Chemisches Institut
      Universit\"at M\"unster
      Corrensstrasse 36
      48149 M\"unster
      Germany
;     
     'Daniliuc, Constantin G.'
;     Organisch-Chemisches Institut
      Universit\"at M\"unster
      Corrensstrasse 36
      48149 M\"unster
      Germany
;     
     'Mori, Tatsuya'
;     Department of Chemistry, Graduate School of Science
      Nagoya University
      Furo Chikusa
      Nagoya 464-8602
      Japan
;     
     'Yamaguchi, Shigehiro'
;     Department of Chemistry, Graduate School of Science
      Nagoya University
      Furo Chikusa
      Nagoya 464-8602
      Japan
;     
     'Studer, Armido'
;     Organisch-Chemisches Institut
      Universit\"at M\"unster
      Corrensstrasse 36
      48149 M\"unster
      Germany
;     

#=============================================================================
#  cif data for "stu10595" (compound 3ca)
#============================================================================= 

data_stu10595_3ca

_audit_creation_method                  'APEX4 v2022.10-1'
_chemical_name_systematic               ?
_chemical_name_common                   ?
_chemical_formula_moiety                ?
_chemical_formula_sum                   'C38 H25 N5'
_chemical_formula_iupac                 ?
_chemical_formula_weight                551.63

_chemical_melting_point                 ?

_space_group_crystal_system             triclinic
_space_group_IT_number                  2
_space_group_name_H-M_alt               'P -1'
_space_group_name_Hall                  '-P 1'
loop_
    _space_group_symop_operation_xyz
    'x, y, z'
    '-x, -y, -z'

_cell_length_a                          9.2000(2)
_cell_length_b                          10.8477(3)
_cell_length_c                          14.9603(4)
_cell_angle_alpha                       83.2120(10)
_cell_angle_beta                        82.6630(10)
_cell_angle_gamma                       70.0220(10)
_cell_volume                            1387.23(6)
_cell_formula_units_Z                   2
_cell_measurement_reflns_used           9914
_cell_measurement_theta_min             4.3507
_cell_measurement_theta_max             66.5205
_cell_measurement_temperature           100.(2)

_exptl_crystal_description              prism
_exptl_crystal_colour                   orange
_exptl_crystal_size_max                 0.191
_exptl_crystal_size_mid                 0.129
_exptl_crystal_size_min                 0.072
_exptl_crystal_density_diffrn           1.321
_exptl_crystal_density_meas             ?
_exptl_crystal_density_method           'not measured'
_exptl_crystal_F_000                    576

_exptl_absorpt_coefficient_mu           0.620
_exptl_absorpt_correction_type          multi-scan
_exptl_absorpt_process_details          
;
Krause, L., Herbst-Irmer, R., Sheldrick, G. M., Stalke, D. (2015).
"Comparison of silver and molybdenum microfocus X-ray sources for
single-crystal structure determination"
J. Appl. Cryst. 48, 3-10. doi:10.1107/S1600576714022985
;
_exptl_absorpt_correction_T_min         0.82
_exptl_absorpt_correction_T_max         0.96

_exptl_special_details                  
;
; 

_diffrn_ambient_temperature             100.(2)

_diffrn_source                          'Cu ImS'
_diffrn_source_type                     'micro focus tube'
_diffrn_source_power                    0.05
_diffrn_source_current                  1.0
_diffrn_source_voltage                  50

_diffrn_radiation_probe                 x-ray
_diffrn_radiation_type                  CuK\a
_diffrn_radiation_wavelength            1.54178
_diffrn_radiation_monochromator         'MX mirror'

_diffrn_measurement_device              'Bruker D8 Venture Photon III'
_diffrn_measurement_device_type         'single crystal diffractometer'
_diffrn_measurement_method              'phi/omega scans'

_diffrn_detector_area_resol_mean        7.3910

_diffrn_reflns_number                   19179
_diffrn_reflns_av_R_equivalents         0.0335
_diffrn_reflns_av_unetI/netI            0.0318
_diffrn_reflns_theta_min                4.35
_diffrn_reflns_theta_max                66.57
_diffrn_reflns_theta_full               66.57
_diffrn_measured_fraction_theta_max     0.980
_diffrn_measured_fraction_theta_full    0.980
_diffrn_reflns_limit_h_min              -10
_diffrn_reflns_limit_h_max              10
_diffrn_reflns_limit_k_min              -12
_diffrn_reflns_limit_k_max              12
_diffrn_reflns_limit_l_min              -17
_diffrn_reflns_limit_l_max              17

_refine_special_details                 
;

Reflections were merged by SHELXL according to the crystal
class for the calculation of statistics and refinement.

_reflns_Friedel_fraction is defined as the number of unique
Friedel pairs measured divided by the number that would be
possible theoretically, ignoring centric projections and
systematic absences.
;

_reflns_number_total                    4789
_reflns_number_gt                       4317
_reflns_threshold_expression            'I > 2\s(I)'
_reflns_Friedel_coverage                0.000
_reflns_Friedel_fraction_max            .
_reflns_Friedel_fraction_full           .

_refine_ls_structure_factor_coef        Fsqd
_refine_ls_matrix_type                  full
_refine_ls_R_factor_all                 0.0442
_refine_ls_R_factor_gt                  0.0400
_refine_ls_wR_factor_gt                 0.1049
_refine_ls_wR_factor_ref                0.1088
_refine_ls_goodness_of_fit_ref          1.031
_refine_ls_restrained_S_all             1.031
_refine_ls_number_reflns                4789
_refine_ls_number_parameters            388
_refine_ls_number_restraints            0
_refine_ls_number_constraints           ?
_refine_ls_hydrogen_treatment           constr
_refine_ls_weighting_scheme             calc
_refine_ls_weighting_details            
    'w=1/[\s^2^(Fo^2^)+(0.0583P)^2^+0.4306P] where P=(Fo^2^+2Fc^2^)/3'

_atom_sites_solution_hydrogens          geom
_atom_sites_solution_primary            direct
_atom_sites_solution_secondary          ?

_refine_ls_shift/su_max                 0.001
_refine_ls_shift/su_mean                0.000
_refine_diff_density_max                0.307
_refine_diff_density_min                -0.165
_refine_ls_extinction_method            none
_refine_ls_extinction_coef              ?

loop_
    _atom_type_symbol
    _atom_type_description
    _atom_type_scat_dispersion_real
    _atom_type_scat_dispersion_imag
    _atom_type_scat_source
    C C 0.0181 0.0091 'International Tables Vol C Tables 4.2.6.8 and 6.1.1.4'
    H H 0.0000 0.0000 'International Tables Vol C Tables 4.2.6.8 and 6.1.1.4'
    N N 0.0311 0.0180 'International Tables Vol C Tables 4.2.6.8 and 6.1.1.4'

_computing_data_collection              'Bruker APEX4 v2022.10-1 Photon III'
_computing_cell_refinement              'SAINT V8.40B (Bruker AXS LLC, 2019)'
_computing_data_reduction               'SAINT V8.40B (Bruker AXS LLC, 2019)'
_computing_structure_solution           'SHELXT 2019/1 (Sheldrick, 2018)'
_computing_structure_refinement         'SHELXL-2019/1 (Sheldrick, 2018)'
_computing_molecular_graphics           'shelXle (C.B. Huebschle, rev 1380)'
_computing_publication_material         'SHELXT 2011/1 (Sheldrick, 2018)'

loop_
    _atom_site_type_symbol
    _atom_site_label
    _atom_site_fract_x
    _atom_site_fract_y
    _atom_site_fract_z
    _atom_site_U_iso_or_equiv
    _atom_site_adp_type
    _atom_site_calc_flag
    _atom_site_refinement_flags_adp
    _atom_site_refinement_flags_occupancy
    _atom_site_refinement_flags_posn
    _atom_site_occupancy
    _atom_site_disorder_assembly
    _atom_site_disorder_group
    N N1 0.73393(12) 0.15200(10) 0.82206(7) 0.0230(2) Uani d . . . 1 . .
    N N2 0.80136(12) 0.25367(10) 0.80889(7) 0.0219(2) Uani d . . . 1 . .
    N N3 0.51460(12) 0.31497(10) 0.88352(7) 0.0219(2) Uani d . . . 1 . .
    N N4 0.16688(15) -0.22447(13) 0.89953(10) 0.0415(3) Uani d . . . 1 . .
    N N5 0.66768(13) 0.66982(11) 0.61384(7) 0.0270(3) Uani d . . . 1 . .
    C C1 0.59504(14) 0.18575(12) 0.86110(8) 0.0219(3) Uani d . . . 1 . .
    C C2 0.69928(14) 0.37862(12) 0.77768(8) 0.0205(3) Uani d . . . 1 . .
    C C3 0.54633(14) 0.41142(12) 0.81778(8) 0.0207(3) Uani d . . . 1 . .
    C C4 0.43391(14) 0.52519(13) 0.78723(8) 0.0227(3) Uani d . . . 1 . .
    H H4 0.328653 0.543943 0.811318 0.027000 Uiso calc U . R 1 . .
    C C5 0.47511(15) 0.61180(13) 0.72137(8) 0.0239(3) Uani d . . . 1 . .
    H H5 0.398807 0.691996 0.702762 0.029000 Uiso calc U . R 1 . .
    C C6 0.62769(15) 0.58182(13) 0.68242(8) 0.0225(3) Uani d . . . 1 . .
    C C7 0.73878(14) 0.46286(13) 0.70900(8) 0.0218(3) Uani d . . . 1 . .
    H H7 0.841528 0.439441 0.680101 0.026000 Uiso calc U . R 1 . .
    C C11 0.95903(14) 0.20946(13) 0.77044(8) 0.0219(3) Uani d . . . 1 . .
    C C12 1.05098(15) 0.28853(13) 0.77288(8) 0.0246(3) Uani d . . . 1 . .
    H H12 1.008842 0.368964 0.800989 0.029000 Uiso calc U . R 1 . .
    C C13 1.20330(15) 0.24959(14) 0.73435(9) 0.0270(3) Uani d . . . 1 . .
    H H13 1.264445 0.304483 0.734925 0.032000 Uiso calc U . R 1 . .
    C C14 1.26684(15) 0.13106(14) 0.69501(9) 0.0294(3) Uani d . . . 1 . .
    H H14 1.371169 0.104474 0.668480 0.035000 Uiso calc U . R 1 . .
    C C15 1.17664(16) 0.05169(14) 0.69475(9) 0.0300(3) Uani d . . . 1 . .
    H H15 1.220576 -0.030211 0.668576 0.036000 Uiso calc U . R 1 . .
    C C16 1.02320(15) 0.08959(13) 0.73205(9) 0.0262(3) Uani d . . . 1 . .
    H H16 0.962698 0.034197 0.731340 0.031000 Uiso calc U . R 1 . .
    C C21 0.51065(15) 0.09054(13) 0.87730(8) 0.0233(3) Uani d . . . 1 . .
    C C22 0.36440(15) 0.12571(13) 0.92781(8) 0.0238(3) Uani d . . . 1 . .
    C C23 0.28018(16) 0.03848(14) 0.93528(9) 0.0270(3) Uani d . . . 1 . .
    H H23 0.180400 0.060598 0.968016 0.032000 Uiso calc U . R 1 . .
    C C24 0.34090(16) -0.07950(13) 0.89547(9) 0.0284(3) Uani d . . . 1 . .
    C C25 0.48908(16) -0.11650(14) 0.84833(10) 0.0291(3) Uani d . . . 1 . .
    H H25 0.531436 -0.199155 0.823056 0.035000 Uiso calc U . R 1 . .
    C C26 0.57235(15) -0.03050(13) 0.83933(9) 0.0261(3) Uani d . . . 1 . .
    H H26 0.672498 -0.053836 0.807016 0.031000 Uiso calc U . R 1 . .
    C C27 0.24519(17) -0.16239(14) 0.89906(10) 0.0329(3) Uani d . . . 1 . .
    C C31 0.38046(14) 0.34455(13) 0.94556(8) 0.0218(3) Uani d . . . 1 . .
    C C32 0.30424(15) 0.25126(13) 0.96924(8) 0.0240(3) Uani d . . . 1 . .
    C C33 0.17384(15) 0.28283(14) 1.03330(9) 0.0269(3) Uani d . . . 1 . .
    H H33 0.121609 0.220655 1.050967 0.032000 Uiso calc U . R 1 . .
    C C34 0.12050(15) 0.40152(14) 1.07080(9) 0.0286(3) Uani d . . . 1 . .
    H H34 0.031279 0.421337 1.113283 0.034000 Uiso calc U . R 1 . .
    C C35 0.19722(15) 0.49309(14) 1.04657(9) 0.0276(3) Uani d . . . 1 . .
    H H35 0.160364 0.575222 1.072621 0.033000 Uiso calc U . R 1 . .
    C C36 0.32680(15) 0.46433(14) 0.98469(8) 0.0251(3) Uani d . . . 1 . .
    H H36 0.379555 0.526452 0.968736 0.030000 Uiso calc U . R 1 . .
    C C41 0.80997(15) 0.69358(13) 0.60840(9) 0.0251(3) Uani d . . . 1 . .
    C C42 0.88383(17) 0.72016(16) 0.52442(10) 0.0340(3) Uani d . . . 1 . .
    H H42 0.838938 0.720664 0.470551 0.041000 Uiso calc U . R 1 . .
    C C43 1.02189(19) 0.7457(2) 0.51951(11) 0.0479(5) Uani d . . . 1 . .
    H H43 1.070753 0.764432 0.462149 0.058000 Uiso calc U . R 1 . .
    C C44 1.0899(2) 0.7444(2) 0.59700(12) 0.0521(5) Uani d . . . 1 . .
    H H44 1.186201 0.759849 0.592885 0.063000 Uiso calc U . R 1 . .
    C C45 1.01635(19) 0.72022(17) 0.68090(11) 0.0404(4) Uani d . . . 1 . .
    H H45 1.061363 0.721000 0.734466 0.049000 Uiso calc U . R 1 . .
    C C46 0.87696(17) 0.69490(14) 0.68669(9) 0.0304(3) Uani d . . . 1 . .
    H H46 0.827120 0.678410 0.744243 0.037000 Uiso calc U . R 1 . .
    C C51 0.56787(14) 0.71970(13) 0.54249(8) 0.0230(3) Uani d . . . 1 . .
    C C52 0.47266(16) 0.84974(13) 0.53710(9) 0.0275(3) Uani d . . . 1 . .
    H H52 0.475954 0.906917 0.579679 0.033000 Uiso calc U . R 1 . .
    C C53 0.37207(16) 0.89711(15) 0.46952(10) 0.0341(3) Uani d . . . 1 . .
    H H53 0.305622 0.986186 0.466446 0.041000 Uiso calc U . R 1 . .
    C C54 0.36900(16) 0.81440(16) 0.40693(10) 0.0346(4) Uani d . . . 1 . .
    H H54 0.300643 0.846510 0.360567 0.042000 Uiso calc U . R 1 . .
    C C55 0.46560(18) 0.68473(16) 0.41182(9) 0.0335(3) Uani d . . . 1 . .
    H H55 0.463941 0.628053 0.368449 0.040000 Uiso calc U . R 1 . .
    C C56 0.56434(17) 0.63723(14) 0.47932(9) 0.0296(3) Uani d . . . 1 . .
    H H56 0.630007 0.547915 0.482539 0.036000 Uiso calc U . R 1 . .

loop_
    _atom_site_aniso_label
    _atom_site_aniso_U_11
    _atom_site_aniso_U_22
    _atom_site_aniso_U_33
    _atom_site_aniso_U_12
    _atom_site_aniso_U_13
    _atom_site_aniso_U_23
    N1 0.0199(5) 0.0242(6) 0.0263(5) -0.0107(4) -0.0023(4) 0.0036(4)
    N2 0.0178(5) 0.0233(5) 0.0256(5) -0.0095(4) -0.0006(4) 0.0009(4)
    N3 0.0194(5) 0.0241(6) 0.0226(5) -0.0094(4) -0.0002(4) 0.0019(4)
    N4 0.0332(7) 0.0357(7) 0.0593(9) -0.0190(6) 0.0002(6) 0.0009(6)
    N5 0.0251(6) 0.0350(6) 0.0257(6) -0.0184(5) -0.0065(4) 0.0091(5)
    C1 0.0200(6) 0.0249(6) 0.0207(6) -0.0082(5) -0.0037(5) 0.0031(5)
    C2 0.0193(6) 0.0241(6) 0.0203(6) -0.0097(5) -0.0031(5) -0.0015(5)
    C3 0.0213(6) 0.0254(6) 0.0184(6) -0.0126(5) -0.0016(5) 0.0005(5)
    C4 0.0179(6) 0.0265(7) 0.0247(6) -0.0096(5) -0.0009(5) -0.0007(5)
    C5 0.0224(6) 0.0249(6) 0.0251(6) -0.0092(5) -0.0044(5) 0.0017(5)
    C6 0.0243(6) 0.0270(7) 0.0208(6) -0.0151(5) -0.0042(5) 0.0018(5)
    C7 0.0194(6) 0.0276(7) 0.0213(6) -0.0119(5) -0.0010(5) -0.0016(5)
    C11 0.0175(6) 0.0280(7) 0.0191(6) -0.0073(5) -0.0024(5) 0.0031(5)
    C12 0.0214(6) 0.0299(7) 0.0229(6) -0.0096(5) -0.0019(5) -0.0013(5)
    C13 0.0213(7) 0.0378(8) 0.0239(6) -0.0135(6) -0.0039(5) 0.0033(5)
    C14 0.0195(6) 0.0389(8) 0.0258(7) -0.0073(6) 0.0004(5) 0.0030(6)
    C15 0.0261(7) 0.0299(7) 0.0298(7) -0.0058(6) 0.0019(5) -0.0010(5)
    C16 0.0235(7) 0.0277(7) 0.0269(7) -0.0094(6) -0.0022(5) 0.0018(5)
    C21 0.0204(6) 0.0270(7) 0.0230(6) -0.0099(5) -0.0067(5) 0.0074(5)
    C22 0.0211(6) 0.0288(7) 0.0218(6) -0.0103(5) -0.0067(5) 0.0083(5)
    C23 0.0219(6) 0.0317(7) 0.0275(7) -0.0122(6) -0.0040(5) 0.0089(5)
    C24 0.0281(7) 0.0280(7) 0.0317(7) -0.0147(6) -0.0086(5) 0.0097(5)
    C25 0.0267(7) 0.0250(7) 0.0358(7) -0.0094(6) -0.0077(6) 0.0042(5)
    C26 0.0207(6) 0.0266(7) 0.0302(7) -0.0083(5) -0.0047(5) 0.0045(5)
    C27 0.0280(7) 0.0294(7) 0.0412(8) -0.0123(6) -0.0025(6) 0.0051(6)
    C31 0.0174(6) 0.0300(7) 0.0178(6) -0.0090(5) -0.0028(5) 0.0036(5)
    C32 0.0199(6) 0.0314(7) 0.0208(6) -0.0103(5) -0.0056(5) 0.0070(5)
    C33 0.0206(6) 0.0348(7) 0.0246(6) -0.0115(6) -0.0030(5) 0.0079(5)
    C34 0.0200(6) 0.0420(8) 0.0208(6) -0.0090(6) -0.0005(5) 0.0032(6)
    C35 0.0236(7) 0.0363(7) 0.0222(6) -0.0090(6) -0.0027(5) -0.0021(5)
    C36 0.0220(6) 0.0334(7) 0.0217(6) -0.0120(6) -0.0038(5) 0.0014(5)
    C41 0.0227(7) 0.0275(7) 0.0281(7) -0.0136(5) -0.0033(5) 0.0038(5)
    C42 0.0300(8) 0.0503(9) 0.0260(7) -0.0211(7) -0.0059(6) 0.0073(6)
    C43 0.0357(9) 0.0813(13) 0.0348(8) -0.0366(9) -0.0045(7) 0.0181(8)
    C44 0.0403(9) 0.0849(14) 0.0472(9) -0.0459(10) -0.0156(7) 0.0213(9)
    C45 0.0430(9) 0.0559(10) 0.0341(8) -0.0318(8) -0.0149(7) 0.0102(7)
    C46 0.0335(8) 0.0379(8) 0.0258(7) -0.0209(6) -0.0041(5) 0.0035(6)
    C51 0.0210(6) 0.0287(7) 0.0225(6) -0.0145(5) -0.0013(5) 0.0037(5)
    C52 0.0263(7) 0.0277(7) 0.0286(7) -0.0112(6) 0.0031(5) -0.0023(5)
    C53 0.0228(7) 0.0315(7) 0.0420(8) -0.0066(6) 0.0014(6) 0.0084(6)
    C54 0.0261(7) 0.0531(10) 0.0293(7) -0.0226(7) -0.0073(6) 0.0120(6)
    C55 0.0397(8) 0.0447(9) 0.0263(7) -0.0281(7) -0.0034(6) 0.0005(6)
    C56 0.0334(8) 0.0281(7) 0.0312(7) -0.0167(6) -0.0020(6) 0.0009(5)

_geom_special_details                   
;

All esds (except the esd in the dihedral angle between two l.s. planes)
are estimated using the full covariance matrix.  The cell esds are taken
into account individually in the estimation of esds in distances, angles
and torsion angles; correlations between esds in cell parameters are only
used when they are defined by crystal symmetry.  An approximate (isotropic)
treatment of cell esds is used for estimating esds involving l.s. planes.
;

loop_
    _geom_bond_atom_site_label_1
    _geom_bond_atom_site_label_2
    _geom_bond_site_symmetry_2
    _geom_bond_distance
    _geom_bond_publ_flag
    N1 C1 . 1.2838(17) ?
    N1 N2 . 1.4231(14) ?
    N2 C2 . 1.4247(16) ?
    N2 C11 . 1.4289(16) ?
    N3 C1 . 1.4014(17) ?
    N3 C31 . 1.4123(16) ?
    N3 C3 . 1.4281(16) ?
    N4 C27 . 1.1409(19) ?
    N5 C41 . 1.4088(17) ?
    N5 C6 . 1.4182(16) ?
    N5 C51 . 1.4317(16) ?
    C1 C21 . 1.4728(17) ?
    C2 C7 . 1.3901(18) ?
    C2 C3 . 1.3997(17) ?
    C3 C4 . 1.3845(18) ?
    C4 C5 . 1.3879(18) ?
    C4 H4 . 0.950000 ?
    C5 C6 . 1.3927(18) ?
    C5 H5 . 0.950000 ?
    C6 C7 . 1.3962(19) ?
    C7 H7 . 0.950000 ?
    C11 C16 . 1.3909(19) ?
    C11 C12 . 1.4012(18) ?
    C12 C13 . 1.3861(18) ?
    C12 H12 . 0.950000 ?
    C13 C14 . 1.385(2) ?
    C13 H13 . 0.950000 ?
    C14 C15 . 1.386(2) ?
    C14 H14 . 0.950000 ?
    C15 C16 . 1.3892(19) ?
    C15 H15 . 0.950000 ?
    C16 H16 . 0.950000 ?
    C21 C26 . 1.3977(19) ?
    C21 C22 . 1.4087(18) ?
    C22 C23 . 1.4008(19) ?
    C22 C32 . 1.464(2) ?
    C23 C24 . 1.383(2) ?
    C23 H23 . 0.950000 ?
    C24 C25 . 1.402(2) ?
    C24 C27 . 1.4506(19) ?
    C25 C26 . 1.3811(19) ?
    C25 H25 . 0.950000 ?
    C26 H26 . 0.950000 ?
    C31 C36 . 1.3937(19) ?
    C31 C32 . 1.4064(18) ?
    C32 C33 . 1.4064(18) ?
    C33 C34 . 1.372(2) ?
    C33 H33 . 0.950000 ?
    C34 C35 . 1.395(2) ?
    C34 H34 . 0.950000 ?
    C35 C36 . 1.3812(18) ?
    C35 H35 . 0.950000 ?
    C36 H36 . 0.950000 ?
    C41 C46 . 1.3950(19) ?
    C41 C42 . 1.3978(19) ?
    C42 C43 . 1.381(2) ?
    C42 H42 . 0.950000 ?
    C43 C44 . 1.382(2) ?
    C43 H43 . 0.950000 ?
    C44 C45 . 1.389(2) ?
    C44 H44 . 0.950000 ?
    C45 C46 . 1.391(2) ?
    C45 H45 . 0.950000 ?
    C46 H46 . 0.950000 ?
    C51 C52 . 1.3822(19) ?
    C51 C56 . 1.3863(19) ?
    C52 C53 . 1.391(2) ?
    C52 H52 . 0.950000 ?
    C53 C54 . 1.380(2) ?
    C53 H53 . 0.950000 ?
    C54 C55 . 1.383(2) ?
    C54 H54 . 0.950000 ?
    C55 C56 . 1.379(2) ?
    C55 H55 . 0.950000 ?
    C56 H56 . 0.950000 ?

loop_
    _geom_angle_atom_site_label_1
    _geom_angle_atom_site_label_2
    _geom_angle_atom_site_label_3
    _geom_angle_site_symmetry_1
    _geom_angle_site_symmetry_3
    _geom_angle
    _geom_angle_publ_flag
    C1 N1 N2 . . 114.64(10) ?
    N1 N2 C2 . . 114.22(9) ?
    N1 N2 C11 . . 112.66(10) ?
    C2 N2 C11 . . 119.46(10) ?
    C1 N3 C31 . . 121.30(10) ?
    C1 N3 C3 . . 112.94(10) ?
    C31 N3 C3 . . 122.36(10) ?
    C41 N5 C6 . . 121.86(11) ?
    C41 N5 C51 . . 120.42(10) ?
    C6 N5 C51 . . 117.14(10) ?
    N1 C1 N3 . . 121.93(11) ?
    N1 C1 C21 . . 120.19(12) ?
    N3 C1 C21 . . 117.70(11) ?
    C7 C2 C3 . . 119.69(12) ?
    C7 C2 N2 . . 125.10(11) ?
    C3 C2 N2 . . 115.11(10) ?
    C4 C3 C2 . . 120.12(11) ?
    C4 C3 N3 . . 123.98(11) ?
    C2 C3 N3 . . 115.61(11) ?
    C3 C4 C5 . . 119.94(11) ?
    C3 C4 H4 . . 120.000000 ?
    C5 C4 H4 . . 120.000000 ?
    C4 C5 C6 . . 120.38(12) ?
    C4 C5 H5 . . 119.800000 ?
    C6 C5 H5 . . 119.800000 ?
    C5 C6 C7 . . 119.55(11) ?
    C5 C6 N5 . . 119.86(12) ?
    C7 C6 N5 . . 120.55(11) ?
    C2 C7 C6 . . 120.11(11) ?
    C2 C7 H7 . . 119.900000 ?
    C6 C7 H7 . . 119.900000 ?
    C16 C11 C12 . . 119.60(12) ?
    C16 C11 N2 . . 121.56(11) ?
    C12 C11 N2 . . 118.83(11) ?
    C13 C12 C11 . . 120.12(12) ?
    C13 C12 H12 . . 119.900000 ?
    C11 C12 H12 . . 119.900000 ?
    C14 C13 C12 . . 120.35(12) ?
    C14 C13 H13 . . 119.800000 ?
    C12 C13 H13 . . 119.800000 ?
    C13 C14 C15 . . 119.30(12) ?
    C13 C14 H14 . . 120.300000 ?
    C15 C14 H14 . . 120.300000 ?
    C14 C15 C16 . . 121.26(13) ?
    C14 C15 H15 . . 119.400000 ?
    C16 C15 H15 . . 119.400000 ?
    C15 C16 C11 . . 119.33(12) ?
    C15 C16 H16 . . 120.300000 ?
    C11 C16 H16 . . 120.300000 ?
    C26 C21 C22 . . 120.75(12) ?
    C26 C21 C1 . . 120.07(12) ?
    C22 C21 C1 . . 119.11(12) ?
    C23 C22 C21 . . 118.00(12) ?
    C23 C22 C32 . . 122.21(12) ?
    C21 C22 C32 . . 119.78(11) ?
    C24 C23 C22 . . 120.62(12) ?
    C24 C23 H23 . . 119.700000 ?
    C22 C23 H23 . . 119.700000 ?
    C23 C24 C25 . . 121.19(12) ?
    C23 C24 C27 . . 118.80(13) ?
    C25 C24 C27 . . 119.93(13) ?
    C26 C25 C24 . . 118.73(13) ?
    C26 C25 H25 . . 120.600000 ?
    C24 C25 H25 . . 120.600000 ?
    C25 C26 C21 . . 120.62(12) ?
    C25 C26 H26 . . 119.700000 ?
    C21 C26 H26 . . 119.700000 ?
    N4 C27 C24 . . 177.50(16) ?
    C36 C31 C32 . . 120.41(12) ?
    C36 C31 N3 . . 119.91(11) ?
    C32 C31 N3 . . 119.66(12) ?
    C31 C32 C33 . . 117.93(12) ?
    C31 C32 C22 . . 119.16(11) ?
    C33 C32 C22 . . 122.89(12) ?
    C34 C33 C32 . . 121.38(12) ?
    C34 C33 H33 . . 119.300000 ?
    C32 C33 H33 . . 119.300000 ?
    C33 C34 C35 . . 120.02(12) ?
    C33 C34 H34 . . 120.000000 ?
    C35 C34 H34 . . 120.000000 ?
    C36 C35 C34 . . 119.98(13) ?
    C36 C35 H35 . . 120.000000 ?
    C34 C35 H35 . . 120.000000 ?
    C35 C36 C31 . . 120.27(12) ?
    C35 C36 H36 . . 119.900000 ?
    C31 C36 H36 . . 119.900000 ?
    C46 C41 C42 . . 118.95(12) ?
    C46 C41 N5 . . 120.61(12) ?
    C42 C41 N5 . . 120.41(12) ?
    C43 C42 C41 . . 120.20(13) ?
    C43 C42 H42 . . 119.900000 ?
    C41 C42 H42 . . 119.900000 ?
    C42 C43 C44 . . 120.85(14) ?
    C42 C43 H43 . . 119.600000 ?
    C44 C43 H43 . . 119.600000 ?
    C43 C44 C45 . . 119.50(14) ?
    C43 C44 H44 . . 120.200000 ?
    C45 C44 H44 . . 120.200000 ?
    C44 C45 C46 . . 120.15(14) ?
    C44 C45 H45 . . 119.900000 ?
    C46 C45 H45 . . 119.900000 ?
    C45 C46 C41 . . 120.34(13) ?
    C45 C46 H46 . . 119.800000 ?
    C41 C46 H46 . . 119.800000 ?
    C52 C51 C56 . . 119.66(13) ?
    C52 C51 N5 . . 120.18(12) ?
    C56 C51 N5 . . 120.15(12) ?
    C51 C52 C53 . . 120.18(13) ?
    C51 C52 H52 . . 119.900000 ?
    C53 C52 H52 . . 119.900000 ?
    C54 C53 C52 . . 119.84(13) ?
    C54 C53 H53 . . 120.100000 ?
    C52 C53 H53 . . 120.100000 ?
    C53 C54 C55 . . 119.88(13) ?
    C53 C54 H54 . . 120.100000 ?
    C55 C54 H54 . . 120.100000 ?
    C56 C55 C54 . . 120.36(13) ?
    C56 C55 H55 . . 119.800000 ?
    C54 C55 H55 . . 119.800000 ?
    C55 C56 C51 . . 120.06(14) ?
    C55 C56 H56 . . 120.000000 ?
    C51 C56 H56 . . 120.000000 ?

loop_
    _geom_torsion_atom_site_label_1
    _geom_torsion_atom_site_label_2
    _geom_torsion_atom_site_label_3
    _geom_torsion_atom_site_label_4
    _geom_torsion_site_symmetry_1
    _geom_torsion_site_symmetry_2
    _geom_torsion_site_symmetry_3
    _geom_torsion_site_symmetry_4
    _geom_torsion
    _geom_torsion_publ_flag
    C1 N1 N2 C2 . . . . -43.12(14) ?
    C1 N1 N2 C11 . . . . 176.33(10) ?
    N2 N1 C1 N3 . . . . 3.68(16) ?
    N2 N1 C1 C21 . . . . 178.86(10) ?
    C31 N3 C1 N1 . . . . -163.81(11) ?
    C3 N3 C1 N1 . . . . 36.58(16) ?
    C31 N3 C1 C21 . . . . 20.90(17) ?
    C3 N3 C1 C21 . . . . -138.71(11) ?
    N1 N2 C2 C7 . . . . -135.56(12) ?
    C11 N2 C2 C7 . . . . 2.12(18) ?
    N1 N2 C2 C3 . . . . 40.68(14) ?
    C11 N2 C2 C3 . . . . 178.35(11) ?
    C7 C2 C3 C4 . . . . 2.02(18) ?
    N2 C2 C3 C4 . . . . -174.43(11) ?
    C7 C2 C3 N3 . . . . 176.09(10) ?
    N2 C2 C3 N3 . . . . -0.36(15) ?
    C1 N3 C3 C4 . . . . 137.02(12) ?
    C31 N3 C3 C4 . . . . -22.34(18) ?
    C1 N3 C3 C2 . . . . -36.79(14) ?
    C31 N3 C3 C2 . . . . 163.84(11) ?
    C2 C3 C4 C5 . . . . -4.80(18) ?
    N3 C3 C4 C5 . . . . -178.35(11) ?
    C3 C4 C5 C6 . . . . 3.27(19) ?
    C4 C5 C6 C7 . . . . 1.03(18) ?
    C4 C5 C6 N5 . . . . 178.67(11) ?
    C41 N5 C6 C5 . . . . 141.87(13) ?
    C51 N5 C6 C5 . . . . -46.79(17) ?
    C41 N5 C6 C7 . . . . -40.50(18) ?
    C51 N5 C6 C7 . . . . 130.83(13) ?
    C3 C2 C7 C6 . . . . 2.29(18) ?
    N2 C2 C7 C6 . . . . 178.36(11) ?
    C5 C6 C7 C2 . . . . -3.80(18) ?
    N5 C6 C7 C2 . . . . 178.57(11) ?
    N1 N2 C11 C16 . . . . 13.70(16) ?
    C2 N2 C11 C16 . . . . -124.58(13) ?
    N1 N2 C11 C12 . . . . -165.41(11) ?
    C2 N2 C11 C12 . . . . 56.31(15) ?
    C16 C11 C12 C13 . . . . 2.30(19) ?
    N2 C11 C12 C13 . . . . -178.58(11) ?
    C11 C12 C13 C14 . . . . -1.46(19) ?
    C12 C13 C14 C15 . . . . -0.1(2) ?
    C13 C14 C15 C16 . . . . 0.9(2) ?
    C14 C15 C16 C11 . . . . -0.1(2) ?
    C12 C11 C16 C15 . . . . -1.53(19) ?
    N2 C11 C16 C15 . . . . 179.36(11) ?
    N1 C1 C21 C26 . . . . -8.91(18) ?
    N3 C1 C21 C26 . . . . 166.47(11) ?
    N1 C1 C21 C22 . . . . 174.01(11) ?
    N3 C1 C21 C22 . . . . -10.61(17) ?
    C26 C21 C22 C23 . . . . -2.80(18) ?
    C1 C21 C22 C23 . . . . 174.26(11) ?
    C26 C21 C22 C32 . . . . 178.15(11) ?
    C1 C21 C22 C32 . . . . -4.79(17) ?
    C21 C22 C23 C24 . . . . 1.17(18) ?
    C32 C22 C23 C24 . . . . -179.81(12) ?
    C22 C23 C24 C25 . . . . 1.4(2) ?
    C22 C23 C24 C27 . . . . -175.43(12) ?
    C23 C24 C25 C26 . . . . -2.3(2) ?
    C27 C24 C25 C26 . . . . 174.47(13) ?
    C24 C25 C26 C21 . . . . 0.65(19) ?
    C22 C21 C26 C25 . . . . 1.91(19) ?
    C1 C21 C26 C25 . . . . -175.12(12) ?
    C1 N3 C31 C36 . . . . 163.10(11) ?
    C3 N3 C31 C36 . . . . -39.22(16) ?
    C1 N3 C31 C32 . . . . -15.23(17) ?
    C3 N3 C31 C32 . . . . 142.45(12) ?
    C36 C31 C32 C33 . . . . -0.22(18) ?
    N3 C31 C32 C33 . . . . 178.11(11) ?
    C36 C31 C32 C22 . . . . -179.28(11) ?
    N3 C31 C32 C22 . . . . -0.96(17) ?
    C23 C22 C32 C31 . . . . -168.31(11) ?
    C21 C22 C32 C31 . . . . 10.70(17) ?
    C23 C22 C32 C33 . . . . 12.67(19) ?
    C21 C22 C32 C33 . . . . -168.32(12) ?
    C31 C32 C33 C34 . . . . 0.98(18) ?
    C22 C32 C33 C34 . . . . -179.99(12) ?
    C32 C33 C34 C35 . . . . -0.93(19) ?
    C33 C34 C35 C36 . . . . 0.1(2) ?
    C34 C35 C36 C31 . . . . 0.65(19) ?
    C32 C31 C36 C35 . . . . -0.59(18) ?
    N3 C31 C36 C35 . . . . -178.91(11) ?
    C6 N5 C41 C46 . . . . -34.9(2) ?
    C51 N5 C41 C46 . . . . 154.00(13) ?
    C6 N5 C41 C42 . . . . 147.00(14) ?
    C51 N5 C41 C42 . . . . -24.1(2) ?
    C46 C41 C42 C43 . . . . 0.8(2) ?
    N5 C41 C42 C43 . . . . 178.84(15) ?
    C41 C42 C43 C44 . . . . 0.6(3) ?
    C42 C43 C44 C45 . . . . -1.6(3) ?
    C43 C44 C45 C46 . . . . 1.3(3) ?
    C44 C45 C46 C41 . . . . 0.0(3) ?
    C42 C41 C46 C45 . . . . -1.0(2) ?
    N5 C41 C46 C45 . . . . -179.10(14) ?
    C41 N5 C51 C52 . . . . -79.98(16) ?
    C6 N5 C51 C52 . . . . 108.56(14) ?
    C41 N5 C51 C56 . . . . 101.09(15) ?
    C6 N5 C51 C56 . . . . -70.37(16) ?
    C56 C51 C52 C53 . . . . 1.01(19) ?
    N5 C51 C52 C53 . . . . -177.92(11) ?
    C51 C52 C53 C54 . . . . -0.92(19) ?
    C52 C53 C54 C55 . . . . 0.2(2) ?
    C53 C54 C55 C56 . . . . 0.5(2) ?
    C54 C55 C56 C51 . . . . -0.4(2) ?
    C52 C51 C56 C55 . . . . -0.37(19) ?
    N5 C51 C56 C55 . . . . 178.56(11) ?

_shelx_res_file                         
;

TITL stu10595.res in P-1
    stu10595.res
    created by SHELXL-2019/1 at 13:55:46 on 18-Mar-2024
CELL  1.54178   9.2000  10.8477  14.9603   83.212   82.663   70.022
ZERR    2.000   0.0002   0.0003   0.0004    0.001    0.001    0.001
LATT 1
SFAC C  H  N
UNIT 76  50  10
LIST 4
REM Old TITL stu10595 in P-1
REM SHELXT solution in P-1: R1 0.129, Rweak 0.004, Alpha 0.053
REM <I/s>   0.000 for    0 systematic absences,  Orientation as input
REM Formula found by SHELXT:  C38 N5
SIZE 0.072 0.129 0.191
TEMP -173.150

ACTA
CONF

L.S. 40
BOND $H

FMAP 2
PLAN 10

HTAB

OMIT 7  -3   1

WGHT    0.058300    0.430600
FVAR       1.11270
N1    3    0.733927    0.151995    0.822056    11.00000    0.01985    0.02417 =
         0.02630    0.00360   -0.00234   -0.01075
N2    3    0.801363    0.253668    0.808892    11.00000    0.01783    0.02332 =
         0.02561    0.00093   -0.00058   -0.00951
N3    3    0.514602    0.314969    0.883523    11.00000    0.01936    0.02414 =
         0.02259    0.00192   -0.00023   -0.00945
N4    3    0.166881   -0.224471    0.899534    11.00000    0.03318    0.03567 =
         0.05928    0.00092    0.00017   -0.01904
N5    3    0.667683    0.669823    0.613836    11.00000    0.02508    0.03504 =
         0.02575    0.00907   -0.00653   -0.01838
C1    1    0.595043    0.185750    0.861103    11.00000    0.02004    0.02491 =
         0.02072    0.00307   -0.00369   -0.00820
C2    1    0.699279    0.378623    0.777678    11.00000    0.01929    0.02415 =
         0.02028   -0.00154   -0.00308   -0.00973
C3    1    0.546330    0.411422    0.817782    11.00000    0.02127    0.02539 =
         0.01842    0.00049   -0.00157   -0.01256
C4    1    0.433906    0.525186    0.787229    11.00000    0.01795    0.02647 =
         0.02468   -0.00066   -0.00093   -0.00965
AFIX  43
H4    2    0.328653    0.543943    0.811318    11.00000   -1.20000
AFIX   0
C5    1    0.475114    0.611801    0.721374    11.00000    0.02237    0.02485 =
         0.02509    0.00171   -0.00436   -0.00924
AFIX  43
H5    2    0.398807    0.691996    0.702762    11.00000   -1.20000
AFIX   0
C6    1    0.627688    0.581822    0.682419    11.00000    0.02435    0.02699 =
         0.02077    0.00179   -0.00422   -0.01505
C7    1    0.738779    0.462858    0.708999    11.00000    0.01940    0.02763 =
         0.02132   -0.00155   -0.00098   -0.01193
AFIX  43
H7    2    0.841528    0.439441    0.680101    11.00000   -1.20000
AFIX   0
C11   1    0.959032    0.209461    0.770444    11.00000    0.01750    0.02803 =
         0.01906    0.00311   -0.00240   -0.00734
C12   1    1.050980    0.288525    0.772878    11.00000    0.02141    0.02993 =
         0.02287   -0.00127   -0.00187   -0.00956
AFIX  43
H12   2    1.008842    0.368964    0.800989    11.00000   -1.20000
AFIX   0
C13   1    1.203301    0.249586    0.734348    11.00000    0.02135    0.03776 =
         0.02387    0.00329   -0.00394   -0.01346
AFIX  43
H13   2    1.264445    0.304483    0.734925    11.00000   -1.20000
AFIX   0
C14   1    1.266844    0.131063    0.695008    11.00000    0.01954    0.03893 =
         0.02581    0.00300    0.00043   -0.00733
AFIX  43
H14   2    1.371169    0.104474    0.668480    11.00000   -1.20000
AFIX   0
C15   1    1.176645    0.051690    0.694754    11.00000    0.02606    0.02987 =
         0.02977   -0.00097    0.00192   -0.00584
AFIX  43
H15   2    1.220576   -0.030211    0.668576    11.00000   -1.20000
AFIX   0
C16   1    1.023197    0.089588    0.732050    11.00000    0.02353    0.02773 =
         0.02689    0.00185   -0.00219   -0.00938
AFIX  43
H16   2    0.962698    0.034197    0.731340    11.00000   -1.20000
AFIX   0
C21   1    0.510649    0.090539    0.877303    11.00000    0.02044    0.02699 =
         0.02301    0.00740   -0.00666   -0.00988
C22   1    0.364401    0.125713    0.927810    11.00000    0.02113    0.02876 =
         0.02182    0.00832   -0.00666   -0.01027
C23   1    0.280179    0.038482    0.935281    11.00000    0.02191    0.03170 =
         0.02746    0.00894   -0.00401   -0.01220
AFIX  43
H23   2    0.180400    0.060598    0.968016    11.00000   -1.20000
AFIX   0
C24   1    0.340896   -0.079497    0.895465    11.00000    0.02805    0.02800 =
         0.03173    0.00974   -0.00858   -0.01467
C25   1    0.489078   -0.116499    0.848330    11.00000    0.02673    0.02501 =
         0.03577    0.00420   -0.00767   -0.00945
AFIX  43
H25   2    0.531436   -0.199155    0.823056    11.00000   -1.20000
AFIX   0
C26   1    0.572345   -0.030502    0.839326    11.00000    0.02074    0.02662 =
         0.03023    0.00453   -0.00471   -0.00828
AFIX  43
H26   2    0.672498   -0.053836    0.807016    11.00000   -1.20000
AFIX   0
C27   1    0.245190   -0.162392    0.899060    11.00000    0.02799    0.02941 =
         0.04123    0.00515   -0.00248   -0.01231
C31   1    0.380464    0.344547    0.945561    11.00000    0.01741    0.02998 =
         0.01779    0.00358   -0.00276   -0.00900
C32   1    0.304240    0.251263    0.969239    11.00000    0.01985    0.03139 =
         0.02079    0.00701   -0.00564   -0.01031
C33   1    0.173842    0.282826    1.033297    11.00000    0.02060    0.03477 =
         0.02461    0.00790   -0.00301   -0.01149
AFIX  43
H33   2    0.121609    0.220655    1.050967    11.00000   -1.20000
AFIX   0
C34   1    0.120505    0.401518    1.070797    11.00000    0.02003    0.04203 =
         0.02083    0.00322   -0.00051   -0.00898
AFIX  43
H34   2    0.031279    0.421337    1.113283    11.00000   -1.20000
AFIX   0
C35   1    0.197217    0.493091    1.046571    11.00000    0.02363    0.03630 =
         0.02225   -0.00214   -0.00266   -0.00897
AFIX  43
H35   2    0.160364    0.575222    1.072621    11.00000   -1.20000
AFIX   0
C36   1    0.326798    0.464333    0.984690    11.00000    0.02200    0.03340 =
         0.02168    0.00137   -0.00377   -0.01197
AFIX  43
H36   2    0.379555    0.526452    0.968736    11.00000   -1.20000
AFIX   0
C41   1    0.809965    0.693579    0.608400    11.00000    0.02270    0.02747 =
         0.02807    0.00376   -0.00332   -0.01355
C42   1    0.883835    0.720163    0.524417    11.00000    0.03001    0.05033 =
         0.02601    0.00734   -0.00587   -0.02108
AFIX  43
H42   2    0.838938    0.720664    0.470551    11.00000   -1.20000
AFIX   0
C43   1    1.021894    0.745704    0.519514    11.00000    0.03568    0.08126 =
         0.03482    0.01809   -0.00449   -0.03657
AFIX  43
H43   2    1.070753    0.764432    0.462149    11.00000   -1.20000
AFIX   0
C44   1    1.089886    0.744366    0.596995    11.00000    0.04029    0.08494 =
         0.04719    0.02129   -0.01560   -0.04594
AFIX  43
H44   2    1.186201    0.759849    0.592885    11.00000   -1.20000
AFIX   0
C45   1    1.016353    0.720219    0.680899    11.00000    0.04295    0.05594 =
         0.03406    0.01017   -0.01487   -0.03182
AFIX  43
H45   2    1.061363    0.721000    0.734466    11.00000   -1.20000
AFIX   0
C46   1    0.876964    0.694896    0.686686    11.00000    0.03352    0.03785 =
         0.02584    0.00345   -0.00406   -0.02092
AFIX  43
H46   2    0.827120    0.678410    0.744243    11.00000   -1.20000
AFIX   0
C51   1    0.567865    0.719701    0.542490    11.00000    0.02098    0.02873 =
         0.02254    0.00371   -0.00132   -0.01446
C52   1    0.472660    0.849743    0.537100    11.00000    0.02630    0.02772 =
         0.02864   -0.00231    0.00315   -0.01118
AFIX  43
H52   2    0.475954    0.906917    0.579679    11.00000   -1.20000
AFIX   0
C53   1    0.372072    0.897113    0.469525    11.00000    0.02276    0.03145 =
         0.04203    0.00842    0.00138   -0.00658
AFIX  43
H53   2    0.305622    0.986186    0.466446    11.00000   -1.20000
AFIX   0
C54   1    0.369004    0.814398    0.406927    11.00000    0.02612    0.05314 =
         0.02934    0.01203   -0.00734   -0.02260
AFIX  43
H54   2    0.300643    0.846510    0.360567    11.00000   -1.20000
AFIX   0
C55   1    0.465598    0.684734    0.411820    11.00000    0.03967    0.04468 =
         0.02627    0.00052   -0.00343   -0.02812
AFIX  43
H55   2    0.463941    0.628053    0.368449    11.00000   -1.20000
AFIX   0
C56   1    0.564341    0.637234    0.479324    11.00000    0.03340    0.02814 =
         0.03124    0.00092   -0.00195   -0.01672
AFIX  43
H56   2    0.630007    0.547915    0.482539    11.00000   -1.20000
AFIX   0
HKLF 4


REM  stu10595.res in P-1
REM wR2 = 0.1088, GooF = S = 1.031, Restrained GooF = 1.031 for all data
REM R1 = 0.0400 for 4317 Fo > 4sig(Fo) and 0.0442 for all 4789 data
REM 388 parameters refined using 0 restraints

END

WGHT      0.0583      0.4305

REM No hydrogen bonds found for HTAB generation

REM Highest difference peak  0.307,  deepest hole -0.165,  1-sigma level  0.037
Q1    1   0.2775  0.9414  0.4100  11.00000  0.05    0.31
Q2    1   1.4232  0.1107  0.6719  11.00000  0.05    0.30
Q3    1   1.0223  0.7887  0.6418  11.00000  0.05    0.27
Q4    1   0.1561 -0.1807  0.9512  11.00000  0.05    0.24
Q5    1   0.3786  0.7408  0.4407  11.00000  0.05    0.21
Q6    1   0.4750  0.7027  0.4876  11.00000  0.05    0.21
Q7    1   0.9982  0.8076  0.5698  11.00000  0.05    0.19
Q8    1   0.6347  0.4088  0.8104  11.00000  0.05    0.18
Q9    1   0.5026  0.6843  0.5272  11.00000  0.05    0.17
Q10   1   0.5370  0.2587  0.8736  11.00000  0.05    0.17
;
_shelx_res_checksum                     31133

_shelx_hkl_file                         
;
  -2   0   0  192.58    8.10
   2   0   0  187.08    8.40
  -3   0   0  267.37   11.70
   3   0   0  281.27   12.20
  -4   0   0  343.57   14.40
   4   0   0  328.27   15.20
   5   0   0   39.80    3.70
  -6   0   0  592.84   25.70
  -6   0   0  599.84   25.90
  -6   0   0  584.64   25.20
   6   0   0  600.04   27.10
  -7   0   0    2.90    1.30
  -7   0   0    0.50    1.50
  -7   0   0    0.40    1.80
   7   0   0   -0.70    2.30
   7   0   0    0.60    2.40
  -8   0   0   -0.40    1.70
  -8   0   0    0.20    2.00
   8   0   0   -2.20    2.90
   8   0   0    0.40    1.80
   8   0   0   -2.60    2.20
  -9   0   0   41.00    3.80
  -9   0   0   36.90    3.60
   9   0   0   43.50    4.80
   9   0   0   38.30    2.90
 -10   0   0    1.40    2.30
   9  -1   0  714.33   30.30
  -9   1   0  723.03   31.00
   8  -1   0  260.67   11.80
   8  -1   0  261.37   12.70
  -8   1   0  249.28   12.20
  -8   1   0  263.07   12.50
   7  -1   0  112.49    7.80
   7  -1   0   95.89    5.70
  -7   1   0  102.49    6.20
  -7   1   0  107.99    6.80
  -7   1   0  100.79    5.00
   6  -1   0    1.70    2.20
  -6   1   0   -0.30    1.40
  -6   1   0    1.00    1.90
  -6   1   0    1.60    2.10
   5  -1   0  892.81   36.50
  -5   1   0  793.02   35.70
   4  -1   0  497.85   21.10
  -4   1   0  467.65   20.80
   3  -1   0  151.18    8.00
  -3   1   0  180.08    7.80
   2  -1   0   59.79    3.00
   2  -1   0   59.59    2.90
  -2   1   0   61.89    3.30
  -1   1   0  447.36   18.80
   0  -1   0  192.28    7.20
   0  -1   0  155.28    7.20
   0   1   0  167.88    7.40
  -1  -1   0  287.37   12.00
   1   1   0  273.07   12.00
  -2  -1   0  617.74   26.10
   2   1   0  621.74   26.20
  -3  -1   0  379.06   16.70
  -3  -1   0  382.06   16.20
   3   1   0  391.96   16.90
  -4  -1   0  164.08    7.40
   4   1   0  184.08    8.80
   5   1   0 1757.12   74.19
  -6  -1   0    0.00    1.30
  -6  -1   0    0.80    1.30
  -6  -1   0    0.30    1.90
   6   1   0   -2.40    1.70
   6   1   0   -2.80    1.50
  -7  -1   0   17.70    3.00
  -7  -1   0   19.80    2.90
   7   1   0   16.50    2.10
   7   1   0   16.20    3.80
   7   1   0   15.90    2.40
  -8  -1   0   47.40    3.90
  -8  -1   0   49.40    4.40
  -8  -1   0   49.80    4.90
   8   1   0   44.00    3.20
   8   1   0   47.00    6.30
   8   1   0   47.40    3.70
  -9  -1   0    2.20    2.50
  -9  -1   0   -0.20    1.20
  -9  -1   0   -0.20    1.90
   9   1   0    2.20    1.80
   9   1   0    1.00    1.60
 -10  -1   0  138.69    7.10
  10   1   0  147.79    6.80
  10   1   0  153.48    7.30
  -9   2   0   -0.30    1.70
   8  -2   0   35.50    3.30
  -8   2   0   37.40    3.70
  -8   2   0   30.10    4.60
   7  -2   0  237.18   12.90
  -7   2   0  231.48   11.30
  -7   2   0  231.58   11.80
   6  -2   0  357.76   17.40
  -6   2   0  364.46   16.50
  -6   2   0  367.96   16.80
   5  -2   0  104.29    6.00
  -5   2   0  102.99    5.80
  -5   2   0   94.79    6.00
   4  -2   0    3.80    1.50
  -4   2   0   14.50    2.20
   3  -2   0   14.30    1.70
   3  -2   0   13.90    1.80
  -3   2   0   16.20    2.40
   2  -2   0   85.39    4.00
   2  -2   0   89.49    4.00
  -1  -2   0   80.29    4.10
   1   2   0   79.39    4.10
  -4  -2   0    8.70    1.80
   4   2   0    7.60    2.20
   5   2   0 1685.23   71.39
  -6  -2   0   80.29    5.00
  -6  -2   0   79.29    4.60
   6   2   0   71.79    4.40
   6   2   0   78.99    6.20
   6   2   0   74.09    4.30
  -7  -2   0   35.00    3.30
   7   2   0   31.40    5.00
   7   2   0   35.40    3.10
   7   2   0   28.30    3.50
  -8  -2   0    4.30    1.90
  -8  -2   0    6.30    2.70
  -8  -2   0    7.60    2.40
   8   2   0    2.20    2.10
   8   2   0    3.20    3.30
   8   2   0    5.40    1.90
  -9  -2   0   64.29    4.20
  -9  -2   0   63.39    4.90
  -9  -2   0   63.89    5.10
   9   2   0   46.50    9.40
   9   2   0   67.39    3.80
   9   2   0   64.49    4.80
 -10  -2   0   16.70    2.90
  10   2   0   13.70    2.10
   9  -3   0   31.70    2.40
  -9   3   0   37.40    2.90
   8  -3   0    2.90    1.20
  -8   3   0    0.00    1.60
  -8   3   0   -0.90    1.80
   7  -3   0   -1.40    2.50
  -7   3   0    0.50    2.20
  -7   3   0    2.20    2.80
   6  -3   0  965.10   40.50
  -6   3   0  915.61   39.60
  -6   3   0  899.91   39.40
   5  -3   0  157.08    8.20
  -5   3   0  147.79    8.10
  -5   3   0  149.88    7.90
  -4   3   0   17.60    3.00
   3  -3   0   42.50    3.00
   3  -3   0   50.49    2.90
  -3   3   0   45.10    4.80
   2  -3   0 1911.01   76.19
   2  -3   0 1780.12   76.19
   1  -3   0   61.89    2.90
   1  -3   0   59.59    3.00
  -1   3   0   62.09    4.30
   0  -3   0  268.07   11.40
   0   3   0  259.27   12.10
  -1  -3   0  118.79    6.00
   1   3   0  132.69    6.40
  -2  -3   0  204.08    9.60
   2   3   0  206.28    9.70
  -3  -3   0 1673.33   69.99
  -4  -3   0  612.94   29.60
   4   3   0  717.23   29.40
   5   3   0    9.60    2.70
  -6  -3   0  255.17   12.00
  -6  -3   0  277.47   12.50
  -6  -3   0  271.57   12.30
   6   3   0  267.67   12.30
   6   3   0  265.17   11.80
   6   3   0  272.67   14.20
  -7  -3   0  187.78    9.70
   7   3   0  185.38    9.60
   7   3   0  187.78   11.60
   7   3   0  221.18    9.50
  -8  -3   0  838.82   34.70
  -8  -3   0  798.52   34.90
  -8  -3   0  838.12   35.00
   8   3   0  804.22   34.80
   8   3   0  802.22   34.30
   8   3   0  781.12   37.80
  -9  -3   0   24.40    3.20
  -9  -3   0   18.20    2.70
  -9  -3   0   16.70    2.90
   9   3   0   19.30    2.20
   9   3   0   21.90    5.00
   9   3   0   20.60    2.90
 -10  -3   0   22.70    2.20
 -10  -3   0   25.50    3.00
  10   3   0   24.00    2.60
  10   3   0   22.30    2.50
  -8   4   0   70.19    4.60
   6  -4   0    0.00    2.30
  -6   4   0    0.70    2.00
  -6   4   0   -1.30    2.20
   5  -4   0 1019.20   41.80
  -5   4   0  928.51   41.50
  -5   4   0  974.50   41.30
  -4   4   0  309.17   15.00
  -4   4   0  309.97   14.20
  -4   4   0  301.27   14.00
   3  -4   0   30.20    2.90
   3  -4   0   32.90    2.60
  -3   4   0   37.80    4.00
  -3   4   0   35.00    3.60
   2  -4   0  146.59    6.80
  -2   4   0  145.69    8.30
   0  -4   0   28.10    2.70
   0  -4   0   38.20    2.70
   0   4   0   42.10    3.90
  -1  -4   0  150.88    7.40
  -2  -4   0 1526.45   63.19
   2   4   0 1489.15   63.19
  -3  -4   0  677.03   29.50
  -4  -4   0  214.78   10.90
   4   4   0  224.08   11.30
  -5  -4   0  343.27   16.80
   5   4   0  356.26   17.10
  -6  -4   0    4.60    2.10
  -6  -4   0    5.00    1.90
  -6  -4   0    3.40    1.70
   6   4   0    2.90    2.60
   6   4   0    6.00    1.50
   6   4   0    2.40    1.60
   6   4   0    2.40    2.70
  -7  -4   0   67.79    4.50
  -7  -4   0   73.29    4.80
  -7  -4   0   75.59    5.00
   7   4   0   65.09    6.10
   7   4   0   68.29    7.20
  -8  -4   0 3328.77  139.29
  -8  -4   0 3290.77  139.29
  -8  -4   0 3481.45  139.59
   8   4   0 3429.66  139.39
   8   4   0 3416.06  138.79
   8   4   0 3217.18  142.69
  -9  -4   0  152.48    8.00
  -9  -4   0  139.39    7.90
   9   4   0  157.18    7.40
   9   4   0  158.88    8.20
 -10  -4   0   83.79    5.40
 -10  -4   0   86.79    5.40
  10   4   0   89.09    4.50
  10   4   0   93.09    5.00
  -8   5   0   -0.40    1.40
  -7   5   0  241.38   11.80
   6  -5   0  543.05   26.10
  -6   5   0  602.54   25.50
   5  -5   0   42.30    4.20
  -5   5   0   33.00    3.90
  -4   5   0   57.69    5.40
  -4   5   0   63.29    5.10
  -4   5   0   76.09    5.20
   3  -5   0    2.80    1.30
  -3   5   0    1.70    2.40
  -3   5   0    1.60    2.00
   2  -5   0  112.19    5.70
  -2   5   0  104.39    6.00
   1  -5   0  157.58    8.90
   1  -5   0  197.28    8.80
  -1   5   0  204.98   10.30
   0  -5   0 2163.38   89.89
   0   5   0 2158.38   90.79
  -1  -5   0  135.29    7.10
  -2  -5   0    0.80    1.70
  -3  -5   0  783.92   33.20
   3   5   0  733.33   33.60
  -4  -5   0   70.59    5.40
   4   5   0   62.29    5.30
  -5  -5   0   26.40    3.40
  -5  -5   0   30.90    2.60
  -5  -5   0   31.00    3.10
  -5  -5   0   30.50    3.80
   5   5   0   33.00    3.10
   5   5   0   41.00    4.90
   5   5   0   32.70    2.60
  -6  -5   0    6.10    2.00
  -6  -5   0    4.80    1.90
  -6  -5   0    5.00    1.80
  -6  -5   0    1.70    1.60
  -6  -5   0    2.30    3.20
   6   5   0    4.90    3.20
   6   5   0    2.30    1.60
   6   5   0    4.10    1.50
   6   5   0    6.00    2.30
  -7  -5   0  119.99    6.70
  -7  -5   0  117.79    6.60
  -7  -5   0  110.99    6.20
   7   5   0  112.99    6.00
   7   5   0  105.59    6.30
   7   5   0  111.99    7.00
   7   5   0  114.79    8.90
  -8  -5   0   23.00    2.80
  -8  -5   0   27.40    3.90
  -8  -5   0   21.50    3.60
   8   5   0   24.70    3.80
   8   5   0   22.60    2.80
   8   5   0   21.30    5.10
   8   5   0   17.20    3.50
  -9  -5   0    3.80    2.10
  -9  -5   0   -2.20    2.20
   9   5   0    1.00    1.50
   9   5   0    4.70    2.20
 -10  -5   0   -0.70    1.60
  10   5   0    1.70    1.50
  10   5   0   -1.50    1.80
  -7   6   0   20.80    2.60
  -6   6   0  431.96   19.50
  -5   6   0   95.89    6.80
   4  -6   0   60.19    4.20
  -4   6   0   58.09    5.20
  -4   6   0   53.19    4.40
   3  -6   0    3.70    1.50
  -3   6   0    3.50    2.40
  -3   6   0    0.70    2.50
  -2   6   0  316.97   14.60
  -2   6   0  320.97   15.20
   1  -6   0 1213.28   51.49
  -1   6   0 1221.98   51.19
   0  -6   0  200.28    9.90
  -1  -6   0  188.58    9.70
  -2  -6   0    2.70    1.90
  -3  -6   0   58.59    5.00
  -4  -6   0  394.06   16.70
  -4  -6   0  411.26   18.90
  -4  -6   0  386.76   17.00
   4   6   0  372.46   17.20
   4   6   0  385.26   17.10
  -5  -6   0  752.02   30.80
  -5  -6   0  693.03   33.00
  -5  -6   0  746.83   31.10
   5   6   0  710.23   31.10
   5   6   0  756.52   30.80
   5   6   0  733.33   33.40
   5   6   0  722.53   31.30
  -6  -6   0   25.60    2.40
  -6  -6   0   19.00    4.30
  -6  -6   0   25.40    3.10
  -6  -6   0   26.20    3.60
   6   6   0   23.50    3.70
   6   6   0   24.60    5.00
   6   6   0   22.20    2.50
   6   6   0   26.10    2.80
  -7  -6   0  211.48   10.40
  -7  -6   0  204.68   10.10
   7   6   0  209.88   10.30
   7   6   0  214.88    9.60
   7   6   0  198.28   13.90
   7   6   0  214.18   10.70
  -8  -6   0   56.59    4.00
  -8  -6   0   51.29    4.10
  -8  -6   0   43.20    4.30
   8   6   0   51.39    3.50
   8   6   0   69.19   10.90
   8   6   0   54.59    5.20
   8   6   0   55.99    4.50
  -9  -6   0   74.39    5.10
   9   6   0   74.79    6.00
   9   6   0   68.09    4.50
   9   6   0   74.09    4.10
 -10  -6   0   10.20    2.50
  10   6   0   12.10    2.80
  -6   7   0   38.70    3.30
  -5   7   0  211.88   10.40
  -4   7   0   11.50    3.30
  -4   7   0   13.00    3.30
  -3   7   0   43.20    4.80
  -3   7   0   40.50    5.20
   2  -7   0   10.10    2.30
  -2   7   0   10.80    2.70
  -2   7   0   12.30    2.60
  -2   7   0   11.20    3.10
   1  -7   0   49.40    4.30
  -1   7   0   50.89    4.40
  -1   7   0   42.20    4.80
  -1   7   0   48.80    4.30
   0  -7   0  205.38   10.30
   0   7   0  183.58    8.70
   0   7   0  197.88    9.50
   0   7   0  192.28    9.90
  -1  -7   0   23.60    3.40
   1   7   0   21.50    2.60
   1   7   0   26.30    4.00
  -2  -7   0   50.69    4.80
  -3  -7   0   87.09    5.50
  -3  -7   0   95.69    6.90
   3   7   0   94.49    5.30
  -4  -7   0   62.19    5.30
  -4  -7   0   54.29    3.60
  -4  -7   0   55.89    3.70
   4   7   0   66.39    4.30
   4   7   0   55.29    4.00
  -5  -7   0   30.40    4.20
  -5  -7   0   34.60    2.80
  -5  -7   0   31.50    3.30
  -5  -7   0   33.10    4.40
   5   7   0   32.70    3.60
   5   7   0   31.10    3.20
  -6  -7   0  139.69   11.20
  -6  -7   0  162.98    8.20
  -6  -7   0  173.38    7.70
  -6  -7   0  164.18    8.60
   6   7   0  166.78    8.20
   6   7   0  163.78    8.60
   6   7   0  156.88    7.40
  -7  -7   0  277.97   12.80
  -7  -7   0  274.77   13.10
  -7  -7   0  277.27   12.00
   7   7   0  275.47   13.00
   7   7   0  267.97   12.80
   7   7   0  271.07   12.00
  -8  -7   0  368.36   16.60
  -8  -7   0  374.36   16.40
   8   7   0  358.06   15.70
   8   7   0  362.36   16.70
   8   7   0  369.66   16.60
  -9  -7   0  149.19    7.80
   9   7   0  145.29    7.50
   9   7   0  139.79    6.60
   9   7   0  143.39    8.10
 -10  -7   0    9.10    1.90
  10   7   0    7.40    2.70
  10   7   0   10.60    1.60
  -5   8   0   21.90    3.50
  -4   8   0    3.90    2.50
  -4   8   0    1.30    2.50
  -3   8   0   54.29    5.70
  -3   8   0   56.19    4.30
   2  -8   0    5.00    2.20
  -2   8   0    2.00    2.70
  -2   8   0    3.60    2.60
  -2   8   0    0.20    2.90
   1  -8   0   77.69    5.80
  -1   8   0   81.19    5.70
  -1   8   0   81.09    5.80
  -1   8   0   78.39    5.60
   0  -8   0   10.20    2.90
   0   8   0    9.70    2.50
   0   8   0    6.90    2.90
  -1  -8   0   59.69    4.70
  -1  -8   0   64.09    4.90
  -1  -8   0   78.19    6.00
   1   8   0   74.19    4.20
   1   8   0   74.19    5.30
   1   8   0   76.59    5.10
  -2  -8   0  278.77   13.10
  -2  -8   0  298.97   13.50
  -2  -8   0  314.57   15.40
   2   8   0  298.97   14.50
   2   8   0  284.17   13.70
   2   8   0  306.17   13.20
  -3  -8   0  218.98   10.10
  -3  -8   0  233.48   12.70
  -3  -8   0  217.48   10.50
   3   8   0  217.28   11.30
   3   8   0  226.68   10.40
  -4  -8   0  430.36   20.60
  -4  -8   0  425.76   18.00
   4   8   0  374.66   17.70
   4   8   0  405.26   18.60
  -5  -8   0   64.19    7.00
  -5  -8   0   60.89    5.50
  -5  -8   0   61.19    3.80
  -5  -8   0   58.69    4.00
   5   8   0   64.79    4.60
   5   8   0   49.99    5.40
  -6  -8   0   10.20    2.60
  -6  -8   0    6.90    1.70
  -6  -8   0    9.70    2.20
  -6  -8   0   11.70    5.50
   6   8   0    8.70    2.40
   6   8   0    8.10    2.10
  -7  -8   0   60.89    5.10
  -7  -8   0   61.49    4.60
  -7  -8   0   60.29    3.60
   7   8   0   58.89    4.60
   7   8   0   61.19    5.10
  -8  -8   0  384.56   17.50
  -8  -8   0  385.76   17.10
   8   8   0  388.46   17.70
   8   8   0  385.56   17.20
  -9  -8   0   63.59    4.90
  -9  -8   0   70.89    4.30
   9   8   0   59.09    5.90
   9   8   0   71.59    4.40
 -10  -8   0  240.78   10.60
  10   8   0  230.18   10.40
  -4   9   0    6.50    2.30
  -4   9   0    7.80    2.80
  -3   9   0  140.39    7.80
  -3   9   0  149.29    7.90
  -2   9   0  185.18   10.60
  -2   9   0  197.08    9.90
   1  -9   0   23.80    3.70
  -1   9   0   21.50    3.90
  -1   9   0   21.20    3.90
  -1   9   0   25.80    4.10
   0  -9   0  109.79    7.80
   0   9   0  113.49    7.30
   0   9   0  109.09    6.80
   0   9   0  117.49    8.10
  -1  -9   0   78.89    5.70
  -1  -9   0   90.99    5.10
  -1  -9   0   85.99    7.80
   1   9   0   80.69    4.60
   1   9   0   90.89    5.90
   1   9   0   94.89    7.10
  -2  -9   0  929.81   39.50
  -2  -9   0  940.11   41.90
  -2  -9   0  900.61   39.10
   2   9   0  976.50   40.70
   2   9   0  913.01   39.50
   2   9   0  933.81   39.20
  -3  -9   0    2.90    3.00
  -3  -9   0    2.80    1.90
  -3  -9   0    5.70    1.80
   3   9   0    2.80    2.90
   3   9   0    3.90    1.70
  -4  -9   0    9.90    2.30
  -4  -9   0    9.50    2.00
  -4  -9   0    4.70    3.30
   4   9   0    8.00    2.10
   4   9   0   13.70    3.00
  -5  -9   0    0.40    1.60
  -5  -9   0    0.90    3.80
  -5  -9   0    2.30    2.00
   5   9   0    0.00    2.70
   5   9   0    0.80    2.00
  -6  -9   0  212.28    9.80
  -6  -9   0  225.98   10.50
  -6  -9   0  191.08   15.10
   6   9   0  215.38   10.60
  -7  -9   0  400.26   16.90
  -7  -9   0  403.76   17.60
  -7  -9   0  381.56   17.70
   7   9   0  399.36   17.90
   7   9   0  384.26   17.30
  -8  -9   0  177.58    9.20
  -8  -9   0  183.38    8.80
   8   9   0  183.38    8.60
   8   9   0  181.38    9.30
  -9  -9   0   33.90    2.90
  -9  -9   0   37.80    2.70
   9   9   0   33.00    2.90
   9   9   0   35.10    3.20
  -3  10   0   39.60    3.40
  -2  10   0   17.50    3.10
  -2  10   0   10.20    3.00
  -1  10   0  108.39    6.50
  -1  10   0  114.39    7.00
  -1  10   0  115.49    6.60
   0 -10   0    8.30    3.60
   0 -10   0   12.20    2.00
   0  10   0   11.80    2.90
   0  10   0   13.30    2.50
   0  10   0   10.80    3.40
  -1 -10   0  151.98   10.50
  -1 -10   0  155.18    8.30
  -1 -10   0  154.98    7.60
   1  10   0  145.89    8.60
   1  10   0  177.38    9.20
  -2 -10   0 1802.02   85.49
  -2 -10   0 2166.88   83.19
   2  10   0 2002.40   84.39
  -3 -10   0    3.40    3.80
  -3 -10   0    3.90    1.70
  -3 -10   0    3.00    2.20
   3  10   0    7.60    3.20
   3  10   0    5.50    2.10
  -4 -10   0  302.57   17.30
  -5 -10   0   20.70    2.70
  -5 -10   0   18.40    2.70
   5  10   0   13.00    3.00
   5  10   0   21.50    3.40
  -6 -10   0   15.90    3.40
  -6 -10   0   23.80    2.80
  -6 -10   0   22.20    2.20
   6  10   0   23.10    3.60
  -7 -10   0   62.29    3.60
  -7 -10   0   66.49    4.10
   7  10   0   63.39    4.80
  -8 -10   0   35.10    3.70
  -8 -10   0   39.60    3.30
  -9 -10   0   10.50    1.50
  -9 -10   0   12.60    1.90
   9  10   0   18.70    2.80
  -2  11   0  103.29    5.60
  -2  11   0   77.59    5.20
   1 -11   0   18.90    3.00
  -1  11   0   13.80    2.80
  -1  11   0   13.90    2.80
  -1  11   0   29.70    4.90
   0 -11   0   10.70    1.70
   0  11   0    6.00    2.80
   0  11   0    8.10    2.60
  -1 -11   0   14.00    1.80
   1  11   0   11.90    2.40
   1  11   0    8.30    2.90
  -2 -11   0   33.70    3.10
  -2 -11   0   27.10    3.40
   2  11   0   32.00    4.00
   2  11   0   39.40    4.70
  -3 -11   0  323.37   14.20
  -3 -11   0  331.47   14.60
   3  11   0  315.97   13.90
  -4 -11   0    0.20    2.00
  -4 -11   0    0.90    1.50
   4  11   0   -1.10    2.50
   4  11   0   -1.20    1.40
  -5 -11   0   26.80    2.80
  -5 -11   0   23.10    3.20
   5  11   0   19.00    2.30
  -6 -11   0   13.70    2.30
  -6 -11   0   18.10    2.30
   6  11   0   14.10    2.20
  -7 -11   0   62.89    3.40
   7  11   0   80.69    6.20
  -8 -11   0    3.70    1.60
  -8 -11   0    4.60    1.60
   8  11   0    5.80    1.40
   0 -12   0    5.60    1.20
  -1 -12   0   14.70    2.20
   1  12   0   15.10    2.90
   1  12   0   14.90    3.60
  -2 -12   0   16.60    1.90
  -2 -12   0   16.40    2.20
   2  12   0   12.90    2.80
   2  12   0   16.30    2.60
  -3 -12   0   17.50    2.10
  -3 -12   0   20.40    2.50
   3  12   0   15.50    2.90
   3  12   0   14.80    3.00
  -4 -12   0   45.50    3.10
  -4 -12   0   39.00    3.70
   4  12   0   45.60    3.80
   4  12   0   44.20    4.20
  -5 -12   0  123.09    6.20
  -5 -12   0  143.59    6.70
   5  12   0  141.39    6.30
  -6 -12   0  334.57   14.70
  -6 -12   0  362.26   15.20
   6  12   0  346.67   14.90
   6  12  -1  249.68   10.90
  -6 -12   1  268.47   11.30
  -6 -12   1  234.48   10.70
   5  12  -1    4.50    1.30
   5  12  -1    1.40    1.90
  -5 -12   1    4.70    1.00
  -5 -12   1    6.90    1.40
   4  12  -1    9.70    2.30
   4  12  -1   13.80    2.30
  -4 -12   1   12.10    1.70
  -4 -12   1   10.70    1.60
   3  12  -1    5.90    1.80
   3  12  -1    7.40    2.60
  -3 -12   1    5.70    1.50
  -3 -12   1    3.80    2.00
   2  12  -1   40.00    3.80
   2  12  -1   36.50    4.40
  -2 -12   1   43.30    2.90
  -2 -12   1   29.20    2.60
   1  12  -1   20.70    3.80
  -1 -12   1   18.60    2.10
   0 -12   1    1.40    1.00
   8  11  -1    5.60    1.30
  -8 -11   1    5.40    2.30
  -8 -11   1    5.90    1.60
   7  11  -1   79.79    4.50
  -7 -11   1   81.59    4.40
  -7 -11   1   77.99    4.60
   6  11  -1    9.90    1.70
  -6 -11   1    7.80    2.10
  -6 -11   1    7.00    1.40
   5  11  -1   12.40    2.10
  -5 -11   1   17.90    2.50
  -5 -11   1   19.00    3.10
   4  11  -1   -0.80    2.50
   4  11  -1   -1.90    1.40
  -4 -11   1   -0.20    1.50
  -4 -11   1    0.40    1.80
   3  11  -1  425.56   19.70
   3  11  -1  419.06   18.20
  -3 -11   1  438.36   18.40
  -3 -11   1  416.26   18.70
   2  11  -1    5.70    2.70
   2  11  -1    5.00    2.30
  -2 -11   1    2.30    1.60
  -2 -11   1    1.30    1.80
   1  11  -1   79.79    5.50
   1  11  -1   78.39    6.40
  -1 -11   1   76.59    4.10
  -1 -11   1   75.29    4.80
   0  11  -1    1.90    2.30
   0  11  -1    0.00    2.40
   0  11  -1   -2.30    2.10
   0 -11   1    0.00    1.40
  -1  11  -1   -0.70    2.30
  -1  11  -1    1.30    2.70
   1 -11   1    3.00    1.40
  -2  11  -1    2.00    1.40
  -2  11  -1    5.00    1.70
   9  10  -1   27.10    2.40
  -9 -10   1   24.30    3.40
  -9 -10   1   29.50    2.00
   8  10  -1   50.29    3.50
  -8 -10   1   48.50    3.40
  -8 -10   1   45.70    3.40
   7  10  -1   51.29    3.80
  -7 -10   1   52.29    3.00
  -7 -10   1   48.30    5.50
  -7 -10   1   57.69    4.10
   6  10  -1  120.69    6.60
  -6 -10   1  111.49    6.50
  -6 -10   1  107.09    7.40
  -6 -10   1  117.29    5.80
   5  10  -1  239.98   12.50
   5  10  -1  260.87   12.10
  -5 -10   1  266.37   11.60
  -5 -10   1  256.57   11.90
   4  10  -1   33.50    3.50
  -4 -10   1   27.10    3.80
  -4 -10   1   23.00    5.20
  -3 -10   1  112.29    9.40
  -2 -10   1  286.07   14.90
  -2 -10   1  236.38   13.90
   1  10  -1   70.09    6.70
   1  10  -1   76.89    6.00
   1  10  -1   64.69    5.70
  -1 -10   1   64.59    7.30
  -1 -10   1   60.69    4.80
  -1 -10   1   64.99    4.20
   0  10  -1    8.00    3.00
   0  10  -1    5.90    2.90
   0  10  -1   -0.60    3.00
   0 -10   1    2.60    3.50
  -1  10  -1    2.80    2.50
  -1  10  -1    2.70    2.10
  -1  10  -1    4.10    3.00
  -2  10  -1   -0.30    2.90
  -2  10  -1    3.90    3.90
  -3  10  -1   32.90    2.90
  -3  10  -1   26.40    2.80
   9   9  -1   79.89    4.40
   9   9  -1   82.89    5.20
  -9  -9   1   77.69    4.90
  -9  -9   1   79.99    4.30
   8   9  -1    4.00    1.60
   8   9  -1    4.50    1.80
  -8  -9   1    6.70    2.30
  -8  -9   1    3.60    1.80
   7   9  -1    8.80    2.40
   7   9  -1    4.90    1.90
  -7  -9   1    6.60    1.40
  -7  -9   1    5.60    2.10
  -7  -9   1    6.70    2.60
   6   9  -1   49.60    4.80
  -6  -9   1   45.80    7.40
  -6  -9   1   33.80    5.50
   5   9  -1   66.59    4.80
   5   9  -1   62.19    5.50
  -5  -9   1   61.29    4.00
  -5  -9   1   68.69    6.10
  -5  -9   1   66.19    4.80
  -5  -9   1   52.99    8.10
   4   9  -1    0.70    1.90
   4   9  -1    2.90    2.70
  -4  -9   1    1.60    1.90
  -4  -9   1    3.80    1.70
  -4  -9   1    3.90    2.90
   3   9  -1  113.39    6.10
   3   9  -1  110.49    7.50
  -3  -9   1  115.49    6.40
  -3  -9   1  107.19    5.80
  -3  -9   1  114.39    8.20
   2   9  -1 3803.42  154.28
   2   9  -1 3774.42  154.48
   2   9  -1 3860.11  155.48
  -2  -9   1 3701.33  154.38
  -2  -9   1 3626.44  154.08
  -2  -9   1 3647.93  156.98
   1   9  -1  620.34   26.50
   1   9  -1  645.84   27.60
   1   9  -1  594.04   25.60
  -1  -9   1  587.24   25.80
  -1  -9   1  585.44   26.10
   0   9  -1    8.20    3.00
   0   9  -1   11.40    2.20
   0   9  -1    6.60    3.30
   0  -9   1    8.20    2.20
   0  -9   1   10.30    3.10
  -1   9  -1   -1.30    3.10
   1  -9   1    3.10    3.30
  -2   9  -1  664.53   29.20
  -2   9  -1  688.53   30.10
  -3   9  -1   33.80    4.10
  -3   9  -1   34.40    4.40
  -4   9  -1   12.90    2.50
  -4   9  -1   12.20    2.80
  10   8  -1  156.18    8.00
 -10  -8   1  187.58    8.00
   9   8  -1  111.69    5.90
   9   8  -1  109.99    6.40
  -9  -8   1  119.39    6.30
  -9  -8   1  102.19    5.30
   8   8  -1  284.97   13.40
   8   8  -1  286.97   12.90
  -8  -8   1  282.47   13.30
  -8  -8   1  265.77   12.70
   7   8  -1  558.24   25.20
  -7  -8   1  556.84   24.80
   6   8  -1  361.16   16.40
   6   8  -1  361.96   16.00
  -6  -8   1  352.66   16.40
  -6  -8   1  303.27   19.50
  -6  -8   1  370.36   15.50
  -6  -8   1  357.06   16.10
   5   8  -1   31.40    3.50
   5   8  -1   29.80    3.20
  -5  -8   1   29.90    5.00
  -5  -8   1   26.90    2.90
  -5  -8   1   28.50    3.70
   4   8  -1   15.30    2.30
  -4  -8   1   20.60    2.50
  -4  -8   1   13.80    3.80
   3   8  -1  274.27   12.60
  -3  -8   1  269.07   14.60
  -3  -8   1  277.07   12.30
  -3  -8   1  283.37   12.70
   2   8  -1   -0.50    2.30
   2   8  -1    0.50    1.40
  -2  -8   1    0.40    1.70
  -2  -8   1    0.30    1.70
  -2  -8   1   -1.00    1.60
   1   8  -1    0.40    2.00
   1   8  -1    1.10    1.70
  -1  -8   1   -2.00    2.00
  -1  -8   1   -2.40    1.80
  -1  -8   1   -2.20    1.90
   0   8  -1   90.49    4.90
   0   8  -1   94.69    6.50
   0   8  -1  100.29    7.00
   0  -8   1  102.79    7.10
  -1   8  -1   82.09    5.60
  -1   8  -1   83.39    5.70
  -1   8  -1   74.69    6.60
   1  -8   1   72.49    5.90
  -2   8  -1    0.70    2.10
  -2   8  -1    4.50    2.60
  -2   8  -1    1.00    3.20
   2  -8   1    0.50    2.10
  -3   8  -1   99.09    7.20
  -3   8  -1  109.89    6.80
  -4   8  -1   48.80    3.90
  -4   8  -1   42.90    4.70
  -5   8  -1   90.99    5.20
  10   7  -1    4.10    2.70
  10   7  -1    0.90    1.60
 -10  -7   1    1.00    1.60
   9   7  -1  182.78    8.70
   9   7  -1  173.68    7.80
  -9  -7   1  171.38    8.90
   8   7  -1  365.66   15.90
   8   7  -1  365.76   16.80
   8   7  -1  367.76   17.20
  -8  -7   1  384.46   16.50
  -8  -7   1  373.66   16.80
   7   7  -1    6.20    2.50
   7   7  -1    1.90    2.00
   7   7  -1    4.70    1.70
  -7  -7   1    3.40    2.40
  -7  -7   1    4.20    2.10
  -7  -7   1    2.90    1.40
   6   7  -1   22.00    3.10
   6   7  -1   15.80    2.40
   6   7  -1   22.50    2.80
  -6  -7   1   25.50    2.40
  -6  -7   1   15.10    5.20
  -6  -7   1   20.50    3.20
  -6  -7   1   17.30    2.80
   5   7  -1    9.80    1.90
   5   7  -1   18.50    2.70
  -5  -7   1   15.00    2.30
  -5  -7   1   14.80    3.80
  -5  -7   1   15.20    2.30
  -5  -7   1   14.50    2.70
   4   7  -1   86.59    5.00
   4   7  -1   83.99    4.80
  -4  -7   1   80.49    4.50
  -4  -7   1   72.69    5.20
  -4  -7   1   84.09    4.90
   3   7  -1  177.68    8.90
  -3  -7   1  190.68   10.80
  -3  -7   1  196.48    8.90
  -3  -7   1  189.18    8.60
   2   7  -1   89.29    5.60
   2   7  -1   91.39    4.90
  -2  -7   1   82.69    4.70
  -2  -7   1   91.49    6.50
  -2  -7   1   86.09    5.10
   1   7  -1  213.68   10.10
   1   7  -1  234.38   11.00
   0   7  -1   63.09    3.90
   0   7  -1   66.59    4.70
   0  -7   1   60.89    5.00
  -1   7  -1   22.90    4.00
  -1   7  -1   22.50    4.20
  -1   7  -1   28.50    3.50
   1  -7   1   24.10    3.80
  -2   7  -1  217.28   10.50
  -2   7  -1  209.88   11.30
  -2   7  -1  197.58   10.80
   2  -7   1  218.08   11.00
  -3   7  -1   -0.60    2.60
  -3   7  -1   -4.00    2.50
  -4   7  -1   79.29    6.30
  -4   7  -1   88.59    6.20
   4  -7   1   82.49    6.30
  -5   7  -1  277.77   13.30
  -6   7  -1    1.20    2.30
  10   6  -1   39.20    3.00
  10   6  -1   38.90    2.50
 -10  -6   1   40.40    2.90
   9   6  -1   84.99    5.60
   9   6  -1   85.19    5.10
   9   6  -1   91.39    4.60
  -9  -6   1   79.39    5.20
  -9  -6   1   85.89    5.50
   8   6  -1  405.96   18.00
   8   6  -1  390.96   17.50
  -8  -6   1  417.36   18.30
   7   6  -1  277.57   17.30
   7   6  -1  299.07   13.60
   7   6  -1  310.57   13.20
   7   6  -1  295.77   14.10
  -7  -6   1  294.57   13.90
  -7  -6   1  290.57   13.30
   6   6  -1  203.18    9.40
   6   6  -1  177.68    9.60
   6   6  -1  189.08   12.30
   6   6  -1  190.28    8.70
  -6  -6   1  181.18    9.60
  -6  -6   1  198.28    9.30
  -6  -6   1  194.68    8.60
   5   6  -1    3.80    2.30
   5   6  -1    4.50    1.80
   5   6  -1    2.20    1.20
   5   6  -1    2.00    1.60
  -5  -6   1    1.50    2.50
  -5  -6   1    0.70    1.30
  -5  -6   1    2.10    1.90
  -5  -6   1    3.20    1.70
   4   6  -1  451.05   20.00
   4   6  -1  453.65   19.90
  -4  -6   1  464.55   19.90
  -4  -6   1  468.55   21.60
  -3  -6   1   56.29    5.10
  -2  -6   1   10.70    2.50
  -1  -6   1  145.99    8.10
   0  -6   1   66.19    4.70
  -1   6  -1   91.99    5.70
   1  -6   1  103.49    6.10
  -2   6  -1    1.60    2.80
  -2   6  -1    2.10    2.40
  -2   6  -1    2.50    2.10
   2  -6   1    4.20    1.80
  -3   6  -1   28.70    3.90
  -3   6  -1   28.20    4.20
   3  -6   1   32.10    3.40
  -4   6  -1    2.40    2.00
  -4   6  -1    1.90    2.50
  -5   6  -1  189.08   10.10
  -6   6  -1  611.64   26.80
  -7   6  -1  234.98   11.10
  10   5  -1   38.40    4.90
 -10  -5   1   27.60    2.90
 -10  -5   1   21.50    3.40
   9   5  -1  367.26   15.90
   9   5  -1  371.76   16.40
  -9  -5   1  362.06   16.40
  -9  -5   1  360.26   16.50
   8   5  -1  100.09    6.20
   8   5  -1   96.39    7.20
   8   5  -1  112.19    9.20
   8   5  -1  109.69    5.50
  -8  -5   1   90.19    5.40
  -8  -5   1  111.39    6.30
   7   5  -1 1036.20   44.50
   7   5  -1 1002.40   47.50
   7   5  -1 1060.19   44.00
  -7  -5   1 1067.69   44.30
  -7  -5   1 1040.20   44.60
  -7  -5   1 1096.79   44.80
   6   5  -1    6.10    1.80
   6   5  -1    4.20    1.70
   6   5  -1    5.50    1.50
   6   5  -1    4.70    3.30
  -6  -5   1    8.60    1.80
  -6  -5   1    8.60    1.70
  -6  -5   1    8.50    1.80
  -6  -5   1    8.50    2.10
   5   5  -1   47.50    4.10
   5   5  -1   65.79    4.20
   5   5  -1   55.19    5.50
  -5  -5   1   47.50    5.20
  -5  -5   1   53.19    3.90
  -5  -5   1   51.19    4.30
  -5  -5   1   54.09    3.30
   4   5  -1  780.92   34.70
  -4  -5   1  785.92   34.50
  -2  -5   1  190.98    9.80
  -1  -5   1   71.19    4.80
   0  -5   1  242.88   11.50
   1  -5   1   24.60    2.90
  -2   5  -1  597.94   26.60
   2  -5   1  648.24   27.00
  -3   5  -1  347.17   16.30
  -3   5  -1  335.97   15.50
  -4   5  -1  242.48   11.40
  -4   5  -1  235.18   11.90
   4  -5   1  239.68   11.70
  -5   5  -1   -0.30    1.80
   5  -5   1    0.90    2.00
  -6   5  -1 1308.67   51.09
   6  -5   1 1087.99   51.19
  -7   5  -1  499.15   22.10
  -8   5  -1    1.70    2.00
  10   4  -1   26.40    2.60
  10   4  -1   21.00    2.00
 -10  -4   1   22.90    2.50
 -10  -4   1   18.70    3.00
   9   4  -1  161.68    7.70
   9   4  -1  167.18    8.50
  -9  -4   1  147.39    8.40
  -9  -4   1  165.38    8.20
   8   4  -1 1872.41   77.59
   8   4  -1 1827.52   80.89
   8   4  -1 1861.01   76.99
  -8  -4   1 1809.82   77.49
  -8  -4   1 1845.02   77.39
  -8  -4   1 1908.61   77.69
   7   4  -1  408.36   17.80
   7   4  -1  390.46   19.00
   7   4  -1  417.56   21.20
   7   4  -1  427.06   18.40
  -7  -4   1  408.66   18.00
  -7  -4   1  418.16   18.40
  -7  -4   1  415.46   18.60
   6   4  -1    2.20    2.50
   6   4  -1   -0.20    1.60
   6   4  -1    4.30    2.70
   6   4  -1    3.80    1.50
  -6  -4   1    2.70    2.10
  -6  -4   1    0.80    1.90
  -6  -4   1   -0.60    1.50
   5   4  -1    0.80    1.30
   5   4  -1    1.60    1.20
   5   4  -1   -1.90    1.90
  -5  -4   1   -1.70    2.00
   4   4  -1  205.78   11.20
  -4  -4   1  186.58   10.20
   3   4  -1  406.76   18.30
  -3  -4   1  388.06   18.10
   2   4  -1 1775.42   74.39
  -2  -4   1 1776.72   74.29
  -1  -4   1  542.65   23.50
   0  -4   1  144.39    7.10
   1  -4   1  104.19    5.50
   2  -4   1 1363.46   56.99
  -3   4  -1   38.60    3.80
   3  -4   1   41.00    3.10
  -4   4  -1   11.90    2.00
   4  -4   1   10.10    2.20
  -5   4  -1   79.59    5.60
   5  -4   1   79.89    5.60
  -6   4  -1    0.80    2.50
   6  -4   1    2.60    2.30
  -7   4  -1    6.40    2.80
  -8   4  -1    7.40    2.00
   8  -4   1    9.20    1.60
  10   3  -1   60.59    3.80
  10   3  -1   61.09    3.80
 -10  -3   1   63.39    3.50
 -10  -3   1   63.79    4.30
   9   3  -1  214.08   10.20
   9   3  -1  205.08    9.60
  -9  -3   1  203.48    9.80
  -9  -3   1  204.98   10.20
  -9  -3   1  203.08   10.30
   8   3  -1   29.20    3.10
   8   3  -1   23.90    4.70
   8   3  -1   28.10    3.90
  -8  -3   1   33.80    4.40
  -8  -3   1   30.00    3.50
  -8  -3   1   24.40    3.70
   7   3  -1   36.80    5.50
  -7  -3   1   33.40    3.30
  -7  -3   1   29.20    3.50
   6   3  -1  348.37   15.40
   6   3  -1  344.07   14.90
   6   3  -1  348.67   17.40
  -6  -3   1  344.47   15.30
  -6  -3   1  323.77   15.00
  -6  -3   1  353.56   15.50
   5   3  -1   40.80    4.40
  -5  -3   1   40.60    4.30
   4   3  -1   28.50    3.90
  -4  -3   1   29.40    3.40
   3   3  -1   39.50    3.60
  -3  -3   1   38.90    3.60
   2   3  -1   68.89    4.30
  -2  -3   1   62.39    3.90
   1   3  -1 1393.06   58.09
  -1   3  -1  533.85   22.40
   1  -3   1  536.95   21.70
   1  -3   1  464.05   21.70
  -2   3  -1 1017.40   42.20
   2  -3   1 1029.10   41.50
   2  -3   1  929.11   41.60
   3  -3   1    4.00    1.40
   3  -3   1    1.80    1.60
   4  -3   1   18.50    2.60
  -5   3  -1    8.00    2.40
  -5   3  -1    8.40    2.30
   5  -3   1    6.30    1.90
  -6   3  -1  147.19    8.00
  -6   3  -1  168.78    8.80
   6  -3   1  154.78    9.30
  -7   3  -1  565.74   25.90
  -8   3  -1  124.29    6.70
   8  -3   1  122.79    6.20
  -9   3  -1   10.90    1.80
   9  -3   1    8.80    1.40
  10   2  -1    1.70    1.40
  10   2  -1    0.20    1.60
 -10  -2   1   -2.10    1.40
   9   2  -1  635.94   26.70
   9   2  -1  597.94   27.00
  -9  -2   1  645.04   26.70
  -9  -2   1  654.03   27.30
  -9  -2   1  604.04   27.20
   8   2  -1   32.40    3.20
   8   2  -1   23.50    4.60
   8   2  -1   29.30    3.10
  -8  -2   1   26.10    4.50
  -8  -2   1   30.40    3.20
  -8  -2   1   28.10    3.80
   7   2  -1  181.38    8.10
   7   2  -1  150.88   10.40
   7   2  -1  159.48    8.40
  -7  -2   1  160.98    8.00
  -7  -2   1  154.88    8.40
   6   2  -1   -1.40    2.20
   6   2  -1    0.40    1.70
  -6  -2   1    1.20    1.10
  -6  -2   1    1.30    1.50
   5   2  -1   28.10    3.80
  -5  -2   1   27.90    2.20
   4   2  -1  978.60   39.60
  -4  -2   1  863.21   39.10
  -3  -2   1 1467.45   61.39
   0   2  -1  160.08    7.00
   0  -2   1  160.38    7.20
  -1   2  -1  120.79    5.80
   1  -2   1  102.99    5.10
   1  -2   1  111.59    5.10
   2  -2   1    4.00    1.00
   2  -2   1    4.90    0.90
   3  -2   1  239.28   10.80
  -5   2  -1  631.24   27.40
  -5   2  -1  682.13   27.60
   5  -2   1  594.34   28.00
  -6   2  -1   16.00    2.80
  -6   2  -1   12.20    1.60
  -6   2  -1   14.60    2.50
   6  -2   1   10.30    2.60
  -7   2  -1  108.99    6.50
  -7   2  -1  119.59    7.20
   7  -2   1  103.39    6.00
   7  -2   1  105.99    7.80
  -8   2  -1  243.48   11.80
  -8   2  -1  278.67   12.60
   8  -2   1  246.38   11.50
  -9   2  -1  196.38    9.50
   9  -2   1  205.78    9.00
  10   1  -1   86.59    4.70
  10   1  -1   91.29    4.60
 -10  -1   1   89.99    4.90
   9   1  -1    2.80    1.60
   9   1  -1    5.10    2.10
  -9  -1   1    1.00    2.00
  -9  -1   1    3.00    2.70
   8   1  -1   51.69    3.80
   8   1  -1   50.59    4.40
   8   1  -1   51.19    5.60
  -8  -1   1   50.09    4.50
  -8  -1   1   52.79    3.60
  -8  -1   1   52.89    4.30
   7   1  -1   15.30    3.70
   7   1  -1   28.70    3.60
  -7  -1   1   23.50    4.10
  -7  -1   1   22.80    3.20
  -7  -1   1   20.10    3.30
  -7  -1   1   21.40    2.60
   6   1  -1   53.29    4.20
   6   1  -1   55.79    5.20
  -6  -1   1   52.09    3.60
  -6  -1   1   52.59    4.20
  -6  -1   1   59.69    4.00
   5   1  -1    1.90    2.00
   3   1  -1   19.80    2.50
   2   1  -1  258.57   11.30
  -2  -1   1  249.78   11.20
  -2   1  -1  436.56   17.90
   2  -1   1  396.86   17.90
   2  -1   1  427.46   17.90
  -3   1  -1  476.15   20.60
   3  -1   1  481.55   20.60
   4  -1   1  221.18   10.40
  -5   1  -1  822.32   37.30
   5  -1   1  946.91   38.20
  -6   1  -1   81.99    5.20
  -6   1  -1   79.49    4.30
  -6   1  -1   77.99    5.40
   6  -1   1   78.49    6.00
  -7   1  -1  151.48    7.90
  -7   1  -1  155.88    7.90
   7  -1   1  137.09    7.30
   7  -1   1  133.49    7.90
   7  -1   1  158.28    9.60
  -8   1  -1   34.10    3.80
  -8   1  -1   34.50    4.50
   8  -1   1   32.10    5.20
   8  -1   1   30.10    4.30
   8  -1   1   34.10    3.30
  -9   1  -1  409.56   18.20
  10   0  -1   28.20    2.00
 -10   0   1   28.50    3.30
   9   0  -1  154.58    7.50
   9   0  -1  164.28    8.20
  -9   0   1  161.18    8.20
  -9   0   1  158.78    8.30
   8   0  -1    4.30    3.50
  -8   0   1   12.80    3.50
   7   0  -1   75.89    6.60
  -7   0   1   74.99    5.70
  -7   0   1   82.39    4.50
  -7   0   1   77.79    4.90
   6   0  -1    2.60    2.10
   6   0  -1    1.00    2.50
  -6   0   1    2.30    2.00
  -6   0   1   -1.00    1.70
  -6   0   1    3.80    1.40
   5   0  -1  206.48    9.90
  -5   0   1  174.08    8.60
   4   0  -1    0.60    1.70
  -4   0   1    1.20    1.10
   3   0  -1   25.60    2.30
  -3   0   1   26.30    2.10
   1   0  -1   30.90    1.80
   1   0  -1   34.60    1.70
  -1   0   1   30.60    1.60
   3   0   1  246.88   11.10
   4   0   1  223.38   10.60
   5   0   1    5.60    1.90
  -6   0  -1  554.44   23.30
  -6   0  -1  526.55   22.70
  -6   0  -1  538.55   23.20
   6   0   1  475.15   23.00
   6   0   1  538.15   23.20
   6   0   1  566.24   24.70
  -7   0  -1   18.50    3.00
  -7   0  -1   16.90    2.30
  -7   0  -1   20.60    2.90
   7   0   1   32.50    4.20
   7   0   1   21.10    4.00
  -8   0  -1    2.10    1.50
  -8   0  -1    1.60    2.10
  -8   0  -1    0.20    2.50
   8   0   1    4.50    3.40
   8   0   1    0.40    1.20
   8   0   1    6.10    2.20
  -9   0  -1   73.19    5.40
  -9   0  -1   70.19    4.30
   9   0   1   79.89    4.40
   9   0   1   53.59    5.40
 -10   0  -1   26.80    2.30
  10   0   1   23.70    2.00
  10   0   1   23.10    2.90
   9  -1  -1  143.99    7.00
  -9   1   1  150.68    7.60
   8  -1  -1    1.20    1.70
  -8   1   1    1.80    2.10
  -8   1   1    1.70    1.90
   7  -1  -1    2.80    2.10
  -7   1   1    0.90    2.20
  -7   1   1    3.90    2.00
   6  -1  -1   32.80    4.10
  -6   1   1   31.40    4.00
  -6   1   1   29.90    3.50
  -6   1   1   31.10    3.00
   5  -1  -1   22.30    2.80
  -5   1   1   20.60    2.50
  -5   1   1   22.80    2.80
  -5   1   1   17.60    3.10
  -4   1   1 2988.90  123.69
   3  -1  -1 2288.27   94.79
   2  -1  -1 1332.17   54.99
  -2  -1  -1  329.07   13.90
  -2  -1  -1  295.57   13.10
   2   1   1  332.77   13.90
  -3  -1  -1  461.45   20.10
   3   1   1  471.55   20.20
   4   1   1  381.16   17.20
   5   1   1   12.10    2.40
  -6  -1  -1  728.63   30.30
  -6  -1  -1  749.03   30.80
   6   1   1  691.83   30.20
   6   1   1  696.93   30.50
  -7  -1  -1   11.90    2.20
   7   1   1   13.30    3.50
   7   1   1   12.50    2.30
   7   1   1   13.20    2.00
  -8  -1  -1   18.60    3.10
  -8  -1  -1   24.50    3.50
  -8  -1  -1   17.40    2.30
   8   1   1   17.20    4.10
   8   1   1   19.10    2.80
   8   1   1   18.30    2.90
  -9  -1  -1  183.78    9.50
  -9  -1  -1  182.68    9.40
  -9  -1  -1  192.88    8.70
   9   1   1  196.58    9.60
   9   1   1  202.78    9.10
 -10  -1  -1   -0.20    1.30
  10   1   1   -1.30    2.40
  10   1   1   -0.40    1.30
   9  -2  -1  113.29    5.60
  -9   2   1  131.99    6.80
  -9   2   1  115.19    6.10
   8  -2  -1    1.00    1.80
  -8   2   1    2.20    2.00
  -8   2   1   -0.70    2.70
   7  -2  -1   -0.40    2.20
  -7   2   1    3.60    2.30
  -7   2   1    3.10    2.70
   6  -2  -1    2.40    1.90
  -6   2   1    1.00    2.20
   5  -2  -1   69.49    4.90
  -5   2   1   73.99    5.00
  -5   2   1   71.69    4.90
   4  -2  -1   69.09    3.90
  -4   2   1   64.59    4.50
   3  -2  -1 1168.38   47.50
  -3   2   1 1110.59   48.00
  -2   2   1   21.00    2.40
  -1   2   1  276.97   12.30
   1   2   1  881.11   36.70
  -3  -2  -1  199.98    9.40
   3   2   1  195.18    9.50
  -4  -2  -1  599.04   26.10
   5   2   1   11.80    2.70
  -6  -2  -1   35.70    3.20
  -6  -2  -1   42.00    3.50
  -6  -2  -1   34.20    3.70
   6   2   1   33.60    4.50
   6   2   1   38.50    3.50
   6   2   1   39.30    3.00
  -7  -2  -1   47.20    4.00
  -7  -2  -1   51.89    4.00
  -7  -2  -1   51.09    4.40
   7   2   1   45.30    4.00
   7   2   1   46.60    5.90
   7   2   1   46.10    3.50
  -8  -2  -1  153.98    7.90
  -8  -2  -1  156.68    8.30
  -8  -2  -1  157.78    8.00
   8   2   1  144.19   10.80
   8   2   1  153.08    7.30
   8   2   1  144.99    7.80
  -9  -2  -1  201.08    9.40
  -9  -2  -1  190.48    9.60
  -9  -2  -1  185.88    9.80
   9   2   1  193.28    9.10
   9   2   1  197.98    9.70
   9   2   1  179.38   12.50
 -10  -2  -1   21.60    3.00
  10   2   1   25.20    3.10
   9  -3  -1  178.08    7.90
   8  -3  -1   15.20    2.10
  -8   3   1   10.60    2.70
  -8   3   1   12.00    2.90
   7  -3  -1   84.39    7.60
  -7   3   1   95.49    6.00
  -7   3   1  110.19    6.90
   6  -3  -1  146.69    8.70
  -6   3   1  159.98    8.40
  -6   3   1  159.58    8.40
   5  -3  -1  531.15   23.40
  -5   3   1  515.55   23.00
  -5   3   1  535.85   23.20
   4  -3  -1  177.28    8.60
  -4   3   1  194.28    9.90
   3  -3  -1  413.66   17.00
   3  -3  -1  384.66   17.10
  -3   3   1  403.46   18.30
  -2   3   1    4.30    1.80
   0  -3  -1  788.82   34.00
   0   3   1  847.32   34.70
  -1  -3  -1    0.50    0.90
   1   3   1    1.90    1.40
  -2  -3  -1   14.40    1.90
   2   3   1   14.70    1.90
   2   3   1   13.60    1.90
  -3  -3  -1   67.39    4.40
   3   3   1   64.99    4.50
  -4  -3  -1 2111.79   88.79
   4   3   1 2135.49   88.99
  -5  -3  -1   49.50    4.50
   5   3   1   45.10    4.10
  -6  -3  -1  489.25   21.50
  -6  -3  -1  465.75   21.20
  -6  -3  -1  469.45   21.10
   6   3   1  504.75   23.30
   6   3   1  482.45   20.90
   6   3   1  543.15   21.80
  -7  -3  -1  526.05   21.50
  -7  -3  -1  478.05   21.10
  -7  -3  -1  468.85   21.60
  -7  -3  -1  480.35   22.20
   7   3   1  482.55   24.00
   7   3   1  503.95   21.20
   7   3   1  501.45   21.60
  -8  -3  -1  902.01   38.50
  -8  -3  -1  926.91   38.30
  -8  -3  -1  880.91   38.40
   8   3   1  884.31   38.30
   8   3   1  900.61   37.90
  -9  -3  -1  151.08    8.50
  -9  -3  -1  175.78    8.40
   9   3   1  160.38   11.70
   9   3   1  169.88    8.70
   9   3   1  164.28    7.80
 -10  -3  -1   82.99    5.20
  10   3   1   88.19    4.40
  -8   4   1    4.60    2.30
  -7   4   1  151.88    8.00
  -7   4   1  169.68    9.00
   6  -4  -1  527.75   24.30
  -6   4   1  568.04   24.10
  -6   4   1  526.45   23.70
   5  -4  -1  268.37   13.00
  -5   4   1  287.07   13.40
   4  -4  -1    3.30    1.30
  -4   4   1    3.50    2.90
  -4   4   1    8.00    2.20
  -4   4   1    7.50    2.20
  -4   4   1    4.40    2.70
  -4   4   1    6.30    2.70
   3  -4  -1  520.25   21.70
   3  -4  -1  507.85   21.80
  -3   4   1  536.35   23.50
  -3   4   1  482.95   22.20
   2  -4  -1   39.80    2.10
  -2   4   1   39.40    4.20
   1  -4  -1  622.54   26.40
  -1   4   1  643.54   27.80
   0  -4  -1    6.60    1.20
   0  -4  -1    5.20    1.00
   0   4   1    5.60    1.60
  -1  -4  -1  188.78    8.70
   1   4   1  177.98    9.20
  -2  -4  -1    5.90    1.70
   2   4   1    5.60    1.70
  -3  -4  -1  299.37   13.90
   3   4   1  294.97   14.00
  -4  -4  -1 1390.16   59.89
   4   4   1 1435.46   60.09
  -5  -4  -1  271.57   13.80
   5   4   1  281.37   14.10
  -6  -4  -1   17.30    2.40
  -6  -4  -1   22.20    2.80
  -6  -4  -1   19.50    2.40
   6   4   1   22.90    4.10
   6   4   1   21.80    3.30
   6   4   1   18.30    2.40
   6   4   1   20.50    2.50
  -7  -4  -1   52.19    3.90
  -7  -4  -1   57.69    5.10
   7   4   1   44.10    5.50
   7   4   1   54.39    5.90
  -8  -4  -1 1128.99   48.00
  -8  -4  -1 1171.68   48.20
  -8  -4  -1 1069.29   47.90
   8   4   1 1149.89   48.00
   8   4   1 1153.68   47.50
  -9  -4  -1  382.06   17.40
  -9  -4  -1  395.66   17.40
   9   4   1  392.86   16.90
   9   4   1  398.96   17.50
   9   4   1  375.06   21.20
 -10  -4  -1  183.28    8.60
  10   4   1  183.08    8.90
  10   4   1  191.18    8.60
  -7   5   1   29.90    4.10
  -6   5   1   15.10    3.30
   5  -5  -1  461.65   20.10
  -5   5   1  426.16   19.60
  -5   5   1  442.76   20.00
   4  -5  -1  764.52   33.10
  -4   5   1  779.62   33.90
  -4   5   1  771.02   33.40
  -4   5   1  831.22   33.70
  -4   5   1  761.82   33.40
   3  -5  -1  164.18    8.40
   3  -5  -1  179.88    7.80
  -3   5   1  154.28    8.30
  -3   5   1  171.18    8.90
  -3   5   1  157.98    8.60
  -3   5   1  166.18    8.50
  -3   5   1  164.68    9.90
   2  -5  -1  710.83   29.00
   2  -5  -1  653.33   29.10
  -2   5   1  697.93   30.90
   1  -5  -1 3096.99  121.89
   1  -5  -1 2800.52  121.99
   0  -5  -1   83.39    4.50
   0  -5  -1   74.39    5.00
   0   5   1   77.79    5.90
  -1  -5  -1   73.49    4.50
   1   5   1   69.49    5.50
  -2  -5  -1   76.29    5.10
  -3  -5  -1 1138.19   49.50
   3   5   1 1184.68   49.60
  -4  -5  -1 1921.71   80.29
   4   5   1 1882.81   80.39
  -5  -5  -1  841.92   36.10
  -5  -5  -1  876.81   35.80
  -5  -5  -1  866.71   37.90
   5   5   1  859.41   35.80
   5   5   1  839.12   36.10
   5   5   1  857.01   38.00
  -6  -5  -1   38.90    2.80
  -6  -5  -1   38.50    3.50
  -6  -5  -1   36.50    3.70
   6   5   1   37.10    3.20
   6   5   1   43.90    4.20
   6   5   1   41.80    5.80
   6   5   1   38.80    3.30
  -7  -5  -1   25.50    3.00
  -7  -5  -1   23.20    3.40
   7   5   1   25.00    2.70
   7   5   1   20.10    2.60
   7   5   1   27.20    4.80
   7   5   1   25.90    4.20
  -8  -5  -1  892.71   38.00
  -8  -5  -1  820.32   37.70
  -8  -5  -1  899.91   37.50
   8   5   1  862.81   41.50
   8   5   1  914.91   38.40
   8   5   1  913.91   37.40
   8   5   1  914.01   38.00
  -9  -5  -1  240.58   11.40
   9   5   1  221.98   12.30
   9   5   1  238.98   10.60
   9   5   1  236.88   11.40
 -10  -5  -1  245.38   11.20
  10   5   1  243.78   11.40
  10   5   1  237.88   10.60
  -7   6   1    3.90    2.20
  -6   6   1  125.89    7.50
   4  -6  -1    5.20    1.30
  -4   6   1    3.50    2.70
  -4   6   1    4.00    2.60
  -4   6   1    3.80    2.90
  -4   6   1    7.10    2.70
   3  -6  -1   17.80    2.20
  -3   6   1   15.70    3.10
  -3   6   1   20.50    2.90
  -3   6   1   17.00    2.70
   2  -6  -1  152.08    7.30
  -2   6   1  153.48    8.50
  -2   6   1  133.09    7.70
  -2   6   1  139.99    7.80
  -2   6   1  157.18    8.10
   1  -6  -1  391.66   17.20
  -1   6   1  375.56   17.20
  -1   6   1  385.06   18.90
  -1   6   1  386.96   17.10
   0  -6  -1    4.80    1.70
   0   6   1    2.80    2.40
  -1  -6  -1   31.00    3.20
  -2  -6  -1   10.40    2.30
  -3  -6  -1  230.18   11.80
  -4  -6  -1  455.95   20.70
  -4  -6  -1  514.15   22.50
  -4  -6  -1  483.05   20.40
   4   6   1  467.75   20.80
  -5  -6  -1  459.85   21.50
  -5  -6  -1  438.76   19.70
  -5  -6  -1  441.46   19.40
  -5  -6  -1  463.55   19.10
   5   6   1  432.16   19.40
   5   6   1  430.76   18.90
   5   6   1  445.66   19.70
   5   6   1  460.75   22.00
  -6  -6  -1    9.20    2.80
  -6  -6  -1    9.80    2.30
  -6  -6  -1   13.40    2.30
  -6  -6  -1    7.30    1.50
   6   6   1    9.50    1.90
   6   6   1   10.00    2.20
   6   6   1   11.20    1.50
   6   6   1   10.10    3.30
  -7  -6  -1  114.79    6.60
  -7  -6  -1  122.89    6.00
  -7  -6  -1  125.29    6.70
   7   6   1  111.89   11.00
   7   6   1  125.19    6.20
   7   6   1  123.59    7.30
   7   6   1  130.79    7.00
  -8  -6  -1    7.40    2.40
  -8  -6  -1    2.10    1.90
   8   6   1    1.90    2.00
   8   6   1    1.20    1.40
   8   6   1    3.50    2.60
   8   6   1    1.00    8.90
  -9  -6  -1    0.20    1.70
  -9  -6  -1    0.10    2.00
   9   6   1    3.40    2.70
   9   6   1    1.30    1.40
   9   6   1    0.20    2.00
 -10  -6  -1   69.79    4.20
  10   6   1   80.29    4.90
  10   6   1   67.79    3.70
  -6   7   1   37.80    3.20
  -5   7   1   88.99    6.10
  -4   7   1  150.28    7.90
  -4   7   1  138.79    8.40
  -3   7   1    2.80    2.70
  -3   7   1    1.80    2.40
  -3   7   1    1.60    2.60
   2  -7  -1    3.00    1.50
  -2   7   1   -0.70    2.40
  -2   7   1   -1.80    2.20
  -2   7   1    1.30    3.30
   1  -7  -1    6.20    1.90
  -1   7   1    4.60    2.10
  -1   7   1    5.00    1.90
  -1   7   1    4.40    2.30
   0   7   1  264.97   13.10
   0   7   1  287.37   13.60
  -1  -7  -1  133.79    7.30
   1   7   1  110.39    6.10
   1   7   1  122.99    7.50
  -2  -7  -1  254.67   12.30
   2   7   1  223.18   10.90
  -3  -7  -1   16.70    2.00
  -3  -7  -1   16.80    2.30
  -3  -7  -1   13.90    3.00
   3   7   1   18.40    2.20
   3   7   1   23.00    3.90
  -4  -7  -1 1472.05   60.79
  -4  -7  -1 1511.55   63.19
  -4  -7  -1 1492.25   61.09
   4   7   1 1428.56   60.89
   4   7   1 1500.95   61.19
   4   7   1 1380.86   61.49
  -5  -7  -1  106.39    6.00
  -5  -7  -1  104.99    6.10
  -5  -7  -1  105.59    8.10
  -5  -7  -1  106.59    5.50
   5   7   1  106.39    5.90
   5   7   1  110.69    5.90
  -6  -7  -1   60.29    6.50
  -6  -7  -1   61.59    4.50
  -6  -7  -1   65.59    3.80
   6   7   1   62.69    4.90
   6   7   1   59.39    3.60
   6   7   1   67.89    4.50
  -7  -7  -1   61.89    3.80
  -7  -7  -1   57.29    4.60
  -7  -7  -1   68.29    5.20
   7   7   1   61.29    4.60
   7   7   1   59.89    3.70
   7   7   1   64.09    5.30
  -8  -7  -1  395.36   18.40
  -8  -7  -1  455.95   19.70
   8   7   1  468.75   19.50
   8   7   1  401.56   19.00
   8   7   1  382.26   17.70
  -9  -7  -1  326.47   13.90
  -9  -7  -1  293.27   13.10
   9   7   1  307.97   12.80
   9   7   1  289.27   13.80
   9   7   1  267.07   13.60
 -10  -7  -1    6.10    1.90
  10   7   1    7.50    1.50
  -5   8   1    7.50    2.40
  -4   8   1    3.10    2.40
  -4   8   1    1.30    2.50
   2  -8  -1   64.29    4.80
  -2   8   1   67.79    6.30
  -2   8   1   69.49    5.40
  -2   8   1   69.89    5.40
   1  -8  -1   53.39    4.50
  -1   8   1   55.09    4.60
  -1   8   1   56.29    4.90
  -1   8   1   56.39    5.10
   0  -8  -1    2.20    2.30
   0   8   1   -1.20    3.10
   0   8   1    3.80    2.20
   0   8   1    0.70    2.60
  -1  -8  -1   50.49    5.40
   1   8   1   46.00    4.70
   1   8   1   47.70    3.30
   1   8   1   49.10    4.50
   1   8   1   51.39    5.10
  -2  -8  -1 1402.66   61.19
  -2  -8  -1 1452.65   61.59
  -2  -8  -1 1534.65   63.59
   2   8   1 1495.95   62.39
   2   8   1 1490.05   61.39
  -3  -8  -1   45.20    3.80
  -3  -8  -1   41.20    3.30
  -3  -8  -1   54.29    5.50
   3   8   1   45.40    3.50
   3   8   1   44.10    5.00
  -4  -8  -1  307.87   16.10
  -4  -8  -1  287.67   13.20
  -4  -8  -1  291.07   13.60
   4   8   1  335.97   14.20
   4   8   1  277.57   14.20
  -5  -8  -1    6.80    1.60
  -5  -8  -1    2.30    2.90
  -5  -8  -1    1.80    3.20
  -5  -8  -1    4.00    1.80
   5   8   1    3.80    1.80
   5   8   1    4.80    3.60
   5   8   1    3.00    2.00
  -6  -8  -1  140.29    8.00
  -6  -8  -1  118.79   10.60
  -6  -8  -1  148.79    7.70
  -6  -8  -1  148.49    7.00
   6   8   1  144.69    7.90
   6   8   1  142.39    7.40
  -7  -8  -1  388.26   17.50
  -7  -8  -1  381.86   16.60
  -7  -8  -1  381.06   17.20
   7   8   1  392.56   17.50
   7   8   1  385.96   17.20
  -8  -8  -1  695.63   30.40
  -8  -8  -1  707.83   30.10
   8   8   1  684.53   30.10
   8   8   1  723.23   30.60
  -9  -8  -1   74.59    4.40
  -9  -8  -1   67.69    4.50
   9   8   1   77.29    5.40
   9   8   1   74.69    4.30
  10   8   1   34.50    3.30
  10   8   1   49.30    2.80
  -4   9   1   -1.50    2.20
  -4   9   1    2.90    2.10
  -3   9   1    7.40    2.80
  -3   9   1    7.30    2.40
  -2   9   1  289.17   14.00
  -2   9   1  286.77   13.50
  -2   9   1  279.47   13.40
   1  -9  -1   82.79    6.60
  -1   9   1   89.19    7.20
  -1   9   1   97.29    6.00
  -1   9   1   92.19    6.40
   0  -9  -1   14.30    3.00
   0   9   1   11.50    2.70
   0   9   1   15.80    3.00
   0   9   1   16.40    3.40
  -1  -9  -1   23.10    2.90
  -1  -9  -1   18.70    3.50
   1   9   1   19.70    3.50
   1   9   1   18.70    3.60
   1   9   1   17.50    2.90
  -2  -9  -1  157.48    8.40
  -2  -9  -1  163.18   10.40
  -2  -9  -1  165.28    8.10
   2   9   1  169.18    7.90
   2   9   1  177.68    9.90
  -3  -9  -1   72.09    5.00
  -3  -9  -1   63.99    6.70
  -3  -9  -1   69.29    4.30
   3   9   1   68.89    6.20
   3   9   1   73.49    4.50
  -4  -9  -1  365.26   16.60
  -4  -9  -1  372.96   16.10
  -4  -9  -1  378.26   19.10
   4   9   1  376.66   16.50
   4   9   1  351.26   17.30
  -5  -9  -1   28.60    3.10
  -5  -9  -1   30.20    3.00
  -5  -9  -1   12.90    5.10
   5   9   1   27.00    4.60
   5   9   1   28.20    3.60
  -6  -9  -1   10.30    1.80
  -6  -9  -1    7.40    2.80
  -6  -9  -1    8.10    2.30
  -6  -9  -1    7.30    5.70
   6   9   1    9.70    2.40
   6   9   1    4.50    1.90
  -7  -9  -1  246.28   10.80
  -7  -9  -1  247.58   11.40
  -7  -9  -1  222.88   11.70
   7   9   1  248.98   11.70
   7   9   1  227.58   11.00
  -8  -9  -1  245.68   11.30
  -8  -9  -1  237.48   11.70
   8   9   1  253.17   11.80
   8   9   1  237.68   11.10
  -9  -9  -1   67.59    3.90
  -9  -9  -1   73.49    4.90
   9   9   1   71.49    4.10
   9   9   1   81.79    5.10
  -3  10   1    6.80    1.90
  -3  10   1    6.80    2.70
  -2  10   1   37.20    3.70
  -2  10   1   29.50    3.60
  -2  10   1   42.30    4.90
  -1  10   1   14.50    3.30
  -1  10   1   14.50    2.60
  -1  10   1   12.40    2.90
   0 -10  -1   17.20    3.80
   0 -10  -1   20.40    2.70
   0  10   1   24.40    3.90
   0  10   1   24.80    3.60
   0  10   1   22.70    4.00
  -1 -10  -1   68.59    6.80
  -1 -10  -1   67.09    4.30
  -2 -10  -1  662.53   29.10
  -2 -10  -1  680.83   32.00
   2  10   1  714.93   30.70
  -3 -10  -1  927.11   39.70
  -3 -10  -1  945.51   42.60
  -3 -10  -1  976.90   39.40
   3  10   1  902.51   39.40
   3  10   1  928.01   40.50
  -4 -10  -1  480.55   24.60
  -4 -10  -1  498.45   21.10
   4  10   1  487.35   21.40
  -5 -10  -1   52.79    3.40
  -5 -10  -1   46.80    4.30
  -5 -10  -1   56.29    8.50
   5  10   1   56.49    5.00
   5  10   1   53.49    4.30
  -6 -10  -1   52.19    3.80
  -6 -10  -1   50.99    3.60
   6  10   1   47.70    4.30
  -7 -10  -1  104.09    6.50
  -7 -10  -1   98.49    5.70
  -7 -10  -1   97.99    5.00
   7  10   1   94.99    5.60
  -8 -10  -1    0.30    1.70
  -8 -10  -1   -1.40    2.00
   8  10   1    1.70    2.00
  -9 -10  -1  157.98    7.90
   9  10   1  172.78    8.10
  -2  11   1   11.50    2.40
  -1  11   1  106.79    6.50
  -1  11   1   78.89    5.90
   0 -11  -1   90.49    5.00
   0  11   1   94.79    6.80
  -1 -11  -1   18.30    2.70
   1  11   1   13.10    2.60
   1  11   1   18.60    2.70
  -2 -11  -1    4.60    1.70
  -2 -11  -1   10.60    2.20
   2  11   1    5.40    3.10
   2  11   1    3.70    2.80
  -3 -11  -1 1218.78   51.59
  -3 -11  -1 1307.67   52.09
   3  11   1 1228.78   52.69
   3  11   1 1307.77   52.69
   3  11   1 1136.39   51.29
  -4 -11  -1   -0.40    1.90
  -4 -11  -1   -1.30    1.50
   4  11   1    1.70    1.50
   4  11   1    1.30    2.50
  -5 -11  -1   -0.70    1.50
  -5 -11  -1    0.00    1.90
   5  11   1   -1.80    2.30
   5  11   1    1.30    1.70
  -6 -11  -1    0.50    1.30
  -6 -11  -1    4.60    1.90
   6  11   1    4.00    1.90
  -7 -11  -1   13.30    1.80
  -7 -11  -1   12.00    1.90
   7  11   1   13.20    2.60
  -8 -11  -1    8.60    1.70
  -8 -11  -1    8.40    2.60
   8  11   1   10.40    1.60
   0  12   1   35.60    3.40
   0  12   1   39.70    3.10
  -1 -12  -1   33.40    2.70
   1  12   1   35.00    2.90
   1  12   1   35.70    3.60
  -2 -12  -1    3.20    1.40
   2  12   1    2.80    1.80
   2  12   1    2.20    2.40
  -3 -12  -1   40.20    3.00
  -3 -12  -1   32.30    3.60
   3  12   1   36.00    3.60
  -4 -12  -1    2.80    1.30
  -4 -12  -1    3.30    1.80
   4  12   1   -1.20    2.00
   4  12   1    7.10    2.50
  -5 -12  -1  220.98    9.80
  -5 -12  -1  212.78    9.50
   5  12   1  210.78    9.40
   5  12   1  195.88   10.60
   5  12   1  230.68   10.30
  -6 -12  -1  150.68    7.20
  -6 -12  -1  144.59    6.60
   6  12   1  142.99    6.80
   6  12   1  139.29    7.20
  -7 -12  -1    5.30    1.30
  -7 -12  -1    8.80    1.30
   7  12   1    4.00    1.50
   7  12   1    4.80    1.60
   6  12  -2    2.10    1.40
  -6 -12   2    2.80    1.20
  -6 -12   2    4.40    0.90
   5  12  -2   32.70    2.70
   5  12  -2   26.10    2.90
  -5 -12   2   31.70    2.40
  -5 -12   2   31.80    2.50
   4  12  -2   73.09    4.90
   4  12  -2   66.39    3.70
   4  12  -2   59.39    4.10
  -4 -12   2   76.09    4.30
  -4 -12   2   70.49    3.60
   3  12  -2    3.90    2.20
   3  12  -2   -0.80    2.10
  -3 -12   2    2.80    1.80
  -3 -12   2    2.30    1.00
   2  12  -2   27.20    2.90
   2  12  -2   43.00    3.60
  -2 -12   2   32.70    3.00
  -2 -12   2   41.60    2.80
   1  12  -2    2.10    1.50
   1  12  -2    2.50    1.70
  -1 -12   2    1.20    0.90
   7  11  -2    8.10    1.80
  -7 -11   2    6.60    2.50
  -7 -11   2    7.70    1.80
   6  11  -2   -1.70    1.60
  -6 -11   2    2.70    1.30
   5  11  -2   89.19    6.10
   5  11  -2  106.09    5.80
  -5 -11   2  110.59    5.60
  -5 -11   2  110.79    5.40
   4  11  -2   52.69    3.70
   4  11  -2   49.90    5.00
  -4 -11   2   50.89    3.20
  -4 -11   2   54.79    3.70
   3  11  -2   30.90    4.70
   3  11  -2   29.80    2.90
  -3 -11   2   27.90    3.40
  -3 -11   2   30.00    3.00
   2  11  -2   11.00    2.60
   2  11  -2   16.80    2.50
  -2 -11   2   10.10    2.00
  -2 -11   2   10.80    1.80
   1  11  -2  262.97   12.80
  -1 -11   2  248.28   11.80
  -1 -11   2  267.77   11.60
   0  11  -2   63.59    4.80
   0  11  -2   61.99    4.70
   0  11  -2   71.89    6.20
   0 -11   2   63.69    3.50
  -1  11  -2   52.19    5.30
  -1  11  -2   45.40    3.80
   8  10  -2    1.20    1.30
  -8 -10   2    2.00    1.10
  -8 -10   2   -0.60    2.10
   7  10  -2   31.70    3.70
  -7 -10   2   24.40    3.10
  -7 -10   2   30.70    3.90
  -7 -10   2   25.00    2.00
   6  10  -2  503.55   22.30
  -6 -10   2  513.95   21.70
  -6 -10   2  515.45   22.20
   5  10  -2  197.28    9.60
   5  10  -2  193.88   10.00
  -5 -10   2  185.88    8.80
  -5 -10   2  197.58    9.60
   4  10  -2   16.00    3.30
   4  10  -2   22.20    3.30
  -4 -10   2   48.90   12.90
  -4 -10   2   18.30    2.70
  -4 -10   2   20.20    2.20
   3  10  -2  454.85   19.50
   3  10  -2  435.16   20.70
  -3 -10   2  448.06   19.70
  -3 -10   2  446.66   19.20
  -3 -10   2  433.76   22.90
   2  10  -2  331.27   14.70
   2  10  -2  356.96   16.40
  -2 -10   2  326.07   18.30
  -2 -10   2  318.87   14.70
  -2 -10   2  342.47   15.20
   1  10  -2  232.98   12.10
   1  10  -2  219.68   11.00
   1  10  -2  207.58   10.50
  -1 -10   2  210.88   10.30
  -1 -10   2  214.08   10.00
   0  10  -2   67.99    5.90
   0  10  -2   67.19    5.30
   0  10  -2   60.89    6.30
   0 -10   2   70.59    4.20
  -1  10  -2    4.70    2.70
  -1  10  -2    2.80    2.70
  -1  10  -2    4.60    2.60
  -2  10  -2   -1.90    2.60
  -2  10  -2   -4.00    3.70
   2 -10   2   -0.80    1.50
  -3  10  -2  257.67   12.00
  -3  10  -2  243.98   11.90
   9   9  -2   55.79    4.00
   9   9  -2   77.69    5.10
  -9  -9   2   60.99    3.50
  -9  -9   2   60.99    3.80
   8   9  -2   13.70    2.00
   8   9  -2   13.80    2.50
  -8  -9   2   13.00    2.00
  -8  -9   2   16.30    2.60
   7   9  -2   61.19    4.00
   7   9  -2   67.99    5.00
  -7  -9   2   53.19    3.10
  -7  -9   2   63.19    4.00
  -7  -9   2   63.29    4.30
   6   9  -2   22.90    2.80
   6   9  -2   21.00    3.00
  -6  -9   2   20.70    3.30
  -6  -9   2   18.90    2.60
  -6  -9   2   19.40    2.50
   5   9  -2  309.77   13.70
   5   9  -2  271.97   14.00
  -5  -9   2  300.27   13.00
  -5  -9   2  280.87   14.10
  -5  -9   2  270.47   17.10
  -5  -9   2  311.27   13.70
   4   9  -2   -1.20    1.80
  -4  -9   2   -0.80    2.60
  -4  -9   2   -1.50    1.60
  -4  -9   2   -1.40    1.90
   3   9  -2  118.29    6.60
  -3  -9   2  124.69    6.20
  -3  -9   2  116.49    6.70
   2   9  -2  661.53   28.40
   2   9  -2  674.03   28.90
  -2  -9   2  654.43   28.60
  -2  -9   2  670.43   28.30
   1   9  -2 1668.73   68.69
   1   9  -2 1581.44   67.09
   1   9  -2 1579.94   67.69
  -1  -9   2 1610.54   67.49
  -1  -9   2 1612.94   67.09
  -1  -9   2 1640.74   70.19
   0   9  -2   76.39    5.90
   0   9  -2   77.69    7.00
   0   9  -2   79.69    6.00
   0  -9   2   69.69    5.30
   0  -9   2   84.29    4.70
   0  -9   2   75.39    7.00
  -1   9  -2   89.19    7.70
  -1   9  -2   58.89    5.90
  -1   9  -2   80.29    5.70
   1  -9   2   70.49    4.60
   1  -9   2   68.39    6.90
  -2   9  -2   -0.70    2.60
  -2   9  -2    3.50    2.60
   2  -9   2    0.00    2.00
  -3   9  -2    6.40    1.90
  -3   9  -2    6.20    2.00
  -4   9  -2    8.80    2.00
   9   8  -2    1.50    1.90
   9   8  -2    4.20    2.10
  -9  -8   2    5.40    1.70
  -9  -8   2    2.50    2.60
   8   8  -2   32.80    3.50
   8   8  -2   35.80    4.30
  -8  -8   2   33.90    3.30
  -8  -8   2   36.80    4.00
   7   8  -2    0.50    1.50
   7   8  -2    2.40    1.90
  -7  -8   2    0.40    1.90
  -7  -8   2    4.50    2.40
  -7  -8   2    0.60    1.20
   6   8  -2   53.99    4.20
   6   8  -2   52.39    4.70
  -6  -8   2   47.20    3.30
  -6  -8   2   45.90    4.90
  -6  -8   2   46.40    3.60
   5   8  -2   30.90    3.70
   5   8  -2   29.20    3.30
  -5  -8   2   24.50    3.40
  -5  -8   2   25.20    5.30
  -5  -8   2   30.90    2.80
  -5  -8   2   23.40    2.80
   4   8  -2   49.70    4.00
   4   8  -2   49.99    3.70
  -4  -8   2   40.00    5.10
  -4  -8   2   53.99    5.80
  -4  -8   2   48.90    3.50
  -4  -8   2   48.10    4.10
   3   8  -2    8.70    2.20
  -3  -8   2    5.50    3.20
  -3  -8   2    4.50    2.00
   2   8  -2   18.30    2.90
   2   8  -2   21.70    3.20
  -2  -8   2   15.60    3.70
  -2  -8   2   21.50    2.50
  -2  -8   2   16.00    2.60
   1   8  -2  507.15   20.30
   1   8  -2  443.96   20.90
  -1  -8   2  442.06   19.80
  -1  -8   2  438.16   20.00
  -1  -8   2  467.75   22.30
   0   8  -2   65.39    4.90
   0  -8   2   62.59    5.70
   0  -8   2   60.19    4.20
   0  -8   2   54.39    4.80
  -1   8  -2   40.40    4.50
  -1   8  -2   39.20    5.40
  -1   8  -2   39.20    4.40
   1  -8   2   41.30    4.70
  -2   8  -2   51.99    6.00
  -2   8  -2   58.99    5.20
   2  -8   2   64.99    5.60
  -3   8  -2   58.69    5.10
  -3   8  -2   48.00    4.60
   3  -8   2   48.40    5.30
  -4   8  -2  162.98    8.30
  -5   8  -2   -3.30    2.10
  10   7  -2   40.10    2.80
 -10  -7   2   44.00    3.20
   9   7  -2   95.39    5.30
   9   7  -2  104.39    6.50
  -9  -7   2   88.89    5.40
  -9  -7   2  105.09    5.80
   8   7  -2  265.67   12.60
   8   7  -2  258.07   11.70
   8   7  -2  279.17   13.10
  -8  -7   2  265.27   12.20
  -8  -7   2  280.47   12.80
   7   7  -2  156.58    8.40
   7   7  -2  162.58    7.40
   7   7  -2  163.58    8.30
  -7  -7   2  156.58    8.60
  -7  -7   2  161.08    7.90
   6   7  -2  606.24   25.50
   6   7  -2  606.14   26.30
   6   7  -2  603.84   26.50
  -6  -7   2  624.54   26.30
  -6  -7   2  610.84   26.60
  -6  -7   2  596.24   25.60
   5   7  -2    0.20    1.70
  -5  -7   2    1.10    3.20
  -5  -7   2    0.80    2.10
   4   7  -2    0.50    1.60
   4   7  -2   -1.00    1.50
  -4  -7   2   -3.20    1.50
  -4  -7   2    1.80    1.40
  -4  -7   2   -2.90    2.20
   3   7  -2   35.70    3.20
   3   7  -2   36.20    3.20
  -3  -7   2   34.10    3.20
  -3  -7   2   31.50    2.80
   2   7  -2  187.08    9.30
   2   7  -2  184.58    8.80
   1   7  -2    6.30    2.20
   1   7  -2    7.50    1.50
  -1  -7   2    3.50    2.30
  -1  -7   2    2.10    1.80
  -1  -7   2    1.70    1.80
   0   7  -2    1.70    1.30
   0   7  -2    0.40    2.00
   0  -7   2   -1.40    1.80
  -1   7  -2    5.30    1.60
  -1   7  -2    3.50    2.70
  -1   7  -2    5.90    2.20
   1  -7   2    5.50    2.20
  -2   7  -2   40.90    5.10
  -2   7  -2   41.90    4.40
   2  -7   2   48.30    4.60
  -3   7  -2   51.19    5.00
  -3   7  -2   42.80    5.50
   3  -7   2   48.20    5.00
  -4   7  -2   32.90    4.90
  -4   7  -2   40.90    4.90
  -5   7  -2   33.30    4.30
  -6   7  -2  243.28   11.50
  10   6  -2    5.60    1.70
  10   6  -2   10.70    1.20
 -10  -6   2    8.80    1.40
   9   6  -2   13.80    2.10
   9   6  -2   14.10    2.20
   9   6  -2   15.70    3.40
  -9  -6   2   10.40    2.30
  -9  -6   2   14.50    2.60
   8   6  -2    7.20    8.40
   8   6  -2   10.40    3.00
   8   6  -2   12.50    3.00
  -8  -6   2   11.80    2.10
   7   6  -2  635.14   28.10
   7   6  -2  648.94   27.90
   7   6  -2  668.53   27.30
  -7  -6   2  642.64   27.70
  -7  -6   2  631.74   28.10
   6   6  -2  504.75   22.50
   6   6  -2  516.65   26.20
   6   6  -2  513.05   22.10
  -6  -6   2  497.75   21.50
  -6  -6   2  513.65   22.20
   5   6  -2   18.70    2.60
   5   6  -2   14.20    4.00
   5   6  -2   14.80    2.20
   5   6  -2   16.20    2.20
  -5  -6   2   14.00    2.20
  -5  -6   2   16.10    2.50
  -5  -6   2   13.20    3.60
  -5  -6   2   17.40    2.20
   4   6  -2  385.76   17.70
   4   6  -2  393.56   19.60
  -4  -6   2  416.96   19.60
  -4  -6   2  398.56   17.20
  -4  -6   2  412.46   17.60
   3   6  -2  897.81   38.90
  -3  -6   2  975.10   39.30
  -3  -6   2  936.41   40.60
  -3  -6   2  890.71   38.60
  -2  -6   2    0.60    1.90
  -1  -6   2   13.50    2.60
   0   6  -2  775.42   33.20
   0  -6   2  786.02   34.30
  -1   6  -2    4.50    1.90
  -1   6  -2    0.00    1.50
   1  -6   2   -2.60    1.40
  -2   6  -2  276.67   13.40
   2  -6   2  301.17   14.20
  -3   6  -2   65.09    5.10
   3  -6   2   57.79    4.70
  -4   6  -2   64.49    5.50
  -4   6  -2   65.69    5.60
   4  -6   2   56.79    5.20
  -5   6  -2  695.03   30.40
  -6   6  -2  120.39    7.20
  -7   6  -2   65.89    4.60
  10   5  -2   13.90    2.10
  10   5  -2   12.60    1.90
 -10  -5   2   12.90    1.80
 -10  -5   2    8.70    2.00
   9   5  -2   39.60    3.90
   9   5  -2   36.40    2.60
  -9  -5   2   38.60    3.80
  -9  -5   2   37.10    4.00
   8   5  -2    4.70    5.70
   8   5  -2    0.30    3.10
   8   5  -2    0.80    1.60
   8   5  -2    0.90    2.00
  -8  -5   2    2.80    2.30
  -8  -5   2    0.20    2.00
   7   5  -2  173.08    8.70
   7   5  -2  158.38   11.70
   7   5  -2  158.08    9.00
   7   5  -2  171.38    8.00
  -7  -5   2  167.48    8.80
  -7  -5   2  168.48    8.20
  -7  -5   2  169.98    8.80
   6   5  -2   35.70    2.90
   6   5  -2   36.70    4.10
   6   5  -2   36.00    3.40
  -6  -5   2   38.50    3.60
  -6  -5   2   40.20    3.30
  -6  -5   2   28.00    3.60
   5   5  -2    3.70    1.40
   5   5  -2    3.10    2.60
   5   5  -2    4.50    2.00
   5   5  -2    1.20    1.50
  -5  -5   2    4.30    2.00
  -5  -5   2    3.30    2.60
  -5  -5   2    2.10    1.50
  -4  -5   2  139.49    8.40
   3   5  -2 2104.39   90.49
  -3  -5   2 2198.38   90.59
  -2  -5   2  529.75   23.80
  -1  -5   2  413.56   18.90
   0  -5   2   89.79    5.60
   1  -5   2   93.09    5.80
  -2   5  -2   89.69    6.00
   2  -5   2   99.19    5.80
  -3   5  -2  421.16   19.90
  -3   5  -2  443.26   19.60
   3  -5   2  460.25   20.20
  -4   5  -2    0.10    2.20
  -4   5  -2   -1.80    2.40
   4  -5   2    2.80    2.00
  -5   5  -2   40.90    4.90
   5  -5   2   39.50    4.10
  -6   5  -2   42.10    4.90
   6  -5   2   38.90    5.10
  -7   5  -2   72.29    5.30
  -8   5  -2   13.40    2.30
  10   4  -2  101.49    5.50
  10   4  -2  102.49    4.90
 -10  -4   2   98.09    5.20
 -10  -4   2   97.69    4.80
   9   4  -2    2.40    2.00
   9   4  -2    0.90    1.50
  -9  -4   2   -1.50    1.70
  -9  -4   2   -1.10    2.00
  -9  -4   2    0.00    1.70
   8   4  -2  445.56   20.30
   8   4  -2  452.95   19.70
  -8  -4   2  467.65   20.50
  -8  -4   2  458.35   20.10
   7   4  -2  901.11   37.00
   7   4  -2  838.72   39.80
   7   4  -2  840.22   36.40
  -7  -4   2  889.01   37.10
  -7  -4   2  887.51   37.00
  -7  -4   2  839.72   36.40
   6   4  -2  826.22   34.70
   6   4  -2  817.42   34.30
   6   4  -2  744.13   34.90
  -6  -4   2  831.02   34.50
  -6  -4   2  823.72   34.70
  -6  -4   2  851.71   34.90
   5   4  -2  218.68   12.00
  -5  -4   2  213.18   11.80
  -5  -4   2  216.28   10.30
  -5  -4   2  230.88   10.40
  -5  -4   2  215.98   10.10
   4   4  -2  462.15   21.80
  -4  -4   2  484.95   21.80
   3   4  -2 1223.38   54.09
  -3  -4   2 1313.67   53.99
   2   4  -2   19.00    2.90
  -2  -4   2   18.70    2.50
  -1  -4   2   34.50    3.30
   0  -4   2  325.57   14.70
   1  -4   2  450.35   19.80
   2  -4   2   18.70    2.70
  -3   4  -2   15.80    2.40
   3  -4   2   14.60    2.40
  -4   4  -2    1.90    4.30
  -4   4  -2    5.60    2.10
   4  -4   2    3.50    1.60
  -5   4  -2   56.29    4.90
   5  -4   2   61.29    5.10
  -6   4  -2  297.67   14.10
   6  -4   2  287.27   14.90
  -7   4  -2   56.59    5.20
   7  -4   2   53.19    3.80
  -8   4  -2   14.60    2.60
  10   3  -2    4.70    1.10
  10   3  -2    2.10    1.80
 -10  -3   2    4.10    1.50
 -10  -3   2    1.30    2.20
   9   3  -2   80.49    4.40
   9   3  -2   79.59    5.30
  -9  -3   2   75.99    5.30
  -9  -3   2   80.69    4.80
  -9  -3   2   80.49    5.70
   8   3  -2   14.70    4.60
   8   3  -2   14.00    2.40
   8   3  -2   14.10    2.20
  -8  -3   2   11.20    2.30
  -8  -3   2   10.50    2.90
  -8  -3   2    8.20    2.40
   7   3  -2  326.37   17.40
   7   3  -2  332.47   14.30
   7   3  -2  319.17   14.70
  -7  -3   2  319.77   14.80
  -7  -3   2  316.47   14.60
   6   3  -2   58.19    3.80
  -6  -3   2   59.69    4.50
  -6  -3   2   63.19    4.50
  -6  -3   2   59.39    4.50
  -6  -3   2   63.19    4.20
   5   3  -2  198.18   10.90
   4   3  -2   34.50    4.10
  -4  -3   2   34.30    3.70
   3   3  -2  226.28   10.90
  -3  -3   2  219.98   10.90
   2   3  -2   49.40    3.80
  -2  -3   2   43.50    3.30
   1   3  -2   44.50    3.10
  -1  -3   2   40.50    3.30
   1  -3   2  586.74   25.10
   2  -3   2    2.30    1.40
   3  -3   2    7.70    1.60
   4  -3   2  186.58    9.50
  -5   3  -2  140.19    6.50
  -5   3  -2  134.39    7.60
   5  -3   2  143.39    8.00
  -6   3  -2  869.51   38.80
   6  -3   2  945.01   40.00
  -7   3  -2  157.58    8.50
   7  -3   2  148.19    9.70
   7  -3   2  148.19    7.50
  -8   3  -2   25.00    3.90
   8  -3   2   21.10    2.60
  -9   3  -2   -0.20    2.30
   9  -3   2    1.30    1.10
  10   2  -2   15.90    2.30
 -10  -2   2   10.10    2.40
   9   2  -2    2.00    1.50
   9   2  -2    1.10    1.60
  -9  -2   2   -0.60    2.60
  -9  -2   2    1.90    1.60
  -9  -2   2    0.80    2.10
   8   2  -2   42.60    6.30
   8   2  -2   38.30    3.50
   8   2  -2   41.60    4.10
  -8  -2   2   42.00    4.30
  -8  -2   2   49.50    3.70
  -8  -2   2   41.30    4.90
   7   2  -2  160.98   10.60
   7   2  -2  187.38    8.60
  -7  -2   2  158.18    8.60
  -7  -2   2  170.48    8.30
  -7  -2   2  163.88    8.70
   6   2  -2    2.20    1.40
   6   2  -2    3.00    2.40
   6   2  -2    3.60    1.80
  -6  -2   2    3.40    1.90
  -6  -2   2    2.00    1.50
   5   2  -2    1.10    2.00
  -5  -2   2    4.30    1.30
   4   2  -2 1401.46   56.89
  -4  -2   2 1277.07   56.29
   0   2  -2  968.50   42.30
   0  -2   2 1058.69   42.40
   2  -2   2  157.08    7.40
   3  -2   2    0.00    1.20
   4  -2   2  894.61   38.30
  -5   2  -2  116.49    6.60
  -6   2  -2  767.82   32.30
  -6   2  -2  733.03   32.10
  -6   2  -2  761.02   31.50
   6  -2   2  739.03   33.60
  -7   2  -2 1170.68   49.99
  -7   2  -2 1161.28   50.39
   7  -2   2 1293.37   52.49
   7  -2   2 1149.89   49.70
  -8   2  -2    6.30    1.90
   8  -2   2    2.90    1.70
  -9   2  -2    1.50    1.70
   9  -2   2    0.50    0.90
   9   1  -2    5.30    1.70
   9   1  -2    3.30    2.20
  -9  -1   2    1.20    2.50
  -9  -1   2    4.30    2.10
   8   1  -2  126.89    9.20
   8   1  -2  107.29    5.90
   8   1  -2  114.29    6.60
  -8  -1   2  107.49    6.30
  -8  -1   2  107.69    5.60
  -8  -1   2  112.69    7.20
   7   1  -2    2.50    2.10
   7   1  -2    3.40    2.70
  -7  -1   2    1.90    2.40
  -7  -1   2    3.10    1.50
  -7  -1   2    5.30    2.20
   6   1  -2   63.79    5.00
   6   1  -2   58.49    4.30
   6   1  -2   58.89    5.40
  -6  -1   2   64.59    4.50
  -6  -1   2   57.79    3.80
   5   1  -2   -0.50    1.60
  -5  -1   2    1.40    1.30
   4   1  -2   25.30    3.20
  -4  -1   2   21.60    2.40
   3   1  -2    6.00    1.60
   2   1  -2  170.18    7.90
  -2  -1   2  164.38    7.80
  -1   1  -2   46.10    2.70
   1  -1   2   48.10    2.80
   2  -1   2  834.32   35.10
   3  -1   2   61.59    3.80
   4  -1   2   24.70    2.80
  -5   1  -2  252.77   12.10
   5  -1   2  273.87   12.90
  -6   1  -2  406.86   18.30
  -6   1  -2  399.36   18.10
  -6   1  -2  412.36   17.60
   6  -1   2  409.26   19.60
  -7   1  -2   73.19    4.90
  -7   1  -2   71.09    4.90
   7  -1   2   67.99    4.40
   7  -1   2   67.79    5.30
   7  -1   2   74.19    6.70
  -8   1  -2   24.90    3.50
  -8   1  -2   23.40    2.90
   8  -1   2   19.50    4.80
   8  -1   2   24.90    2.90
   8  -1   2   28.70    3.90
  -9   1  -2   60.79    4.50
   9  -1   2   48.70    4.20
  10   0  -2   16.70    2.30
 -10   0   2   17.50    2.20
   9   0  -2   -1.90    1.50
   9   0  -2   -0.70    1.90
  -9   0   2    3.30    1.50
  -9   0   2    3.10    2.60
   8   0  -2   56.39    4.00
   8   0  -2   49.50    4.60
   8   0  -2   64.49    6.20
  -8   0   2   41.20    5.10
  -8   0   2   67.59    4.70
   7   0  -2    1.40    2.30
   7   0  -2   -3.20    2.80
   7   0  -2    1.80    1.80
  -7   0   2    0.70    2.10
  -7   0   2    3.30    2.20
  -7   0   2    1.40    1.40
  -7   0   2    0.30    2.50
   6   0  -2    1.40    2.00
   6   0  -2   -3.50    2.20
  -6   0   2    0.00    2.00
  -6   0   2    0.70    1.50
  -6   0   2    0.80    2.10
  -6   0   2    2.50    1.80
   5   0  -2  730.23   33.50
  -5   0   2  780.82   32.90
  -5   0   2  795.42   32.90
   3   0  -2   21.30    2.30
  -3   0   2   20.10    2.20
   0   0  -2    1.50    0.70
   0   0   2    2.60    0.80
  -1   0  -2   39.50    2.50
   1   0   2   42.60    2.50
   3   0   2   52.69    3.50
   4   0   2  631.74   27.40
   5   0   2 1986.10   83.49
  -6   0  -2  469.45   19.80
  -6   0  -2  446.46   19.80
  -6   0  -2  458.45   19.40
   6   0   2  446.56   19.50
   6   0   2  455.15   21.20
   6   0   2  414.96   19.60
  -7   0  -2   51.59    4.80
  -7   0  -2   62.29    3.80
  -7   0  -2   53.09    4.40
   7   0   2   64.99    6.30
  -8   0  -2    0.60    1.30
  -8   0  -2    5.10    2.20
  -8   0  -2    6.40    2.60
   8   0   2    2.30    1.80
   8   0   2    3.20    2.20
   8   0   2    3.50    3.60
  -9   0  -2  206.18   10.30
   9   0   2  209.78    9.60
   9   0   2  207.48   10.10
 -10   0  -2    3.60    2.20
  10   0   2    3.90    1.80
  10   0   2    6.70    1.10
   9  -1  -2  189.78    8.50
  -9   1   2  180.08    9.60
   8  -1  -2  178.68   11.80
   8  -1  -2  180.68    8.90
  -8   1   2  210.98   10.40
  -8   1   2  185.98    9.60
   7  -1  -2   14.90    2.90
   7  -1  -2   17.10    3.80
  -7   1   2   17.30    2.80
  -7   1   2   17.20    3.30
   6  -1  -2  237.38   11.60
  -6   1   2  197.58   10.50
  -6   1   2  209.98   10.60
  -6   1   2  223.48   10.50
  -6   1   2  204.78    9.40
   5  -1  -2   75.39    5.40
  -5   1   2   79.09    5.10
   4  -1  -2   50.39    3.70
  -4   1   2   44.30    3.60
   3  -1  -2  676.43   28.10
   3  -1  -2  607.04   28.20
  -3   1   2  717.13   28.60
   2  -1  -2    4.10    0.70
   2  -1  -2    2.70    0.70
  -2   1   2    1.40    1.20
   1  -1  -2   48.60    2.20
   1  -1  -2   49.00    2.20
  -1   1   2   46.30    3.00
  -3  -1  -2  109.49    5.80
   3   1   2  113.79    5.80
  -4  -1  -2  662.83   27.40
   4   1   2  584.84   27.10
   5   1   2  543.55   24.60
  -6  -1  -2  115.69    6.30
  -6  -1  -2  114.89    5.90
  -6  -1  -2  110.89    6.40
   6   1   2  129.79    8.50
   6   1   2  114.99    5.80
   6   1   2  110.49    6.20
  -7  -1  -2   51.79    3.80
  -7  -1  -2   52.99    4.50
   7   1   2   54.99    4.30
   7   1   2   49.50    3.60
   7   1   2   54.79    6.00
  -8  -1  -2   60.39    5.20
  -8  -1  -2   64.89    4.30
  -8  -1  -2   60.49    4.80
   8   1   2   60.59    7.00
   8   1   2   60.89    4.20
   8   1   2   63.19    4.90
  -9  -1  -2  109.69    5.50
  -9  -1  -2  103.09    6.40
   9   1   2  106.39    6.30
   9   1   2  106.19    5.40
 -10  -1  -2   -0.40    2.00
  10   1   2    1.60    1.90
  10   1   2    0.70    1.40
   9  -2  -2   15.60    2.00
  -9   2   2   20.10    2.70
  -8   2   2   -2.80    1.80
  -8   2   2    1.20    2.10
   7  -2  -2   74.69    6.30
  -7   2   2   79.09    5.40
  -7   2   2   72.99    5.50
   6  -2  -2    5.80    2.00
  -6   2   2   10.10    2.40
  -6   2   2    0.40    2.60
  -6   2   2    3.90    1.80
  -5   2   2  139.09    7.40
  -5   2   2  133.59    7.90
  -5   2   2  144.59    7.60
  -5   2   2  141.49    7.40
   4  -2  -2  108.69    5.60
  -4   2   2  100.99    6.40
   3  -2  -2   18.90    1.90
   3  -2  -2   21.50    1.90
  -3   2   2   22.00    2.90
  -2   2   2  273.37   12.40
  -1   2   2  103.69    5.40
  -3  -2  -2  140.99    7.40
   3   2   2  151.98    7.50
  -4  -2  -2  416.76   18.70
   5   2   2  416.86   19.40
  -6  -2  -2  416.46   18.30
  -6  -2  -2  403.36   18.10
   6   2   2  429.76   20.10
   6   2   2  411.76   18.30
  -7  -2  -2   35.80    3.60
  -7  -2  -2   39.40    4.00
   7   2   2   32.80    4.90
   7   2   2   35.70    3.70
   7   2   2   37.90    3.30
  -8  -2  -2    3.80    2.00
  -8  -2  -2    7.60    2.60
  -8  -2  -2    6.30    2.30
   8   2   2   10.90    4.10
   8   2   2    6.70    1.50
   8   2   2    7.10    2.30
  -9  -2  -2    6.90    2.00
  -9  -2  -2    8.20    2.40
   9   2   2    2.10    1.70
   9   2   2    1.10    2.20
   9   2   2    7.60    5.30
 -10  -2  -2   10.80    2.40
  10   2   2   11.70    2.20
  10   2   2   11.00    2.00
  -8   3   2    8.70    2.10
  -8   3   2   11.90    2.30
  -7   3   2   64.99    5.10
  -7   3   2   70.29    5.10
   6  -3  -2  438.46   20.80
  -6   3   2  436.46   19.30
  -6   3   2  409.46   19.50
   5  -3  -2   33.80    3.50
  -5   3   2   32.30    3.80
  -5   3   2   40.30    4.60
  -5   3   2   32.40    4.20
  -5   3   2   30.10    3.20
   4  -3  -2   12.10    1.80
  -4   3   2   12.10    2.60
  -4   3   2   12.80    2.30
  -4   3   2   14.60    2.50
   3  -3  -2    9.00    1.20
  -3   3   2    9.90    2.10
  -2   3   2   36.00    3.60
   0  -3  -2 1049.09   44.40
   0   3   2 1094.79   45.10
   1   3   2  999.60   42.00
  -2  -3  -2   10.40    1.70
   2   3   2    9.00    1.60
   2   3   2   10.40    1.80
  -3  -3  -2  184.38    9.10
  -4  -3  -2  327.37   15.50
   4   3   2  335.77   15.70
   5   3   2  365.86   17.50
  -6  -3  -2   -3.60    1.40
  -6  -3  -2    1.80    1.60
  -6  -3  -2    0.70    1.60
   6   3   2    0.40    1.60
   6   3   2    0.10    1.30
   6   3   2    3.00    2.60
  -7  -3  -2  151.98    8.40
  -7  -3  -2  168.38    8.00
  -7  -3  -2  146.89    8.40
  -7  -3  -2  173.18    8.50
   7   3   2  165.68   10.70
   7   3   2  162.08    7.80
   7   3   2  162.88    8.00
  -8  -3  -2  315.97   14.90
  -8  -3  -2  312.47   14.80
  -8  -3  -2  327.77   14.80
   8   3   2  331.47   15.00
   8   3   2  321.37   14.30
  -9  -3  -2  476.75   19.80
  -9  -3  -2  406.06   19.60
   9   3   2  468.35   19.40
   9   3   2  398.56   23.60
   9   3   2  467.95   20.00
  10   3   2   77.09    4.30
  10   3   2  100.39    7.10
  -8   4   2    8.00    2.40
  -8   4   2    7.90    1.60
  -7   4   2    2.00    2.10
  -7   4   2   -0.40    2.70
   6  -4  -2  956.70   43.20
  -6   4   2 1007.70   42.90
  -6   4   2 1064.59   43.40
   5  -4  -2 1812.82   76.99
  -5   4   2 1853.71   77.19
  -5   4   2 1858.21   76.99
   4  -4  -2   17.30    2.00
  -4   4   2   16.90    2.90
  -4   4   2   20.40    3.30
  -4   4   2   21.20    3.70
  -4   4   2   22.60    3.30
   3  -4  -2    4.80    0.80
   3  -4  -2    3.80    0.70
  -3   4   2    2.30    2.10
  -3   4   2    4.60    2.10
  -2   4   2  748.03   32.70
   1  -4  -2   75.69    3.40
   1  -4  -2   76.09    3.50
  -1   4   2   76.09    5.40
   0  -4  -2 1190.58   55.69
   0  -4  -2 1387.46   55.69
   0   4   2 1450.65   56.69
  -1  -4  -2  959.30   40.60
   1   4   2  971.60   41.10
  -2  -4  -2  380.86   16.90
   2   4   2  376.16   17.00
  -3  -4  -2   19.80    3.10
   3   4   2   16.50    2.60
  -4  -4  -2 1499.25   61.59
   4   4   2 1404.46   61.59
  -5  -4  -2   95.69    6.70
   5   4   2   98.39    6.80
  -6  -4  -2  269.97   12.40
  -6  -4  -2  258.27   12.30
  -6  -4  -2  274.27   12.10
   6   4   2  247.58   12.60
   6   4   2  267.17   14.30
   6   4   2  269.17   11.80
   6   4   2  276.47   12.30
  -7  -4  -2  341.47   14.80
  -7  -4  -2  315.17   15.10
   7   4   2  359.86   18.10
   7   4   2  319.77   15.60
  -8  -4  -2  432.16   18.80
  -8  -4  -2  394.06   18.60
   8   4   2  439.36   18.20
   8   4   2  389.26   19.40
   8   4   2  434.66   18.90
  -9  -4  -2    7.50    2.40
   9   4   2    4.60    1.70
   9   4   2    8.80    2.40
   9   4   2    8.90    6.40
 -10  -4  -2  308.97   14.10
  10   4   2  320.57   14.40
  10   4   2  323.27   13.90
  -6   5   2  668.73   29.10
  -6   5   2  682.93   29.40
   5  -5  -2    3.50    1.70
  -5   5   2   -2.90    2.80
  -5   5   2    3.70    2.90
  -5   5   2    0.20    3.80
  -5   5   2    1.60    2.30
   4  -5  -2  220.28    9.80
  -4   5   2  222.38   11.10
  -4   5   2  210.58   12.60
  -4   5   2  227.48   11.00
  -4   5   2  226.78   10.80
  -4   5   2  203.38   10.90
   3  -5  -2   97.29    4.60
   3  -5  -2  101.29    4.80
  -3   5   2  102.89    6.20
  -3   5   2  100.89    7.50
  -3   5   2  103.89    6.10
  -3   5   2   93.69    6.00
  -3   5   2   96.69    6.40
   2  -5  -2   22.40    1.70
   2  -5  -2   21.60    1.60
  -2   5   2   20.60    3.30
  -2   5   2   24.90    3.80
   1  -5  -2 2960.00  122.19
   1  -5  -2 2968.00  122.39
   0  -5  -2  905.81   39.80
   0   5   2  995.40   41.20
  -1  -5  -2  275.27   12.50
   1   5   2  271.47   13.40
  -2  -5  -2  445.06   20.00
   2   5   2  451.05   20.40
  -3  -5  -2   66.39    5.10
   3   5   2   73.39    5.30
  -4  -5  -2  833.82   35.70
   4   5   2  788.12   35.60
  -5  -5  -2  317.37   13.70
  -5  -5  -2  311.87   14.10
  -5  -5  -2  320.57   15.70
   5   5   2  326.07   15.90
   5   5   2  303.57   14.30
   5   5   2  323.47   14.20
   5   5   2  317.37   13.70
  -6  -5  -2  125.19    6.60
  -6  -5  -2  111.49    6.20
  -6  -5  -2  122.79    5.80
  -6  -5  -2   99.79    8.20
   6   5   2  108.79    6.80
   6   5   2  114.29    5.70
   6   5   2  114.79    6.30
   6   5   2  117.59    8.50
  -7  -5  -2    7.10    2.20
  -7  -5  -2    9.20    2.00
   7   5   2    2.40    3.80
   7   5   2    7.00    2.60
   7   5   2    7.70    2.10
   7   5   2    9.50    1.70
  -8  -5  -2  357.76   15.80
  -8  -5  -2  341.77   15.20
   8   5   2  351.56   15.70
   8   5   2  301.87   19.30
   8   5   2  339.47   15.00
   8   5   2  336.97   15.90
  -9  -5  -2   58.79    4.20
   9   5   2   59.19    4.80
   9   5   2   63.79    4.00
   9   5   2   63.19    6.10
 -10  -5  -2  105.79    6.00
  10   5   2  113.29    5.40
  10   5   2  108.19    6.20
  -7   6   2   74.89    4.80
  -6   6   2   -1.20    1.90
  -6   6   2    1.40    1.90
  -5   6   2  227.48   11.40
  -5   6   2  220.68   10.80
  -4   6   2  835.62   35.60
  -4   6   2  822.62   35.80
  -4   6   2  821.22   35.40
   3  -6  -2   18.30    1.60
  -3   6   2   13.10    4.00
  -3   6   2   22.20    3.90
  -3   6   2   20.50    2.90
  -3   6   2   17.70    2.60
   2  -6  -2   74.59    4.00
  -2   6   2   72.29    5.00
  -2   6   2   73.19    6.60
  -2   6   2   66.49    4.90
  -2   6   2   75.49    5.40
  -2   6   2   71.89    5.00
   1  -6  -2  646.74   28.00
  -1   6   2  646.34   28.30
  -1   6   2  676.53   30.10
   0  -6  -2    1.10    1.20
   0   6   2    2.90    2.00
   0   6   2    0.50    2.30
  -1  -6  -2    0.70    1.50
   1   6   2   -2.00    2.20
  -2  -6  -2  231.58   11.50
   2   6   2  227.58   11.80
  -3  -6  -2   32.10    4.00
  -4  -6  -2  127.59    7.70
  -4  -6  -2  112.89    5.90
  -4  -6  -2  117.39    5.80
   4   6   2  112.29    6.10
  -5  -6  -2   24.60    3.60
  -5  -6  -2   25.50    2.50
  -5  -6  -2   19.60    3.70
  -5  -6  -2   26.50    2.40
   5   6   2   22.50    3.00
   5   6   2   26.40    2.70
   5   6   2   25.10    2.80
  -6  -6  -2   29.40    3.80
  -6  -6  -2   28.40    5.20
  -6  -6  -2   31.00    2.70
  -6  -6  -2   25.20    3.40
   6   6   2   32.90    4.00
   6   6   2   33.40    3.00
   6   6   2   33.40    3.40
  -7  -6  -2  127.59    7.20
  -7  -6  -2  127.49    6.90
  -7  -6  -2  125.89    6.00
   7   6   2  124.19    7.00
   7   6   2  131.39    6.40
   7   6   2  123.29    7.40
  -8  -6  -2  241.18   11.00
  -8  -6  -2  226.88   11.40
   8   6   2  231.28   11.00
   8   6   2  228.68   10.40
   8   6   2  233.68   11.80
  -9  -6  -2  138.49    7.60
   9   6   2  136.29    7.20
   9   6   2  134.49    6.60
   9   6   2  146.69    8.50
 -10  -6  -2   93.89    5.20
  10   6   2   95.89    5.30
  10   6   2   99.59    4.70
  -6   7   2  166.18    8.10
  -5   7   2   30.90    4.20
  -3   7   2   78.09    5.70
  -3   7   2   79.29    6.50
  -3   7   2   77.99    5.40
  -3   7   2   75.89    5.90
   2  -7  -2   11.50    1.80
  -2   7   2   13.70    2.60
  -2   7   2   12.70    3.00
  -2   7   2   12.00    2.50
  -2   7   2   11.40    2.70
   1  -7  -2  134.19    7.10
  -1   7   2  133.99    7.50
  -1   7   2  126.39    7.20
  -1   7   2  128.79    7.20
  -1   7   2  135.69    8.10
  -1   7   2  121.09    8.60
   0   7   2    2.10    2.40
   0   7   2    4.80    2.20
   0   7   2    5.80    2.40
   0   7   2    0.10    2.30
   0   7   2    0.10    2.60
  -1  -7  -2    2.10    1.70
   1   7   2    0.40    1.60
   1   7   2   -1.10    2.30
  -2  -7  -2  181.28    9.60
   2   7   2  168.48    8.10
  -3  -7  -2   11.80    1.90
  -3  -7  -2   14.30    3.00
  -3  -7  -2   14.30    2.20
   3   7   2   16.30    2.10
   3   7   2   14.00    2.80
  -4  -7  -2  416.66   17.70
  -4  -7  -2  421.56   18.10
  -4  -7  -2  432.36   20.10
   4   7   2  408.16   17.80
   4   7   2  365.16   18.80
   4   7   2  425.26   18.10
  -5  -7  -2  164.98    8.90
  -5  -7  -2  163.78    8.30
  -5  -7  -2  171.18   10.60
  -5  -7  -2  170.88    7.90
   5   7   2  166.58    8.20
   5   7   2  167.68    8.50
  -6  -7  -2   14.90    4.30
  -6  -7  -2   16.70    2.50
  -6  -7  -2   16.30    2.30
  -6  -7  -2   15.60    2.70
   6   7   2   13.50    2.30
   6   7   2   19.50    2.80
  -7  -7  -2   66.99    4.00
  -7  -7  -2   71.59    5.30
  -7  -7  -2   70.49    4.50
   7   7   2   70.89    4.80
   7   7   2   69.19    3.90
   7   7   2   74.19    4.90
   8   7   2  123.49    7.90
   8   7   2   91.69    5.40
   8   7   2  112.39    7.80
  -9  -7  -2   64.29    4.90
  -9  -7  -2   62.89    4.10
   9   7   2   57.29    3.40
   9   7   2   65.39    4.60
   9   7   2   63.49    4.60
 -10  -7  -2   46.90    3.40
  10   7   2   50.49    3.80
  10   7   2   56.79    3.90
  -5   8   2    4.00    1.70
  -4   8   2   18.70    3.00
  -4   8   2   19.50    3.20
  -3   8   2   13.10    3.40
  -3   8   2   24.50    4.10
  -3   8   2   15.40    2.90
   2  -8  -2  202.48   10.30
  -2   8   2  227.98   11.90
  -2   8   2  216.28   10.90
  -2   8   2  233.38   11.20
   1  -8  -2  213.18   10.80
  -1   8   2  195.98   10.30
  -1   8   2  229.08   11.70
  -1   8   2  199.78   10.30
  -1   8   2  229.38   11.00
   0  -8  -2  248.68   12.50
   0   8   2  246.98   11.70
   0   8   2  262.77   12.30
   0   8   2  234.28   11.60
   0   8   2  243.68   12.40
  -1  -8  -2   86.69    5.90
   1   8   2   74.69    4.10
   1   8   2   79.49    5.20
   1   8   2   74.19    6.00
   1   8   2   59.19    5.60
  -2  -8  -2   29.20    4.20
  -2  -8  -2   31.40    3.60
  -2  -8  -2   25.60    3.40
   2   8   2   23.70    4.60
   2   8   2   29.40    2.70
  -3  -8  -2  280.57   14.30
  -3  -8  -2  265.17   11.90
  -3  -8  -2  252.47   12.20
   3   8   2  266.07   12.10
   3   8   2  272.67   13.20
  -4  -8  -2   66.89    6.30
  -4  -8  -2   49.60    3.70
  -4  -8  -2   56.09    4.20
   4   8   2   60.89    4.60
   4   8   2   59.79    5.30
  -5  -8  -2  196.48    9.50
  -5  -8  -2  182.68   10.30
  -5  -8  -2  204.88   12.20
  -5  -8  -2  202.28    9.10
   5   8   2  181.88    9.30
   5   8   2  195.08    9.30
  -6  -8  -2    0.70    1.50
  -6  -8  -2    1.70    1.40
  -6  -8  -2    4.40    2.40
  -6  -8  -2    4.60    4.20
   6   8   2    0.80    2.10
   6   8   2    1.10    1.90
  -7  -8  -2   93.69    5.90
  -7  -8  -2   93.69    6.40
  -7  -8  -2   90.19    5.00
   7   8   2  101.19    5.80
   7   8   2   97.19    6.30
  -8  -8  -2   49.60    4.00
  -8  -8  -2   49.80    4.10
   8   8   2   48.40    4.10
   8   8   2   47.80    4.70
  -9  -8  -2    0.20    1.10
  -9  -8  -2    1.00    1.40
   9   8   2   -1.90    1.70
   9   8   2   -1.70    2.20
 -10  -8  -2   59.39    3.80
  10   8   2   47.80    3.10
  10   8   2   41.40    4.40
  -4   9   2    8.70    2.20
  -4   9   2    7.80    3.40
  -3   9   2  138.99    7.20
  -3   9   2  143.89    7.80
  -2   9   2  283.57   14.00
  -2   9   2  269.67   12.80
  -2   9   2  264.87   13.00
   1  -9  -2   17.00    3.10
  -1   9   2   12.50    3.50
  -1   9   2   18.70    3.30
   0  -9  -2   32.80    4.10
   0   9   2   22.60    3.20
   0   9   2   28.10    4.00
   0   9   2   35.70    4.90
  -1  -9  -2    2.20    2.20
   1   9   2   -0.60    2.30
   1   9   2    2.20    2.80
   1   9   2   -1.70    2.90
  -2  -9  -2    6.50    2.90
  -2  -9  -2    4.00    2.20
  -2  -9  -2    5.50    1.80
   2   9   2    6.80    1.70
   2   9   2    2.30    2.70
  -3  -9  -2  732.63   31.10
  -3  -9  -2  735.53   31.50
  -3  -9  -2  725.63   33.90
   3   9   2  744.13   32.40
   3   9   2  735.63   31.30
  -4  -9  -2  380.56   17.20
  -4  -9  -2  394.26   17.70
  -4  -9  -2  388.56   20.30
   4   9   2  404.46   17.60
   4   9   2  410.26   18.40
  -5  -9  -2  131.99    7.40
  -5  -9  -2  139.89    6.80
  -5  -9  -2  125.09    9.60
   5   9   2  127.19    7.30
   5   9   2  136.59    7.90
  -6  -9  -2  137.09   11.70
  -6  -9  -2  139.49    8.60
  -6  -9  -2  158.08    7.40
  -6  -9  -2  154.38    8.10
   6   9   2  154.28    8.10
  -7  -9  -2    2.20    2.00
  -7  -9  -2    2.60    1.40
  -7  -9  -2    1.60    2.10
   7   9   2    1.50    1.80
   7   9   2    1.00    1.60
  -8  -9  -2    3.20    2.40
  -8  -9  -2    5.00    2.00
   8   9   2    5.60    2.40
   8   9   2    4.30    1.90
  -9  -9  -2    1.10    2.00
  -9  -9  -2    1.30    1.20
   9   9   2    2.00    1.60
   9   9   2    0.00    2.10
  -3  10   2    1.10    1.80
  -2  10   2  298.87   13.90
  -2  10   2  296.17   13.30
  -2  10   2  280.47   13.10
  -1  10   2   79.09    5.80
  -1  10   2   77.39    5.70
   0 -10  -2    6.80    3.00
   0  10   2    2.00    3.00
   0  10   2    3.90    2.90
   0  10   2   -2.50    2.20
  -1 -10  -2  201.28    9.40
  -1 -10  -2  201.98   11.80
  -2 -10  -2  702.03   29.50
  -2 -10  -2  641.94   31.40
   2  10   2  675.63   30.10
   2  10   2  690.93   30.00
  -3 -10  -2   -0.50    3.20
  -3 -10  -2    1.80    1.90
  -3 -10  -2    1.00    1.70
   3  10   2    1.40    2.10
   3  10   2    0.20    1.80
  -4 -10  -2  618.84   29.40
  -4 -10  -2  626.64   25.70
  -4 -10  -2  558.74   26.10
   4  10   2  610.74   25.90
   4  10   2  593.34   27.60
  -5 -10  -2   88.99    5.30
  -5 -10  -2   96.59    5.90
  -5 -10  -2   98.49   10.00
   5  10   2   83.89    6.30
   5  10   2   98.39    5.40
  -6 -10  -2   59.69    4.60
  -6 -10  -2   61.49    3.90
   6  10   2   55.39    4.60
  -7 -10  -2  153.58    7.80
  -7 -10  -2  149.88    7.10
   7  10   2  151.48    8.00
  -8 -10  -2    5.00    1.70
  -8 -10  -2    3.60    1.40
   8  10   2    5.00    2.10
  -9 -10  -2   50.09    2.90
   9  10   2   44.20    3.30
   9  10   2   51.79    3.40
  -2  11   2   -0.20    1.60
  -1  11   2    6.30    1.90
  -1  11   2    8.10    2.40
   0  11   2    3.90    2.70
   0  11   2    1.70    1.90
   1  11   2   20.40    3.60
   1  11   2   27.90    4.30
  -2 -11  -2    1.70    1.60
   2  11   2    0.80    2.80
   2  11   2    2.00    2.00
  -3 -11  -2   10.90    2.40
  -3 -11  -2    9.50    1.90
   3  11   2   17.30    3.50
   3  11   2   11.40    3.30
  -4 -11  -2   22.30    2.80
  -4 -11  -2   20.80    2.70
   4  11   2   15.40    2.60
   4  11   2   23.40    2.60
   4  11   2   22.60    4.30
  -5 -11  -2   13.20    2.00
  -5 -11  -2   10.50    1.90
   5  11   2   11.10    2.00
   5  11   2    8.50    3.00
  -6 -11  -2   11.60    1.80
  -6 -11  -2   14.40    2.00
   6  11   2   13.10    2.20
  -7 -11  -2  102.09    5.40
   7  11   2   99.99    5.40
  -8 -11  -2    7.80    1.40
  -8 -11  -2    6.20    4.30
   8  11   2    8.50    1.60
   8  11   2    7.40    1.60
   0  12   2    8.20    2.00
   0  12   2    3.30    2.20
   1  12   2   30.70    4.40
   1  12   2   35.00    3.60
  -2 -12  -2  109.09    5.30
   2  12   2   97.09    5.80
  -3 -12  -2    4.60    2.90
  -3 -12  -2    7.70    1.30
   3  12   2    0.90    2.50
   3  12   2    8.80    2.40
  -4 -12  -2  178.08    8.60
  -5 -12  -2   39.40    3.70
  -5 -12  -2   55.29    3.80
   5  12   2   49.90    2.80
  -6 -12  -2    5.20    1.40
  -6 -12  -2    4.10    1.00
   6  12   2    3.30    1.90
   6  12   2    2.60    1.30
  -7 -12  -2   18.40    1.50
  -7 -12  -2   16.20    2.50
   7  12   2   15.50    2.20
   7  12   2   20.20    2.10
   5  12  -3    1.90    2.20
   5  12  -3    0.80    1.30
  -5 -12   3   -0.30    1.10
  -5 -12   3    0.30    1.00
   4  12  -3    0.60    1.80
   4  12  -3    0.80    1.20
   4  12  -3    1.70    2.10
  -4 -12   3    3.20    1.20
  -4 -12   3    0.90    1.50
   3  12  -3    0.30    1.90
   3  12  -3    1.00    2.40
  -3 -12   3    0.70    1.00
  -3 -12   3    0.50    0.90
   2  12  -3  256.77   11.90
   2  12  -3  241.58   12.00
  -2 -12   3  273.87   11.10
  -2 -12   3  243.48   11.20
   1  12  -3   16.20    2.40
  -1 -12   3   13.50    2.00
   7  11  -3   38.60    3.10
  -7 -11   3   36.00    2.60
   6  11  -3   98.89    5.30
  -6 -11   3   90.59    5.20
  -6 -11   3   91.29    4.40
   5  11  -3   12.70    1.80
   5  11  -3    8.90    2.30
  -5 -11   3   14.30    2.20
  -5 -11   3   12.10    1.80
   4  11  -3   59.09    4.40
   4  11  -3   59.09    3.90
  -4 -11   3   59.09    3.70
  -4 -11   3   53.49    4.10
   3  11  -3   72.49    5.40
   3  11  -3   75.59    4.20
  -3 -11   3   79.69    4.40
  -3 -11   3   78.69    4.80
   2  11  -3    0.80    1.00
   2  11  -3    0.10    1.70
   2  11  -3    0.50    2.70
  -2 -11   3    0.70    1.00
   1  11  -3  165.48    8.50
   1  11  -3  179.28    9.60
  -1 -11   3  168.08    8.20
   0  11  -3   86.39    5.10
   0 -11   3  106.59    4.90
  -1  11  -3   19.50    2.80
  -1  11  -3   24.10    3.80
   8  10  -3    1.60    1.30
  -8 -10   3    4.70    1.80
  -8 -10   3    3.50    1.10
   7  10  -3   44.50    4.00
  -7 -10   3   47.40    3.60
  -7 -10   3   39.70    3.90
   6  10  -3    4.60    2.10
  -6 -10   3   -0.30    4.10
  -6 -10   3    7.80    1.40
  -6 -10   3   10.40    2.10
   5  10  -3  227.18   10.90
   5  10  -3  223.58   11.20
  -5 -10   3  216.98   10.10
  -5 -10   3  235.58   10.80
   4  10  -3   12.80    3.20
   4  10  -3   13.80    2.40
  -4 -10   3   18.60    2.60
  -4 -10   3   22.70    6.90
  -4 -10   3   18.40    2.60
   3  10  -3  149.19    7.50
   3  10  -3  144.29    8.90
  -3 -10   3  143.29    7.40
  -3 -10   3  142.59    7.20
  -3 -10   3  177.78   17.90
   2  10  -3   -3.10    2.90
   2  10  -3   -0.70    1.80
  -2 -10   3    2.70    1.70
  -2 -10   3   -0.60    2.00
   1  10  -3  299.37   14.20
   1  10  -3  307.47   14.00
   1  10  -3  285.67   13.00
   1  10  -3  309.77   14.90
  -1 -10   3  315.07   13.50
  -1 -10   3  302.07   13.80
  -1 -10   3  295.47   17.00
   0  10  -3   65.29    5.20
   0  10  -3   70.49    6.00
   0  10  -3   78.29    6.50
   0 -10   3   66.79    4.20
   0 -10   3   64.99    4.60
  -1  10  -3   10.70    3.00
  -1  10  -3   13.20    3.20
  -2  10  -3   22.40    3.80
  -2  10  -3   19.00    3.00
  -3  10  -3   48.00    4.00
  -3  10  -3   64.19    4.00
   9   9  -3   40.60    2.60
   9   9  -3   32.20    3.50
   8   9  -3    0.30    3.30
   8   9  -3    0.80    1.50
  -8  -9   3    2.60    2.50
  -8  -9   3    0.40    1.70
   7   9  -3   76.99    5.20
   7   9  -3   64.19    4.30
  -7  -9   3   72.29    5.20
  -7  -9   3   79.09    4.70
   6   9  -3  638.54   27.10
   6   9  -3  593.34   26.50
  -6  -9   3  611.04   27.20
  -6  -9   3  639.84   26.80
  -6  -9   3  626.84   26.20
   5   9  -3   29.80    3.80
  -5  -9   3   29.00    2.90
  -5  -9   3   31.00    7.20
  -5  -9   3   31.50    3.60
   4   9  -3   20.50    2.70
  -4  -9   3   19.80    2.70
  -4  -9   3   13.10    5.00
  -4  -9   3   20.30    2.70
   3   9  -3    1.30    1.90
  -3  -9   3    3.50    1.70
  -3  -9   3   -2.10    3.50
  -3  -9   3    3.00    1.90
   2   9  -3  359.86   16.50
   2   9  -3  353.46   15.90
  -2  -9   3  368.56   16.10
  -2  -9   3  348.67   15.60
  -2  -9   3  344.37   18.70
   1   9  -3  264.17   12.90
   1   9  -3  269.67   12.10
  -1  -9   3  266.97   12.40
  -1  -9   3  281.97   12.20
  -1  -9   3  256.47   15.00
   0   9  -3   12.20    3.00
   0   9  -3    9.50    1.60
   0   9  -3   19.50    3.30
   0   9  -3    8.90    3.50
   0  -9   3   14.40    4.10
   0  -9   3    8.90    2.30
   0  -9   3   11.60    2.00
  -1   9  -3    3.60    3.00
  -1   9  -3    6.60    2.10
  -1   9  -3    3.40    2.70
   1  -9   3    5.80    1.80
   1  -9   3    9.30    3.70
  -2   9  -3   10.20    3.10
  -2   9  -3   15.00    3.00
   2  -9   3   17.40    2.10
  -3   9  -3   49.90    7.30
  -3   9  -3   34.80    3.30
   3  -9   3   34.50    3.20
  -4   9  -3   14.60    2.40
   9   8  -3    1.90    1.20
   9   8  -3    2.00    2.00
  -9  -8   3    2.20    1.30
   8   8  -3   -0.30    1.60
   8   8  -3    4.50    2.20
  -8  -8   3    1.50    1.70
  -8  -8   3    0.70    2.00
   7   8  -3   16.00    2.80
   7   8  -3   20.60    3.10
  -7  -8   3   13.10    2.80
  -7  -8   3   17.20    2.50
   6   8  -3  151.28    8.10
   6   8  -3  139.19    7.50
  -6  -8   3  145.79    6.90
  -6  -8   3  148.09    8.20
  -6  -8   3  144.79    7.70
   5   8  -3   52.59    4.70
   5   8  -3   54.69    4.00
  -5  -8   3   51.39    4.20
  -5  -8   3   51.39    5.00
  -5  -8   3   45.10    6.80
  -5  -8   3   51.49    3.60
   4   8  -3   27.60    3.10
   4   8  -3   29.80    3.50
  -4  -8   3   28.90    5.10
  -4  -8   3   28.30    2.40
  -4  -8   3   31.70    3.40
   3   8  -3    1.00    1.60
  -3  -8   3    1.00    3.00
  -3  -8   3    1.40    1.70
  -3  -8   3    2.30    1.50
   2   8  -3  103.39    5.70
   2   8  -3  103.39    7.30
  -2  -8   3  107.79    8.10
   1   8  -3  555.84   23.50
   1   8  -3  517.85   23.90
  -1  -8   3  564.04   26.10
   0   8  -3    6.10    1.90
   0   8  -3    2.10    1.30
   0  -8   3    1.50    2.50
   0  -8   3    1.50    1.70
   0  -8   3    1.30    2.30
  -1   8  -3   11.30    2.90
  -1   8  -3    8.30    3.10
  -1   8  -3    8.50    2.80
   1  -8   3    8.20    2.30
   1  -8   3    6.80    3.10
  -2   8  -3   30.50    5.30
  -2   8  -3   36.80    4.60
   2  -8   3   36.10    4.40
   2  -8   3   35.50    5.20
  -3   8  -3  146.69    8.60
  -3   8  -3  169.28    8.70
   3  -8   3  158.28    9.80
   3  -8   3  157.58    7.70
  -4   8  -3   14.30    2.40
  -4   8  -3    7.90    2.50
  -5   8  -3    4.50    1.70
 -10  -7   3   82.79    4.20
   9   7  -3   45.40    3.90
   9   7  -3   48.80    2.80
   9   7  -3   54.59    3.80
  -9  -7   3   49.30    3.40
  -9  -7   3   41.40    3.70
   8   7  -3  211.48    9.60
   8   7  -3  218.38   11.00
   8   7  -3  222.48   10.50
  -8  -7   3  217.68   10.00
  -8  -7   3  219.98   10.40
   7   7  -3   30.60    2.80
   7   7  -3   31.20    4.30
   7   7  -3   35.40    3.70
  -7  -7   3   29.00    4.10
  -7  -7   3   26.90    3.40
   6   7  -3  198.98    9.90
   6   7  -3  205.88    9.10
   6   7  -3  210.98   10.40
  -6  -7   3  197.58    9.10
  -6  -7   3  206.88    9.90
  -6  -7   3  209.08   10.30
   5   7  -3  137.09    7.30
   5   7  -3  126.29    6.10
   5   7  -3  135.69    7.00
  -5  -7   3  134.09    6.50
  -5  -7   3  135.69    7.00
  -5  -7   3  130.99   10.20
   4   7  -3    3.20    1.90
   4   7  -3    2.30    1.70
  -4  -7   3    4.20    2.40
  -4  -7   3    1.90    1.40
  -4  -7   3    3.20    1.80
  -4  -7   3    1.40    2.90
   3   7  -3  316.47   14.30
   3   7  -3  311.27   14.10
  -3  -7   3  320.67   13.90
  -3  -7   3  328.97   16.60
  -3  -7   3  317.87   14.30
   2   7  -3   57.69    4.60
   2   7  -3   51.39    3.60
  -2  -7   3   54.89    5.50
  -2  -7   3   47.00    3.50
  -2  -7   3   45.80    3.80
   1   7  -3  163.58    7.60
   1   7  -3  160.38    8.30
  -1  -7   3  146.79    7.50
  -1  -7   3  156.78    7.80
  -1  -7   3  161.88    9.70
   0   7  -3  281.27   12.60
   0   7  -3  271.67   12.00
   0  -7   3  250.17   11.90
   0  -7   3  256.37   12.20
   0  -7   3  276.47   14.10
  -1   7  -3   42.00    3.10
  -1   7  -3   43.70    5.30
   1  -7   3   42.00    4.90
   1  -7   3   38.80    3.90
  -2   7  -3   68.69    4.80
  -2   7  -3   63.89    5.10
   2  -7   3   81.99    6.50
  -3   7  -3   37.80    4.70
  -3   7  -3   36.80    5.30
   3  -7   3   39.60    4.50
  -4   7  -3   40.10    5.70
  -4   7  -3   48.00    5.00
   4  -7   3   49.80    6.20
  -5   7  -3    1.30    1.90
  -6   7  -3   -0.20    2.10
  10   6  -3   39.80    3.10
 -10  -6   3   32.70    2.80
   9   6  -3   21.10    3.20
   9   6  -3   19.70    1.80
  -9  -6   3   23.10    3.20
  -9  -6   3   21.50    2.50
   8   6  -3  405.86   17.90
   8   6  -3  399.06   18.10
   8   6  -3  403.76   17.20
  -8  -6   3  407.36   18.00
  -8  -6   3  382.76   17.30
   7   6  -3   59.49    5.20
   7   6  -3   57.79    4.60
   7   6  -3   60.99    3.80
  -7  -6   3   66.49    5.00
  -7  -6   3   54.49    4.30
   6   6  -3  321.77   14.50
   6   6  -3  314.37   14.80
   6   6  -3  301.47   17.80
   6   6  -3  313.77   13.80
  -6  -6   3  320.37   13.80
  -6  -6   3  330.17   14.40
  -6  -6   3  313.67   14.60
   5   6  -3   52.89    3.90
   5   6  -3   48.10    3.60
   5   6  -3   51.69    3.20
   5   6  -3   40.00    6.20
  -5  -6   3   46.00    3.50
  -5  -6   3   47.20    4.20
  -5  -6   3   51.99    3.80
  -5  -6   3   44.00    6.10
   4   6  -3  590.54   25.70
   4   6  -3  614.64   25.10
  -4  -6   3  595.04   25.50
  -4  -6   3  613.54   25.20
  -4  -6   3  597.44   27.70
  -4  -6   3  555.94   26.10
  -3  -6   3    9.00    1.50
  -3  -6   3    8.50    2.40
   2   6  -3  404.06   18.00
   2   6  -3  401.16   17.70
  -2  -6   3  415.36   19.40
   1   6  -3  638.94   27.70
   1   6  -3  614.24   27.30
  -1  -6   3  683.83   29.10
   0   6  -3    6.30    1.40
   0  -6   3    6.30    2.30
  -1   6  -3   58.49    4.60
   1  -6   3   62.19    5.60
  -2   6  -3  542.35   23.80
  -2   6  -3  556.84   24.70
   2  -6   3  600.74   26.00
  -3   6  -3    2.20    2.40
  -3   6  -3    0.80    2.50
   3  -6   3    3.20    2.10
  -4   6  -3   29.20    3.60
  -4   6  -3   32.40    4.80
   4  -6   3   34.00    4.10
  -5   6  -3   26.40    4.40
   5  -6   3   20.50    3.60
  -6   6  -3  342.17   14.70
   6  -6   3  299.67   14.30
  10   5  -3    1.80    1.20
  10   5  -3   -0.60    1.00
 -10  -5   3   -0.40    1.70
 -10  -5   3    0.30    0.90
   9   5  -3   55.39    4.30
  -9  -5   3   52.49    3.90
  -9  -5   3   56.49    4.20
   8   5  -3   37.30    7.80
   8   5  -3   46.00    5.60
  -8  -5   3   41.50    5.70
   7   5  -3 5484.85  230.28
   7   5  -3 5362.36  233.28
   7   5  -3 5815.32  230.08
   7   5  -3 5655.43  229.48
  -7  -5   3 5515.65  229.58
  -7  -5   3 5681.03  230.18
  -7  -5   3 5503.65  230.08
   6   5  -3   52.09    4.70
   6   5  -3   59.19    6.00
   6   5  -3   55.19    4.10
  -6  -5   3   52.89    3.80
  -6  -5   3   59.69    4.00
  -6  -5   3   55.69    3.90
   5   5  -3    0.70    1.40
   5   5  -3   -1.80    2.40
   5   5  -3    1.10    1.90
  -5  -5   3    1.30    1.30
  -5  -5   3   -1.30    2.80
  -5  -5   3    1.90    1.50
  -5  -5   3    0.80    1.70
  -5  -5   3    0.70    1.70
   4   5  -3    1.00    1.60
   4   5  -3    0.80    1.20
   4   5  -3    1.10    2.40
  -4  -5   3   -0.70    1.40
  -4  -5   3    0.10    2.10
  -4  -5   3    0.90    1.50
   3   5  -3  607.84   28.40
  -3  -5   3  657.13   28.50
   2   5  -3  248.08   12.60
  -2  -5   3  256.77   12.50
  -1  -5   3  807.52   35.20
   0  -5   3  138.29    7.80
   1  -5   3   79.99    5.40
  -2   5  -3 1719.53   72.29
   2  -5   3 1745.63   73.29
  -3   5  -3  335.17   15.50
  -3   5  -3  325.37   14.80
   3  -5   3  362.96   16.40
  -4   5  -3  461.65   21.50
  -4   5  -3  500.85   21.50
   4  -5   3  475.65   22.20
  -5   5  -3   98.29    6.70
   5  -5   3  103.59    7.20
  -6   5  -3  244.78   11.10
   6  -5   3  219.58   10.30
   6  -5   3  202.08   13.40
  -7   5  -3   82.59    5.10
  10   4  -3  202.68    9.00
  10   4  -3  203.48    9.50
 -10  -4   3  202.78    8.90
   9   4  -3   23.50    2.80
   9   4  -3   24.60    3.40
  -9  -4   3   26.30    4.00
  -9  -4   3   22.60    2.80
  -9  -4   3   25.10    3.00
   8   4  -3  277.17   17.20
   8   4  -3  297.17   13.60
   8   4  -3  289.37   12.90
  -8  -4   3  279.57   13.50
  -8  -4   3  295.17   13.40
   7   4  -3  120.19    6.40
   7   4  -3  125.29   10.00
   7   4  -3  124.19    7.00
  -7  -4   3  127.49    7.10
  -7  -4   3  130.29    7.00
   6   4  -3  364.16   16.50
   6   4  -3  376.06   19.10
  -6  -4   3  366.76   16.50
  -6  -4   3  373.56   16.30
  -6  -4   3  377.86   16.70
   5   4  -3  632.74   28.30
   5   4  -3  623.94   25.90
   5   4  -3  617.04   26.30
  -5  -4   3  626.94   26.50
  -5  -4   3  579.84   26.30
  -5  -4   3  610.34   26.20
   4   4  -3 1003.90   42.50
  -4  -4   3  932.71   42.00
   3   4  -3 1976.70   82.89
  -3  -4   3 1953.10   82.69
   1   4  -3   22.70    2.80
  -1  -4   3   26.10    3.40
   0  -4   3  125.59    7.00
   1  -4   3  202.48   10.00
   2  -4   3  469.75   21.10
   3  -4   3   18.40    2.90
  -4   4  -3   76.39    5.10
  -4   4  -3   69.09    4.20
   4  -4   3   77.39    5.40
  -5   4  -3  132.29    7.20
   5  -4   3  129.79    8.10
  -6   4  -3   83.59    6.20
   6  -4   3   81.09    4.90
   6  -4   3   76.49    6.40
  -7   4  -3    4.10    2.60
   7  -4   3    3.30    1.70
  -8   4  -3  123.59    6.10
   8  -4   3  104.79    5.40
  10   3  -3   23.10    2.00
  10   3  -3   24.10    2.80
 -10  -3   3   24.00    3.10
   9   3  -3    1.00    1.00
   9   3  -3    2.00    2.00
  -9  -3   3   -1.50    1.70
  -9  -3   3    1.60    1.40
  -9  -3   3    1.70    1.50
   8   3  -3  187.48    9.30
   8   3  -3  167.88   12.30
   8   3  -3  175.98    8.60
  -8  -3   3  186.28    9.00
  -8  -3   3  182.98    9.80
  -8  -3   3  186.88    9.40
   7   3  -3 1049.70   44.10
   7   3  -3 1021.90   43.60
   7   3  -3 1038.50   46.90
  -7  -3   3 1065.09   44.00
  -7  -3   3 1031.50   44.30
   6   3  -3   55.99    3.60
   6   3  -3   61.29    6.00
  -6  -3   3   58.89    4.20
  -6  -3   3   68.59    4.60
  -6  -3   3   61.69    4.40
  -6  -3   3   58.09    4.00
   5   3  -3   -0.60    1.60
   5   3  -3   -0.30    2.10
   5   3  -3   -0.20    1.60
  -5  -3   3    0.90    1.60
  -5  -3   3    0.80    1.40
  -5  -3   3    2.10    1.80
   4   3  -3   62.79    4.80
  -4  -3   3   60.69    4.90
   3   3  -3   27.20    3.70
  -3  -3   3   21.40    2.90
  -1  -3   3    8.00    1.90
   0   3  -3   62.69    3.90
   0  -3   3   67.99    4.30
   2  -3   3 1414.06   59.49
   3  -3   3  817.72   35.30
  -4   3  -3  212.38   10.50
  -4   3  -3  218.58    9.90
   4  -3   3  232.98   11.30
  -5   3  -3  311.67   14.80
  -5   3  -3  319.27   13.90
   5  -3   3  338.47   16.00
  -6   3  -3   15.50    3.00
   6  -3   3    8.80    2.20
   6  -3   3   14.00    3.40
  -7   3  -3   65.79    4.60
   7  -3   3   54.09    4.00
   7  -3   3   40.80    6.10
  -8   3  -3  204.98    9.90
   8  -3   3  200.68    9.10
  -9   3  -3   -0.80    1.80
   9  -3   3    0.50    0.80
  10   2  -3   31.20    3.30
  10   2  -3   28.80    2.20
 -10  -2   3   27.40    2.70
   9   2  -3  237.68   11.10
   9   2  -3  238.68   10.60
  -9  -2   3  238.78   11.10
  -9  -2   3  231.68   11.20
  -9  -2   3  224.78   10.30
   8   2  -3   11.00    4.20
   8   2  -3   15.90    2.70
   8   2  -3   16.80    2.20
  -8  -2   3   15.20    2.60
  -8  -2   3   16.70    2.70
  -8  -2   3   16.60    2.80
   7   2  -3   -0.30    1.30
   7   2  -3   -0.40    2.40
  -7  -2   3    1.60    1.60
  -7  -2   3   -0.40    1.80
  -7  -2   3   -0.80    1.80
   6   2  -3   24.00    4.00
   6   2  -3   20.20    2.60
  -6  -2   3   27.60    2.90
  -6  -2   3   22.80    2.50
  -6  -2   3   18.60    3.30
   5   2  -3  262.37   12.70
  -5  -2   3  230.78   10.90
  -5  -2   3  233.88   11.20
  -5  -2   3  243.88   11.60
   4   2  -3 1558.14   65.99
   3   2  -3  589.14   25.60
  -3  -2   3  571.54   25.30
   1   2  -3  495.85   21.30
  -1  -2   3  480.25   21.20
   1  -2   3 1066.09   44.80
   2  -2   3  143.79    7.20
   3  -2   3 1225.98   51.79
   4  -2   3 1172.38   49.99
  -5   2  -3  641.34   29.90
  -5   2  -3  736.93   29.50
   5  -2   3  720.83   31.00
  -6   2  -3    8.00    2.40
   6  -2   3   12.30    2.60
   6  -2   3   11.20    2.70
   6  -2   3    2.80    1.90
  -7   2  -3   87.89    6.00
   7  -2   3   86.49    5.10
   7  -2   3   84.09    7.10
   7  -2   3   84.69    5.70
  -8   2  -3   55.49    4.30
   8  -2   3   59.99    3.80
   8  -2   3   56.79    4.40
  -9   2  -3   15.20    2.40
   9  -2   3   22.50    2.30
  10   1  -3   10.30    2.50
  10   1  -3    6.50    1.80
 -10  -1   3    7.30    2.50
 -10  -1   3    6.60    1.30
   9   1  -3   20.70    2.60
   9   1  -3   17.90    2.50
  -9  -1   3   12.70    2.80
  -9  -1   3   13.10    2.40
   8   1  -3  355.26   20.80
   8   1  -3  468.85   19.50
   7   1  -3    3.30    2.10
   7   1  -3    6.30    2.80
  -7  -1   3    1.00    1.50
  -7  -1   3    1.20    2.00
  -7  -1   3    2.60    1.60
  -7  -1   3    0.90    2.50
   6   1  -3   23.30    2.70
   6   1  -3   24.90    3.90
   6   1  -3   20.20    2.70
  -6  -1   3   25.30    2.60
  -6  -1   3   21.80    3.00
  -6  -1   3   24.70    3.40
   5   1  -3  275.27   13.50
  -5  -1   3  265.47   12.30
  -5  -1   3  248.38   11.90
  -5  -1   3  289.07   13.30
   4   1  -3 1044.10   44.70
  -4  -1   3 1043.30   44.30
   3   1  -3   23.30    2.80
   2   1  -3  841.32   36.60
  -2  -1   3  885.71   36.40
   1   1  -3  397.06   18.10
  -1  -1   3  434.86   18.10
   0   1  -3  211.38    9.90
   0  -1   3  227.18   10.00
   2  -1   3  978.10   41.20
   3  -1   3  946.41   40.20
  -5   1  -3   39.40    3.80
  -5   1  -3   43.70    3.00
   5  -1   3   38.70    4.00
  -6   1  -3   57.09    3.80
  -6   1  -3   53.79    4.40
  -6   1  -3   57.39    4.50
   6  -1   3   59.69    5.30
   6  -1   3   49.90    3.80
   6  -1   3   55.59    4.50
  -7   1  -3  919.51   39.90
  -7   1  -3  921.51   39.60
   7  -1   3  969.20   39.80
   7  -1   3  927.81   39.30
  -8   1  -3 1165.28   48.70
   8  -1   3 1147.89   48.10
   8  -1   3 1135.69   48.40
  -9   1  -3   90.79    6.30
   9  -1   3  115.09    5.90
   9   0  -3   30.10    2.70
  -9   0   3   28.80    2.80
  -9   0   3   30.90    3.40
   8   0  -3   18.10    2.80
   8   0  -3   15.20    2.10
  -8   0   3   12.90    2.60
  -8   0   3   16.00    3.50
   7   0  -3   43.10    4.60
   7   0  -3   50.09    6.10
  -7   0   3   41.30    3.90
  -7   0   3   43.20    4.30
  -7   0   3   44.70    5.10
  -7   0   3   44.60    3.00
   6   0  -3  342.37   16.40
  -6   0   3  330.97   14.80
  -6   0   3  326.47   14.90
  -6   0   3  319.77   14.20
  -6   0   3  309.77   14.70
   5   0  -3   52.69    4.50
  -5   0   3   53.59    4.00
  -5   0   3   50.29    3.60
   0   0   3  760.92   31.90
  -3   0  -3    3.90    1.50
   4   0   3  145.19    7.70
   5   0   3   14.80    2.70
  -6   0  -3  154.28    8.30
  -6   0  -3  160.58    7.70
  -6   0  -3  166.88    8.10
   6   0   3  166.88    9.30
   6   0   3  152.88    7.60
   6   0   3  156.88    8.00
  -7   0  -3  277.67   13.00
  -7   0  -3  284.37   13.00
  -7   0  -3  283.87   12.70
   7   0   3  293.17   15.40
   7   0   3  281.47   13.10
   7   0   3  271.27   12.60
   8   0   3   71.79    5.10
   8   0   3   99.59    7.80
   8   0   3   71.09    7.80
  -9   0  -3    1.60    2.30
   9   0   3    3.10    1.70
   9   0   3   -1.60    1.90
 -10   0  -3    1.50    1.60
  10   0   3    2.50    1.30
  10   0   3   -0.40    1.60
   9  -1  -3   -0.70    1.30
  -9   1   3    2.10    1.80
  -9   1   3   -0.80    4.30
   8  -1  -3  213.28    9.90
  -8   1   3  209.98   10.60
  -8   1   3  218.18   11.20
   7  -1  -3   36.70    4.00
   7  -1  -3   48.40    5.50
  -7   1   3   53.29    4.40
  -7   1   3   47.50    4.30
  -7   1   3   55.89    4.00
   6  -1  -3   20.10    3.30
  -6   1   3   21.00    3.10
  -6   1   3   23.10    3.70
  -6   1   3   18.60    2.90
  -6   1   3   19.40    2.40
   5  -1  -3  152.58    8.10
  -5   1   3  140.99    7.60
  -5   1   3  137.19    7.50
  -5   1   3  148.89    8.00
  -5   1   3  150.38    7.80
   4  -1  -3   10.20    2.00
  -4   1   3    8.90    2.00
   3  -1  -3  263.27   11.80
  -3   1   3  260.27   12.20
   2  -1  -3  421.96   17.10
   2  -1  -3  368.86   17.10
  -2   1   3  410.26   17.60
   1  -1  -3    3.00    0.90
  -1   1   3    3.30    1.30
  -3  -1  -3 1062.09   45.40
   3   1   3 1089.99   45.40
  -4  -1  -3  133.59    7.20
   4   1   3  138.69    7.50
   5   1   3   51.79    4.60
  -6  -1  -3  454.35   18.90
  -6  -1  -3  401.46   18.40
  -6  -1  -3  396.86   18.20
   6   1   3  401.46   18.20
   6   1   3  439.66   18.80
  -7  -1  -3   80.89    4.70
  -7  -1  -3   69.79    5.20
   7   1   3   74.69    7.10
  -8  -1  -3   17.10    2.30
  -8  -1  -3   15.30    3.00
  -8  -1  -3   16.40    2.70
   8   1   3   22.70    2.90
   8   1   3   11.20    4.10
   8   1   3   17.60    2.80
  -9  -1  -3   17.30    2.90
   9   1   3   13.30    2.60
   9   1   3   19.50    2.70
 -10  -1  -3  109.79    7.00
  10   1   3  133.49    6.00
  10   1   3  125.39    6.20
   9  -2  -3    2.90    1.20
  -9   2   3    4.30    1.70
  -9   2   3    4.10    1.80
   8  -2  -3   50.79    3.50
  -8   2   3   63.09    4.50
  -8   2   3   60.69    4.50
   7  -2  -3   51.09    5.40
  -7   2   3   45.00    4.50
  -7   2   3   50.99    5.30
   6  -2  -3    4.00    2.10
  -6   2   3    7.10    2.30
  -6   2   3    3.00    2.10
  -6   2   3    5.10    2.60
   5  -2  -3  461.95   20.40
  -5   2   3  444.36   19.90
  -5   2   3  477.75   20.20
  -5   2   3  437.86   20.80
  -5   2   3  427.56   19.80
   4  -2  -3  601.84   25.00
  -4   2   3  546.75   25.00
  -4   2   3  602.04   25.70
  -4   2   3  552.74   24.80
   3  -2  -3   84.09    4.70
   3  -2  -3   92.29    4.60
  -3   2   3   91.79    5.60
   2  -2  -3  146.29    6.50
   2  -2  -3  149.39    6.50
  -2   2   3  145.59    7.40
   1  -2  -3 1126.49   45.70
   1  -2  -3 1082.79   45.60
   0  -2  -3  262.07   11.50
   0   2   3  267.57   11.90
  -1  -2  -3  469.75   20.10
   1   2   3  467.75   19.80
   1   2   3  460.05   19.90
  -3  -2  -3  154.68    8.40
   3   2   3  164.38    8.00
  -4  -2  -3   62.69    4.60
  -5  -2  -3  366.76   17.90
   5   2   3  408.36   18.30
  -6  -2  -3    6.80    2.10
  -6  -2  -3    4.60    1.60
   6   2   3    3.10    2.60
   6   2   3    5.20    1.50
   6   2   3    6.50    1.80
  -7  -2  -3    2.20    1.90
  -7  -2  -3   -1.40    2.60
  -7  -2  -3    1.10    1.90
   7   2   3    2.40    1.80
   7   2   3    3.30    3.10
  -8  -2  -3  121.69    7.30
  -8  -2  -3  134.89    7.20
   8   2   3  135.29    7.50
   8   2   3  146.59    9.80
   8   2   3  133.89    6.80
  -9  -2  -3  145.69    7.10
  -9  -2  -3  133.89    7.40
   9   2   3  139.89    7.00
   9   2   3  137.59    7.70
 -10  -2  -3   76.59    4.10
  10   2   3   78.49    4.40
  10   2   3   78.99    4.60
  -8   3   3  109.19    5.90
  -8   3   3   88.39    5.70
   7  -3  -3   -0.50    3.00
  -7   3   3    0.30    1.90
  -7   3   3    7.80    2.50
   6  -3  -3    5.90    2.30
  -6   3   3    5.90    2.90
  -6   3   3    5.20    2.30
  -6   3   3    6.90    2.50
   5  -3  -3  456.95   20.10
  -5   3   3  451.65   19.80
  -5   3   3  432.76   19.70
  -5   3   3  433.86   21.00
   4  -3  -3    2.10    1.30
  -4   3   3   -1.90    1.80
  -4   3   3    3.20    2.10
  -4   3   3    1.10    1.80
  -4   3   3   -0.60    2.10
   3  -3  -3   66.99    3.50
   3  -3  -3   71.59    3.60
  -3   3   3   63.19    5.00
  -2   3   3   53.99    4.50
  -1   3   3  683.23   29.50
   0  -3  -3 2213.98   91.39
  -1  -3  -3  375.96   16.30
   1   3   3  375.86   16.60
  -2  -3  -3  278.97   12.90
   2   3   3  290.57   12.70
   2   3   3  280.17   12.80
  -4  -3  -3  351.56   16.80
   4   3   3  375.86   17.10
  -5  -3  -3  123.49    7.60
   5   3   3  134.29    8.00
  -6  -3  -3  248.88   11.60
  -6  -3  -3  252.87   11.60
   6   3   3  243.28   11.60
   6   3   3  263.77   13.70
   6   3   3  247.58   11.10
  -7  -3  -3  706.63   33.30
  -7  -3  -3  816.62   34.10
   7   3   3  808.42   36.10
   7   3   3  809.42   33.50
  -8  -3  -3  235.18   12.00
  -8  -3  -3  268.47   11.90
   8   3   3  246.58   12.00
   8   3   3  249.18   11.30
   8   3   3  227.88   14.90
  -9  -3  -3 1638.44   63.09
  -9  -3  -3 1466.95   63.19
   9   3   3 1533.35   63.29
   9   3   3 1342.77   66.69
   9   3   3 1518.05   62.59
 -10  -3  -3   95.29    6.40
  10   3   3   86.69    4.70
  10   3   3   76.19    4.80
  -8   4   3   24.20    3.40
  -7   4   3   13.70    2.50
  -7   4   3   11.20    3.00
   6  -4  -3  140.29    7.30
  -6   4   3  108.89    8.50
   5  -4  -3 1355.16   56.99
  -5   4   3 1293.87   56.99
  -5   4   3 1379.26   57.19
  -5   4   3 1396.66   57.39
  -4   4   3  263.17   12.40
  -4   4   3  298.67   15.30
  -4   4   3  258.77   12.90
  -4   4   3  254.77   12.50
  -4   4   3  268.37   12.40
   3  -4  -3  789.32   31.50
  -3   4   3  736.93   32.40
  -3   4   3  757.42   32.40
  -3   4   3  742.73   32.30
  -3   4   3  767.22   33.70
  -2   4   3    3.00    2.00
   1  -4  -3  167.48    7.40
   1  -4  -3  170.18    7.40
  -1   4   3  177.68    9.30
   0  -4  -3  545.05   23.30
   0   4   3  553.74   24.30
  -1  -4  -3  826.72   35.20
   1   4   3  835.72   35.70
  -2  -4  -3   25.90    2.80
   2   4   3   24.30    3.00
   2   4   3   18.80    2.70
  -3  -4  -3  175.48    9.70
   3   4   3  183.28    8.90
  -5  -4  -3  237.18   13.70
   5   4   3  273.57   13.40
  -6  -4  -3  145.59    6.90
  -6  -4  -3  154.98    7.40
  -6  -4  -3  144.69    7.60
   6   4   3  148.99    9.50
   6   4   3  135.69    7.90
   6   4   3  149.59    7.60
   6   4   3  154.58    7.00
  -7  -4  -3    1.50    1.70
  -7  -4  -3    0.10    1.90
   7   4   3    3.10    1.70
   7   4   3    4.50    2.30
   7   4   3   -1.10    3.20
   7   4   3    2.60    2.50
  -8  -4  -3  525.45   23.10
  -8  -4  -3  546.45   23.70
   8   4   3  548.55   23.70
   8   4   3  578.34   28.70
   8   4   3  504.15   24.10
   8   4   3  542.95   23.10
  -9  -4  -3  103.19    6.20
   9   4   3   98.79    5.20
   9   4   3   70.89   11.80
   9   4   3  107.19    6.40
 -10  -4  -3  171.68    8.40
  10   4   3  173.08    8.40
  10   4   3  174.48    7.90
  -7   5   3   14.80    4.50
  -7   5   3    9.90    2.00
  -6   5   3    7.20    2.30
  -6   5   3    7.10    2.40
  -5   5   3 2338.37   93.09
  -5   5   3 2099.49   92.59
  -5   5   3 2241.38   92.79
  -4   5   3   85.29    5.90
  -4   5   3   75.89    7.30
  -4   5   3   69.29    5.50
  -4   5   3   73.49    5.30
  -3   5   3   40.20    4.10
  -3   5   3   37.80    4.60
  -3   5   3   37.80    4.00
  -3   5   3   35.50    5.50
  -3   5   3   38.20    3.90
   2  -5  -3   10.80    0.90
   2  -5  -3   11.60    1.20
  -2   5   3   12.00    2.50
  -2   5   3   11.30    3.00
  -2   5   3   13.70    2.50
  -2   5   3   13.70    2.30
   1  -5  -3 1433.06   59.49
  -1   5   3 1438.06   61.39
   0  -5  -3 1354.76   53.59
   0  -5  -3 1147.19   53.69
   0   5   3 1345.17   54.89
  -1  -5  -3  115.19    6.20
   1   5   3  115.79    6.80
  -2  -5  -3   10.30    2.10
   2   5   3   11.20    2.20
  -3  -5  -3  109.29    6.70
   3   5   3  106.89    6.50
   3   5   3  116.09    6.70
  -4  -5  -3  356.36   17.10
  -5  -5  -3    1.30    2.30
  -5  -5  -3    2.30    1.40
  -5  -5  -3    2.40    1.40
   5   5   3    3.00    1.90
   5   5   3    2.50    1.30
   5   5   3    1.30    2.50
   5   5   3    2.20    1.30
  -6  -5  -3   50.19    4.10
  -6  -5  -3   43.70    3.70
  -6  -5  -3   47.20    3.30
  -6  -5  -3   49.20    6.00
   6   5   3   46.90    5.20
   6   5   3   47.70    3.90
   6   5   3   53.49    3.30
   6   5   3   43.80    4.30
  -7  -5  -3    3.20    1.80
  -7  -5  -3    4.50    2.20
   7   5   3    4.20    2.00
   7   5   3    4.80    1.60
   7   5   3   11.90    4.50
   7   5   3    7.10    2.80
  -8  -5  -3  651.33   29.10
  -8  -5  -3  672.93   28.70
   8   5   3  668.63   28.40
   8   5   3  681.13   29.50
   8   5   3  677.33   29.10
  -9  -5  -3   17.00    2.70
   9   5   3   18.10    3.40
   9   5   3   16.20    2.70
   9   5   3   17.20    2.60
 -10  -5  -3   28.60    3.30
  10   5   3   23.50    3.30
  10   5   3   25.60    2.40
  -7   6   3    4.50    1.90
  -6   6   3    6.80    2.10
  -6   6   3    7.20    2.70
  -5   6   3   20.70    3.60
  -5   6   3   19.80    3.30
  -4   6   3  138.59    8.00
  -4   6   3  134.79    7.70
  -4   6   3  138.99    8.30
  -4   6   3  131.49    7.60
  -3   6   3   47.10    5.10
  -3   6   3   42.30    4.40
  -3   6   3   41.40    6.10
  -3   6   3   46.40    4.90
   2  -6  -3   31.70    2.50
   2  -6  -3   32.20    2.20
  -2   6   3   35.90    3.60
  -2   6   3   32.10    3.70
  -2   6   3   30.00    3.70
  -2   6   3   33.00    4.00
  -2   6   3   29.10    4.60
   1  -6  -3    0.90    1.00
  -1   6   3    1.40    1.50
  -1   6   3    3.90    2.70
  -1   6   3    1.30    1.60
  -1   6   3    2.10    2.00
   0  -6  -3   28.10    2.50
   0   6   3   28.20    3.50
   0   6   3   24.90    3.00
   0   6   3   20.80    3.70
  -1  -6  -3   18.00    2.60
   1   6   3   19.70    3.10
  -2  -6  -3  142.49    8.00
   2   6   3  148.49    8.40
  -3  -6  -3   64.19    5.20
  -4  -6  -3   47.40    4.90
  -4  -6  -3   46.60    3.20
  -4  -6  -3   44.30    3.60
   4   6   3   49.20    3.60
  -5  -6  -3  370.76   16.00
  -5  -6  -3  382.16   18.10
  -5  -6  -3  358.76   15.60
  -5  -6  -3  345.67   16.30
   5   6   3  354.16   16.10
   5   6   3  352.46   15.90
  -6  -6  -3  112.69    5.60
  -6  -6  -3  104.49    6.10
  -6  -6  -3  116.19    6.50
  -6  -6  -3  104.29    7.90
   6   6   3  107.59    6.10
   6   6   3  115.19    6.50
   6   6   3  113.19    5.40
  -7  -6  -3  257.47   12.60
  -7  -6  -3  275.87   12.30
  -7  -6  -3  262.37   11.50
   7   6   3  256.77   12.30
   7   6   3  266.57   11.60
   7   6   3  251.37   12.70
  -8  -6  -3   13.20    2.40
  -8  -6  -3   17.60    2.90
   8   6   3   12.10    2.40
   8   6   3   16.50    2.40
   8   6   3   16.70    3.30
  -9  -6  -3  177.38    8.60
  -9  -6  -3  186.08    9.50
   9   6   3  181.08    9.00
   9   6   3  188.78   10.00
   9   6   3  184.08    8.30
 -10  -6  -3    1.10    1.30
  10   6   3   -0.60    3.00
  10   6   3   -0.20    0.90
  10   6   3    2.80    1.90
  -6   7   3    4.90    2.20
  -5   7   3   -1.20    2.80
  -5   7   3    0.40    2.40
  -5   7   3    0.90    1.70
  -4   7   3   15.50    3.00
  -4   7   3   21.00    2.90
  -4   7   3   18.10    3.40
  -4   7   3   20.20    3.30
  -3   7   3   90.79    5.90
  -3   7   3   85.49    6.30
  -3   7   3  100.39    6.40
  -3   7   3   89.89    6.90
   2  -7  -3  114.09    5.90
  -2   7   3  122.29    7.20
  -2   7   3  127.69    7.90
  -2   7   3  111.39    9.20
  -2   7   3  123.19    6.80
  -2   7   3  117.59    7.00
   1  -7  -3   29.30    3.00
  -1   7   3   22.80    4.00
  -1   7   3   27.70    4.50
  -1   7   3   33.60    3.70
  -1   7   3   28.10    4.10
  -1   7   3   23.10    3.90
   0  -7  -3  230.68   11.20
   0   7   3  206.78   10.20
   0   7   3  197.68   12.20
   0   7   3  204.58   10.80
   0   7   3  208.58   10.40
  -1  -7  -3    1.70    1.90
   1   7   3    0.60    1.40
   1   7   3    0.90    2.30
  -2  -7  -3    8.90    2.40
   2   7   3    3.50    2.80
   2   7   3    8.10    1.70
  -3  -7  -3   47.10    3.40
  -3  -7  -3   44.20    3.70
  -3  -7  -3   51.69    4.90
   3   7   3   42.40    3.50
   3   7   3   45.10    4.80
  -4  -7  -3  272.77   12.20
  -4  -7  -3  279.77   11.90
   4   7   3  263.87   12.10
   4   7   3  266.17   12.20
   4   7   3  250.47   12.90
  -5  -7  -3   93.29    7.90
  -5  -7  -3  102.59    6.70
  -5  -7  -3  108.49    5.50
  -5  -7  -3  107.19    6.00
   5   7   3  103.39    6.00
   5   7   3  108.39    5.80
  -6  -7  -3  122.49    6.50
  -6  -7  -3  110.59    7.30
  -6  -7  -3  109.19    9.20
  -6  -7  -3  121.59    5.90
   6   7   3  110.19    6.30
   6   7   3  113.79    6.70
  -7  -7  -3    9.70    2.60
  -7  -7  -3    7.20    2.20
  -7  -7  -3    8.90    1.70
   7   7   3    7.10    1.40
   7   7   3   10.10    2.20
   7   7   3    7.60    2.30
   8   7   3   75.89    5.10
   8   7   3   64.29    3.80
   8   7   3   80.29    5.80
  -9  -7  -3   63.39    4.30
  -9  -7  -3   70.39    4.60
   9   7   3   74.59    4.80
   9   7   3   68.19    4.90
 -10  -7  -3   15.50    2.30
  10   7   3   17.00    2.10
  10   7   3   13.70    2.40
  -5   8   3    6.90    1.60
  -4   8   3    0.40    2.50
  -4   8   3    7.90    2.00
  -4   8   3    6.50    2.80
  -3   8   3    7.10    2.60
  -3   8   3   10.10    3.20
  -3   8   3   13.10    3.00
  -2   8   3   46.90    4.50
  -2   8   3   50.79    5.80
  -2   8   3   44.20    4.50
  -2   8   3   45.90    5.10
   1  -8  -3    5.90    1.90
  -1   8   3    2.50    2.90
  -1   8   3    2.90    2.30
  -1   8   3    4.50    2.40
  -1   8   3    3.00    2.80
   0  -8  -3  264.17   12.80
   0   8   3  266.17   12.60
   0   8   3  278.97   12.80
   0   8   3  226.78   11.90
   0   8   3  246.98   13.00
  -1  -8  -3   83.59    5.90
   1   8   3   82.39    5.40
   1   8   3   73.69    4.20
  -2  -8  -3  236.28   11.70
  -2  -8  -3  253.47   12.00
  -2  -8  -3  276.37   13.60
   2   8   3  262.87   11.70
   2   8   3  272.97   13.00
  -3  -8  -3 1844.12   78.19
  -3  -8  -3 1962.60   80.69
  -3  -8  -3 1824.32   78.49
   3   8   3 1916.31   79.19
   3   8   3 1892.31   78.39
  -4  -8  -3  212.48   12.00
  -4  -8  -3  209.18    9.70
  -4  -8  -3  212.48   10.10
   4   8   3  204.68   10.80
  -5  -8  -3  225.48   10.70
  -5  -8  -3  215.08   12.70
  -5  -8  -3  221.48   10.20
   5   8   3  228.18   10.70
   5   8   3  210.68   10.40
  -6  -8  -3  138.29    8.20
  -6  -8  -3  144.69    7.80
  -6  -8  -3  143.19    7.00
  -6  -8  -3  147.19   10.20
   6   8   3  147.39    8.00
   6   8   3  139.49    7.40
  -7  -8  -3  165.68    9.20
  -7  -8  -3  174.08    8.30
  -7  -8  -3  177.88    8.90
   7   8   3  183.08    9.30
   7   8   3  169.38    8.70
  -8  -8  -3    8.00    2.70
  -8  -8  -3   10.80    2.30
   8   8   3    7.20    2.20
   8   8   3   10.30    2.30
  -9  -8  -3  132.19    7.30
  -9  -8  -3  142.69    6.70
   9   8   3  122.69    7.00
   9   8   3  131.79    6.80
 -10  -8  -3   47.40    3.70
  10   8   3   42.90    2.80
  10   8   3   43.90    3.30
  -4   9   3   28.00    3.90
  -4   9   3   16.80    2.10
  -3   9   3    4.30    2.20
  -3   9   3    4.00    2.60
  -3   9   3   -1.40    2.70
  -2   9   3   19.50    3.60
  -2   9   3   24.20    3.90
  -2   9   3   27.30    4.40
   1  -9  -3    5.60    2.40
  -1   9   3   -0.50    2.60
   0  -9  -3    0.30    2.10
   0   9   3    0.40    2.90
   0   9   3    7.70    3.20
   0   9   3    7.90    2.50
   1   9   3    5.40    2.40
   1   9   3    4.00    2.20
   1   9   3    2.10    3.00
  -2  -9  -3    0.40    2.40
  -2  -9  -3    1.80    1.70
  -2  -9  -3    0.10    2.00
   2   9   3    2.50    2.90
   2   9   3    0.90    1.50
   2   9   3    0.10    2.70
  -3  -9  -3 3234.18  134.39
  -3  -9  -3 3112.19  131.49
  -3  -9  -3 3141.99  131.79
   3   9   3 3274.77  132.69
   3   9   3 3166.18  131.59
  -4  -9  -3  987.10   44.80
  -4  -9  -3  973.40   42.00
  -4  -9  -3  961.20   41.60
   4   9   3 1037.20   42.00
   4   9   3 1007.30   42.70
  -5  -9  -3   17.00    2.30
  -5  -9  -3   23.90    3.70
  -5  -9  -3   23.60    5.10
   5   9   3   21.50    2.80
   5   9   3   27.40    4.60
  -6  -9  -3   38.80    6.00
  -6  -9  -3   32.50    3.90
  -6  -9  -3   27.00    3.60
  -6  -9  -3   29.30    3.00
   6   9   3   27.60    3.80
  -7  -9  -3  106.49    6.10
  -7  -9  -3   94.59    6.00
  -7  -9  -3  107.49    5.30
   7   9   3   98.39    6.40
   7   9   3   98.99    5.60
  -8  -9  -3   54.39    4.10
  -8  -9  -3   53.79    4.70
   8   9   3   47.40    4.00
   8   9   3   51.79    3.70
  -9  -9  -3  310.37   14.10
  -9  -9  -3  311.77   13.90
   9   9   3  312.47   13.70
   9   9   3  328.57   14.40
  -3  10   3   18.30    3.20
  -2  10   3   59.39    4.70
  -2  10   3   65.89    5.50
  -1  10   3  308.37   15.30
  -1  10   3  329.67   14.90
   0  10   3   12.10    3.50
   0  10   3   23.40    3.40
  -1 -10  -3   51.49    4.40
  -1 -10  -3   48.20    5.60
   1  10   3   55.49    5.50
   1  10   3   53.69    5.90
   1  10   3   51.99    4.60
  -2 -10  -3   10.80    3.60
   2  10   3    7.30    3.30
   2  10   3    9.70    3.10
  -3 -10  -3   86.89    5.00
  -3 -10  -3   80.99    7.80
  -3 -10  -3   86.19    5.50
   3  10   3   90.29    6.00
   3  10   3   80.99    4.90
   3  10   3   83.09    6.60
  -4 -10  -3   43.40    5.50
  -4 -10  -3   36.00    3.20
  -4 -10  -3   47.00    4.90
   4  10   3   39.80    3.60
  -5 -10  -3   45.60    3.60
  -5 -10  -3   43.50    7.00
  -5 -10  -3   56.49    4.40
   5  10   3   47.40    4.10
   5  10   3   41.00    5.70
  -6 -10  -3    0.70    1.50
  -6 -10  -3    0.20    1.40
   6  10   3    1.80    2.00
  -7 -10  -3   10.40    1.40
  -7 -10  -3   16.20    5.70
  -7 -10  -3   10.60    1.80
   7  10   3   13.20    2.00
  -8 -10  -3  122.29    6.70
  -8 -10  -3  113.99    5.90
  -8 -10  -3  113.09    6.00
   8  10   3  113.39    6.10
  -9 -10  -3  151.08    7.00
  -9 -10  -3  142.79    7.10
   9  10   3  152.08    7.50
  -2  11   3    6.00    1.70
  -1  11   3   95.89    5.40
  -1  11   3  115.09    6.80
   0  11   3    5.20    2.80
   0  11   3    7.60    2.00
  -1 -11  -3    2.80    1.70
   1  11   3    2.10    2.00
   1  11   3   -0.90    2.00
  -2 -11  -3    0.20    1.50
   2  11   3    2.40    2.90
   2  11   3    2.40    2.80
  -3 -11  -3  152.88    7.30
  -3 -11  -3  143.69    7.70
   3  11   3  148.19    8.90
   3  11   3  140.99    7.70
   3  11   3  158.98    8.80
  -4 -11  -3  101.69    5.40
  -4 -11  -3   98.99    5.90
   4  11   3  104.39    6.90
   4  11   3   96.89    6.70
   4  11   3   96.29    5.30
  -5 -11  -3    0.60    1.40
  -5 -11  -3    2.40    1.20
   5  11   3    3.80    2.80
   5  11   3    5.40    1.80
  -6 -11  -3    1.40    1.10
  -6 -11  -3    3.60    2.00
   6  11   3    3.30    1.80
  -7 -11  -3    1.00    1.00
  -7 -11  -3    0.60    1.30
   7  11   3   -0.30    1.80
  -8 -11  -3   26.60    2.30
   8  11   3   24.20    2.30
   8  11   3   26.90    2.90
   0  12   3    5.70    1.80
   0  12   3    8.20    2.40
  -1 -12  -3   14.80    2.30
   1  12   3   12.10    2.20
   1  12   3   13.40    2.30
  -2 -12  -3    1.20    1.00
   2  12   3    0.40    2.40
   2  12   3    1.50    2.50
  -3 -12  -3  156.48    7.40
  -3 -12  -3  157.58    7.90
   3  12   3  172.18    8.80
  -4 -12  -3  441.96   18.60
   4  12   3  419.46   19.00
  -5 -12  -3  149.09    6.70
   5  12   3  124.79    7.80
   5  12   3  154.08    7.00
   5  12   3  136.69    7.00
  -6 -12  -3  109.59    6.00
  -6 -12  -3  124.69    5.80
   6  12   3  117.39    5.70
   6  12   3  120.09    6.40
   6  12   3  138.39    7.00
  -7 -12  -3    1.00    0.90
  -7 -12  -3    1.80    1.10
   7  12   3    0.10    1.10
   7  12   3    1.20    1.40
   4  12  -4   48.40    4.50
   4  12  -4   40.40    3.00
   4  12  -4   44.80    2.40
  -4 -12   4   48.10    2.70
  -4 -12   4   48.60    2.80
   3  12  -4    7.70    1.70
   3  12  -4   15.50    2.70
  -3 -12   4    9.20    1.50
  -3 -12   4   15.20    1.90
   2  12  -4    1.00    1.50
  -2 -12   4    0.90    1.20
  -2 -12   4    1.80    1.50
   7  11  -4   28.80    2.40
  -7 -11   4   30.40    2.80
   6  11  -4   39.00    3.30
  -6 -11   4   40.80    3.20
   5  11  -4   68.39    7.20
  -5 -11   4  103.19    6.70
  -5 -11   4   90.09    5.70
   4  11  -4   75.19    4.40
  -4 -11   4   74.29    4.40
  -4 -11   4   82.29    4.30
   3  11  -4  144.89    7.40
   3  11  -4  118.09    7.10
  -3 -11   4  112.79    8.10
  -3 -11   4  134.39    6.30
   2  11  -4   14.70    3.20
   2  11  -4   22.00    3.40
   2  11  -4   16.70    1.80
  -2 -11   4   18.40    2.90
  -2 -11   4   20.70    2.60
   1  11  -4  279.87   13.00
  -1 -11   4  297.07   13.00
  -1 -11   4  298.07   12.70
   0  11  -4   95.99    6.10
   0 -11   4   81.79    4.30
  -1  11  -4    8.60    1.90
  -1  11  -4   10.10    1.70
   8  10  -4    3.00    1.50
  -8 -10   4    3.90    1.50
  -8 -10   4    2.60    2.00
   7  10  -4   -1.70    1.80
  -7 -10   4    0.20    1.90
  -7 -10   4    1.40    1.50
   6  10  -4    3.40    1.90
  -6 -10   4    5.20    1.40
  -6 -10   4    2.50    1.10
  -6 -10   4    0.50    2.40
   5  10  -4  157.08    8.10
   5  10  -4  146.59    8.30
  -5 -10   4  160.58    7.40
  -5 -10   4  168.68    8.10
   4  10  -4    4.30    2.00
   4  10  -4    5.00    2.00
  -4 -10   4    1.10    1.90
  -4 -10   4    2.50    1.20
   3  10  -4    2.80    1.70
   3  10  -4    4.50    2.90
  -3 -10   4    4.20    1.50
  -3 -10   4    1.20    1.70
   2  10  -4   61.49    6.20
   2  10  -4   69.09    4.20
  -2 -10   4   67.99    4.30
  -2 -10   4   62.99    4.60
  -2 -10   4   42.70    8.70
   1  10  -4 1231.68   53.69
   1  10  -4 1303.37   54.59
   1  10  -4 1342.47   55.49
   1  10  -4 1296.17   54.49
  -1 -10   4 1332.97   53.99
  -1 -10   4 1268.77   54.19
   0  10  -4  194.48   10.80
   0  10  -4  191.98   10.30
   0 -10   4  182.78    8.90
   0 -10   4  215.98    9.90
  -1  10  -4   70.19    4.80
  -1  10  -4   59.79    5.50
   1 -10   4   61.59    3.80
  -2  10  -4    5.80    2.30
  -2  10  -4    6.60    2.10
  -3  10  -4   23.30    2.70
  -3  10  -4   27.70    3.20
   3 -10   4   25.10    2.10
   8   9  -4   28.50    2.80
   8   9  -4   23.10    2.50
  -8  -9   4   24.60    2.60
  -8  -9   4   23.00    2.30
   7   9  -4    3.20    2.10
   7   9  -4    0.80    1.50
  -7  -9   4    0.90    2.20
  -7  -9   4   -1.70    1.60
   6   9  -4  518.45   22.40
   6   9  -4  518.55   22.90
  -6  -9   4  521.65   23.10
  -6  -9   4  529.85   22.70
  -6  -9   4  521.35   22.00
   5   9  -4  921.61   41.50
   5   9  -4 1040.10   42.30
  -5  -9   4  988.50   42.00
  -5  -9   4 1025.30   41.50
  -5  -9   4  989.20   42.30
   4   9  -4   23.40    3.60
  -4  -9   4   19.00    5.60
  -4  -9   4   26.20    2.80
  -4  -9   4   24.80    2.80
   3   9  -4   95.69    5.80
  -3  -9   4  100.59    5.80
  -3  -9   4  103.29    9.10
  -3  -9   4   86.89    4.90
   2   9  -4  549.74   23.60
   2   9  -4  552.84   24.20
  -2  -9   4  548.35   23.40
  -2  -9   4  496.85   26.40
  -2  -9   4  567.74   23.80
   1   9  -4  304.67   13.70
   1   9  -4  328.27   14.90
  -1  -9   4  295.77   14.00
  -1  -9   4  305.87   13.70
  -1  -9   4  295.27   16.80
   0   9  -4 1175.88   49.99
   0   9  -4 1048.10   50.29
   0  -9   4 1227.38   53.39
   0  -9   4 1248.48   49.99
   0  -9   4 1278.47   50.49
  -1   9  -4  293.67   13.50
  -1   9  -4  292.87   14.50
   1  -9   4  293.17   12.90
   1  -9   4  277.07   13.10
   1  -9   4  283.17   16.30
  -2   9  -4   -1.00    1.80
  -2   9  -4    1.60    2.50
   2  -9   4    1.70    1.60
  -3   9  -4    7.30    2.40
  -3   9  -4    8.10    2.00
   3  -9   4    8.80    1.30
  -4   9  -4   32.30    2.90
   4  -9   4   32.00    2.50
   9   8  -4    5.20    1.60
  -9  -8   4    2.20    1.90
  -9  -8   4    2.40    1.60
   8   8  -4    0.40    2.30
   8   8  -4    0.40    1.20
  -8  -8   4   -0.40    1.90
   7   8  -4  211.38   10.00
   7   8  -4  204.88   10.40
  -7  -8   4  205.88   10.40
  -7  -8   4  208.78    9.90
   5   8  -4   32.90    3.90
   5   8  -4   30.90    3.40
  -5  -8   4   32.70    2.90
  -5  -8   4   33.90    3.10
  -5  -8   4   34.70    3.80
   4   8  -4   19.70    3.20
   4   8  -4   20.80    2.90
  -4  -8   4   22.80    2.70
  -4  -8   4   22.50    3.50
  -4  -8   4   23.40    4.50
  -4  -8   4   17.40    3.50
   3   8  -4  228.58   10.90
  -3  -8   4  213.18   13.50
  -3  -8   4  228.68   10.90
  -3  -8   4  232.68   10.40
   2   8  -4   37.00    3.40
   2   8  -4   37.40    3.80
  -2  -8   4   33.70    4.60
  -2  -8   4   36.00    3.10
  -2  -8   4   37.80    3.80
   1   8  -4  639.34   26.50
   1   8  -4  605.24   27.10
  -1  -8   4  619.24   26.70
  -1  -8   4  616.44   26.30
  -1  -8   4  609.44   29.30
   0   8  -4 1286.97   50.79
   0   8  -4 1186.68   51.39
   0  -8   4 1246.18   50.99
   0  -8   4 1121.29   53.59
   0  -8   4 1207.18   50.69
  -1   8  -4   16.60    2.40
  -1   8  -4   19.00    3.20
   1  -8   4   19.80    2.90
   1  -8   4   11.20    2.50
   1  -8   4   17.80    4.00
   2  -8   4   -0.20    1.90
   2  -8   4   -3.20    3.00
  -3   8  -4   19.30    3.20
  -3   8  -4   18.30    3.20
   3  -8   4   21.10    3.00
  -4   8  -4  148.59    7.60
  -4   8  -4  131.39    7.60
   4  -8   4  159.18    7.00
  -5   8  -4    1.10    1.50
   5  -8   4    1.00    1.30
   9   7  -4   47.40    4.10
   9   7  -4   63.79    3.70
   9   7  -4   58.69    4.20
  -9  -7   4   62.09    6.20
  -9  -7   4   50.99    3.70
   8   7  -4   96.29    5.60
   8   7  -4  100.19    5.60
   8   7  -4   90.09    4.70
  -8  -7   4   84.69    4.90
  -8  -7   4   95.09    5.40
   7   7  -4   18.60    2.10
   7   7  -4   14.70    2.70
   7   7  -4   12.80    2.10
  -7  -7   4   12.10    2.70
  -7  -7   4   19.00    3.00
   6   7  -4   93.59    4.90
   6   7  -4   95.59    5.80
   6   7  -4   93.79    5.70
  -6  -7   4   93.09    5.60
  -6  -7   4   92.59    4.80
  -6  -7   4   96.99    6.30
   5   7  -4  827.62   34.90
   5   7  -4  817.22   35.10
  -5  -7   4  841.62   35.00
  -5  -7   4  852.81   34.50
  -5  -7   4  769.32   37.90
  -5  -7   4  804.82   35.20
   4   7  -4   18.10    2.30
   4   7  -4   15.90    2.80
  -4  -7   4   16.20    2.40
  -4  -7   4   15.90    2.20
  -4  -7   4   14.10    2.80
  -4  -7   4   14.50    4.10
   3   7  -4   82.49    5.00
   3   7  -4   95.59    5.40
  -3  -7   4   88.29    6.30
  -3  -7   4   94.09    4.90
  -3  -7   4   95.09    5.40
  -3  -7   4   91.89    7.60
   2   7  -4  387.86   16.80
   2   7  -4  373.66   17.20
  -2  -7   4  379.36   16.50
  -2  -7   4  393.46   19.20
  -2  -7   4  369.86   16.80
   1   7  -4  118.69    6.10
   1   7  -4  122.09    6.90
  -1  -7   4  117.99    6.40
  -1  -7   4  107.79    5.90
  -1  -7   4  124.99    8.40
   0   7  -4  228.48   11.00
   0   7  -4  223.78   10.30
   0  -7   4  212.68   10.10
   0  -7   4  238.38   12.70
   0  -7   4  216.38   10.50
  -1   7  -4    7.40    2.50
   1  -7   4    5.60    2.80
   1  -7   4    6.00    2.30
   1  -7   4    5.10    2.10
  -2   7  -4   94.49    6.30
  -2   7  -4   94.39    4.80
   2  -7   4   95.79    7.40
   2  -7   4   94.79    5.40
  -3   7  -4    6.00    2.80
  -3   7  -4    5.50    2.90
   3  -7   4    3.40    2.10
   3  -7   4   10.30    3.10
  -4   7  -4   49.20    5.00
  -4   7  -4   42.60    4.70
   4  -7   4   41.60    3.70
   4  -7   4   46.60    5.80
  -5   7  -4   -4.00    2.20
   5  -7   4    1.10    1.20
  -6   7  -4    1.70    1.50
   6  -7   4    4.50    1.40
  10   6  -4   14.10    1.60
  10   6  -4   12.00    1.70
 -10  -6   4   10.80    1.70
 -10  -6   4   11.50    2.00
   9   6  -4   -0.40    1.80
   9   6  -4    1.00    1.10
  -9  -6   4    3.00    1.50
  -9  -6   4    1.30    1.70
   8   6  -4   47.50    5.10
   8   6  -4   41.60    3.90
   8   6  -4   42.30    2.80
  -8  -6   4   45.40    4.10
   7   6  -4  790.22   40.10
   7   6  -4  846.12   35.50
   7   6  -4  860.51   36.50
   7   6  -4  867.91   36.10
  -7  -6   4  839.02   35.80
  -7  -6   4  861.41   36.30
   6   6  -4  405.96   17.10
   6   6  -4  407.76   17.80
   6   6  -4  355.86   20.50
   6   6  -4  393.76   17.90
  -6  -6   4  386.96   17.80
  -6  -6   4  418.46   17.60
   5   6  -4   15.80    4.60
   5   6  -4   17.70    2.50
   5   6  -4   16.70    2.50
  -5  -6   4   14.70    2.50
  -5  -6   4   17.50    2.60
  -5  -6   4   18.90    2.60
   4   6  -4   37.30    2.70
   4   6  -4   37.30    3.40
   4   6  -4   40.90    3.50
  -4  -6   4   39.40    3.30
  -4  -6   4   39.40    2.90
  -4  -6   4   37.60    4.00
  -4  -6   4   39.30    5.50
   3   6  -4   97.39    5.50
   3   6  -4  101.79    5.80
  -3  -6   4  103.29    5.20
  -3  -6   4  103.49    5.60
  -3  -6   4  111.19    7.70
   2   6  -4  717.63   31.00
  -2  -6   4  743.53   33.00
   1   6  -4  232.88   12.40
   1   6  -4  274.77   11.90
  -1  -6   4  260.67   11.60
  -1  -6   4  260.97   12.00
  -1  -6   4  292.17   14.00
   0   6  -4   51.49    4.20
   0   6  -4   45.40    3.30
   0  -6   4   54.99    5.50
   0  -6   4   40.20    3.10
   0  -6   4   43.00    3.30
  -1   6  -4  445.76   18.20
  -1   6  -4  414.96   17.60
   1  -6   4  414.16   19.60
   1  -6   4  371.56   17.50
   1  -6   4  380.86   17.80
  -2   6  -4    0.30    1.50
   2  -6   4    0.70    2.10
   2  -6   4    3.30    2.30
   2  -6   4    2.60    2.20
  -3   6  -4   65.89    3.90
  -3   6  -4   66.79    5.60
  -3   6  -4   68.29    5.30
   3  -6   4   73.19    6.40
  -4   6  -4    4.50    2.60
  -4   6  -4    5.70    2.60
   4  -6   4    5.20    2.60
   4  -6   4    0.00    2.00
  -5   6  -4  544.25   23.10
   5  -6   4  519.35   22.10
   5  -6   4  479.15   24.30
  -6   6  -4   42.30    4.30
   6  -6   4   38.20    3.10
  -7   6  -4  398.86   18.00
   7  -6   4  416.06   17.20
  10   5  -4   70.59    3.50
  10   5  -4   73.59    4.00
 -10  -5   4   74.79    4.60
   9   5  -4  105.89    5.90
  -9  -5   4   95.69    5.60
  -9  -5   4  106.19    5.70
   8   5  -4  187.28   15.50
   8   5  -4  215.78    9.70
   8   5  -4  221.68   10.60
  -8  -5   4  214.08   10.50
  -8  -5   4  220.68   10.40
   7   5  -4 3447.16  149.59
   7   5  -4 3693.03  149.39
   7   5  -4 3638.74  148.79
  -7  -5   4 3700.53  149.49
  -7  -5   4 3606.04  149.39
  -7  -5   4 3557.34  148.89
   6   5  -4 2084.29   86.09
   6   5  -4 2071.59   85.59
   6   5  -4 1986.10   88.99
   6   5  -4 2042.80   86.29
  -6  -5   4 2179.78   85.99
  -6  -5   4 2028.40   86.09
   5   5  -4   -1.20    1.60
   5   5  -4    2.10    3.00
   5   5  -4    2.40    1.90
  -5  -5   4    4.30    1.90
  -5  -5   4    2.90    1.60
  -5  -5   4    1.30    1.80
  -5  -5   4    3.60    3.60
  -5  -5   4   -0.30    1.50
   4   5  -4  100.09    5.70
   4   5  -4   91.39    5.40
   4   5  -4   97.09    7.30
  -4  -5   4  100.29    5.80
  -4  -5   4  109.09    5.30
  -4  -5   4   97.99    5.40
  -4  -5   4   96.59    7.20
   3   5  -4   22.20    2.70
   3   5  -4   20.00    3.30
  -3  -5   4   23.40    2.30
  -3  -5   4   25.10    3.60
  -3  -5   4   15.70    2.60
   2   5  -4   17.90    3.10
  -2  -5   4   19.40    2.90
  -1  -5   4 1556.14   66.19
   0  -5   4  260.77   13.10
  -1   5  -4    4.00    1.90
  -1   5  -4    1.70    1.30
   1  -5   4    2.10    2.00
  -2   5  -4 1118.29   46.10
  -2   5  -4 1062.29   45.70
  -3   5  -4  329.27   14.90
  -3   5  -4  311.77   14.00
   3  -5   4  332.77   16.10
  -4   5  -4   64.39    5.20
   4  -5   4   71.29    5.80
  -5   5  -4  186.58    9.40
   5  -5   4  165.48    8.50
   5  -5   4  151.68    9.90
  -6   5  -4  276.17   13.10
   6  -5   4  281.67   12.50
  -7   5  -4   30.60    3.50
   7  -5   4   22.10    2.80
  10   4  -4  101.59    5.10
  10   4  -4  113.49    5.50
 -10  -4   4  119.69    6.40
   9   4  -4   59.79    4.30
   9   4  -4   61.79    3.80
  -9  -4   4   57.99    4.00
  -9  -4   4   62.99    4.90
  -9  -4   4   55.79    4.00
   8   4  -4    5.30    5.20
   8   4  -4    0.20    1.60
   8   4  -4   -0.10    1.80
  -8  -4   4   -0.80    1.30
  -8  -4   4   -2.00    2.00
   7   4  -4  765.42   36.50
   7   4  -4  775.22   33.20
   7   4  -4  768.42   32.60
  -7  -4   4  781.12   33.10
  -7  -4   4  769.62   33.30
   6   4  -4  696.43   31.90
   6   4  -4  763.22   34.60
  -6  -4   4  748.93   31.30
  -6  -4   4  743.73   32.90
  -6  -4   4  743.83   31.70
   5   4  -4  648.94   28.30
   5   4  -4  649.14   28.00
   5   4  -4  612.14   28.90
   5   4  -4  679.03   30.80
  -5  -4   4  704.93   28.60
  -5  -4   4  688.53   28.80
  -5  -4   4  670.53   28.50
  -5  -4   4  666.43   28.30
   4   4  -4  902.41   39.50
   4   4  -4  854.61   37.40
   4   4  -4  853.51   37.10
  -4  -4   4  868.61   39.10
  -4  -4   4  898.61   37.80
  -4  -4   4  965.30   37.80
  -3  -4   4  408.36   19.80
   2   4  -4 1107.39   48.30
  -2  -4   4 1139.09   48.20
   1   4  -4 1301.47   55.79
  -1  -4   4 1331.07   55.89
   0  -4   4    7.20    2.20
   1  -4   4   30.10    3.50
   2  -4   4  620.94   27.60
  -3   4  -4  306.47   13.30
  -3   4  -4  285.27   13.70
   3  -4   4  318.67   14.90
  -4   4  -4    9.80    4.50
  -4   4  -4    9.40    2.10
  -4   4  -4   10.10    1.70
   4  -4   4   12.20    2.70
  -5   4  -4    9.70    2.80
  -5   4  -4    4.80    1.40
   5  -4   4    7.20    2.80
   5  -4   4    3.10    2.50
  -6   4  -4    2.70    2.90
   6  -4   4   -0.80    2.60
  -7   4  -4   53.79    4.80
   7  -4   4   47.50    3.10
  -8   4  -4   20.40    2.40
   8  -4   4   23.80    2.20
  10   3  -4   12.20    1.60
  10   3  -4   13.60    1.80
 -10  -3   4   17.00    3.00
   9   3  -4   45.90    4.00
   9   3  -4   48.60    3.40
  -9  -3   4   47.10    3.30
  -9  -3   4   47.80    3.90
  -9  -3   4   48.60    3.60
   8   3  -4  139.49    7.80
   8   3  -4  156.18    7.30
   8   3  -4  133.79   10.50
   7   3  -4  267.47   15.30
   7   3  -4  261.37   12.20
  -7  -3   4  263.27   12.60
  -7  -3   4  249.18   12.50
  -7  -3   4  278.87   12.40
   6   3  -4  508.05   22.80
   6   3  -4  535.65   25.60
   6   3  -4  520.95   23.20
  -6  -3   4  537.75   23.30
  -6  -3   4  559.64   23.60
  -6  -3   4  562.14   23.60
  -6  -3   4  541.35   24.50
   5   3  -4  400.36   19.40
  -5  -3   4  399.46   17.70
  -5  -3   4  409.16   17.40
  -5  -3   4  375.06   17.30
  -4  -3   4  117.79    8.10
   3   3  -4  155.58    8.80
  -3  -3   4  148.09    8.30
   2   3  -4  636.94   27.20
  -2  -3   4  588.54   26.90
   1   3  -4   86.19    5.50
  -1  -3   4   87.89    5.30
   0   3  -4  287.17   13.80
   0  -3   4  315.67   14.10
   1  -3   4  969.90   41.40
   2  -3   4  134.49    7.40
   3  -3   4   23.50    3.30
  -4   3  -4  520.15   23.20
  -4   3  -4  560.54   23.60
  -5   3  -4    5.70    1.70
   5  -3   4    5.10    2.10
   5  -3   4    2.30    2.30
   5  -3   4    4.10    2.90
  -6   3  -4  208.78    9.20
  -6   3  -4  220.28   10.70
   6  -3   4  204.88    9.70
   6  -3   4  186.88   10.10
   6  -3   4  217.38   11.90
  -7   3  -4  467.85   20.10
   7  -3   4  411.46   19.50
   7  -3   4  454.35   19.20
  -8   3  -4    3.80    2.30
   8  -3   4    5.50    1.20
  10   2  -4    1.10    0.80
  10   2  -4    0.40    0.90
 -10  -2   4    2.20    2.00
 -10  -2   4    0.20    1.10
   9   2  -4   29.20    2.80
   9   2  -4   35.40    3.40
  -9  -2   4   33.30    3.40
  -9  -2   4   28.10    3.50
   8   2  -4    7.50    1.40
   8   2  -4    9.70    4.30
   8   2  -4    8.70    2.30
  -8  -2   4    9.10    3.00
  -8  -2   4    4.60    1.70
  -8  -2   4    5.80    2.20
   7   2  -4  126.89    6.50
   7   2  -4  126.19    8.90
   7   2  -4  130.19    7.20
  -7  -2   4  130.49    7.20
  -7  -2   4  136.49    7.10
  -7  -2   4  132.69    6.80
   6   2  -4    5.50    2.30
   6   2  -4    4.80    1.50
   6   2  -4    6.50    2.10
  -6  -2   4    7.70    2.30
  -6  -2   4    6.50    2.10
  -6  -2   4    4.10    1.60
  -6  -2   4    0.80    2.20
   5   2  -4  389.86   17.90
   5   2  -4  356.86   15.80
  -5  -2   4  381.46   16.90
  -5  -2   4  323.77   16.30
   4   2  -4 1948.21   82.29
   3   2  -4 1120.09   47.60
  -3  -2   4 1104.89   47.20
   1   2  -4  144.79    7.40
  -1  -2   4  133.59    7.20
   0   2  -4 1429.46   58.49
   0  -2   4 1344.77   58.19
  -1   2  -4  256.07   12.20
   1  -2   4  282.17   12.50
   2  -2   4 1834.22   76.69
   3  -2   4   22.60    3.10
   4  -2   4   67.39    5.00
  -5   2  -4    4.50    1.40
  -5   2  -4    5.80    2.20
   5  -2   4    1.30    2.10
   5  -2   4    7.40    2.50
   5  -2   4    7.40    1.90
  -6   2  -4  276.67   12.20
  -6   2  -4  270.47   12.90
   6  -2   4  266.27   14.30
  -7   2  -4   12.10    2.80
  -7   2  -4   13.10    2.10
   7  -2   4   12.20    2.00
   7  -2   4    4.40    3.10
   7  -2   4   10.80    2.40
  -8   2  -4   36.10    4.40
   8  -2   4   40.90    3.90
   8  -2   4   38.60    3.20
  -9   2  -4    0.70    2.00
   9  -2   4    2.20    1.30
   9   1  -4    4.20    1.40
   9   1  -4    4.80    1.20
  -9  -1   4    5.90    2.60
  -9  -1   4    4.50    1.50
   8   1  -4   44.90    3.60
   8   1  -4   40.10    4.30
   8   1  -4   57.59    8.80
  -8  -1   4   45.60    4.40
  -8  -1   4   45.20    4.40
  -8  -1   4   48.10    3.10
   7   1  -4  167.38    8.80
   7   1  -4  166.08    8.20
  -7  -1   4  169.68    8.10
  -7  -1   4  164.08    8.70
  -7  -1   4  177.38    9.50
  -7  -1   4  182.08    9.10
   6   1  -4   48.70    5.30
   6   1  -4   48.30    3.50
  -6  -1   4   51.79    4.20
  -6  -1   4   45.40    4.00
  -6  -1   4   44.90    3.40
   5   1  -4  194.68   10.20
  -5  -1   4  163.38    9.00
  -5  -1   4  188.98    9.50
  -5  -1   4  162.28    8.50
  -5  -1   4  193.58    9.00
   4   1  -4  293.97   14.70
  -4  -1   4  320.17   14.50
   3   1  -4   91.79    5.80
   2   1  -4   15.20    2.30
  -2  -1   4   13.50    2.10
   0   1  -4  366.66   15.80
   0  -1   4  339.87   15.60
  -2   1  -4  171.18    8.70
   2  -1   4  197.08    9.10
   3  -1   4    0.90    1.60
  -5   1  -4  382.36   16.30
  -5   1  -4  349.57   16.60
   5  -1   4  398.46   18.00
  -6   1  -4   53.99    3.50
  -6   1  -4   47.40    5.10
  -6   1  -4   49.20    4.30
   6  -1   4   46.20    4.10
   6  -1   4   49.90    3.50
   6  -1   4   50.49    4.70
  -7   1  -4  234.48   10.30
  -7   1  -4  213.28   11.00
   7  -1   4  204.38   12.80
   7  -1   4  226.68   10.90
   7  -1   4  223.48   10.30
  -8   1  -4  218.98   10.30
  -8   1  -4  213.28    9.50
   8  -1   4  205.58   10.40
   8  -1   4  219.38   10.00
   8  -1   4  211.38   12.80
  -9   1  -4    2.50    2.10
   9  -1   4    2.10    1.60
   9  -1   4    4.40    1.90
   9   0  -4   15.20    2.30
  -9   0   4    9.30    2.50
  -9   0   4   11.50    2.90
   8   0  -4  335.17   15.40
   8   0  -4  345.07   15.00
   8   0  -4  328.47   18.20
  -8   0   4  331.67   15.50
  -8   0   4  359.56   16.00
   7   0  -4   53.49    5.70
   7   0  -4   46.00    3.60
   7   0  -4   43.10    4.60
  -7   0   4   41.70    5.00
  -7   0   4   43.60    3.00
  -7   0   4   45.80    4.60
  -7   0   4   45.40    4.20
   6   0  -4  144.69    8.70
   6   0  -4  121.89    7.50
   6   0  -4  126.69    6.80
  -6   0   4  136.89    6.60
  -6   0   4  136.29    7.30
   5   0  -4   19.60    3.00
  -5   0   4   19.50    2.40
  -5   0   4   22.10    3.30
  -5   0   4   18.70    2.70
   4   0  -4   61.19    4.50
  -4   0   4   57.19    4.40
   3   0  -4 1901.31   78.19
  -3   0   4 1839.02   78.19
   1   0  -4  675.23   27.80
  -1   0   4  628.34   27.50
   0   0   4  462.65   20.00
  -3   0  -4  172.68    8.20
   3   0   4  146.79    6.90
   3   0   4  168.08    8.20
   4   0   4   97.79    6.00
  -5   0  -4  393.26   17.40
   5   0   4  414.86   19.00
  -6   0  -4   -1.00    2.00
  -6   0  -4    2.20    2.30
  -6   0  -4    0.20    1.70
   6   0   4    2.60    1.50
   6   0   4    1.00    1.90
   6   0   4    1.10    2.30
  -7   0  -4  526.85   23.50
  -7   0  -4  545.05   23.30
  -7   0  -4  543.75   23.80
   7   0   4  537.55   23.20
   7   0   4  546.35   23.70
   7   0   4  549.45   26.10
  -8   0  -4   91.79    6.70
   8   0   4   86.79    8.80
  -9   0  -4   16.00    3.00
   9   0   4   13.20    2.30
   9   0   4   17.40    2.60
  10   0   4   60.79    3.60
  10   0   4   68.59    3.50
   9  -1  -4    9.70    1.20
  -9   1   4   11.10    2.10
  -9   1   4    7.30    1.50
   8  -1  -4   48.10    3.70
  -8   1   4   54.99    5.20
  -8   1   4   46.40    4.40
   7  -1  -4   30.10    4.80
  -7   1   4   30.40    4.70
  -7   1   4   30.20    3.60
  -7   1   4   29.40    4.20
   6  -1  -4   92.09    6.80
  -6   1   4  104.79    6.40
  -6   1   4   96.49    6.50
  -6   1   4   96.29    6.20
   5  -1  -4   17.20    2.80
  -5   1   4   18.90    2.90
  -5   1   4   14.50    1.70
  -5   1   4   20.80    2.80
  -5   1   4   18.40    3.00
  -5   1   4   15.30    2.50
   4  -1  -4  222.48   10.70
  -4   1   4  210.38   10.90
   3  -1  -4  884.91   35.40
   3  -1  -4  741.73   35.40
  -3   1   4  858.81   35.70
   2  -1  -4  233.78   11.40
   2  -1  -4  262.87   11.40
  -2   1   4  257.77   11.90
   1  -1  -4  215.98    9.80
  -1   1   4  215.38   10.10
  -2  -1  -4    2.60    1.40
  -3  -1  -4   85.69    5.00
   3   1   4   68.39    3.40
   3   1   4   91.19    5.00
  -4  -1  -4  378.96   17.70
   4   1   4  395.16   17.80
   5   1   4  216.98   11.30
  -6  -1  -4  268.47   12.00
  -6  -1  -4  287.87   12.70
  -6  -1  -4  235.48   12.20
   6   1   4  270.07   13.90
   6   1   4  256.57   12.10
   6   1   4  263.27   11.70
  -7  -1  -4  152.48    8.10
  -7  -1  -4  159.78    7.90
   7   1   4  151.28    7.60
   7   1   4  162.08   10.50
   7   1   4  158.98    8.20
  -8  -1  -4  213.78   10.40
  -8  -1  -4  220.68   10.90
   8   1   4  227.58   11.00
   8   1   4  216.18   13.90
   8   1   4  229.88   10.40
  -9  -1  -4   19.50    3.40
   9   1   4   18.20    2.80
   9   1   4   17.30    2.70
  10   1   4   37.70    3.00
  10   1   4   42.50    3.40
   9  -2  -4   -0.10    1.20
  -9   2   4    1.00    1.10
  -9   2   4    0.00    1.40
   8  -2  -4    8.10    1.80
  -8   2   4    5.40    2.10
  -8   2   4    6.20    1.80
   7  -2  -4   -0.80    2.50
  -7   2   4    0.30    1.60
  -7   2   4    0.70    2.00
  -7   2   4   -0.80    2.70
   6  -2  -4  382.06   18.40
  -6   2   4  355.36   17.20
  -6   2   4  393.86   17.60
  -6   2   4  403.16   17.90
   5  -2  -4   89.89    6.00
  -5   2   4   98.89    5.80
  -5   2   4   98.59    7.30
  -5   2   4   85.29    5.60
  -5   2   4   95.19    5.60
   4  -2  -4    1.70    1.10
  -4   2   4   -0.30    2.10
  -4   2   4    2.60    2.00
  -4   2   4   -1.50    1.80
   3  -2  -4 1781.22   82.09
   3  -2  -4 2138.89   82.19
  -3   2   4 2005.70   82.89
   2  -2  -4   10.30    1.50
   2  -2  -4   10.60    1.60
  -2   2   4   13.60    2.60
   1  -2  -4  309.47   13.00
   1  -2  -4  288.57   13.00
  -1   2   4  299.57   13.70
   2   2   4 1301.57   56.69
   2   2   4 1388.96   55.99
  -3  -2  -4    6.70    1.90
   3   2   4    8.70    1.70
   3   2   4   10.60    1.30
  -4  -2  -4   86.89    5.80
   4   2   4   88.99    5.50
  -5  -2  -4  155.58    9.40
  -6  -2  -4    5.10    1.80
  -6  -2  -4    7.20    2.10
  -6  -2  -4    5.40    1.70
   6   2   4    3.90    1.80
   6   2   4    7.20    1.60
   6   2   4    5.40    2.70
  -7  -2  -4    1.30    1.90
  -7  -2  -4   -1.50    2.50
   7   2   4    0.70    1.50
   7   2   4   -1.20    3.20
  -8  -2  -4   14.90    3.40
  -8  -2  -4   15.60    2.50
   8   2   4   12.00    2.10
   8   2   4   15.90    3.80
   8   2   4   13.10    2.70
  -9  -2  -4    7.70    2.40
  -9  -2  -4    4.50    1.80
   9   2   4   10.50    2.50
   9   2   4    7.40    1.90
 -10  -2  -4    0.40    1.20
  10   2   4   -1.30    1.40
  -8   3   4   17.60    3.00
  -7   3   4   -1.90    1.90
  -7   3   4   -0.20    2.00
  -7   3   4   -2.50    2.20
   6  -3  -4   47.90    4.30
  -6   3   4   47.20    5.30
  -6   3   4   50.19    4.80
  -6   3   4   47.10    4.30
   5  -3  -4  156.28    8.50
  -5   3   4  159.58    8.30
  -5   3   4  154.78    9.90
  -5   3   4  160.58    8.40
   4  -3  -4  740.83   30.20
  -4   3   4  696.93   30.10
  -4   3   4  667.53   30.40
  -4   3   4  722.63   31.60
  -4   3   4  695.93   30.00
  -4   3   4  686.33   30.10
   3  -3  -4  253.07   11.70
   3  -3  -4  276.67   12.10
  -3   3   4  256.57   13.20
   2  -3  -4   36.30    2.30
  -2   3   4   36.30    4.00
   1  -3  -4   11.50    1.40
  -1   3   4    8.50    1.80
   0  -3  -4  284.17   12.40
   0   3   4  278.37   13.00
  -2  -3  -4  676.23   29.60
   2   3   4  686.93   29.60
   2   3   4  706.43   29.40
  -3  -3  -4   16.00    2.40
   3   3   4   12.10    1.70
  -4  -3  -4 1038.50   43.10
   4   3   4  962.10   43.00
  -5  -3  -4  998.20   44.30
   5   3   4 1047.00   44.60
  -6  -3  -4  427.66   18.30
  -6  -3  -4  419.36   18.00
   6   3   4  440.86   20.50
   6   3   4  404.76   18.20
   6   3   4  400.36   17.70
   6   3   4  388.46   18.70
  -7  -3  -4  207.88    9.60
  -7  -3  -4  192.58    9.20
   7   3   4  190.68   12.20
   7   3   4  179.88   10.30
   7   3   4  193.38    9.00
  -8  -3  -4   -2.50    1.90
   8   3   4   -1.20    1.60
   8   3   4   -0.60    2.00
   8   3   4   -0.10    4.00
  -9  -3  -4 1645.84   68.59
   9   3   4 1664.63   68.79
   9   3   4 1613.64   68.19
  10   3   4   86.99    4.50
  10   3   4   95.19    6.30
  -8   4   4   -1.50    1.40
  -8   4   4    2.60    2.10
  -7   4   4    6.50    2.70
  -7   4   4    3.70    2.20
  -6   4   4   -3.40    2.60
  -6   4   4   -1.80    2.10
  -6   4   4    2.80    2.50
   5  -4  -4  413.16   18.80
  -5   4   4  435.26   19.10
  -5   4   4  407.76   21.30
  -5   4   4  419.36   19.10
  -5   4   4  433.26   19.20
   4  -4  -4  103.99    5.30
  -4   4   4  100.89    7.70
  -4   4   4   93.69    6.00
  -4   4   4   94.09    5.90
  -4   4   4   91.09    6.40
  -4   4   4   99.49    6.10
   3  -4  -4   77.39    3.90
   3  -4  -4   75.79    4.10
  -3   4   4   75.19    6.20
  -3   4   4   76.29    5.40
  -3   4   4   73.79    4.90
  -3   4   4   83.89    5.60
   2  -4  -4  175.38    7.80
   2  -4  -4  170.38    7.80
  -2   4   4  192.18   10.00
   1  -4  -4   22.50    1.70
   1  -4  -4   17.60    1.70
  -1   4   4   26.10    3.80
   0  -4  -4 2785.42  115.19
  -1  -4  -4  156.68    7.70
  -2  -4  -4  281.07   12.90
   2   4   4  270.17   12.90
  -3  -4  -4   13.10    2.50
   3   4   4   13.40    2.10
   3   4   4   12.70    2.90
  -4  -4  -4  213.08   11.10
   4   4   4  216.28   11.20
  -5  -4  -4  514.85   23.30
  -5  -4  -4  497.25   21.20
  -5  -4  -4  481.15   21.60
   5   4   4  499.85   21.20
   5   4   4  483.25   21.60
   5   4   4  548.45   23.70
  -6  -4  -4   67.49    4.90
  -6  -4  -4   71.39    4.50
  -6  -4  -4   74.59    4.10
   6   4   4   70.99    4.40
   6   4   4   70.59    5.20
   6   4   4   74.79    6.70
   6   4   4   70.09    4.60
  -7  -4  -4  108.29    6.40
   7   4   4   98.89    8.80
   7   4   4  106.39    5.50
   7   4   4  113.19    6.80
   7   4   4  102.79    6.30
  -8  -4  -4   15.00    2.30
  -8  -4  -4   13.30    2.60
   8   4   4   18.40    3.00
   8   4   4   12.40    2.00
   8   4   4   17.50    3.50
   8   4   4   14.00    5.30
  -9  -4  -4  753.42   32.40
   9   4   4  767.32   32.40
   9   4   4  738.83   31.70
 -10  -4  -4  294.17   13.20
  10   4   4  293.77   12.90
  10   4   4  301.57   13.40
  -7   5   4   54.79    3.80
  -7   5   4   74.29    4.20
  -6   5   4   46.70    4.90
  -6   5   4   46.40    4.40
  -5   5   4 2244.68   88.59
  -5   5   4 2012.60   88.19
  -5   5   4 2094.99   88.39
  -4   5   4 1243.78   52.19
  -4   5   4 1190.58   54.49
  -4   5   4 1211.98   52.49
  -4   5   4 1276.97   52.29
  -4   5   4 1239.68   52.09
  -3   5   4   31.80    3.10
  -3   5   4   32.70    3.90
  -3   5   4   29.10    3.70
  -3   5   4   34.70    4.20
  -3   5   4   30.40    4.20
   2  -5  -4    1.50    0.70
  -2   5   4    1.80    2.40
  -2   5   4    3.10    2.00
  -2   5   4    0.50    2.00
  -2   5   4    0.60    2.10
  -2   5   4    1.50    2.30
   1  -5  -4   57.39    3.60
   1  -5  -4   60.49    3.40
  -1   5   4   61.49    4.90
   0  -5  -4   96.09    5.20
   0   5   4   95.79    6.60
  -1  -5  -4 1574.64   66.39
   1   5   4 1596.94   67.19
  -2  -5  -4   18.80    2.90
   2   5   4   19.20    2.90
  -3  -5  -4  104.09    6.50
   3   5   4  102.89    6.40
  -4  -5  -4  151.78    8.80
   4   5   4  147.69    8.70
  -5  -5  -4    4.70    1.60
  -5  -5  -4    3.60    2.50
  -5  -5  -4    6.00    1.60
   5   5   4    3.70    1.80
   5   5   4    5.30    1.70
  -6  -5  -4   48.50    3.20
  -6  -5  -4   49.40    4.10
  -6  -5  -4   44.50    5.80
  -6  -5  -4   50.39    3.80
   6   5   4   41.60    3.80
   6   5   4   50.49    3.30
   6   5   4   47.10    5.40
   6   5   4   51.99    4.40
  -7  -5  -4    1.40    1.40
  -7  -5  -4    2.80    1.60
  -7  -5  -4    2.20    1.80
   7   5   4    2.10    1.40
   7   5   4    1.60    4.20
   7   5   4    3.80    2.00
   7   5   4    0.10    1.60
  -8  -5  -4   56.29    4.30
  -8  -5  -4   53.49    4.90
   8   5   4   61.69    4.20
   8   5   4   61.49    4.20
   8   5   4   43.10    7.90
   8   5   4   57.59    5.70
  -9  -5  -4   52.49    4.00
   9   5   4   59.39    4.60
   9   5   4   49.60    4.60
 -10  -5  -4    1.00    1.30
  10   5   4    0.60    1.30
  10   5   4    1.50    1.40
  -6   6   4   20.10    2.40
  -6   6   4   23.50    3.00
  -5   6   4    5.00    2.70
  -5   6   4    2.40    2.40
  -5   6   4   -0.50    2.30
  -5   6   4    1.50    2.40
  -4   6   4  774.52   31.80
  -4   6   4  708.63   31.60
  -4   6   4  725.43   32.10
  -4   6   4  746.43   31.80
  -4   6   4  693.53   34.50
  -3   6   4   88.69    8.00
  -3   6   4   81.09    6.00
  -3   6   4   84.49    5.80
  -3   6   4   84.99    5.70
  -3   6   4   82.69    6.40
   2  -6  -4    0.20    0.80
   2  -6  -4   -1.10    1.00
  -2   6   4    0.60    2.00
  -2   6   4   -1.80    2.10
  -2   6   4   -4.20    2.60
  -2   6   4   -0.10    1.60
  -2   6   4   -0.30    2.20
   1  -6  -4  150.18    7.20
  -1   6   4  138.69    8.20
  -1   6   4  142.49    7.70
  -1   6   4  152.48    7.90
   0  -6  -4 1130.49   46.10
   0   6   4 1057.19   45.80
   0   6   4 1131.59   47.70
   0   6   4 1038.80   46.30
  -1  -6  -4  285.27   13.10
   1   6   4  266.47   12.80
   1   6   4  280.67   14.30
  -2  -6  -4   12.40    2.40
   2   6   4    7.20    2.70
  -3  -6  -4   28.40    3.80
   3   6   4   20.60    2.60
   3   6   4   27.70    3.90
  -4  -6  -4  640.34   28.00
  -4  -6  -4  701.53   30.30
  -4  -6  -4  659.73   28.30
  -5  -6  -4   68.59    5.20
  -5  -6  -4   72.69    4.00
  -5  -6  -4   77.29    6.60
  -5  -6  -4   71.89    4.70
   5   6   4   66.29    4.60
   5   6   4   66.29    4.40
  -6  -6  -4   67.59    7.60
  -6  -6  -4   54.89    4.60
  -6  -6  -4   54.99    3.60
  -6  -6  -4   54.39    3.70
   6   6   4   51.39    4.20
   6   6   4   50.89    4.40
   6   6   4   58.99    3.30
  -7  -6  -4  135.59    7.10
  -7  -6  -4  128.39    6.30
  -7  -6  -4  120.99    7.30
   7   6   4  131.09    6.40
   7   6   4  125.89    7.10
   7   6   4  130.29    7.70
  -8  -6  -4    5.70    2.50
  -8  -6  -4    2.20    2.00
   8   6   4    1.60    1.70
   8   6   4    4.40    2.20
   8   6   4    5.50    2.70
  -9  -6  -4   54.29    3.70
  -9  -6  -4   52.39    4.80
   9   6   4   45.40    4.80
   9   6   4   55.69    3.90
   9   6   4   59.19    3.40
 -10  -6  -4    6.50    3.50
  10   6   4   18.10    3.60
  10   6   4    6.90    3.00
  10   6   4   10.20    1.30
  -6   7   4   75.59    4.20
  -4   7   4   -1.40    2.20
  -4   7   4    5.10    2.60
  -4   7   4   -1.70    2.50
  -4   7   4   -3.50    2.40
  -3   7   4    1.60    2.40
  -3   7   4    0.00    4.00
  -3   7   4    0.00    2.80
  -3   7   4    2.60    2.90
  -3   7   4    5.00    2.60
   2  -7  -4   36.10    2.40
  -2   7   4   43.00    6.50
  -2   7   4   40.20    5.30
  -2   7   4   46.60    4.50
  -2   7   4   44.20    4.30
  -2   7   4   35.00    4.20
   1  -7  -4   67.19    4.30
  -1   7   4   56.99    5.70
  -1   7   4   69.09    5.20
  -1   7   4   69.79    7.10
  -1   7   4   76.79    5.10
   0  -7  -4  218.18   10.40
   0   7   4  206.18   10.80
   0   7   4  206.48   10.50
   0   7   4  203.48   10.30
   0   7   4  209.78   12.40
  -1  -7  -4   42.30    4.30
   1   7   4   39.20    3.10
   1   7   4   48.60    5.50
   1   7   4   40.90    4.30
   1   7   4   43.40    4.80
   2   7   4    9.40    3.20
   2   7   4   15.20    2.20
   2   7   4   11.00    2.60
  -3  -7  -4  387.36   17.20
  -3  -7  -4  401.56   17.30
  -3  -7  -4  359.36   19.70
   3   7   4  412.76   17.20
  -4  -7  -4  543.45   24.20
  -4  -7  -4  520.25   21.60
  -4  -7  -4  491.15   21.80
   4   7   4  488.25   21.70
   4   7   4  514.95   22.00
   4   7   4  482.85   22.50
  -5  -7  -4  498.45   23.30
  -5  -7  -4  468.95   20.20
  -5  -7  -4  437.86   21.00
  -5  -7  -4  483.35   20.70
   5   7   4  453.05   20.40
   5   7   4  493.65   20.80
  -6  -7  -4    3.50    1.90
  -6  -7  -4    0.60    1.50
  -6  -7  -4   -0.50    3.50
   6   7   4    3.80    2.00
   6   7   4    4.10    2.00
  -7  -7  -4   13.40    2.70
  -7  -7  -4    9.30    2.40
  -7  -7  -4   11.40    2.10
   7   7   4   13.90    2.40
   7   7   4    9.60    2.40
  -8  -7  -4  114.69    6.30
  -8  -7  -4  103.09    6.70
   8   7   4  107.89    7.00
   8   7   4  107.49    6.30
  -9  -7  -4  268.27   12.70
  -9  -7  -4  262.97   12.00
   9   7   4  268.47   12.80
   9   7   4  265.97   12.30
 -10  -7  -4   75.29    4.90
  10   7   4   75.79    4.30
  10   7   4   86.89    6.40
  -5   8   4   35.80    3.20
  -4   8   4   12.10    2.20
  -4   8   4   10.60    2.60
  -4   8   4    4.40    3.40
  -3   8   4    0.20    2.70
  -3   8   4    3.50    2.30
  -3   8   4   -2.10    2.80
  -3   8   4    2.50    2.30
  -2   8   4    6.50    2.60
  -2   8   4    9.90    2.70
  -2   8   4   10.90    2.70
  -2   8   4    9.30    3.10
   1  -8  -4  247.88   12.30
  -1   8   4  273.07   12.90
  -1   8   4  248.68   12.90
  -1   8   4  265.47   12.40
   0  -8  -4  115.99    7.00
   0   8   4  118.99    6.90
   0   8   4  115.79    7.70
   0   8   4  108.49    9.20
   0   8   4  121.29    7.50
  -1  -8  -4  142.49    8.60
   1   8   4  143.09    7.90
   1   8   4  149.88    8.10
   1   8   4  138.79   10.20
   1   8   4  166.38    9.60
  -2  -8  -4   34.60    3.60
  -2  -8  -4   40.20    4.60
  -2  -8  -4   40.70    4.10
   2   8   4   39.50    4.80
   2   8   4   42.00    3.00
  -3  -8  -4  154.58    8.00
  -3  -8  -4  160.18   10.00
  -3  -8  -4  152.28    7.60
   3   8   4  159.88    7.80
   3   8   4  167.28    9.00
  -4  -8  -4    3.30    1.80
  -4  -8  -4    4.60    2.90
   4   8   4    4.50    2.50
   4   8   4    1.00    1.70
  -5  -8  -4   55.49    6.50
  -5  -8  -4   45.50    3.20
  -5  -8  -4   54.39    4.20
   5   8   4   46.80    3.80
   5   8   4   49.60    4.00
  -6  -8  -4   20.40    5.20
  -6  -8  -4   18.60    2.80
  -6  -8  -4   14.90    2.10
  -6  -8  -4   17.00    3.10
   6   8   4   15.20    2.50
   6   8   4   19.20    2.50
  -7  -8  -4   19.00    2.60
  -7  -8  -4   20.50    3.20
  -7  -8  -4   21.90    3.60
   7   8   4   22.40    3.30
   7   8   4   21.80    3.10
  -8  -8  -4  320.97   14.80
  -8  -8  -4  306.17   14.20
   8   8   4  332.17   14.90
   8   8   4  304.27   14.10
  -9  -8  -4   31.10    3.10
  -9  -8  -4   31.50    3.00
   9   8   4   25.50    3.00
   9   8   4   29.60    3.90
 -10  -8  -4   36.90    2.80
  10   8   4   36.10    2.40
  10   8   4   32.40    3.60
  -4   9   4   55.39    5.10
  -4   9   4   56.29    3.60
  -3   9   4    1.70    2.70
  -3   9   4    4.20    2.40
  -3   9   4    2.70    2.30
  -2   9   4    7.80    3.00
  -2   9   4    1.20    2.00
  -2   9   4    5.70    3.00
  -2   9   4    6.10    2.30
  -1   9   4    2.40    3.70
  -1   9   4    0.80    2.30
  -1   9   4    4.50    3.10
   0  -9  -4   93.69    6.90
   0   9   4   96.59    7.60
   0   9   4  116.19    7.30
   0   9   4  104.39    6.50
  -1  -9  -4  122.29    8.90
   1   9   4  121.79    8.30
   1   9   4  123.79    7.30
   1   9   4  125.39    7.30
  -2  -9  -4   25.10    4.40
  -2  -9  -4   21.00    3.20
  -2  -9  -4   19.80    2.90
   2   9   4   21.30    3.60
   2   9   4   18.80    3.60
   2   9   4   21.60    2.40
  -3  -9  -4 1538.15   66.69
  -3  -9  -4 1528.95   64.29
  -3  -9  -4 1529.75   63.89
   3   9   4 1547.35   65.09
   3   9   4 1538.35   64.09
  -4  -9  -4  202.68    9.20
  -4  -9  -4  187.48    9.60
   4   9   4  188.38    9.40
   4   9   4  194.68   10.40
  -5  -9  -4    2.20    2.10
  -5  -9  -4    0.60    1.20
  -5  -9  -4    5.40    4.00
   5   9   4    6.80    2.80
   5   9   4    2.30    1.90
  -6  -9  -4  113.39    6.70
  -6  -9  -4  116.39    6.00
  -6  -9  -4  103.39   10.60
   6   9   4  112.59    6.80
  -7  -9  -4   64.69    4.00
  -7  -9  -4   56.39    5.30
  -7  -9  -4   61.99    4.80
   7   9   4   68.39    5.30
  -8  -9  -4  209.88   10.30
  -8  -9  -4  195.08    8.90
  -8  -9  -4  208.28    9.90
   8   9   4  207.28    9.40
   8   9   4  207.18   10.20
  -9  -9  -4  175.88    8.20
  -9  -9  -4  178.38    8.70
   9   9   4  168.88    8.00
   9   9   4  180.08    8.50
  -3  10   4    4.60    2.20
  -3  10   4    5.00    2.60
  -2  10   4   23.30    3.60
  -1  10   4  158.08    8.50
  -1  10   4  149.59    9.20
   0  10   4    3.10    2.10
   0  10   4    0.10    3.00
   0  10   4    0.90    2.10
  -1 -10  -4   16.70    2.40
   1  10   4   18.70    2.90
   1  10   4   17.90    3.70
   1  10   4   18.60    3.70
  -2 -10  -4  228.48   10.90
   3  10   4 1188.08   50.79
  -4 -10  -4   62.19    7.30
  -4 -10  -4   49.10    6.20
  -5 -10  -4   29.70    6.30
  -5 -10  -4   38.00    3.40
  -5 -10  -4   40.00    3.40
   5  10   4   37.10    5.60
   5  10   4   42.30    3.90
  -6 -10  -4   26.00    2.90
  -6 -10  -4   26.50    3.60
   6  10   4   28.60    3.60
  -7 -10  -4   13.10    2.70
  -7 -10  -4    9.50    2.20
  -7 -10  -4   11.30    1.60
   7  10   4   12.70    2.00
  -8 -10  -4    7.60    1.90
  -8 -10  -4    9.20    2.60
  -8 -10  -4    8.60    1.20
   8  10   4   11.80    2.40
   8  10   4    5.90    2.10
  -9 -10  -4    5.60    2.30
  -9 -10  -4    5.10    1.20
   9  10   4    4.50    1.40
  -1  11   4   59.19    4.00
  -1  11   4   71.79    4.80
   0  11   4  154.98    9.40
   0  11   4  185.58    9.70
  -1 -11  -4    6.60    1.90
   1  11   4    6.70    2.20
   1  11   4    5.10    2.30
   1  11   4    0.80    2.00
  -2 -11  -4   58.39    4.00
   2  11   4   67.49    6.20
   2  11   4   55.59    4.50
   2  11   4   58.49    5.00
  -3 -11  -4    3.70    1.70
  -3 -11  -4    4.10    1.60
   3  11   4    3.30    2.30
   3  11   4    3.60    2.10
   3  11   4    2.10    3.10
  -4 -11  -4   68.79    4.80
  -4 -11  -4   71.29    4.40
   4  11   4   76.09    5.10
   4  11   4   69.19    4.10
   4  11   4   70.19    4.50
   4  11   4   69.69    5.70
  -5 -11  -4    4.90    1.60
  -5 -11  -4    8.40    1.80
   5  11   4    6.30    2.80
   5  11   4   12.80    4.50
   5  11   4    6.80    1.80
  -6 -11  -4    6.90    2.10
  -6 -11  -4    8.80    1.70
   6  11   4    7.60    1.90
   6  11   4   11.60    2.30
  -7 -11  -4    0.80    2.10
   7  11   4    0.30    1.60
   7  11   4   -2.40    2.90
  -8 -11  -4   70.79    4.10
   8  11   4   81.29    4.20
   8  11   4   74.89    5.10
  -1 -12  -4    1.50    1.30
   1  12   4    0.90    2.30
   1  12   4    1.00    1.60
   2  12   4   12.70    2.80
   2  12   4    8.50    2.10
   3  12   4  229.68   10.80
   3  12   4  191.38   11.50
  -4 -12  -4    1.00    1.80
  -4 -12  -4    0.10    1.00
   4  12   4   -0.80    1.80
   4  12   4    2.20    2.10
   4  12   4    3.40    2.30
  -5 -12  -4    6.00    1.60
  -5 -12  -4    5.20    1.90
   5  12   4    9.10    2.20
   5  12   4    4.00    3.10
  -6 -12  -4    7.40    1.50
  -6 -12  -4    6.70    1.10
   6  12   4    6.00    1.50
   6  12   4    5.80    1.80
   6  12   4    7.10    1.60
  -7 -12  -4   38.20    3.20
  -7 -12  -4   40.20    3.00
   7  12   4   46.00    3.90
   7  12   4   46.10    2.80
   6  11  -5   79.79    4.10
  -6 -11   5   71.49    3.90
   5  11  -5    2.50    1.90
   5  11  -5    1.20    1.50
  -5 -11   5   -0.40    1.40
  -5 -11   5   -0.30    0.90
   4  11  -5   38.20    3.50
   4  11  -5   43.80    3.10
  -4 -11   5   31.80    3.10
  -4 -11   5   47.00    3.50
   3  11  -5   13.40    2.00
   3  11  -5   13.30    2.40
  -3 -11   5   13.80    2.00
   2  11  -5  473.95   21.40
  -2 -11   5  452.95   20.10
  -2 -11   5  480.95   20.00
   1  11  -5   37.00    4.60
  -1 -11   5   33.40    3.60
  -1 -11   5   36.70    2.50
   0  11  -5   12.10    2.10
   0 -11   5   17.30    2.30
   0 -11   5   11.60    1.60
   7  10  -5   18.80    2.80
  -7 -10   5   10.60    1.40
  -7 -10   5   12.70    1.90
   6  10  -5    4.40    1.50
  -6 -10   5    5.30    1.40
  -6 -10   5    4.60    2.20
  -6 -10   5    6.20    1.70
   5  10  -5  122.59    6.40
  -5 -10   5  103.69    6.90
  -5 -10   5  115.99    6.30
  -5 -10   5  112.89    5.50
   4  10  -5  375.06   16.30
  -4 -10   5  358.96   16.20
  -4 -10   5  361.36   15.70
   3  10  -5    0.20    1.60
  -3 -10   5    1.20    1.90
  -3 -10   5    1.50    1.60
   2  10  -5  165.68    8.00
  -2 -10   5  169.48    7.90
  -2 -10   5  162.68    8.30
   1  10  -5  837.92   35.20
   1  10  -5  803.12   33.60
  -1 -10   5  781.72   33.70
  -1 -10   5  787.92   34.00
   0  10  -5  240.08   12.20
   0  10  -5  225.78   11.50
   0 -10   5  236.58   10.60
  -1  10  -5   10.00    3.10
  -1  10  -5   13.50    5.10
   1 -10   5   10.10    2.00
   1 -10   5    7.80    1.30
  -2  10  -5    5.80    2.80
  -2  10  -5    0.20    1.40
   2 -10   5   -0.10    0.80
   8   9  -5    3.70    1.80
   8   9  -5    1.70    1.30
  -8  -9   5    0.90    1.30
  -8  -9   5    0.60    1.80
   7   9  -5    1.20    1.30
   7   9  -5    0.00    2.50
  -7  -9   5   -0.40    2.40
  -7  -9   5    0.10    1.50
   6   9  -5   52.99    4.50
   6   9  -5   49.99    3.60
  -6  -9   5   51.29    4.00
  -6  -9   5   59.29    4.10
  -6  -9   5   52.39    2.90
   5   9  -5  231.98   11.00
   5   9  -5  207.78   10.20
  -5  -9   5  219.38   10.00
  -5  -9   5  241.38   10.70
  -5  -9   5  213.08   11.10
   4   9  -5    1.10    1.90
  -4  -9   5    1.20    1.60
  -4  -9   5    0.10    3.00
  -4  -9   5   -2.80    5.10
  -4  -9   5    3.10    2.00
   3   9  -5   15.30    2.80
  -3  -9   5   11.40    4.10
   2   9  -5   41.90    4.20
  -2  -9   5   28.50    5.80
  -2  -9   5   39.20    5.40
   1   9  -5  412.96   19.00
  -1  -9   5  410.36   17.70
  -1  -9   5  345.67   20.60
   0   9  -5   62.79    5.20
   0   9  -5   64.69    3.70
   0  -9   5   60.39    3.80
   0  -9   5   65.59    4.10
  -1   9  -5  149.19    8.90
  -1   9  -5  152.08    8.50
   1  -9   5  137.69    7.00
   1  -9   5  151.68    7.50
  -2   9  -5   55.89    4.50
  -2   9  -5   54.39    4.20
   2  -9   5   54.89    3.60
  -3   9  -5   27.60    4.30
  -3   9  -5   36.00    3.90
   3  -9   5   28.10    2.20
  -4   9  -5   32.20    3.40
   4  -9   5   25.20    2.20
   9   8  -5    2.20    2.10
   9   8  -5    5.00    1.10
  -9  -8   5    3.10    1.50
  -9  -8   5    4.60    1.50
   8   8  -5   -1.50    2.00
   8   8  -5    1.80    2.40
  -8  -8   5    0.90    1.20
  -8  -8   5   -2.00    1.30
   7   8  -5   72.29    4.70
   7   8  -5   73.39    4.80
  -7  -8   5   73.19    5.30
  -7  -8   5   76.19    4.60
   6   8  -5  141.29    7.40
   6   8  -5  152.48    8.00
  -6  -8   5  135.89    6.50
  -6  -8   5  146.39    8.00
  -6  -8   5  143.19    7.20
   5   8  -5  743.23   32.00
   5   8  -5  743.33   31.60
  -5  -8   5  714.93   32.10
  -5  -8   5  726.13   31.20
  -5  -8   5  781.32   31.80
   4   8  -5   11.80    2.40
   4   8  -5    8.40    2.10
  -4  -8   5   10.20    1.90
  -4  -8   5   12.00    2.90
  -4  -8   5   11.30    2.30
   3   8  -5  113.99    6.30
  -3  -8   5  108.09    5.80
  -3  -8   5  111.79    6.40
  -3  -8   5  103.39    9.00
   2   8  -5   56.89    5.30
   2   8  -5   54.79    4.20
  -2  -8   5   56.69    4.40
  -2  -8   5   51.99    6.60
  -2  -8   5   59.19    4.00
   1   8  -5  329.87   15.00
   1   8  -5  348.27   15.90
  -1  -8   5  335.17   14.80
  -1  -8   5  322.17   15.10
   0   8  -5  285.37   12.70
   0   8  -5  286.77   13.70
   0  -8   5  268.27   15.70
   0  -8   5  286.57   12.70
   0  -8   5  277.17   13.10
  -1   8  -5  223.88   10.00
  -1   8  -5  234.28   11.30
   1  -8   5  219.68   10.20
   1  -8   5  213.78   10.50
   1  -8   5  198.68   13.00
  -2   8  -5    1.40    2.80
  -2   8  -5    8.00    2.90
   2  -8   5    5.90    1.80
   2  -8   5    5.60    2.20
  -3   8  -5   -1.40    2.40
  -3   8  -5   -2.10    2.50
   3  -8   5    0.70    1.50
  -4   8  -5   50.29    3.70
   4  -8   5   47.90    3.40
  -5   8  -5   48.50    3.30
   5  -8   5   52.49    3.00
   9   7  -5   13.80    2.90
   9   7  -5   24.10    2.70
  -9  -7   5   23.40    2.30
  -9  -7   5   24.30    2.80
   8   7  -5    2.00    1.80
  -8  -7   5   -2.20    1.90
  -8  -7   5    1.80    2.00
   7   7  -5   85.19    4.20
   7   7  -5   86.29    5.00
   7   7  -5   79.89    5.70
  -7  -7   5   80.69    5.00
  -7  -7   5   82.99    5.70
   6   7  -5    1.80    1.60
   6   7  -5    1.80    2.00
   6   7  -5    2.00    1.40
  -6  -7   5    0.90    1.70
  -6  -7   5    2.50    1.90
  -6  -7   5    3.90    2.50
   5   7  -5   21.20    2.30
   5   7  -5   23.20    3.70
   5   7  -5   29.20    3.40
  -5  -7   5   28.70    3.40
  -5  -7   5   30.70    2.90
  -5  -7   5   25.10    3.90
   4   7  -5   66.19    4.70
   4   7  -5   63.49    4.30
  -4  -7   5   63.09    4.10
  -4  -7   5   67.09    4.50
  -4  -7   5   62.29    7.30
  -4  -7   5   53.29    5.60
   3   7  -5   26.80    3.20
   3   7  -5   30.10    3.60
  -3  -7   5   25.50    4.70
  -3  -7   5   24.00    3.30
  -3  -7   5   23.50    3.40
  -3  -7   5   27.80    2.70
   2   7  -5   34.50    4.70
   2   7  -5   47.40    4.00
  -2  -7   5   53.59    3.70
  -2  -7   5   41.00    5.70
  -2  -7   5   47.20    3.80
  -1  -7   5  513.35   22.30
  -1  -7   5  510.35   21.90
  -1  -7   5  510.05   24.80
   0   7  -5    1.40    2.30
   0   7  -5   -0.10    1.70
   0  -7   5    4.80    2.30
   0  -7   5    3.60    2.80
  -1   7  -5   98.39    5.80
  -1   7  -5   97.29    5.30
   1  -7   5   84.89    5.60
   1  -7   5  102.09    7.80
   1  -7   5   96.19    5.30
  -2   7  -5    4.60    2.50
  -2   7  -5    2.20    1.50
   2  -7   5   -1.20    2.00
   2  -7   5    1.80    1.80
   2  -7   5   -1.30    2.50
   3  -7   5  239.58   11.40
   3  -7   5  241.78   13.80
  -4   7  -5   70.39    4.80
   4  -7   5   69.69    4.40
  -5   7  -5  113.49    6.60
   5  -7   5  140.19    6.30
  -6   7  -5  156.38    7.30
   6  -7   5  149.88    6.90
   9   6  -5    9.10    1.20
   9   6  -5    7.20    1.80
  -9  -6   5    7.00    2.10
  -9  -6   5    7.50    2.30
   8   6  -5  321.47   14.30
   8   6  -5  305.57   14.80
   8   6  -5  314.17   13.60
  -8  -6   5  312.87   14.40
   7   6  -5  112.89    7.00
   6   6  -5 2237.08   88.89
   6   6  -5 1877.31   92.49
   6   6  -5 2190.38   89.39
   6   6  -5 2151.98   89.69
  -6  -6   5 2141.89   89.59
  -6  -6   5 2256.67   89.29
   5   6  -5  160.88    8.50
   5   6  -5  159.18    7.50
  -5  -6   5  177.98    7.70
  -5  -6   5  157.48    8.40
  -5  -6   5  151.78    7.90
   4   6  -5   33.60    3.30
   4   6  -5   36.90    3.60
   4   6  -5   38.00    2.60
  -4  -6   5   40.20    5.40
  -4  -6   5   41.10    3.40
  -4  -6   5   34.60    3.70
  -4  -6   5   40.00    2.90
   3   6  -5    0.40    1.00
   3   6  -5   -0.80    1.60
  -3  -6   5    0.80    2.20
  -3  -6   5    1.10    2.80
  -3  -6   5    0.80    1.30
  -3  -6   5    1.20    1.60
   2   6  -5  421.46   18.30
   2   6  -5  421.26   18.00
   2   6  -5  403.46   18.50
  -2  -6   5  418.56   17.90
  -2  -6   5  426.96   20.50
  -2  -6   5  408.06   18.30
   1   6  -5   17.80    2.20
   1   6  -5   20.00    2.90
  -1  -6   5   14.80    2.00
  -1  -6   5   17.20    2.20
   0   6  -5   68.39    4.10
   0   6  -5   69.89    5.00
   0  -6   5   65.19    4.40
   0  -6   5   67.09    6.10
   0  -6   5   67.19    4.10
  -1   6  -5    2.60    2.10
  -1   6  -5    1.80    1.70
   1  -6   5    2.30    1.90
   1  -6   5    1.30    1.90
   1  -6   5    2.10    1.90
  -2   6  -5   20.40    3.70
   2  -6   5   22.70    2.70
   2  -6   5   20.10    2.30
   2  -6   5   19.90    3.80
  -3   6  -5  817.92   33.50
  -3   6  -5  803.62   34.50
   3  -6   5  780.82   34.00
   3  -6   5  794.32   33.80
  -4   6  -5  271.77   13.80
   4  -6   5  274.27   15.40
   4  -6   5  314.87   13.20
  -5   6  -5    1.40    2.50
   5  -6   5   -1.00    1.50
  -6   6  -5   14.10    2.70
   6  -6   5   20.90    2.50
   9   5  -5   -0.60    1.70
   9   5  -5    2.20    0.90
  -9  -5   5    0.70    1.50
  -9  -5   5   -1.40    2.70
   8   5  -5   32.00    3.00
   8   5  -5   30.60    2.40
  -8  -5   5   31.60    3.70
  -8  -5   5   28.80    3.70
   7   5  -5    1.80    2.10
   7   5  -5   -1.00    5.00
   7   5  -5    0.10    1.50
   7   5  -5   -0.90    2.00
  -7  -5   5    1.40    1.40
  -7  -5   5   -0.90    1.40
  -7  -5   5    1.50    2.00
   6   5  -5  226.08   14.40
   6   5  -5  227.38   11.50
   6   5  -5  238.08   10.60
  -6  -5   5  232.78   11.20
  -6  -5   5  229.98   11.20
  -6  -5   5  236.58   10.90
   5   5  -5   16.20    2.20
   5   5  -5   18.30    2.70
   5   5  -5   14.40    4.30
  -5  -5   5   13.90    1.80
  -5  -5   5   16.30    2.80
  -5  -5   5   17.10    2.20
  -5  -5   5   16.60    2.50
   4   5  -5   11.30    2.30
   4   5  -5    7.50    3.10
   4   5  -5   11.10    1.60
   4   5  -5   14.10    2.10
  -4  -5   5   10.30    1.80
  -4  -5   5   10.10    1.60
  -4  -5   5   11.10    1.90
  -4  -5   5    9.70    3.40
   3   5  -5  179.48   10.20
   3   5  -5  167.38    7.50
   3   5  -5  166.78    8.20
  -3  -5   5  177.48    8.00
  -3  -5   5  163.78    8.40
  -3  -5   5  173.58   10.00
  -3  -5   5  141.99    7.70
   2   5  -5 2565.64  108.29
   2   5  -5 2677.53  106.69
   2   5  -5 2788.62  106.59
   2   5  -5 2389.36  106.39
  -2  -5   5 2480.15  106.09
  -2  -5   5 2382.26  106.39
  -2  -5   5 2725.83  108.39
   1   5  -5  207.08    9.80
   1   5  -5  207.48   10.30
  -1  -5   5  231.88   11.60
   0   5  -5    1.50    1.50
   0   5  -5    0.80    1.90
   0  -5   5    0.80    2.10
  -1   5  -5   11.20    1.70
  -1   5  -5    4.90    1.70
   1  -5   5    8.40    2.60
  -2   5  -5   50.89    4.20
  -2   5  -5   52.29    3.70
   2  -5   5   53.99    4.70
   2  -5   5   44.20    4.20
  -3   5  -5   15.40    1.90
   3  -5   5   13.40    3.30
   3  -5   5   16.20    2.30
   3  -5   5   18.00    2.50
  -4   5  -5  235.48   10.20
  -4   5  -5  220.78   11.10
  -4   5  -5  222.88   11.40
   4  -5   5  238.78   12.80
   4  -5   5  225.88   10.50
   4  -5   5  226.28   10.90
  -5   5  -5    2.30    2.60
   5  -5   5    2.70    3.20
  -6   5  -5   10.70    2.20
   6  -5   5   13.10    2.00
  -7   5  -5   81.29    4.90
   7  -5   5   88.09    4.50
  10   4  -5   24.60    2.00
  10   4  -5   21.90    2.10
 -10  -4   5   30.40    2.70
   9   4  -5   51.79    4.00
   9   4  -5   50.99    3.40
  -9  -4   5   54.49    3.50
  -9  -4   5   59.19    4.60
  -9  -4   5   50.39    4.10
   8   4  -5   11.20    6.00
   8   4  -5    2.00    1.50
   8   4  -5    0.10    1.90
  -8  -4   5    2.00    1.80
  -8  -4   5    2.60    1.60
   7   4  -5  817.52   35.20
   7   4  -5  795.32   38.60
  -7  -4   5  833.22   35.40
  -7  -4   5  845.52   35.30
   6   4  -5   82.69    5.40
   6   4  -5   90.79    4.90
   6   4  -5   95.59    8.30
   6   4  -5   86.49    6.50
  -6  -4   5   84.89    6.80
  -6  -4   5   87.49    5.20
  -6  -4   5   84.09    5.30
  -6  -4   5   88.49    5.50
  -6  -4   5   90.59    5.90
   5   4  -5   36.50    3.00
   5   4  -5   40.40    2.90
  -5  -4   5   36.20    3.60
  -5  -4   5   46.00    4.00
  -5  -4   5   42.00    3.60
  -5  -4   5   39.20    3.30
   4   4  -5  929.71   39.90
   4   4  -5  889.91   37.20
   4   4  -5  847.62   37.50
  -4  -4   5  866.91   39.40
  -4  -4   5  924.61   38.00
   3   4  -5  254.67   12.80
  -3  -4   5  223.28   12.30
   2   4  -5  729.23   32.30
  -2  -4   5  721.03   32.10
   1   4  -5  357.96   17.20
  -1  -4   5  367.26   17.20
   0   4  -5   -1.00    2.00
   0  -4   5    0.50    1.90
   1  -4   5   41.00    4.30
  -2   4  -5  201.38    9.60
  -2   4  -5  208.78   10.20
   2  -4   5  234.98   11.40
  -3   4  -5   68.39    4.50
  -3   4  -5   76.19    4.30
   3  -4   5   71.29    4.50
   3  -4   5   73.59    4.90
   3  -4   5   82.29    6.00
  -4   4  -5  156.08    7.30
   4  -4   5  150.18    7.90
   4  -4   5  148.69    7.70
   4  -4   5  161.18    9.40
  -5   4  -5   52.09    3.40
  -5   4  -5   55.69    5.10
   5  -4   5   56.29    4.40
   5  -4   5   49.90    3.80
  -6   4  -5   97.59    6.00
   6  -4   5   99.89    8.20
   6  -4   5  100.19    5.90
   6  -4   5  100.59    5.40
  -7   4  -5   77.69    5.40
   7  -4   5   78.99    4.20
  -8   4  -5   11.70    2.30
   8  -4   5   15.10    1.50
  10   3  -5   13.80    1.70
 -10  -3   5   11.90    1.80
   9   3  -5   -0.40    1.00
   9   3  -5   -1.00    3.20
  -9  -3   5    0.00    1.20
  -9  -3   5    0.80    1.40
  -9  -3   5    2.50    2.50
   8   3  -5  151.38    7.80
   8   3  -5  142.19    7.00
   8   3  -5  147.99   12.00
  -8  -3   5  150.88    7.50
  -8  -3   5  141.19    7.90
   7   3  -5    5.30    2.20
   7   3  -5    5.80    1.80
   7   3  -5   -0.70    3.50
  -7  -3   5    4.10    2.10
  -7  -3   5    5.40    2.50
  -7  -3   5    3.90    2.00
   6   3  -5  106.39    8.30
  -6  -3   5   84.09    6.40
  -6  -3   5  101.79    5.70
  -6  -3   5  112.89    7.60
   5   3  -5   30.20    3.10
   5   3  -5   30.30    2.70
  -5  -3   5   30.70    3.10
  -5  -3   5   29.70    3.90
  -5  -3   5   30.60    2.60
  -5  -3   5   30.30    3.50
  -5  -3   5   30.00    3.40
   4   3  -5  228.78   11.90
   4   3  -5  211.98   10.00
   4   3  -5  214.78    9.80
  -4  -3   5  214.88   10.10
  -4  -3   5  225.18   12.50
  -4  -3   5  235.28   10.60
   3   3  -5  113.49    7.60
  -3  -3   5  124.59    7.40
   2   3  -5 1057.09   43.80
  -2  -3   5  963.30   43.40
   1   3  -5  284.97   13.80
  -1  -3   5  285.37   13.70
   0  -3   5  305.87   14.60
   1  -3   5  138.19    7.80
   2  -3   5  182.28    9.70
  -3   3  -5   71.49    4.10
  -3   3  -5   67.79    4.80
   3  -3   5   82.59    5.70
  -4   3  -5  343.57   14.70
  -4   3  -5  334.87   15.30
   4  -3   5  350.06   16.60
   4  -3   5  328.07   15.00
   4  -3   5  320.57   15.00
  -5   3  -5   44.80    4.40
   5  -3   5   46.90    5.00
   5  -3   5   43.50    4.20
   5  -3   5   37.30    3.40
  -6   3  -5   75.19    5.80
  -6   3  -5   77.69    4.30
   6  -3   5   79.69    5.40
   6  -3   5   70.79    6.50
   6  -3   5   72.89    4.60
  -7   3  -5   83.99    6.00
   7  -3   5   83.89    7.20
   7  -3   5   89.39    5.00
   7  -3   5   92.69    5.50
  -8   3  -5  340.57   17.50
   8  -3   5  438.96   16.90
   9   2  -5   30.90    2.80
   9   2  -5   28.70    2.60
  -9  -2   5   27.70    3.40
  -9  -2   5   31.90    4.10
   8   2  -5    1.00    2.00
   8   2  -5    2.50    1.70
   8   2  -5    7.10    3.40
  -8  -2   5    5.70    2.90
  -8  -2   5    5.50    1.90
  -8  -2   5    4.50    2.20
   7   2  -5  461.35   20.70
   7   2  -5  463.15   20.30
   7   2  -5  464.75   23.70
  -7  -2   5  472.25   21.00
  -7  -2   5  498.45   20.60
  -7  -2   5  460.35   21.00
   6   2  -5  205.68    9.50
   6   2  -5  207.38   12.30
   6   2  -5  205.18    9.90
  -6  -2   5  205.68   12.50
   5   2  -5   21.50    2.30
   5   2  -5   21.50    2.80
  -5  -2   5   16.10    2.70
  -5  -2   5   23.80    3.30
  -5  -2   5   19.90    2.50
  -5  -2   5   17.70    3.10
   4   2  -5  314.07   15.60
   3   2  -5 1796.52   75.99
   2   2  -5  665.53   29.90
  -2  -2   5  695.03   29.70
   1   2  -5   11.90    2.30
  -1  -2   5   15.10    2.40
   0   2  -5  417.76   18.80
   0  -2   5  387.26   18.10
  -1   2  -5 1075.49   46.70
   1  -2   5 1125.99   46.90
   2  -2   5   41.20    4.00
   3  -2   5 1868.11   78.69
  -4   2  -5  231.98   11.30
  -4   2  -5  246.38   11.20
   4  -2   5  249.38   12.50
  -5   2  -5   19.20    2.80
  -5   2  -5   18.20    2.90
   5  -2   5   18.20    3.30
   5  -2   5   19.60    2.70
   5  -2   5   16.80    2.40
  -6   2  -5  831.62   33.50
  -6   2  -5  793.42   34.00
   6  -2   5  777.82   33.40
   6  -2   5  785.02   35.80
   6  -2   5  765.52   33.80
   7  -2   5  106.39    8.60
   7  -2   5   97.39    6.50
  -8   2  -5    0.70    2.30
   8  -2   5   -1.00    1.50
   8  -2   5    1.30    2.20
  -9   2  -5   47.00    3.50
   9  -2   5   45.80    2.80
   9  -2   5   49.10    3.40
   9   1  -5    4.80    2.10
   9   1  -5    7.90    1.30
  -9  -1   5    5.70    1.90
  -9  -1   5    4.40    2.20
   8   1  -5   22.10    3.50
   8   1  -5   20.60    5.30
   8   1  -5   26.40    2.90
  -8  -1   5   23.90    3.50
  -8  -1   5   24.00    2.90
  -8  -1   5   20.30    2.00
  -8  -1   5   28.50    4.60
   7   1  -5   27.00    3.80
   7   1  -5   19.90    2.70
   7   1  -5   16.40    4.10
  -7  -1   5   15.80    2.80
  -7  -1   5   20.00    3.10
  -7  -1   5   19.00    3.30
  -7  -1   5   17.30    2.90
   6   1  -5  292.57   13.30
   6   1  -5  293.77   13.00
   6   1  -5  305.67   15.70
  -6  -1   5  248.78   15.30
  -6  -1   5  310.67   13.80
   5   1  -5   82.19    6.20
   5   1  -5   69.29    4.70
   5   1  -5   71.49    4.30
  -5  -1   5   76.69    4.60
  -5  -1   5   74.99    4.40
  -5  -1   5   78.59    5.00
  -5  -1   5   71.89    5.60
   4   1  -5    0.30    1.90
  -4  -1   5   -0.20    1.80
   3   1  -5  633.04   28.10
  -2  -1   5  119.49    6.40
   1   1  -5   38.60    3.60
  -1   1  -5   13.80    2.20
   1  -1   5   13.30    2.30
  -2   1  -5  923.61   40.90
   2  -1   5  999.90   41.20
   4  -1   5    6.10    2.10
  -5   1  -5   11.50    1.80
   5  -1   5    7.00    2.60
  -6   1  -5  398.46   17.90
   6  -1   5  412.26   19.80
   6  -1   5  395.46   17.30
   6  -1   5  392.06   17.80
  -7   1  -5  696.53   28.50
  -7   1  -5  670.03   29.00
   7  -1   5  635.94   31.30
   7  -1   5  653.53   28.40
   7  -1   5  674.93   28.90
  -8   1  -5  533.85   22.00
  -8   1  -5  515.35   22.70
   8  -1   5  539.85   22.60
   8  -1   5  517.15   22.20
   8  -1   5  457.55   26.20
  -9   1  -5   13.60    2.20
   9  -1   5   15.60    2.20
   9  -1   5   10.50    1.70
   9   0  -5   20.60    2.30
  -9   0   5   19.70    2.80
  -9   0   5   17.80    3.00
   8   0  -5  781.12   32.10
   8   0  -5  758.72   32.50
  -8   0   5  816.82   33.20
  -8   0   5  769.12   32.80
  -8   0   5  686.53   32.30
   7   0  -5   74.99    6.80
   7   0  -5   61.69    4.30
   7   0  -5   61.69    5.20
  -7   0   5   70.09    4.70
  -7   0   5   71.89    6.00
  -7   0   5   67.89    5.10
   6   0  -5    2.20    2.30
   6   0  -5    1.50    2.20
  -6   0   5    1.60    2.20
  -6   0   5    2.70    3.00
  -6   0   5    2.00    2.10
   5   0  -5  252.27   13.20
  -5   0   5  257.77   11.50
  -5   0   5  254.17   12.00
  -5   0   5  248.98   12.00
  -5   0   5  258.77   13.00
   4   0  -5    3.10    1.90
  -4   0   5    7.00    2.20
  -4   0   5    3.50    2.00
   3   0  -5   15.30    2.50
  -3   0   5   12.30    2.50
   2   0  -5 1036.60   44.10
   1   0  -5 1277.47   53.89
  -1   0   5 1282.47   53.49
  -1   0  -5  495.95   21.80
   3   0   5  828.22   34.50
   3   0   5  768.62   33.50
   4   0   5   52.29    4.50
  -5   0  -5  174.68    7.80
   5   0   5  150.48    7.70
   5   0   5  155.58    7.60
   5   0   5  162.68    9.10
  -6   0  -5   13.60    2.00
  -6   0  -5   13.00    2.60
   6   0   5    9.40    3.10
   6   0   5   12.10    1.90
   6   0   5   14.30    2.40
  -7   0  -5    0.80    1.50
  -7   0  -5    1.20    2.10
   7   0   5    4.10    2.10
   7   0   5    2.60    2.10
   7   0   5    1.00    1.60
  -8   0  -5 1186.08   49.00
  -8   0  -5 1161.98   49.30
   8   0   5 1118.59   52.39
   8   0   5 1180.78   49.00
   8   0   5 1191.08   49.40
  -9   0  -5   81.79    5.10
   9   0   5   85.09    4.80
  10   0   5    3.00    0.90
  10   0   5    3.70    1.50
  -9   1   5   -1.00    1.40
  -9   1   5    1.20    1.20
  -8   1   5   18.70    2.60
  -8   1   5   18.30    3.20
  -8   1   5   23.40    4.20
   7  -1  -5   72.69    7.10
   6  -1  -5   38.70    4.50
  -6   1   5   35.90    3.50
  -6   1   5   34.60    4.10
  -6   1   5   38.20    3.90
   5  -1  -5   48.20    4.80
  -5   1   5   47.50    5.50
  -5   1   5   46.40    3.90
  -5   1   5   42.40    3.00
  -5   1   5   49.50    4.20
   4  -1  -5    1.20    1.40
  -4   1   5    1.00    1.90
  -4   1   5    0.20    1.20
  -4   1   5    0.90    1.90
   3  -1  -5 1108.09   46.80
  -3   1   5 1091.69   47.10
   2  -1  -5  368.56   16.60
  -2   1   5  374.96   17.10
   1  -1  -5    9.40    1.60
  -1   1   5    8.50    2.00
   0  -1  -5  419.26   18.60
   0   1   5  431.26   18.70
  -2  -1  -5  647.64   28.00
   2   1   5  642.44   27.80
   2   1   5  647.44   27.30
  -3  -1  -5 1005.90   43.50
   3   1   5 1077.89   43.50
   3   1   5  976.20   42.30
  -4  -1  -5  164.18    8.90
   4   1   5  158.38    8.60
  -5  -1  -5  311.57   14.30
   5   1   5  357.36   16.10
   5   1   5  315.17   14.40
   5   1   5  322.47   14.10
  -6  -1  -5  408.36   18.30
  -6  -1  -5  403.56   18.90
  -6  -1  -5  423.76   18.60
   6   1   5  427.96   18.70
   6   1   5  461.05   20.80
   6   1   5  431.36   18.30
  -7  -1  -5  864.01   37.30
   7   1   5  866.21   37.00
   7   1   5  899.71   40.20
   7   1   5  895.31   37.60
  -8  -1  -5  262.77   12.20
   8   1   5  256.57   15.90
   8   1   5  274.57   12.10
   8   1   5  256.67   12.40
  -9  -1  -5  194.78    8.90
   9   1   5  189.38    9.40
   9   1   5  184.68    8.70
  10   1   5    1.60    1.90
  10   1   5    1.90    1.40
  -8   2   5   32.50    3.40
  -8   2   5   35.40    3.60
   7  -2  -5   11.60    3.50
  -7   2   5    6.70    2.30
  -7   2   5   11.10    3.00
  -7   2   5   12.50    2.70
   6  -2  -5    2.60    2.60
  -6   2   5    8.70    2.80
  -6   2   5    5.90    2.00
  -6   2   5    4.20    2.30
   5  -2  -5   39.90    4.30
  -5   2   5   31.60    5.00
  -5   2   5   39.20    4.10
   4  -2  -5  145.89    7.60
  -4   2   5  136.59    7.40
  -4   2   5  127.19    7.20
  -4   2   5  135.49    7.40
  -4   2   5  137.49    8.40
   3  -2  -5  150.58    7.70
  -3   2   5  148.19    8.60
   2  -2  -5 1736.43   68.99
   2  -2  -5 1513.95   68.89
  -2   2   5 1705.63   69.69
   1  -2  -5  145.89    7.00
   1  -2  -5  139.49    7.10
  -1   2   5  141.19    8.10
   0  -2  -5  215.78   10.10
   0   2   5  219.08   10.40
   1   2   5   49.60    3.50
   1   2   5   49.30    3.50
   2   2   5 2226.78   92.69
  -3  -2  -5  862.91   35.60
   3   2   5  836.02   35.50
   3   2   5  775.62   34.50
  -4  -2  -5  237.68   11.90
   4   2   5  237.68   11.90
  -5  -2  -5  114.79    6.20
   5   2   5  112.49    7.40
   5   2   5  115.89    5.70
   5   2   5  112.79    6.00
  -6  -2  -5   27.60    3.00
  -6  -2  -5   30.80    3.20
   6   2   5   28.40    3.30
   6   2   5   34.20    2.80
  -7  -2  -5  417.66   18.50
  -7  -2  -5  398.36   18.00
   7   2   5  417.46   18.10
   7   2   5  432.06   18.70
   7   2   5  420.06   21.10
  -8  -2  -5  458.15   20.30
   8   2   5  457.95   23.90
   8   2   5  454.65   20.50
   8   2   5  460.75   19.90
  -9  -2  -5  585.74   25.40
   9   2   5  585.54   25.60
   9   2   5  598.64   25.20
 -10  -2  -5   56.29    3.40
  10   2   5   61.89    3.50
  10   2   5   53.59    3.70
  -8   3   5   96.89    5.70
  -8   3   5   87.69    4.90
  -7   3   5   33.40    3.60
  -7   3   5   39.30    3.40
  -7   3   5   36.40    4.70
   6  -3  -5   49.20    4.60
  -6   3   5   47.80    4.00
  -6   3   5   38.60    4.10
  -6   3   5   48.50    4.30
   5  -3  -5   51.29    4.40
  -5   3   5   41.20    4.50
  -5   3   5   38.90    6.00
  -5   3   5   51.19    4.90
  -5   3   5   43.40    8.40
  -5   3   5   41.30    3.80
   4  -3  -5   19.40    2.70
  -4   3   5   23.50    2.90
  -4   3   5   16.40    2.90
  -4   3   5   18.20    3.30
  -4   3   5   22.30    3.00
   3  -3  -5  140.89    6.60
  -3   3   5  114.49    6.80
  -3   3   5  119.79    7.10
  -3   3   5  130.19    8.10
  -3   3   5  124.09    6.80
   2  -3  -5  454.15   18.90
   2  -3  -5  394.96   18.90
  -2   3   5  457.65   20.20
   1  -3  -5  413.66   18.10
  -1   3   5  418.66   19.10
   0   3   5  198.78   10.00
  -1  -3  -5    6.50    1.80
   1   3   5    5.60    1.80
   2   3   5 1049.30   44.70
   2   3   5 1067.29   44.80
   3   3   5  681.73   29.10
   4   3   5   90.09    6.20
  -5  -3  -5  601.34   26.40
  -5  -3  -5  595.74   26.20
  -5  -3  -5  625.14   28.00
   5   3   5  648.64   28.10
   5   3   5  614.74   26.40
   5   3   5  622.64   26.00
  -6  -3  -5   59.19    4.10
  -6  -3  -5   62.79    4.10
   6   3   5   65.79    4.60
   6   3   5   68.69    6.50
   6   3   5   65.89    3.80
  -7  -3  -5  122.89    6.80
   7   3   5  123.19    6.20
   7   3   5  114.49    7.60
   7   3   5  131.69    6.70
   7   3   5  114.59    9.50
  -8  -3  -5  428.96   19.20
   8   3   5  429.76   18.70
   8   3   5  430.76   19.40
  -9  -3  -5    6.90    2.20
   9   3   5    8.30    2.50
   9   3   5    5.30    1.80
  10   3   5   53.49    3.60
  10   3   5   47.80    3.20
  -8   4   5   10.80    2.20
  -7   4   5   21.10    3.40
  -7   4   5   24.50    3.80
  -6   4   5   25.30    3.70
  -6   4   5   20.90    3.20
  -6   4   5   24.30    3.40
   5  -4  -5   47.50    4.30
  -5   4   5   53.49    7.60
  -5   4   5   56.89    5.10
  -5   4   5   50.79    5.40
  -5   4   5   53.99    5.10
   4  -4  -5   40.70    3.50
  -4   4   5   50.09    4.90
  -4   4   5   43.00    6.10
  -4   4   5   46.50    4.40
   3  -4  -5  473.55   20.00
  -3   4   5  469.85   20.30
  -3   4   5  460.35   20.70
  -3   4   5  412.16   22.70
  -3   4   5  465.85   20.40
  -3   4   5  463.15   20.40
   2  -4  -5  116.39    6.20
   2  -4  -5  121.69    5.80
  -2   4   5  118.99    7.70
  -2   4   5  113.39    6.30
  -2   4   5  109.39    6.40
  -2   4   5  117.79    7.00
   1  -4  -5  444.66   19.50
  -1   4   5  462.65   21.00
  -1  -4  -5 1174.58   49.40
   1   4   5 1165.48   49.80
  -3  -4  -5  648.84   28.20
   3   4   5  616.94   28.00
   3   4   5  641.64   27.60
  -4  -4  -5   36.50    4.20
   4   4   5   37.30    3.30
   4   4   5   40.50    4.40
  -5  -4  -5   35.80    3.50
  -5  -4  -5   37.90    2.90
  -5  -4  -5   29.20    3.40
  -5  -4  -5   36.50    4.70
   5   4   5   39.40    3.90
   5   4   5   31.10    4.60
   5   4   5   39.30    2.70
   5   4   5   31.60    3.10
  -6  -4  -5 1294.87   54.39
  -6  -4  -5 1297.97   55.09
  -6  -4  -5 1325.37   54.89
   6   4   5 1290.07   54.89
   6   4   5 1315.57   57.39
   6   4   5 1340.27   54.49
   6   4   5 1312.47   55.29
  -7  -4  -5  327.97   14.90
  -7  -4  -5  316.87   15.20
   7   4   5  306.77   17.90
   7   4   5  329.17   14.60
   7   4   5  338.67   15.20
   7   4   5  366.86   16.30
  -8  -4  -5   38.30    4.40
  -8  -4  -5   38.70    3.90
   8   4   5   33.10    6.40
   8   4   5   42.60    3.40
   8   4   5   43.20    4.50
   8   4   5   42.50    5.50
  -9  -4  -5  137.49    7.50
   9   4   5  134.79    6.60
   9   4   5  140.69    7.60
   9   4   5  105.99    9.40
 -10  -4  -5   84.79    5.30
  10   4   5   98.39    4.80
  10   4   5   92.69    5.20
  -7   5   5    8.50    2.40
  -7   5   5    7.60    1.80
  -6   5   5   21.00    2.90
  -6   5   5   23.10    4.10
  -5   5   5  100.29    6.90
  -4   5   5 2360.96   94.09
  -4   5   5 2154.58   96.49
  -4   5   5 2315.37   94.09
  -4   5   5 2197.78   94.29
  -4   5   5 2232.68   93.99
   3  -5  -5   51.69    3.10
   3  -5  -5   54.09    3.70
  -3   5   5   60.39    4.80
  -3   5   5   62.09    6.50
  -3   5   5   56.09    5.10
  -3   5   5   64.79    4.60
  -3   5   5   47.70    4.50
   2  -5  -5   15.50    2.30
   2  -5  -5   13.70    1.80
  -2   5   5   17.90    3.90
  -2   5   5   18.10    2.70
  -2   5   5   12.10    2.70
  -2   5   5   19.20    3.30
  -2   5   5   13.10    2.60
   1  -5  -5    3.60    1.30
   1  -5  -5    1.40    1.60
  -1   5   5    4.50    2.20
  -1   5   5    4.10    2.50
  -1   5   5    3.10    2.10
  -1   5   5    1.80    1.80
   0  -5  -5  253.27   11.70
   0   5   5  246.08   12.70
  -1  -5  -5    0.20    1.20
   1   5   5   -0.30    1.30
  -2  -5  -5    9.40    2.20
   2   5   5   10.50    2.10
  -3  -5  -5 1355.96   58.09
   3   5   5 1368.26   57.89
  -4  -5  -5  619.64   25.50
  -4  -5  -5  570.44   25.10
  -4  -5  -5  622.74   27.00
   4   5   5  593.34   26.00
   4   5   5  546.95   25.20
  -5  -5  -5  252.47   12.00
  -5  -5  -5  259.17   11.70
  -5  -5  -5  266.77   13.80
  -5  -5  -5  257.97   11.30
   5   5   5  249.38   11.20
   5   5   5  260.47   13.90
   5   5   5  255.77   12.00
   5   5   5  246.68   11.70
  -6  -5  -5    2.40    1.30
  -6  -5  -5    4.90    2.30
  -6  -5  -5   -0.70    3.10
  -6  -5  -5    2.30    1.30
   6   5   5    2.60    2.00
   6   5   5    3.10    1.70
   6   5   5   -4.70    3.40
   6   5   5    0.90    1.40
  -7  -5  -5   10.90    2.50
  -7  -5  -5    7.60    2.10
   7   5   5   10.50    2.40
   7   5   5   11.70    1.70
   7   5   5   10.80    2.80
   7   5   5    6.20    5.40
  -8  -5  -5    2.50    2.00
  -8  -5  -5    4.70    2.40
   8   5   5   -1.00    6.80
   8   5   5    2.50    1.50
   8   5   5    4.20    2.70
   8   5   5    1.60    2.10
  -9  -5  -5  347.77   15.50
   9   5   5  312.07   14.60
   9   5   5  345.87   16.10
   9   5   5  357.86   15.60
 -10  -5  -5   20.90    3.00
  10   5   5   20.30    2.00
  10   5   5   12.40    2.70
  -6   6   5    3.00    2.30
  -6   6   5    3.90    1.50
  -5   6   5   40.60    4.30
  -5   6   5   44.50    3.80
  -5   6   5   49.99    4.70
  -4   6   5   56.59    5.70
  -4   6   5   52.59    7.60
  -4   6   5   61.59    5.30
  -4   6   5   65.69    5.30
  -4   6   5   58.59    4.50
  -3   6   5   -2.90    3.60
  -3   6   5   -2.10    2.40
  -3   6   5    0.70    2.20
  -3   6   5    2.60    2.40
  -3   6   5   -2.90    2.40
   2  -6  -5   54.79    3.30
  -2   6   5   68.19    6.60
  -2   6   5   61.49    4.60
  -2   6   5   50.39    4.50
   1  -6  -5  210.48   10.00
  -1   6   5  214.68   10.50
  -1   6   5  211.88   10.40
  -1   6   5  202.98   10.90
  -1   6   5  219.68   12.30
   0  -6  -5  616.04   26.50
   0   6   5  596.14   26.30
   0   6   5  615.14   26.30
   0   6   5  615.44   28.10
   0   6   5  598.34   26.70
  -1  -6  -5   26.20    3.00
   1   6   5   28.30    4.00
   1   6   5   24.40    3.80
   1   6   5   25.40    3.50
  -2  -6  -5  229.28   11.70
   2   6   5  231.38   12.30
  -3  -6  -5  345.67   16.00
   3   6   5  341.37   16.10
   3   6   5  298.27   14.30
  -4  -6  -5    6.50    1.90
  -4  -6  -5    4.90    1.50
  -4  -6  -5    7.20    2.60
   4   6   5    3.80    1.90
  -5  -6  -5   51.19    3.40
  -5  -6  -5   51.39    4.00
  -5  -6  -5   50.19    5.70
   5   6   5   49.30    4.00
   5   6   5   54.69    4.20
  -6  -6  -5   83.49    5.80
  -6  -6  -5   87.09    7.80
  -6  -6  -5   94.19    5.40
   6   6   5   81.69    4.50
  -7  -6  -5  105.09    6.10
  -7  -6  -5  101.09    5.40
  -7  -6  -5  103.79    6.00
   7   6   5  104.09    6.10
   7   6   5  105.89    6.30
   7   6   5  101.69    5.10
  -8  -6  -5    7.10    2.60
  -8  -6  -5    7.00    2.30
   8   6   5    6.50    2.40
   8   6   5    7.00    3.10
  -9  -6  -5    2.50    1.70
  -9  -6  -5    2.20    2.30
   9   6   5    2.80    3.10
   9   6   5    0.50    1.10
   9   6   5    2.00    2.50
 -10  -6  -5   47.00    4.90
  10   6   5   51.89    4.40
  -6   7   5    1.70    1.20
  -5   7   5    2.90    2.10
  -5   7   5    1.20    1.60
  -5   7   5    1.20    2.00
  -4   7   5   12.10    2.90
  -4   7   5   11.60    2.70
  -4   7   5   12.40    3.10
  -4   7   5    8.00    2.70
  -3   7   5  178.38    9.40
  -3   7   5  162.08    9.80
  -3   7   5  173.28    9.10
  -3   7   5  165.58    8.80
  -3   7   5  153.28   12.20
  -2   7   5    6.00    3.00
  -2   7   5    4.60    2.40
  -2   7   5    4.60    2.70
  -2   7   5    3.30    2.40
  -2   7   5    2.10    2.80
   1  -7  -5  127.99    7.00
  -1   7   5  137.59    9.40
  -1   7   5  132.79    7.70
  -1   7   5  116.59    7.80
  -1   7   5  142.39    8.40
   0  -7  -5    0.60    1.30
   0   7   5    2.40    3.00
   0   7   5    2.40    2.40
   0   7   5   -0.50    2.60
   0   7   5    1.30    2.00
  -1  -7  -5   83.89    5.50
   1   7   5   75.49    5.90
   1   7   5   79.89    5.00
   1   7   5   76.09    4.70
   1   7   5   70.79    6.30
  -2  -7  -5    1.50    1.90
   2   7   5    4.20    2.40
   2   7   5    1.70    1.60
   2   7   5    3.60    2.10
   2   7   5    5.30    2.60
  -3  -7  -5  235.38   12.10
  -3  -7  -5  201.78    9.80
  -3  -7  -5  208.38   10.10
   3   7   5  231.08   12.40
   3   7   5  214.68   10.00
   3   7   5  216.38   11.00
  -4  -7  -5   60.99    4.20
  -4  -7  -5   68.09    6.20
  -4  -7  -5   62.69    3.90
   4   7   5   59.39    4.30
  -5  -7  -5    1.60    3.30
  -5  -7  -5    1.30    2.90
  -5  -7  -5    5.00    1.90
   5   7   5    3.50    2.20
  -6  -7  -5    6.20    1.80
  -6  -7  -5   11.40    4.10
  -6  -7  -5    9.50    2.70
  -6  -7  -5    9.10    2.30
   6   7   5    8.90    2.50
   6   7   5   10.90    2.30
  -7  -7  -5   96.49    5.10
  -7  -7  -5   94.59    6.50
  -7  -7  -5   96.69    6.00
   7   7   5   91.09    5.80
   7   7   5   96.29    6.50
  -8  -7  -5  112.69    6.90
  -8  -7  -5  109.19    6.00
   8   7   5  117.79    7.30
   8   7   5  108.89    6.50
  -9  -7  -5  179.78    9.10
  -9  -7  -5  171.58    8.30
   9   7   5  173.18    8.40
   9   7   5  171.08    9.20
  10   7   5  423.46   18.30
  10   7   5  404.26   17.80
  -5   8   5   20.20    2.40
  -4   8   5   -0.60    2.00
  -4   8   5    1.40    2.00
  -4   8   5    1.60    1.60
  -4   8   5    2.40    1.50
  -3   8   5   20.10    3.60
  -3   8   5   28.80    4.40
  -3   8   5   20.50    3.00
  -3   8   5   20.90    3.60
  -2   8   5   31.60    6.30
   1  -8  -5   21.10    3.30
  -1   8   5   22.50    3.30
  -1   8   5   22.50    3.70
  -1   8   5   12.70    4.50
  -1   8   5   22.00    3.90
   0  -8  -5  174.18    9.40
   0   8   5  181.68    9.20
   0   8   5  163.18    9.40
   0   8   5  179.88    9.60
   0   8   5  157.18   11.40
  -1  -8  -5  419.56   20.00
   1   8   5  432.66   19.40
   1   8   5  426.46   19.10
   1   8   5  437.56   19.90
   1   8   5  400.26   21.30
  -2  -8  -5  211.98   11.30
  -2  -8  -5  186.58    9.70
  -2  -8  -5  187.58    9.50
   2   8   5  188.28   12.20
   2   8   5  196.78    9.10
   2   8   5  216.58   10.40
  -3  -8  -5  104.99    5.70
  -3  -8  -5   94.69    7.60
  -3  -8  -5  105.09    6.00
  -4  -8  -5   43.50    3.40
  -4  -8  -5   43.00    4.50
  -4  -8  -5   42.50    5.80
   4   8   5   46.40    5.70
   4   8   5   44.00    3.70
  -5  -8  -5  387.86   17.50
  -5  -8  -5  400.06   17.20
  -5  -8  -5  376.76   20.20
   5   8   5  400.66   17.70
  -6  -8  -5  187.58    9.40
  -6  -8  -5  189.38    8.80
  -6  -8  -5  180.98   10.00
   6   8   5  187.08    9.50
   6   8   5  172.88    8.80
  -7  -8  -5   -1.40    1.60
  -7  -8  -5   -2.90    1.80
   7   8   5   -0.90    2.10
  -8  -8  -5  131.89    7.70
  -8  -8  -5  130.89    7.20
   8   8   5  143.19    8.00
   8   8   5  137.39    7.10
  -9  -8  -5   -2.30    1.60
  -9  -8  -5    2.60    1.60
   9   8   5    0.10    1.70
   9   8   5    0.80    1.50
 -10  -8  -5   70.09    4.60
  10   8   5   94.09    5.00
  -4   9   5   20.50    4.00
  -3   9   5    2.50    2.00
  -3   9   5   -3.40    4.40
  -3   9   5    2.30    2.30
  -2   9   5    1.00    2.80
  -2   9   5    2.50    2.20
  -2   9   5   -0.90    2.00
  -1   9   5  375.46   17.80
  -1   9   5  360.06   16.70
  -1   9   5  363.76   17.10
   0  -9  -5   29.20    4.40
   0   9   5   20.80    4.10
   0   9   5   26.00    4.40
   0   9   5   32.80    4.80
  -1  -9  -5    0.70    2.00
   1   9   5   -0.50    3.00
   1   9   5    3.00    3.20
   1   9   5   -1.10    2.40
  -2  -9  -5   10.90    3.10
  -2  -9  -5   13.90    2.20
  -2  -9  -5   10.30    3.50
   2   9   5   18.80    3.60
   2   9   5   16.80    2.30
   2   9   5   14.30    3.30
  -3  -9  -5   69.59    4.50
  -3  -9  -5   73.49    5.00
   3   9   5   71.79    4.40
   3   9   5   77.59    6.20
   3   9   5   74.99    6.20
  -4  -9  -5  158.38    8.70
  -4  -9  -5  173.68    8.30
  -4  -9  -5  164.28   11.20
   4   9   5  177.78    8.80
   4   9   5  172.48    9.50
  -5  -9  -5  283.87   16.60
  -5  -9  -5  320.37   13.70
  -5  -9  -5  321.37   14.30
   5   9   5  303.57   14.20
   5   9   5  293.37   14.90
  -6  -9  -5   48.80    7.40
  -7  -9  -5   58.99    4.70
  -7  -9  -5   59.69    3.80
  -7  -9  -5   61.19    5.60
   7   9   5   61.19    4.40
  -8  -9  -5   38.40    3.20
  -8  -9  -5   34.50    4.00
   8   9   5   34.30    4.30
   8   9   5   44.20    4.20
   8   9   5   34.40    4.10
  -9  -9  -5   58.19    4.30
  -9  -9  -5   56.29    3.40
   9   9   5   66.79    4.60
   9   9   5   54.09    3.40
  -3  10   5   11.50    2.40
  -2  10   5    0.90    1.60
  -2  10   5    1.00    2.10
  -2  10   5   -2.40    2.50
  -1  10   5    6.40    2.80
  -1  10   5    4.80    2.30
  -1  10   5    6.00    3.90
   0  10   5  104.89    6.10
   0  10   5   98.19    6.20
   0  10   5   98.09    7.50
  -1 -10  -5  215.58   10.90
  -1 -10  -5  227.48   12.90
   1  10   5  258.97   13.00
   1  10   5  252.17   12.00
   1  10   5  249.48   11.70
  -2 -10  -5    2.40    1.70
  -2 -10  -5    3.20    3.10
   2  10   5    2.30    2.30
   2  10   5    6.80    3.30
   2  10   5   -2.80    2.30
  -3 -10  -5   85.99    5.20
  -3 -10  -5   90.59    8.20
  -3 -10  -5   96.69    5.80
   3  10   5   92.29    4.70
  -4 -10  -5   73.59    4.30
  -4 -10  -5   72.19    8.30
  -4 -10  -5   71.39    5.20
   4  10   5   80.59    5.10
   4  10   5   85.19    6.10
   4  10   5   81.29    5.60
  -5 -10  -5  433.56   18.90
  -5 -10  -5  432.56   18.40
   5  10   5  435.16   19.40
   5  10   5  419.26   18.70
   5  10   5  397.86   19.10
  -6 -10  -5    7.10    1.80
  -6 -10  -5    6.60    1.80
   6  10   5    5.10    2.90
   6  10   5    9.20    2.20
  -7 -10  -5   10.30    1.70
  -7 -10  -5    8.90    2.20
   7  10   5   14.20    2.80
   7  10   5   11.20    2.30
  -8 -10  -5   58.69    6.10
  -8 -10  -5   64.39    3.90
  -8 -10  -5   61.19    3.20
  -9 -10  -5   78.49    4.50
  -9 -10  -5   74.19    4.30
   9  10   5   89.89    4.90
  -1  11   5   56.19    4.30
  -1  11   5   56.99    4.10
   0  11   5    3.80    3.20
   0  11   5    1.40    3.10
   0  11   5   14.10    4.90
  -1 -11  -5   -1.10    1.60
   1  11   5    0.10    1.90
   1  11   5   -1.50    1.90
   1  11   5   -0.10    1.90
  -2 -11  -5    3.50    2.00
   2  11   5    3.60    3.00
   2  11   5    4.30    2.20
   2  11   5    5.50    1.80
  -3 -11  -5   27.40    4.30
  -3 -11  -5   21.10    2.70
   3  11   5   17.20    2.70
   3  11   5   14.70    3.20
   3  11   5   12.80    3.40
  -4 -11  -5   55.19    4.40
  -4 -11  -5   57.79    3.60
   4  11   5   65.29    4.80
   4  11   5   57.29    3.50
   4  11   5   66.49    5.70
   4  11   5   59.99    5.30
  -5 -11  -5   61.89    3.90
  -5 -11  -5   60.49    4.50
   5  11   5   53.69    4.70
   5  11   5   57.99    5.30
   5  11   5   56.09    3.70
  -6 -11  -5    7.00    1.30
  -6 -11  -5    7.20    2.10
   6  11   5    6.30    2.00
   6  11   5    3.90    1.70
  -7 -11  -5   13.20    1.90
  -7 -11  -5   13.10    2.20
   7  11   5   15.50    2.10
   7  11   5    9.50    2.30
  -8 -11  -5   35.30    2.50
   8  11   5   27.60    3.40
   8  11   5   34.20    2.60
  -1 -12  -5    0.70    1.40
   1  12   5    2.10    1.60
   1  12   5   -0.30    2.10
  -2 -12  -5   -0.10    0.90
   2  12   5    0.90    2.40
   2  12   5    1.60    1.70
  -3 -12  -5   88.49    4.50
   3  12   5   71.19    5.60
   3  12   5   83.69    5.10
   3  12   5   80.09    5.70
  -4 -12  -5   25.30    2.60
  -4 -12  -5   26.70    2.60
   4  12   5   24.80    2.80
   4  12   5   18.00    3.30
  -5 -12  -5   23.10    2.60
  -5 -12  -5   26.80    3.00
   5  12   5   33.40    4.60
   5  12   5   27.70    3.00
  -6 -12  -5    0.90    1.70
  -6 -12  -5    3.50    1.30
   6  12   5    1.10    1.40
   6  12   5    2.50    1.70
   6  12   5    1.90    1.60
   5  11  -6    4.00    1.10
   5  11  -6    4.10    1.50
  -5 -11   6    4.30    1.10
  -5 -11   6    4.10    1.60
   4  11  -6   72.99    4.00
   4  11  -6   66.89    4.30
  -4 -11   6   72.79    3.70
  -4 -11   6   72.99    4.00
   3  11  -6   43.10    3.60
   3  11  -6   43.60    2.80
  -3 -11   6   41.30    3.00
  -3 -11   6   45.60    2.80
   2  11  -6   78.69    5.50
  -2 -11   6   72.99    4.00
  -2 -11   6   70.69    4.00
   1  11  -6  140.09    7.60
  -1 -11   6  152.28    6.70
  -1 -11   6  150.58    7.00
   0 -11   6   41.80    3.40
   0 -11   6   49.40    2.90
   7  10  -6   30.10    4.10
  -7 -10   6   16.30    1.90
  -7 -10   6   19.70    2.20
   6  10  -6   34.90    2.80
  -6 -10   6   35.30    3.80
  -6 -10   6   34.00    3.00
   5  10  -6  338.37   15.70
   5  10  -6  360.06   15.60
  -5 -10   6  366.36   15.50
  -5 -10   6  331.47   14.80
   4  10  -6   62.29    4.20
  -4 -10   6   56.69    3.20
  -4 -10   6   57.99    3.80
   3  10  -6    0.60    1.20
  -3 -10   6    1.70    1.10
  -3 -10   6    0.50    1.90
   2  10  -6  147.59    7.10
  -2 -10   6  145.39    7.00
  -2 -10   6  142.99    7.40
   1  10  -6   15.40    3.20
   1  10  -6   15.20    1.90
  -1 -10   6   20.30    3.00
  -1 -10   6   20.30    2.00
   0  10  -6   57.19    5.40
   0  10  -6   58.79    4.80
   0 -10   6   55.99    3.20
   0 -10   6   52.49    3.50
  -1  10  -6   66.29    4.60
  -1  10  -6   67.59    5.10
   1 -10   6   68.29    3.80
   1 -10   6   55.79    4.60
  -2  10  -6    0.30    1.30
  -2  10  -6    3.60    1.80
   2 -10   6    1.70    1.10
   8   9  -6   -0.30    1.30
   8   9  -6    1.80    2.60
  -8  -9   6   -0.20    1.00
   7   9  -6   21.90    2.60
   7   9  -6   24.90    2.30
  -7  -9   6   21.60    3.30
  -7  -9   6   26.20    2.10
   6   9  -6  186.48    9.30
   6   9  -6  192.08    9.10
  -6  -9   6  187.88    8.80
   5   9  -6   85.99    4.90
   5   9  -6  100.29    5.60
  -5  -9   6   93.99    4.70
  -5  -9   6  105.49    6.40
  -5  -9   6   96.19    5.60
   4   9  -6    7.70    2.10
  -4  -9   6    6.80    3.10
  -4  -9   6    5.70    1.50
  -4  -9   6   10.30    2.20
   3   9  -6   19.70    2.50
  -3  -9   6   16.70    2.70
  -3  -9   6   16.90    2.50
  -3  -9   6   27.80    7.60
   2   9  -6    4.80    1.90
  -2  -9   6    1.70    6.70
  -2  -9   6    3.10    1.70
  -2  -9   6    2.00    2.00
   1   9  -6    6.00    1.80
   1   9  -6    4.30    2.90
  -1  -9   6    5.60    1.90
  -1  -9   6   11.20    5.20
  -1  -9   6    6.40    2.20
   0   9  -6  133.99    6.60
   0   9  -6  136.89    7.70
   0  -9   6  137.09    7.20
   0  -9   6  138.99    6.90
  -1   9  -6   54.49    5.50
  -1   9  -6   31.90    5.10
   1  -9   6   46.40    3.40
   1  -9   6   37.30    3.80
  -2   9  -6   11.80    4.90
  -2   9  -6   14.60    3.10
   2  -9   6    6.70    2.00
   2  -9   6   12.50    1.70
  -3   9  -6    0.90    2.50
  -3   9  -6    4.10    2.00
   3  -9   6    5.30    2.50
   8   8  -6    2.60    3.00
   8   8  -6   -0.20    1.50
  -8  -8   6   -0.60    1.10
   7   8  -6    9.10    2.00
   7   8  -6   15.60    2.60
  -7  -8   6   12.80    2.00
  -7  -8   6   14.70    2.50
   6   8  -6    7.40    2.00
   6   8  -6   10.80    2.50
  -6  -8   6    8.30    2.10
  -6  -8   6    7.70    2.50
   5   8  -6  535.95   23.20
   5   8  -6  541.95   23.60
  -5  -8   6  523.15   22.70
  -5  -8   6  538.75   23.80
  -5  -8   6  547.15   23.40
   4   8  -6   23.40    3.70
   4   8  -6   19.60    3.00
  -4  -8   6   20.50    3.30
  -4  -8   6   23.40    2.60
  -4  -8   6    8.20    6.70
  -4  -8   6   18.40    3.30
   3   8  -6    7.00    2.10
   3   8  -6    1.40    2.10
  -3  -8   6    9.10    5.10
  -3  -8   6    8.80    2.30
  -3  -8   6    6.80    3.20
  -3  -8   6    8.50    1.90
   2   8  -6    5.30    2.00
  -2  -8   6    7.90    2.00
  -2  -8   6    4.30    1.60
  -2  -8   6   -1.80    3.80
   1   8  -6  351.86   15.60
   1   8  -6  364.16   16.50
  -1  -8   6  343.77   15.80
  -1  -8   6  343.17   15.30
  -1  -8   6  326.17   18.70
   0   8  -6  256.57   11.80
   0   8  -6  240.78   12.20
   0  -8   6  260.17   12.00
   0  -8   6  253.87   11.50
   0  -8   6  257.17   15.10
  -1   8  -6    8.50    1.90
   1  -8   6    5.10    2.00
   1  -8   6   10.80    4.30
   1  -8   6    6.60    2.20
  -2   8  -6  122.79    7.80
  -2   8  -6  122.39    6.90
   2  -8   6  123.99    6.20
   2  -8   6  120.69    9.80
   2  -8   6  118.39    6.50
  -3   8  -6   17.40    3.10
  -3   8  -6   19.80    3.90
   3  -8   6   18.50    2.60
   3  -8   6   22.10    3.00
  -4   8  -6    2.60    1.80
   4  -8   6    2.00    1.00
   9   7  -6   35.50    2.60
  -9  -7   6   43.40    3.00
   8   7  -6    2.10    2.40
   8   7  -6    4.10    1.40
   8   7  -6    2.00    0.90
  -8  -7   6    3.70    1.40
   7   7  -6   15.30    2.00
   7   7  -6   17.60    2.50
   7   7  -6   15.00    2.80
  -7  -7   6   15.40    2.50
  -7  -7   6   21.40    2.80
   6   7  -6   82.29    5.00
   6   7  -6   77.39    5.60
   6   7  -6   77.79    4.00
  -6  -7   6   67.99    4.80
  -6  -7   6   71.69    5.50
   5   7  -6   16.10    2.70
   5   7  -6   20.50    2.60
  -5  -7   6   15.70    2.50
  -5  -7   6   17.70    2.90
  -5  -7   6   18.40    2.10
   4   7  -6  134.69    7.50
  -4  -7   6  143.79    7.30
  -4  -7   6  126.39   11.10
  -4  -7   6  136.49    7.80
  -4  -7   6  141.39    6.70
   3   7  -6  418.76   18.50
  -3  -7   6  415.86   18.40
  -3  -7   6  419.46   17.90
  -3  -7   6  395.56   21.20
   2   7  -6   21.10    3.20
   2   7  -6   15.90    2.40
  -2  -7   6   16.50    4.30
  -2  -7   6   17.30    2.20
  -2  -7   6   16.70    2.50
   1   7  -6  283.77   13.10
   1   7  -6  298.57   13.40
  -1  -7   6  287.47   13.20
  -1  -7   6  268.47   15.30
  -1  -7   6  279.17   12.70
   0   7  -6 1204.98   50.09
   0   7  -6 1207.28   49.60
   0  -7   6 1165.58   49.30
   0  -7   6 1180.08   52.59
   0  -7   6 1139.29   49.60
  -1   7  -6    3.00    1.60
  -1   7  -6    4.00    2.60
   1  -7   6    2.80    1.60
   1  -7   6    2.00    1.90
  -2   7  -6    6.10    1.80
  -2   7  -6    5.70    2.80
   2  -7   6    6.10    3.20
   2  -7   6    5.40    2.10
   2  -7   6    6.40    1.90
  -3   7  -6  204.78   10.50
  -3   7  -6  213.38   11.20
   3  -7   6  264.47   19.70
   3  -7   6  213.18   10.30
   3  -7   6  213.08    9.90
  -4   7  -6   26.50    3.20
   4  -7   6   29.00    3.30
   4  -7   6   22.70    2.30
  -5   7  -6    3.50    2.90
   5  -7   6    8.60    1.20
   9   6  -6  107.39    5.50
   9   6  -6  105.89    5.00
  -9  -6   6  111.19    5.60
  -9  -6   6  110.19    5.60
   8   6  -6  214.08   10.00
   8   6  -6  199.38   10.60
   8   6  -6  213.48    9.30
  -8  -6   6  207.98   10.00
   7   6  -6   63.39    4.60
   7   6  -6   67.09    3.80
   7   6  -6   66.49    4.70
  -7  -6   6   58.69    4.90
  -7  -6   6   59.99    4.20
   6   6  -6 1025.60   42.60
   6   6  -6 1039.50   43.30
   6   6  -6 1004.00   43.50
  -6  -6   6 1016.60   43.00
  -6  -6   6 1016.80   43.30
   5   6  -6  131.79    7.40
   5   6  -6  129.99    6.40
   5   6  -6  129.39    7.00
  -5  -6   6  124.29    6.10
  -5  -6   6  137.59    7.40
  -5  -6   6  137.09    6.90
   4   6  -6    2.00    1.40
   4   6  -6   -1.10    1.70
   4   6  -6    4.40    1.50
  -4  -6   6    1.10    3.30
  -4  -6   6    0.70    1.70
  -4  -6   6   -0.90    1.60
   3   6  -6  284.77   12.80
   3   6  -6  254.17   11.80
   3   6  -6  274.37   12.40
  -3  -6   6  270.17   15.20
  -3  -6   6  277.47   12.10
  -3  -6   6  270.07   12.90
  -3  -6   6  286.67   12.60
   2   6  -6   95.69    5.40
   2   6  -6  102.29    6.10
   2   6  -6   97.29    5.60
  -2  -6   6  114.19    8.20
  -2  -6   6   95.69    5.60
  -2  -6   6   91.39    6.30
  -2  -6   6   98.39    5.10
   1   6  -6  199.48    9.40
   1   6  -6  212.78   10.30
   1   6  -6  207.88    9.80
  -1  -6   6  199.18    9.80
  -1  -6   6  207.68   12.10
  -1  -6   6  204.98    9.40
   0   6  -6  211.58   10.50
   0   6  -6  223.78   10.00
   0  -6   6  207.68   10.10
   0  -6   6  217.98   12.50
   0  -6   6  200.88    9.60
  -1   6  -6  304.57   14.00
   1  -6   6  320.67   16.10
   1  -6   6  290.07   13.60
   1  -6   6  282.97   13.10
  -2   6  -6  130.89    6.60
  -2   6  -6  122.59    7.30
   2  -6   6  117.89    8.80
   2  -6   6  117.99    6.60
   2  -6   6  121.59    6.40
  -3   6  -6  119.69    7.20
  -3   6  -6  122.39    6.10
   3  -6   6  117.89    6.60
   3  -6   6  113.09    6.20
   3  -6   6  107.59    8.60
  -4   6  -6  349.57   16.30
   4  -6   6  354.56   15.50
   4  -6   6  350.96   18.60
   4  -6   6  354.76   15.90
  -5   6  -6    4.10    2.60
   5  -6   6   -0.80    2.20
   5  -6   6   -0.50    1.50
  -6   6  -6   35.00    3.10
   6  -6   6   37.70    2.80
   9   5  -6   74.29    3.80
   9   5  -6   74.59    4.60
  -9  -5   6   72.09    4.40
  -9  -5   6   79.19    4.30
   8   5  -6   21.90    2.80
   8   5  -6   25.60    3.30
  -8  -5   6   26.00    3.30
   7   5  -6   87.09   10.70
   7   5  -6   87.29    6.50
   6   5  -6  597.24   25.10
   6   5  -6  572.34   25.40
   6   5  -6  544.65   28.40
  -6  -5   6  586.14   24.80
  -6  -5   6  596.44   25.20
  -6  -5   6  550.04   27.00
  -6  -5   6  580.24   25.30
   5   5  -6 1431.96   58.69
   5   5  -6 1329.97   61.29
   5   5  -6 1421.46   57.89
   5   5  -6 1386.66   58.19
  -5  -5   6 1370.06   58.29
  -5  -5   6 1410.66   58.19
  -5  -5   6 1381.36   58.39
   4   5  -6    0.70    1.60
   4   5  -6    0.20    1.70
   4   5  -6    0.50    1.60
   4   5  -6   -1.70    3.10
  -4  -5   6   -0.40    1.80
  -4  -5   6    0.20    3.50
  -4  -5   6    0.90    1.50
  -4  -5   6    2.30    1.20
   3   5  -6    1.30    1.20
   3   5  -6    4.40    1.90
   3   5  -6    1.60    1.50
   3   5  -6    2.80    2.90
  -3  -5   6    0.40    1.60
  -3  -5   6   -0.80    2.50
  -3  -5   6   -0.60    1.30
  -3  -5   6    2.70    1.30
   2   5  -6  186.18    8.90
   2   5  -6  201.68    9.50
   2   5  -6  184.18    9.20
  -2  -5   6  194.38    8.70
  -2  -5   6  193.68   11.10
  -2  -5   6  180.58    9.10
   1   5  -6  782.42   33.90
   1   5  -6  770.22   33.60
   1   5  -6  813.52   34.20
  -1  -5   6  791.12   33.50
  -1  -5   6  850.61   36.10
   0   5  -6   10.30    2.40
   0   5  -6    9.70    1.80
   0  -5   6    7.20    2.70
   0  -5   6    9.40    1.80
  -1   5  -6  134.19    6.60
  -1   5  -6  133.59    7.10
   1  -5   6  120.69    6.30
   1  -5   6  121.49    6.70
   1  -5   6  137.69    8.30
  -2   5  -6    8.20    2.40
  -2   5  -6    6.50    1.60
   2  -5   6    5.40    2.00
   2  -5   6    6.20    1.70
   2  -5   6    7.00    2.90
  -3   5  -6  265.37   12.70
  -3   5  -6  261.67   12.00
   3  -5   6  265.47   14.50
  -4   5  -6   47.80    4.90
  -4   5  -6   50.49    3.50
  -4   5  -6   38.80    4.90
   4  -5   6   49.10    4.10
   4  -5   6   40.50    3.60
   4  -5   6   48.70    5.60
  -5   5  -6   70.09    5.50
   5  -5   6   67.79    7.30
   5  -5   6   69.39    4.80
   5  -5   6   62.89    3.90
  -6   5  -6   36.80    4.30
   6  -5   6   34.60    2.50
   6  -5   6   32.70    3.50
  -7   5  -6   37.20    3.00
   9   4  -6   25.70    2.90
   9   4  -6   37.40    2.80
  -9  -4   6   36.60    2.60
  -9  -4   6   42.60    3.90
   8   4  -6   69.99    4.30
   8   4  -6   72.19    4.90
  -8  -4   6   75.99    5.00
  -8  -4   6   71.59    4.60
   7   4  -6   42.00    3.50
   7   4  -6   31.60    6.20
  -7  -4   6   37.70    4.00
  -7  -4   6   41.80    4.00
   6   4  -6 9221.58  399.46
  -6  -4   6 9660.03  395.96
  -6  -4   6 9651.23  398.36
  -6  -4   6 9999.00  396.56
   5   4  -6  734.13   32.80
   5   4  -6  781.02   35.20
   5   4  -6  755.32   32.40
   5   4  -6  782.52   32.10
  -5  -4   6  803.62   33.00
  -5  -4   6  764.32   32.60
  -5  -4   6  762.92   32.30
  -5  -4   6  715.13   32.40
   4   4  -6   15.40    2.10
   4   4  -6   12.50    3.50
   4   4  -6   17.50    2.70
  -4  -4   6   10.60    2.90
  -4  -4   6   13.40    1.80
  -4  -4   6   16.10    2.10
  -4  -4   6   13.80    2.40
  -4  -4   6   18.40    2.80
   3   4  -6  145.89    9.00
   3   4  -6  125.59    7.30
  -3  -4   6  150.58    7.40
  -3  -4   6  132.79    6.90
  -3  -4   6  140.29    8.40
  -3  -4   6  139.19    6.40
   2   4  -6  379.76   15.50
  -2  -4   6  360.26   17.10
  -2  -4   6  306.47   15.00
  -2  -4   6  348.17   15.30
   1   4  -6  100.09    7.00
  -1  -4   6  109.49    7.10
   0  -4   6  391.26   18.60
  -1   4  -6    1.60    1.50
  -1   4  -6    3.20    2.00
   1  -4   6    1.60    2.10
  -2   4  -6  145.49    7.10
  -2   4  -6  158.78    7.80
   2  -4   6  137.39    7.00
   2  -4   6  156.58    9.00
   2  -4   6  137.99    7.30
  -3   4  -6  138.89    7.10
  -3   4  -6  150.28    7.50
   3  -4   6  145.09    7.40
   3  -4   6  139.39    7.00
   3  -4   6  161.18    9.40
  -4   4  -6   21.10    3.70
  -4   4  -6   21.30    2.50
   4  -4   6   18.40    2.70
   4  -4   6   17.50    3.60
  -5   4  -6  435.86   18.90
  -5   4  -6  420.96   17.90
   5  -4   6  395.76   18.30
   5  -4   6  406.56   18.00
   5  -4   6  412.46   20.70
  -6   4  -6  299.57   14.10
   6  -4   6  297.27   13.30
   6  -4   6  297.37   13.60
  -7   4  -6  174.18    9.00
   7  -4   6  179.58    8.60
   7  -4   6  186.38    8.50
  -8   4  -6    4.70    1.90
   8  -4   6    6.10    1.00
   9   3  -6   26.50    2.50
  -9  -3   6   23.80    1.90
   8   3  -6    7.90    1.70
   8   3  -6    3.80    2.10
  -8  -3   6    3.80    1.60
  -8  -3   6    6.10    2.30
   7   3  -6  140.49    7.40
   7   3  -6  148.29   11.10
   7   3  -6  154.28    8.10
  -7  -3   6  149.39    7.90
  -7  -3   6  159.48    7.90
  -7  -3   6  152.88    8.10
   6   3  -6  461.15   20.10
   6   3  -6  450.85   19.70
   6   3  -6  449.86   23.10
  -6  -3   6  451.35   20.10
  -6  -3   6  448.76   21.90
  -6  -3   6  474.85   20.40
  -6  -3   6  464.65   20.60
   5   3  -6  170.48    8.00
   5   3  -6  165.48    8.30
   5   3  -6  183.38   11.00
  -5  -3   6  163.58    8.00
  -5  -3   6  177.08    8.80
  -5  -3   6  164.68    8.30
  -5  -3   6  171.58    8.50
  -5  -3   6  166.88    9.90
   4   3  -6   48.50    3.20
   4   3  -6   47.50    3.50
   4   3  -6   57.69    5.50
  -4  -3   6   48.30    4.00
  -4  -3   6   47.00    3.70
  -4  -3   6   44.70    3.60
   3   3  -6  224.78   12.00
  -3  -3   6  218.28   11.70
   2   3  -6  128.39    8.30
  -2  -3   6  155.48    8.50
   1   3  -6 1922.71   79.19
  -1  -3   6 1819.42   78.89
   0  -3   6  117.99    7.30
   1  -3   6 1236.48   52.99
  -2   3  -6  201.18    9.50
   2  -3   6  200.18   10.80
  -3   3  -6  125.89    6.40
   3  -3   6  131.99    6.70
   3  -3   6  120.39    6.30
   3  -3   6  145.29    8.30
  -4   3  -6  115.19    6.60
  -4   3  -6  116.39    5.80
   4  -3   6  104.99    6.10
   4  -3   6  122.49    7.90
   4  -3   6  107.29    5.70
  -5   3  -6 1063.19   42.80
  -5   3  -6 1016.90   43.30
   5  -3   6  970.80   42.60
   5  -3   6 1017.20   45.30
   5  -3   6 1022.00   43.10
  -6   3  -6   13.00    2.10
  -6   3  -6   17.90    3.00
   6  -3   6   14.60    2.60
   6  -3   6   13.50    3.00
   6  -3   6   15.20    2.10
  -7   3  -6   86.59    5.80
   7  -3   6   89.49    4.90
   7  -3   6   90.29    5.40
  -8   3  -6    0.50    1.40
   8  -3   6    0.20    1.00
   8  -3   6   -5.80    2.60
   9   2  -6   79.89    4.70
   9   2  -6   87.59    4.30
  -9  -2   6   76.39    6.70
   8   2  -6   54.49    3.80
   8   2  -6   56.59    3.90
  -8  -2   6   57.89    4.60
  -8  -2   6   61.99    5.40
  -8  -2   6   57.99    3.70
   7   2  -6  275.97   16.00
   7   2  -6  290.07   13.30
   7   2  -6  282.77   12.70
  -7  -2   6  279.87   13.20
  -7  -2   6  282.07   13.40
  -7  -2   6  284.77   12.90
   6   2  -6  345.47   18.40
   6   2  -6  348.17   15.60
   6   2  -6  344.37   15.20
  -6  -2   6  353.96   16.10
  -6  -2   6  347.37   15.60
  -6  -2   6  338.57   17.40
  -6  -2   6  353.46   15.80
   5   2  -6  145.59    9.10
   5   2  -6  133.19    6.70
   5   2  -6  139.89    7.10
  -5  -2   6  146.39    7.50
  -5  -2   6  147.09    7.70
  -5  -2   6  142.19    8.70
  -5  -2   6  136.89    7.10
   4   2  -6   68.99    4.30
   4   2  -6   74.39    6.10
   4   2  -6   60.19    3.90
  -4  -2   6   67.89    5.50
  -4  -2   6   75.49    4.80
   3   2  -6  625.64   26.70
  -3  -2   6  544.15   25.90
   2   2  -6   16.50    2.90
  -2  -2   6   15.40    2.70
   1   2  -6 1152.78   51.19
  -1  -2   6 1242.28   51.09
   0   2  -6  633.14   28.80
   0  -2   6  673.43   28.80
  -1   2  -6    6.00    2.10
   1  -2   6    4.50    2.20
   2  -2   6  714.23   31.50
  -3   2  -6  322.97   14.60
   3  -2   6  346.47   16.20
  -4   2  -6  442.06   20.80
   4  -2   6  528.15   21.50
  -5   2  -6   92.69    5.20
  -5   2  -6   93.09    5.80
   5  -2   6   92.39    5.10
   5  -2   6   93.29    5.50
   5  -2   6  100.29    7.30
  -6   2  -6  121.39    6.50
  -6   2  -6  123.99    7.00
   6  -2   6  115.49    6.70
   6  -2   6  113.79    6.10
  -7   2  -6    3.10    2.50
  -7   2  -6    2.40    1.40
   7  -2   6    2.80    1.30
   7  -2   6    7.70    2.10
   7  -2   6    4.40    3.80
  -8   2  -6    0.90    2.40
   8  -2   6    1.70    1.10
   8  -2   6    4.00    3.00
  -9   2  -6   24.50    2.60
   9  -2   6   31.40    2.80
   9  -2   6   39.20    3.90
   9   1  -6    1.90    1.60
   9   1  -6    1.60    1.30
  -9  -1   6    2.10    1.80
  -9  -1   6    0.50    2.30
   8   1  -6   23.20    2.80
   8   1  -6   21.80    3.50
  -8  -1   6   27.10    3.60
  -8  -1   6   30.70    4.50
  -8  -1   6   19.00    3.30
   7   1  -6   15.40    2.70
   7   1  -6   15.60    4.20
   7   1  -6   12.00    2.00
  -7  -1   6   21.90    3.10
  -7  -1   6   17.20    2.70
  -7  -1   6   22.10    3.60
  -7  -1   6   15.20    2.30
   6   1  -6  134.29    7.20
   6   1  -6  134.89    7.10
   6   1  -6  136.89    9.60
  -6  -1   6  131.69    9.30
  -6  -1   6  141.39    7.80
  -6  -1   6  138.39    7.80
  -6  -1   6  149.69    7.20
   5   1  -6   89.59    5.40
   5   1  -6  101.89    7.30
   5   1  -6   92.79    5.20
  -5  -1   6   84.89   10.70
  -5  -1   6  100.59    6.90
  -5  -1   6   88.59    5.70
  -5  -1   6   88.99    5.30
  -5  -1   6   93.89    5.10
   4   1  -6   62.19    5.40
  -4  -1   6   60.29    5.10
  -4  -1   6   55.49    3.70
   2   1  -6  213.58   10.80
  -2  -1   6  201.98   10.20
   1   1  -6   53.79    4.10
  -1  -1   6   54.19    4.30
   0   1  -6 1015.10   43.80
   0  -1   6 1030.20   43.70
  -1   1  -6  171.28    9.10
   1  -1   6  174.38    9.10
  -2   1  -6   68.79    5.10
   2  -1   6   69.49    5.20
   3  -1   6  865.91   37.70
  -5   1  -6   91.79    5.80
  -5   1  -6   92.79    5.20
   5  -1   6   93.09    5.00
   5  -1   6   92.99    5.20
   5  -1   6  102.09    6.70
  -6   1  -6  459.05   20.00
  -6   1  -6  461.05   19.70
   6  -1   6  442.66   19.70
   6  -1   6  440.96   19.30
   6  -1   6  427.26   21.70
  -7   1  -6    1.80    2.30
  -7   1  -6    0.30    2.10
   7  -1   6    3.10    1.50
   7  -1   6   -1.80    1.60
   7  -1   6    3.60    3.50
  -8   1  -6   81.09    4.60
  -8   1  -6   81.89    5.40
   8  -1   6   80.59    4.70
   8  -1   6   79.29    5.20
   9  -1   6  154.38    7.50
   9  -1   6  149.88    7.00
   9   0  -6    3.80    0.90
  -9   0   6    4.30    1.40
  -9   0   6    3.40    2.20
   8   0  -6   23.30    2.80
   8   0  -6   22.40    3.50
  -8   0   6   31.40    4.30
  -8   0   6   24.20    2.80
  -8   0   6   26.00    3.30
  -7   0   6 1678.73   72.79
   6   0  -6    4.20    2.70
   6   0  -6    6.90    2.30
   6   0  -6    2.50    1.60
  -6   0   6    4.70    1.60
  -6   0   6    3.80    3.80
  -6   0   6    1.80    2.20
  -6   0   6    2.60    2.30
   5   0  -6   14.50    3.10
   5   0  -6   16.40    2.50
   5   0  -6   14.40    2.50
  -5   0   6   13.30    2.50
  -5   0   6   15.00    2.60
  -5   0   6   13.30    2.20
   4   0  -6  230.08   11.70
  -4   0   6  219.88   11.60
  -4   0   6  200.48    9.90
  -4   0   6  233.58   11.00
   3   0  -6 1258.97   53.69
  -3   0   6 1250.27   53.69
   2   0  -6 1741.83   71.59
  -2   0   6 1657.83   71.59
   1   0  -6   50.09    4.10
  -1   0   6   50.19    3.70
   0   0  -6   94.59    5.80
   1   0   6 2015.90   84.19
  -2   0  -6  823.72   36.50
   2   0   6  867.81   36.50
  -3   0  -6 1080.89   46.90
   3   0   6 1079.09   45.90
   3   0   6 1130.29   47.00
   4   0   6  485.85   22.30
  -5   0  -6   18.40    2.70
   5   0   6   22.00    2.90
   5   0   6   18.10    3.40
   5   0   6   19.20    2.40
  -6   0  -6  226.68   10.90
   6   0   6  234.28   11.00
   6   0   6  215.98   12.70
  -7   0  -6  190.58    9.80
   7   0   6  188.98   11.90
   7   0   6  194.88    9.20
   7   0   6  200.38    9.80
  -8   0  -6   16.50    2.80
  -8   0  -6   18.50    3.00
   8   0   6   21.20    4.50
   8   0   6   20.00    2.90
   8   0   6   17.40    2.70
  -9   0  -6   15.00    1.70
   9   0   6   12.60    2.00
   9   0   6   20.70    3.60
   9  -1  -6   36.50    2.40
  -9   1   6   31.60    2.80
   8  -1  -6   -0.30    1.50
  -8   1   6   -0.80    1.70
  -8   1   6    1.40    1.90
  -8   1   6    0.80    1.70
   7  -1  -6    3.10    1.80
  -7   1   6    4.10    2.30
  -7   1   6    1.80    2.30
  -7   1   6    2.50    2.10
   6  -1  -6  324.67   15.10
  -6   1   6  377.96   16.40
  -6   1   6  348.87   15.90
  -6   1   6  328.97   15.70
   5  -1  -6   28.20    4.10
  -5   1   6   26.50    3.50
  -5   1   6   23.70    3.70
  -5   1   6   22.00    4.00
  -5   1   6   29.50    2.50
   4  -1  -6  230.08   13.00
  -4   1   6  248.48   11.50
  -4   1   6  254.77   12.90
  -4   1   6  234.78   10.80
  -4   1   6  257.47   11.70
  -4   1   6  233.18   12.30
   3  -1  -6    2.90    1.90
  -3   1   6    5.70    2.20
   2  -1  -6  109.39    6.20
  -2   1   6  100.79    6.60
   1  -1  -6  174.48    9.00
  -1   1   6  186.78    9.40
   0  -1  -6  847.32   36.20
   0   1   6  843.82   36.20
  -1  -1  -6   66.49    4.40
   1   1   6   65.89    4.30
  -2  -1  -6  233.68   11.20
   2   1   6  231.78   10.60
   2   1   6  219.38   11.10
  -3  -1  -6  439.06   20.00
   3   1   6  436.46   19.90
  -4  -1  -6    4.00    2.50
   4   1   6   10.20    2.60
  -5  -1  -6   51.39    3.80
  -5  -1  -6   59.09    3.70
   5   1   6   56.39    4.70
   5   1   6   56.59    3.50
  -6  -1  -6   52.69    3.90
  -6  -1  -6   56.09    4.00
   6   1   6   63.09    5.50
   6   1   6   58.69    3.80
   6   1   6   54.79    4.20
  -7  -1  -6  310.37   14.70
   7   1   6  332.77   17.80
   7   1   6  330.87   14.50
   7   1   6  332.57   15.10
   8   1   6   -4.70    4.70
   8   1   6    4.50    2.30
  -9  -1  -6  118.59    6.10
   9   1   6  121.49    6.00
   9   1   6  108.19    6.20
  10   1   6    7.40    1.10
  10   1   6    9.40    2.70
   8  -2  -6  100.49    5.80
  -8   2   6  108.19    6.70
  -8   2   6  117.79    6.30
  -7   2   6  243.78   11.70
  -7   2   6  254.57   11.70
  -7   2   6  215.78   11.20
   6  -2  -6    2.00    2.40
  -6   2   6    3.00    2.30
  -6   2   6    2.70    2.00
  -6   2   6    6.70    2.10
   5  -2  -6   35.00    4.00
  -5   2   6   27.20    4.60
  -5   2   6   31.70    3.90
  -5   2   6   38.50    4.40
  -5   2   6   32.80    4.00
  -5   2   6   33.90    6.50
   4  -2  -6    4.20    1.80
  -4   2   6    2.10    2.10
  -4   2   6    2.80    2.20
  -4   2   6    0.50    2.50
  -4   2   6    4.90    2.10
  -4   2   6   -2.10    3.10
   3  -2  -6    3.20    1.80
  -3   2   6    5.30    2.10
  -3   2   6    4.50    1.40
  -3   2   6    5.20    2.40
   2  -2  -6   37.90    3.20
  -2   2   6   36.30    4.20
   1  -2  -6 1319.97   56.19
  -1   2   6 1354.56   56.79
   0  -2  -6  206.38    9.90
   0   2   6  202.48   10.00
   1   2   6    1.30    1.50
   1   2   6    0.70    1.30
  -2  -2  -6 1405.16   58.09
   2   2   6 1359.56   57.39
   2   2   6 1346.17   57.69
  -3  -2  -6 1542.25   64.19
   3   2   6 1489.45   63.99
   3   2   6 1512.15   63.09
  -4  -2  -6  101.09    6.60
   4   2   6   94.89    6.50
  -5  -2  -6   51.59    3.60
  -5  -2  -6   51.09    5.40
   5   2   6   53.99    5.20
  -6  -2  -6   33.60    3.10
  -6  -2  -6   35.80    3.40
   6   2   6   38.00    3.60
   6   2   6   34.40    2.90
   6   2   6   39.20    5.20
   6   2   6   35.10    5.00
  -7  -2  -6  180.78    8.90
  -7  -2  -6  176.08    8.90
   7   2   6  181.48    8.90
   7   2   6  169.58    8.40
   7   2   6  176.88   11.30
  -8  -2  -6   95.59    5.80
   8   2   6   99.99    6.20
   8   2   6   88.49    4.90
   8   2   6   86.89   10.00
   9   2   6  118.89    6.70
   9   2   6  114.49    5.80
 -10  -2  -6  485.55   20.70
  10   2   6  488.45   20.70
  10   2   6  496.15   21.10
  -8   3   6    2.90    1.30
  -8   3   6    4.80    1.60
  -7   3   6   13.00    2.20
  -7   3   6   16.00    3.00
   6  -3  -6  129.89    8.30
  -6   3   6  131.29    8.00
  -6   3   6  127.69    7.40
  -6   3   6  136.89    8.00
   5  -3  -6    0.00    1.50
  -5   3   6   -1.30    2.20
  -5   3   6   -0.60    2.20
  -5   3   6    3.80    3.60
  -5   3   6    0.00    2.50
  -5   3   6    8.70    5.00
   4  -3  -6  383.76   17.20
  -4   3   6  365.36   18.70
  -4   3   6  357.96   17.30
  -4   3   6  362.26   16.90
  -4   3   6  398.86   17.70
  -4   3   6  359.26   16.80
   3  -3  -6  196.88    9.50
  -3   3   6  208.68   11.10
  -3   3   6  180.38    9.30
  -3   3   6  181.08    9.20
   2  -3  -6  537.65   23.20
  -2   3   6  521.35   24.20
   1  -3  -6    5.80    1.50
  -1   3   6    8.00    2.40
   0  -3  -6  968.30   41.50
   0   3   6  983.00   41.90
  -1  -3  -6  103.59    6.20
   1   3   6  109.19    6.30
  -2  -3  -6 1277.17   52.99
   2   3   6 1234.08   52.49
   2   3   6 1226.78   52.59
  -3  -3  -6   25.80    3.00
   3   3   6   24.60    2.70
  -4  -3  -6  117.19    7.10
   4   3   6  104.59    7.20
   4   3   6  122.39    5.90
  -5  -3  -6  654.03   26.90
  -5  -3  -6  602.14   26.70
  -5  -3  -6  647.34   28.50
  -5  -3  -6  598.74   26.10
   5   3   6  569.84   26.70
   5   3   6  621.34   26.60
   5   3   6  645.44   26.40
   5   3   6  639.14   28.50
  -6  -3  -6  247.58   11.40
  -6  -3  -6  249.48   11.50
   6   3   6  263.17   14.20
   6   3   6  247.88   11.50
   6   3   6  248.68   11.10
   6   3   6  235.78   11.90
  -7  -3  -6  678.33   29.00
  -7  -3  -6  673.53   29.40
   7   3   6  685.63   28.90
   7   3   6  657.13   32.10
   7   3   6  706.93   29.50
  -8  -3  -6    2.00    2.10
   8   3   6   -2.00    5.20
   8   3   6    3.00    2.40
   8   3   6    3.00    1.60
   8   3   6    0.30    3.10
  -9  -3  -6  672.03   29.10
   9   3   6  686.83   28.60
   9   3   6  668.43   29.10
 -10  -3  -6  237.18   10.70
  10   3   6  230.48   10.80
  10   3   6  240.28   10.40
  -7   4   6   60.69    5.20
  -7   4   6   52.89    4.20
  -6   4   6    0.00    2.40
  -6   4   6    0.70    1.80
  -6   4   6   -0.30    2.10
   5  -4  -6  173.18    9.30
  -5   4   6  175.78   11.20
  -5   4   6  198.28   10.00
  -5   4   6  180.98   13.20
  -5   4   6  188.38    9.90
  -5   4   6  199.58    9.60
   4  -4  -6 1637.64   70.09
  -4   4   6 1603.44   70.29
  -4   4   6 1718.23   70.09
  -4   4   6 1704.43   70.09
  -4   4   6 1733.93   70.09
  -4   4   6 1614.64   72.19
   3  -4  -6  516.85   22.20
  -3   4   6  501.15   24.20
  -3   4   6  501.55   22.20
  -3   4   6  506.45   22.30
  -3   4   6  504.15   22.30
  -3   4   6  503.45   22.70
   2  -4  -6  405.96   17.70
  -2   4   6  385.16   17.70
  -2   4   6  398.16   19.20
  -2   4   6  401.16   17.80
   1  -4  -6   45.20    3.50
  -1   4   6   50.69    5.00
   0  -4  -6   82.19    5.00
   0   4   6   84.39    5.60
  -1  -4  -6 1105.79   46.80
   1   4   6 1092.69   47.10
  -2  -4  -6 1202.78   50.39
   2   4   6 1158.68   50.19
  -3  -4  -6  711.23   31.60
   3   4   6  689.33   31.40
   3   4   6  748.33   31.60
  -4  -4  -6  178.88   10.00
   4   4   6  175.38   10.00
   4   4   6  181.38    9.00
  -5  -4  -6  825.72   36.50
  -5  -4  -6  843.82   36.20
  -5  -4  -6  827.52   36.70
  -5  -4  -6  926.41   38.80
   5   4   6  918.41   37.20
   5   4   6  836.32   36.60
   5   4   6  919.51   36.30
   5   4   6  832.32   38.50
  -6  -4  -6 1067.69   44.20
  -6  -4  -6 1052.19   43.40
  -6  -4  -6 1018.80   43.90
   6   4   6 1045.90   43.50
   6   4   6 1055.29   46.70
   6   4   6 1050.99   44.10
   6   4   6 1009.30   44.20
  -7  -4  -6  554.04   23.80
  -7  -4  -6  553.54   24.20
   7   4   6  538.75   26.90
   7   4   6  544.35   23.40
   7   4   6  569.14   24.10
   7   4   6  533.65   24.40
  -8  -4  -6  175.68    8.50
  -8  -4  -6  179.78    9.30
   8   4   6  163.58    9.60
   8   4   6  172.68    8.20
   8   4   6  185.08    9.20
   8   4   6  161.68   13.80
  -9  -4  -6  492.05   20.90
   9   4   6  476.95   21.00
   9   4   6  470.15   21.50
   9   4   6  461.65   20.20
 -10  -4  -6   54.39    3.50
  10   4   6   50.39    3.10
  10   4   6   55.99    4.20
  -7   5   6    0.00    1.50
  -7   5   6   -1.30    1.10
  -6   5   6  150.58    8.00
  -6   5   6  146.79    8.00
  -5   5   6   22.90    3.30
  -5   5   6   24.80    4.30
  -4   5   6   13.00    3.10
  -4   5   6   13.80    2.70
  -4   5   6   13.90    3.20
  -4   5   6    8.70    4.70
  -4   5   6   15.60    3.30
   3  -5  -6 1160.58   50.09
  -3   5   6 1226.38   50.69
  -3   5   6 1168.68   50.99
  -3   5   6 1244.68   50.69
  -3   5   6 1176.18   52.99
  -2   5   6   11.20    2.60
  -2   5   6   12.80    2.60
  -2   5   6    4.50    3.00
  -2   5   6    8.90    2.40
  -2   5   6   11.60    3.10
   1  -5  -6   14.10    2.30
  -1   5   6   12.70    2.60
  -1   5   6   20.10    3.90
  -1   5   6   14.50    2.50
  -1   5   6   12.30    3.30
   0  -5  -6    4.10    1.60
   0   5   6    3.40    2.00
   0   5   6    4.00    1.90
   0   5   6    3.40    2.10
   0   5   6    6.10    2.70
  -1  -5  -6  793.82   33.40
   1   5   6  742.03   33.90
  -2  -5  -6  730.33   32.30
   2   5   6  742.13   32.50
  -3  -5  -6  248.48   12.30
   3   5   6  223.28   10.70
   3   5   6  240.68   11.90
  -4  -5  -6   96.59    5.60
  -4  -5  -6  105.29    7.20
   4   5   6  116.09    6.40
   4   5   6   96.19    5.60
  -5  -5  -6  246.68   11.50
  -5  -5  -6  245.08   13.70
  -5  -5  -6  247.58   11.10
   5   5   6  244.18   11.60
   5   5   6  253.67   11.80
   5   5   6  260.27   11.10
  -6  -5  -6  535.45   22.50
  -6  -5  -6  479.65   24.90
  -6  -5  -6  509.75   22.70
  -6  -5  -6  520.95   21.90
   6   5   6  509.05   22.80
   6   5   6  513.25   21.80
   6   5   6  524.95   22.60
  -7  -5  -6   79.59    5.70
  -7  -5  -6   82.69    5.20
  -7  -5  -6   78.49    4.30
   7   5   6   76.09    6.00
   7   5   6   83.19    4.70
   7   5   6   86.69    5.50
  -8  -5  -6  234.08   11.50
  -8  -5  -6  243.58   11.40
   8   5   6  236.68   10.70
   8   5   6  234.08   11.60
   8   5   6  247.38   12.30
  -9  -5  -6    9.90    2.00
   9   5   6   11.60    3.00
   9   5   6   13.20    2.60
   9   5   6    9.60    1.30
 -10  -5  -6    0.20    1.70
  10   5   6   -3.40    5.80
  10   5   6    0.40    1.00
  10   5   6   -3.50    2.00
  -6   6   6   18.30    2.90
  -6   6   6   13.70    2.30
  -6   6   6   11.00    3.40
  -5   6   6    1.00    2.50
  -5   6   6    1.70    2.40
  -5   6   6    1.60    2.20
  -4   6   6  141.69    8.20
  -4   6   6  130.69    8.70
  -4   6   6  146.19    7.80
  -4   6   6  143.09    7.90
  -4   6   6  142.29   12.70
  -3   6   6   -1.10    2.80
  -3   6   6    1.10    2.30
  -3   6   6   -1.20    2.40
  -3   6   6   -0.50    1.80
   2  -6  -6  295.67   14.00
  -2   6   6  314.47   15.00
  -2   6   6  338.47   14.90
  -2   6   6  317.37   17.10
  -2   6   6  299.37   14.30
  -2   6   6  317.97   14.50
   1  -6  -6  115.29    6.30
  -1   6   6  116.59    6.90
  -1   6   6  108.59    8.50
  -1   6   6  116.89    6.70
  -1   6   6  117.09    7.40
   0   6   6   41.00    4.00
   0   6   6   42.10    5.20
   0   6   6   40.20    4.20
   0   6   6   37.40    4.40
  -1  -6  -6    3.50    1.80
   1   6   6    2.00    1.40
   1   6   6    3.90    2.60
   1   6   6    3.50    2.30
   1   6   6    3.00    2.20
  -2  -6  -6   29.30    3.60
   2   6   6   22.00    3.60
   2   6   6   25.40    3.80
   2   6   6   25.40    2.60
  -3  -6  -6   -2.20    1.60
  -3  -6  -6   -0.60    1.50
  -3  -6  -6   -0.20    2.00
   3   6   6    3.70    2.80
   3   6   6   -0.30    2.20
   3   6   6    2.10    2.30
   3   6   6    0.00    1.40
  -4  -6  -6   21.50    2.50
  -4  -6  -6   23.50    2.40
   4   6   6   21.30    3.10
   4   6   6   29.00    3.90
   4   6   6   20.40    2.90
  -5  -6  -6  222.18   12.70
  -5  -6  -6  215.58    9.80
  -5  -6  -6  217.28   10.30
  -5  -6  -6  209.48   10.80
   5   6   6  212.38   10.50
   5   6   6  217.38   10.30
  -6  -6  -6  221.28   13.10
  -6  -6  -6  213.78   10.40
  -6  -6  -6  225.48   10.10
   6   6   6  226.78   10.70
   6   6   6  219.98   10.60
  -7  -6  -6    2.50    2.50
  -7  -6  -6    7.40    1.90
  -7  -6  -6    6.60    2.20
   7   6   6    5.90    1.70
   7   6   6    6.60    1.50
   7   6   6    4.90    2.80
  -8  -6  -6   12.50    2.70
  -8  -6  -6    8.20    2.20
   8   6   6   12.60    2.60
   8   6   6   12.50    3.10
   8   6   6    7.00    1.30
  -9  -6  -6  137.19    7.40
  -9  -6  -6  122.99    6.40
   9   6   6  134.79    7.60
   9   6   6  129.79    6.70
   9   6   6  123.09    5.90
 -10  -6  -6  104.89    5.80
  10   6   6  129.19    8.50
  10   6   6   99.99    5.40
  -5   7   6   -1.30    2.60
  -5   7   6    2.90    1.90
  -5   7   6    3.40    2.00
  -5   7   6    2.00    2.00
  -4   7   6  154.38    8.00
  -4   7   6  162.28    8.40
  -4   7   6  150.08    8.10
  -4   7   6  156.38    9.20
  -3   7   6   97.39    6.50
  -3   7   6  101.29    6.60
  -3   7   6  106.59    6.80
  -3   7   6   85.19    6.00
  -2   7   6    0.80    3.80
  -2   7   6    1.40    2.80
  -2   7   6   -3.20    2.40
  -2   7   6    1.40    2.90
  -2   7   6    1.50    2.90
   1  -7  -6   74.59    4.90
  -1   7   6   74.29    7.90
  -1   7   6   73.19    5.90
  -1   7   6   80.29    5.70
  -1   7   6   87.79    5.90
   0  -7  -6    3.10    1.80
   0   7   6    1.50    3.00
  -1  -7  -6  204.78   10.60
   1   7   6  176.38    8.70
   1   7   6  188.88   11.30
   1   7   6  202.58    9.90
   1   7   6  198.08   10.40
  -2  -7  -6   -0.90    3.00
  -2  -7  -6    3.40    2.20
   2   7   6    1.10    2.30
   2   7   6    3.80    1.40
   2   7   6    4.20    2.50
   2   7   6    2.90    3.00
  -3  -7  -6  118.09    6.10
  -3  -7  -6  126.29    8.30
  -3  -7  -6  113.89    6.40
   3   7   6  114.39    6.20
   3   7   6  119.99    7.40
   3   7   6  125.59    8.60
   3   7   6  123.39    7.00
  -4  -7  -6  184.88   10.90
  -4  -7  -6  184.18    8.60
  -4  -7  -6  183.78    8.90
   4   7   6  176.68    8.90
   4   7   6  182.78   10.00
  -5  -7  -6  155.98   10.40
  -5  -7  -6  151.78    7.80
  -5  -7  -6  143.99    7.20
  -5  -7  -6  142.69    8.50
   5   7   6  141.29    7.30
   5   7   6  146.49    7.70
  -6  -7  -6   21.90    3.40
  -6  -7  -6   27.60    4.50
  -6  -7  -6   21.20    2.80
  -6  -7  -6   12.70    4.00
   6   7   6   23.90    3.30
   6   7   6   20.20    3.00
  -7  -7  -6    1.40    1.50
  -7  -7  -6    2.30    2.10
  -7  -7  -6    1.60    2.50
   7   7   6    3.90    2.10
   7   7   6    3.00    2.50
  -8  -7  -6  619.44   26.90
  -8  -7  -6  613.14   27.10
   8   7   6  630.54   26.90
   8   7   6  624.54   27.40
  -9  -7  -6  275.77   12.30
  -9  -7  -6  285.17   12.90
   9   7   6  270.27   12.50
   9   7   6  263.97   12.80
 -10  -7  -6    2.10    1.30
  10   7   6    1.70    1.60
  10   7   6    2.00    1.10
  -4   8   6   80.89    5.10
  -4   8   6   73.69    4.40
  -4   8   6   81.69    6.80
  -3   8   6    1.50    3.90
  -3   8   6    0.20    2.60
  -3   8   6   -0.60    1.60
  -3   8   6    0.70    2.00
  -2   8   6  123.89    7.20
  -2   8   6  122.89    7.60
  -2   8   6  114.99    7.40
  -2   8   6  108.19    9.60
   1  -8  -6  142.39    8.20
  -1   8   6  169.08    9.80
  -1   8   6  180.78    9.10
  -1   8   6  174.68    9.40
  -1   8   6  148.59   11.10
   0  -8  -6  758.22   33.30
   0   8   6  754.22   32.70
   0   8   6  757.72   33.30
   0   8   6  774.12   32.70
   0   8   6  708.13   35.40
  -1  -8  -6  370.36   18.40
   1   8   6  363.46   19.80
   1   8   6  383.96   17.60
   1   8   6  402.96   17.90
   1   8   6  386.66   18.20
  -2  -8  -6  206.58   10.60
  -2  -8  -6  228.88   11.10
  -2  -8  -6  238.18   12.70
   2   8   6  218.88   13.60
   2   8   6  244.08   12.00
   2   8   6  249.48   11.80
  -3  -8  -6    0.40    2.10
  -3  -8  -6    1.80    2.00
   3   8   6   -1.10    3.20
   3   8   6    4.60    2.40
   3   8   6    1.30    1.80
   3   8   6    4.60    2.70
  -4  -8  -6 1823.52   75.69
  -4  -8  -6 1863.01   78.79
  -4  -8  -6 1826.82   76.09
   4   8   6 1822.62   75.99
   4   8   6 1787.82   76.39
  -5  -8  -6  149.99    7.30
  -5  -8  -6  143.09   10.50
  -5  -8  -6  138.59    7.40
   5   8   6  145.99    7.90
   5   8   6  140.99    8.10
  -6  -8  -6   44.20    3.50
  -6  -8  -6   48.30    5.70
  -6  -8  -6   48.70    4.40
  -6  -8  -6   35.10    6.50
   6   8   6   37.80    4.50
   6   8   6   46.80    4.50
   6   8   6   46.30    3.70
  -7  -8  -6  227.48   10.60
  -7  -8  -6  250.57   11.40
  -7  -8  -6  236.58   11.80
   7   8   6  210.38   11.30
   7   8   6  257.87   11.60
   7   8   6  235.88   11.10
  -8  -8  -6   20.30    2.10
  -8  -8  -6   25.50    3.20
  -8  -8  -6   22.00    3.30
   8   8   6   20.70    3.10
   8   8   6   22.90    2.60
  -9  -8  -6   18.20    2.60
   9   8   6   17.80    2.50
 -10  -8  -6   31.30    4.40
  10   8   6   26.60    2.70
  10   8   6   34.70    4.90
  -4   9   6   65.49    5.50
  -3   9   6   41.00    3.50
  -3   9   6   54.59    4.10
  -3   9   6   46.50    4.20
  -2   9   6    0.10    2.70
  -2   9   6   -1.30    2.60
  -2   9   6    0.30    1.60
  -1   9   6  233.78   11.50
  -1   9   6  235.68   12.60
  -1   9   6  237.28   11.60
   0  -9  -6    3.10    2.30
   0   9   6    4.60    4.40
  -1  -9  -6    6.60    2.70
   1   9   6    8.50    3.40
   1   9   6   14.00    3.40
   1   9   6   10.30    2.30
   1   9   6   11.80    4.50
  -2  -9  -6   16.80    5.00
  -2  -9  -6   15.10    2.20
  -2  -9  -6    9.70    3.20
   2   9   6   14.50    3.40
   2   9   6   10.80    2.90
   2   9   6   16.10    3.50
  -3  -9  -6  168.28   10.80
  -3  -9  -6  163.58    8.50
  -3  -9  -6  162.98    8.10
   3   9   6  174.58    9.60
   3   9   6  172.08    9.50
   3   9   6  162.98    8.00
  -4  -9  -6   12.60    2.10
  -4  -9  -6   14.40    3.40
  -4  -9  -6   14.30    2.60
   4   9   6   15.50    2.30
   4   9   6   15.00    3.30
   4   9   6   14.20    3.20
  -5  -9  -6  472.85   25.00
  -5  -9  -6  518.55   22.10
  -5  -9  -6  519.15   21.60
   5   9   6  503.55   22.40
   5   9   6  510.35   22.00
   5   9   6  465.35   22.20
  -6  -9  -6  410.36   17.70
  -6  -9  -6  332.47   21.50
  -6  -9  -6  408.96   17.30
   6   9   6  394.16   17.60
   6   9   6  396.96   18.00
  -7  -9  -6   97.29    7.00
  -7  -9  -6  104.49    6.30
  -7  -9  -6  101.99    5.40
   7   9   6  107.49    6.50
   7   9   6  110.49    6.30
  -8  -9  -6   25.60    3.80
  -8  -9  -6   28.40    2.80
   8   9   6   28.20    3.90
  -9  -9  -6   78.39    4.40
  -9  -9  -6   74.39    4.80
   9   9   6   78.99    5.10
  -2  10   6   52.99    4.00
  -2  10   6   42.10    3.90
  -2  10   6   40.60    3.50
  -1  10   6   59.09    4.90
  -1  10   6   47.90    4.70
  -1  10   6   54.09    4.20
   0  10   6   41.90    4.70
   0  10   6   40.50    5.00
   0  10   6   48.80    4.20
  -1 -10  -6   -1.10    1.90
   1  10   6    1.70    2.20
   1  10   6    0.00    2.40
   1  10   6    2.50    3.00
  -2 -10  -6    4.10    1.80
  -2 -10  -6    4.60    3.90
   2  10   6    5.70    3.10
   2  10   6    7.20    3.20
   2  10   6    7.40    2.10
  -3 -10  -6   54.59    4.10
  -3 -10  -6   66.39    8.40
  -3 -10  -6   60.69    4.70
   3  10   6   54.09    5.70
   3  10   6   61.89    5.20
   3  10   6   61.19    5.90
  -4 -10  -6  137.49    7.40
  -4 -10  -6  129.59    6.60
   4  10   6  135.19    8.20
   4  10   6  136.19    7.00
   4  10   6  136.09    8.20
  -5 -10  -6   33.70    2.70
  -5 -10  -6   21.40    6.20
  -5 -10  -6   35.00    4.00
   5  10   6   27.20    4.40
   5  10   6   33.10    3.50
   5  10   6   34.90    3.80
  -6 -10  -6  233.78   11.00
  -6 -10  -6  228.18   10.40
   6  10   6  229.98   10.60
   6  10   6  217.08   10.90
  -7 -10  -6    3.50    1.40
  -7 -10  -6    0.20    1.90
   7  10   6    3.90    2.10
  -8 -10  -6   18.00    2.00
  -8 -10  -6   20.90    4.30
  -8 -10  -6   33.50    4.30
   8  10   6   15.20    2.90
  -9 -10  -6   14.70    1.90
  -9 -10  -6   10.20    1.70
   9  10   6   23.50    3.30
  -1  11   6    1.60    2.20
  -1  11   6   -0.20    1.60
   0  11   6    4.00    1.80
   0  11   6    0.80    1.70
   0  11   6   -0.20    2.60
   1  11   6   78.39    5.50
   1  11   6   76.09    6.20
   1  11   6   68.69    4.80
  -2 -11  -6   37.60    3.30
   2  11   6   42.70    4.80
   2  11   6   37.00    3.80
   2  11   6   36.10    5.10
  -3 -11  -6    0.70    1.10
  -3 -11  -6   -0.60    1.50
   3  11   6   -0.40    2.20
   3  11   6    1.80    2.10
   3  11   6   -0.40    1.80
  -4 -11  -6   22.90    3.20
  -4 -11  -6   19.40    2.20
   4  11   6   15.90    2.80
   4  11   6   21.00    3.20
   4  11   6   19.10    3.70
  -5 -11  -6   72.59    4.20
  -5 -11  -6   66.89    4.70
   5  11   6   68.89    5.30
   5  11   6   65.19    3.90
  -6 -11  -6   77.89    4.50
  -6 -11  -6   64.89    3.80
   6  11   6   77.59    7.10
  -7 -11  -6    4.10    1.90
  -7 -11  -6    4.20    1.20
   7  11   6    2.60    1.90
   7  11   6    4.10    1.70
  -8 -11  -6   59.99    3.50
   8  11   6   66.19    3.90
   1  12   6    1.60    1.70
   1  12   6    2.50    1.90
  -2 -12  -6   15.10    2.90
   2  12   6   16.30    2.80
   2  12   6   14.40    2.50
   2  12   6   11.90    2.60
  -3 -12  -6   21.60    2.10
   3  12   6   28.90    2.90
   3  12   6   25.50    3.00
   3  12   6   19.10    2.20
  -4 -12  -6    3.10    1.00
  -4 -12  -6   -0.50    1.30
   4  12   6    2.40    2.30
   4  12   6    4.60    2.00
   4  12   6    1.60    2.50
  -5 -12  -6    1.80    1.70
  -5 -12  -6    0.20    1.00
   5  12   6    0.00    1.60
   5  12   6    0.30    1.70
  -6 -12  -6   16.20    1.60
  -6 -12  -6   20.90    2.10
   6  12   6   17.90    3.10
   6  12   6   13.90    2.10
   4  11  -7    3.30    1.10
   4  11  -7    0.60    1.90
  -4 -11   7    1.30    1.00
  -4 -11   7    3.50    1.10
   3  11  -7    1.30    1.40
   3  11  -7   -0.20    0.90
   3  11  -7    3.70    2.30
  -3 -11   7    0.70    1.50
  -3 -11   7    2.10    1.00
   2  11  -7    1.00    2.00
  -2 -11   7    4.00    0.90
  -2 -11   7    3.40    1.60
   6  10  -7   68.39    3.90
  -6 -10   7   65.29    3.50
   5  10  -7  202.68    9.60
  -5 -10   7  205.08    9.40
   4  10  -7  115.59    6.10
  -4 -10   7  115.19    6.10
   3  10  -7   41.30    3.40
  -3 -10   7   44.80    3.60
  -3 -10   7   41.70    2.70
   2  10  -7   16.30    2.30
  -2 -10   7   12.20    1.70
  -2 -10   7   11.40    2.10
   1  10  -7  125.79    5.90
   1  10  -7  132.99    7.70
  -1 -10   7  121.99    5.90
  -1 -10   7  121.69    6.20
   0  10  -7    2.90    2.50
   0 -10   7    4.10    1.60
   0 -10   7    4.40    1.10
  -1  10  -7  362.46   15.40
   1 -10   7  329.97   14.60
   1 -10   7  329.47   14.50
   7   9  -7    9.30    1.30
   7   9  -7   11.10    2.00
  -7  -9   7   17.60    2.70
   6   9  -7   87.89    5.40
   6   9  -7   70.29    4.00
  -6  -9   7   81.89    4.60
  -6  -9   7   76.09    5.00
   5   9  -7  128.09    6.90
  -5  -9   7  113.19    8.10
  -5  -9   7  123.79    6.50
   4   9  -7  243.88   11.50
  -4  -9   7  241.88   12.00
  -4  -9   7  241.78   11.40
  -4  -9   7  247.68   10.80
   3   9  -7   74.59    4.90
  -3  -9   7   72.19    4.30
  -3  -9   7   74.19    4.90
   2   9  -7    4.20    1.40
  -2  -9   7    4.20    1.70
  -2  -9   7    1.70    2.00
   1   9  -7  108.69    5.90
  -1  -9   7  109.99    5.90
  -1  -9   7  113.69    6.20
   0   9  -7  134.99    7.90
   0   9  -7  128.09    6.40
   0  -9   7  140.59    6.70
   0  -9   7  129.99    6.70
  -1   9  -7  200.58   10.50
  -1   9  -7  203.78   10.70
   1  -9   7  207.38    9.40
   1  -9   7  204.68   10.70
  -2   9  -7   18.10    2.90
  -2   9  -7   15.20    5.30
   2  -9   7   14.40    1.80
   2  -9   7   22.50    3.20
  -3   9  -7    4.70    1.80
  -3   9  -7    5.90    2.50
   3  -9   7    4.10    1.20
   8   8  -7  110.69    5.40
  -8  -8   7  118.69    5.70
   7   8  -7   85.69    5.00
  -7  -8   7   85.39    4.50
   6   8  -7  286.47   13.10
   6   8  -7  292.97   13.70
  -6  -8   7  297.17   13.60
  -6  -8   7  291.27   13.00
   5   8  -7   33.10    3.30
   5   8  -7   35.80    4.00
  -5  -8   7   33.60    2.50
  -5  -8   7   29.10    4.20
  -5  -8   7   37.00    3.00
   4   8  -7  275.47   12.50
   4   8  -7  280.67   13.10
  -4  -8   7  275.57   12.20
  -4  -8   7  278.87   12.70
  -4  -8   7  275.87   13.20
   3   8  -7   76.39    5.20
  -3  -8   7   62.29    8.90
  -3  -8   7   78.59    4.50
  -3  -8   7   82.39    5.20
   2   8  -7  324.97   14.70
  -2  -8   7  282.57   18.20
  -2  -8   7  325.17   14.20
  -2  -8   7  329.57   14.70
   1   8  -7   39.90    4.80
   1   8  -7   46.00    3.90
  -1  -8   7   42.90    4.10
  -1  -8   7   33.50    6.50
  -1  -8   7   39.70    3.50
   0   8  -7   -0.60    1.50
   0   8  -7    4.30    3.60
   0  -8   7    0.20    3.10
   0  -8   7    2.20    2.10
   0  -8   7    2.80    2.00
  -1   8  -7   55.89    5.60
  -1   8  -7   49.70    3.50
   1  -8   7   48.90    6.60
   1  -8   7   51.49    3.60
   1  -8   7   48.10    3.30
  -2   8  -7   66.39    5.80
  -2   8  -7   71.69    5.00
   2  -8   7   69.19    4.60
   2  -8   7   75.99    4.40
  -3   8  -7   -0.60    2.30
  -3   8  -7   -1.20    2.20
   3  -8   7   -2.50    2.70
   3  -8   7   -1.70    1.70
  -4   8  -7   43.00    3.30
   4  -8   7   40.70    2.50
   8   7  -7   44.40    3.10
  -8  -7   7   48.70    3.60
   7   7  -7   37.80    4.00
   7   7  -7   36.20    2.90
  -7  -7   7   29.50    3.10
  -7  -7   7   31.80    2.70
   6   7  -7   32.80    4.00
   6   7  -7   24.40    3.30
  -6  -7   7   24.10    3.90
  -6  -7   7   27.20    3.10
   5   7  -7   10.20    2.30
   5   7  -7   11.40    2.50
  -5  -7   7   11.10    2.20
  -5  -7   7   13.40    2.20
   4   7  -7    8.40    1.90
  -4  -7   7    4.70    1.50
  -4  -7   7    5.30    2.00
  -4  -7   7    6.80    2.00
   3   7  -7   98.89    5.60
  -3  -7   7   99.69    5.50
  -3  -7   7   95.19    5.20
  -3  -7   7   87.99    8.30
  -3  -7   7   92.69    5.80
   2   7  -7    0.40    1.80
  -2  -7   7   -2.70    1.80
  -2  -7   7    1.40    2.90
  -2  -7   7   -0.10    1.60
  -2  -7   7    3.20    3.70
   1   7  -7   10.60    3.00
   1   7  -7    9.30    2.10
  -1  -7   7    5.00    3.80
  -1  -7   7    9.00    1.90
  -1  -7   7   10.30    2.30
   0   7  -7   94.79    6.80
   0   7  -7   95.39    5.70
   0  -7   7   99.19    6.00
   0  -7   7   91.29    5.00
  -1   7  -7 1042.80   43.30
  -1   7  -7 1055.19   44.00
   1  -7   7 1020.40   43.20
   1  -7   7 1035.60   43.60
   1  -7   7  982.60   46.60
   2  -7   7  261.67   13.00
  -3   7  -7    3.10    2.60
  -3   7  -7    7.10    2.80
  -3   7  -7    2.90    1.20
   3  -7   7    3.90    1.30
   3  -7   7    6.80    2.10
   3  -7   7    3.60    4.30
  -4   7  -7   21.40    3.10
   4  -7   7   21.20    3.00
   4  -7   7   23.00    2.20
  -5   7  -7   58.79    4.40
   5  -7   7   58.19    3.20
   9   6  -7   30.20    2.10
   9   6  -7   32.10    2.40
  -9  -6   7   43.40    3.70
  -9  -6   7   35.10    2.50
   8   6  -7  373.16   16.40
  -8  -6   7  373.76   16.50
   7   6  -7  273.17   13.00
   7   6  -7  271.17   12.00
   7   6  -7  272.97   12.80
  -7  -6   7  283.57   12.90
   6   6  -7  745.03   31.00
  -6  -6   7  674.33   33.10
   5   6  -7   82.59    5.40
   5   6  -7   88.89    5.40
   5   6  -7   88.89    4.60
  -5  -6   7   88.59    5.30
  -5  -6   7   85.99    5.80
   4   6  -7    0.60    1.80
   4   6  -7    0.40    2.00
   4   6  -7    0.30    1.20
  -4  -6   7   -1.00    2.10
  -4  -6   7   -0.30    1.70
  -4  -6   7   -0.90    1.20
   3   6  -7    1.70    1.90
   3   6  -7   -1.30    1.50
   3   6  -7    3.30    1.80
  -3  -6   7    2.80    4.30
  -3  -6   7    1.00    1.30
  -3  -6   7    1.50    1.80
   2   6  -7  246.88   11.40
   2   6  -7  237.88   10.40
  -2  -6   7  215.58   11.00
  -2  -6   7  200.18   10.30
  -2  -6   7  222.18   13.50
   1   6  -7  144.59    7.30
  -1  -6   7  166.28   10.60
  -1  -6   7  133.59    8.40
   0   6  -7  218.78   10.90
   0   6  -7  209.58   10.40
   0  -6   7  204.88   12.90
   0  -6   7  241.48   10.50
  -1   6  -7  283.97   12.80
  -1   6  -7  274.97   13.30
   1  -6   7  280.17   12.50
   1  -6   7  271.27   12.90
   1  -6   7  279.37   15.60
  -2   6  -7  435.36   19.00
  -2   6  -7  450.75   19.80
   2  -6   7  431.16   18.90
   2  -6   7  424.16   19.30
  -3   6  -7 1110.09   44.30
  -3   6  -7 1001.20   44.80
   3  -6   7 1035.00   47.50
   3  -6   7 1079.79   44.30
   3  -6   7 1047.60   44.60
  -4   6  -7   85.09    4.30
  -4   6  -7   88.39    6.20
   4  -6   7   86.59    5.00
   4  -6   7   92.59    5.10
   4  -6   7   88.69    8.40
  -5   6  -7   42.50    3.60
   5  -6   7   44.60    3.20
   5  -6   7   35.90    3.60
  -6   6  -7   10.00    2.30
   6  -6   7    9.00    1.40
   9   5  -7   59.19    3.10
  -9  -5   7   64.09    3.50
   8   5  -7    4.10    1.60
   8   5  -7    3.80    1.10
  -8  -5   7    4.10    1.80
   7   5  -7   17.00    3.20
   7   5  -7   24.50    2.60
   7   5  -7   24.40    2.80
  -7  -5   7   23.60    3.30
  -7  -5   7   20.70    3.40
   6   5  -7 1618.64   64.89
   6   5  -7 1541.15   65.29
   6   5  -7 1422.26   68.39
  -6  -5   7 1525.75   64.89
  -6  -5   7 1613.04   65.19
  -6  -5   7 1583.94   64.59
  -6  -5   7 1539.25   67.29
   5   5  -7 1983.40   84.29
   5   5  -7 1958.90   87.69
   5   5  -7 2089.99   83.89
   5   5  -7 2015.40   84.69
  -5  -5   7 2060.29   84.19
  -5  -5   7 2068.19   84.59
  -5  -5   7 2002.60   84.29
   4   5  -7   11.70    1.80
   4   5  -7    8.10    2.20
   4   5  -7   12.30    4.50
   4   5  -7   10.80    1.80
  -4  -5   7    6.90    1.60
  -4  -5   7    9.10    1.90
   3   5  -7   28.20    5.00
   3   5  -7   31.40    2.50
   3   5  -7   30.40    2.90
   3   5  -7   31.80    3.10
  -3  -5   7   30.50    3.30
  -3  -5   7   24.10    4.90
  -3  -5   7   25.30    3.60
  -3  -5   7   31.70    2.60
   2   5  -7    7.20    1.60
   2   5  -7    8.40    1.70
   2   5  -7    6.80    1.60
  -2  -5   7    9.00    1.60
  -2  -5   7   10.80    3.50
  -2  -5   7    4.00    1.70
  -2  -5   7    8.80    2.20
   1   5  -7  229.98   11.10
   1   5  -7  266.77   11.50
   1   5  -7  238.08   10.80
  -1  -5   7  217.18   11.50
  -1  -5   7  241.08   13.10
  -1  -5   7  242.18   11.10
  -1  -5   7  222.78   10.50
   0   5  -7    4.70    1.60
   0   5  -7   -1.70    1.50
   0   5  -7    0.90    2.10
   0  -5   7    1.80    2.70
   0  -5   7    3.10    1.50
   0  -5   7    3.40    1.70
  -1   5  -7   50.09    3.70
  -1   5  -7   50.49    3.90
   1  -5   7   52.59    5.80
   1  -5   7   46.20    3.40
   1  -5   7   42.90    3.80
  -2   5  -7   23.90    3.10
  -2   5  -7   19.80    2.70
   2  -5   7   17.50    4.00
   2  -5   7   20.90    2.50
  -3   5  -7 1409.26   55.39
  -3   5  -7 1356.96   55.89
   3  -5   7 1307.77   55.49
   3  -5   7 1247.18   57.89
   3  -5   7 1276.27   55.09
  -4   5  -7  286.47   13.50
  -4   5  -7  285.67   12.60
   4  -5   7  276.87   13.00
   4  -5   7  283.57   15.70
   4  -5   7  272.37   12.60
  -5   5  -7  192.28    9.30
  -5   5  -7  151.98    7.60
   5  -5   7  182.18   11.80
   5  -5   7  177.58    8.60
   5  -5   7  174.08    8.00
  -6   5  -7   -0.20    1.50
   6  -5   7    1.90    1.40
   6  -5   7    0.80    1.40
  -7   5  -7   11.70    2.10
   7  -5   7   17.70    1.60
   9   4  -7    0.20    1.50
   9   4  -7    2.30    0.90
  -9  -4   7   -0.20    1.00
  -9  -4   7    0.30    1.40
   8   4  -7   50.29    3.60
   8   4  -7   49.80    3.30
  -8  -4   7   47.50    3.50
  -8  -4   7   46.30    3.60
   7   4  -7  904.71   37.90
  -7  -4   7  871.61   37.70
   6   4  -7  328.37   14.50
   6   4  -7  317.77   18.50
   6   4  -7  330.57   14.90
  -6  -4   7  329.57   15.00
  -6  -4   7  329.97   15.00
   5   4  -7   29.70    4.50
   5   4  -7   38.00    6.10
   5   4  -7   32.60    3.60
   5   4  -7   36.30    3.00
  -5  -4   7   41.00    4.20
  -5  -4   7   37.90    3.70
  -5  -4   7   37.30    3.50
   4   4  -7  145.89    7.30
   4   4  -7  120.89   10.50
   4   4  -7  143.49    7.90
   4   4  -7  153.08    7.10
  -4  -4   7  149.29    7.50
  -4  -4   7  148.49    7.40
  -4  -4   7  168.18    8.20
   3   4  -7   -0.20    1.30
   3   4  -7    1.30    1.80
   3   4  -7    1.40    1.40
   3   4  -7    0.30    1.70
  -3  -4   7    1.30    1.30
  -3  -4   7    0.50    1.40
  -3  -4   7    2.90    1.80
  -3  -4   7    0.60    1.20
  -3  -4   7    4.10    3.30
   2   4  -7  183.28   10.70
   2   4  -7  177.78    8.60
   2   4  -7  173.78    8.40
  -2  -4   7  176.28   10.60
  -2  -4   7  176.58    8.50
  -2  -4   7  181.38    8.10
  -2  -4   7  177.58    8.90
   1   4  -7  236.08   12.90
   1   4  -7  234.58   10.80
   1   4  -7  234.08   11.10
  -1  -4   7  252.47   13.00
   0   4  -7  142.39    7.00
   0   4  -7  146.99    7.40
   0  -4   7  139.99    8.90
  -1   4  -7  146.89    7.30
  -1   4  -7  144.09    7.40
  -1   4  -7  146.39    7.80
   1  -4   7  151.68    7.30
   1  -4   7  136.49    7.00
   1  -4   7  155.88    9.30
  -2   4  -7  103.99    6.30
  -2   4  -7  102.69    5.70
   2  -4   7  116.49    5.90
   2  -4   7  109.39    5.50
   2  -4   7  113.49    7.80
  -3   4  -7  143.09    7.70
   3  -4   7  130.89    6.60
   3  -4   7  135.39    9.10
   3  -4   7  130.49    7.00
  -4   4  -7  162.88    8.60
  -4   4  -7  167.18    7.90
   4  -4   7  163.18    8.20
   4  -4   7  146.49    9.80
   4  -4   7  156.48    7.80
  -5   4  -7  192.58    8.90
  -5   4  -7  186.18    9.70
   5  -4   7  180.28   11.40
   5  -4   7  183.68    9.10
   5  -4   7  184.28    8.80
  -6   4  -7   25.70    3.90
   6  -4   7   23.90    2.30
   6  -4   7   27.10    2.70
  -7   4  -7   12.20    2.30
   7  -4   7   12.50    3.00
   7  -4   7   11.20    1.70
   9   3  -7   64.59    3.40
  -9  -3   7   56.99    3.70
  -9  -3   7   73.69    4.70
   8   3  -7  124.09    6.70
   8   3  -7  120.09    6.00
  -8  -3   7  124.39    6.80
  -8  -3   7  124.89    6.20
   7   3  -7  173.48    8.00
   7   3  -7  160.68   12.10
  -7  -3   7  153.68    8.30
  -7  -3   7  163.18    8.90
  -7  -3   7  171.38    8.60
   6   3  -7   -0.20    2.00
   6   3  -7    1.50    3.90
   6   3  -7   -0.30    1.60
  -6  -3   7    0.30    1.90
  -6  -3   7   -0.30    3.40
  -6  -3   7    0.20    1.60
  -6  -3   7    2.40    1.90
   5   3  -7    3.80    1.70
   5   3  -7    3.80    3.30
  -5  -3   7    4.50    2.10
  -5  -3   7   -0.40    2.60
  -5  -3   7    5.20    2.10
  -5  -3   7    2.20    1.70
   4   3  -7   -4.20    2.40
   4   3  -7    0.30    1.60
   4   3  -7    1.20    1.40
  -4  -3   7    0.10    1.50
  -4  -3   7   -0.20    1.90
  -4  -3   7    1.00    1.60
   3   3  -7  125.69    6.10
   3   3  -7  137.49    8.70
   3   3  -7  131.09    6.50
  -3  -3   7  124.99    6.40
  -3  -3   7  125.09    6.70
   2   3  -7  193.38   10.40
   2   3  -7  167.98    7.90
   2   3  -7  171.98    8.10
  -2  -3   7  177.38    8.30
  -2  -3   7  179.28   10.10
   1   3  -7   86.39    7.00
  -1  -3   7   95.29    6.60
   0   3  -7 1096.89   47.50
   0  -3   7 1086.59   47.40
  -1   3  -7  187.98    9.00
  -1   3  -7  191.18   11.10
   1  -3   7  214.08   11.00
  -2   3  -7    5.20    2.10
  -2   3  -7    3.80    1.70
   2  -3   7    5.20    2.00
   2  -3   7    4.70    1.50
   2  -3   7    4.90    1.40
  -3   3  -7 1054.69   44.80
  -3   3  -7 1103.79   45.20
   3  -3   7 1058.09   44.90
   3  -3   7 1025.20   44.60
   3  -3   7 1103.09   47.00
  -4   3  -7   16.30    2.70
   4  -3   7   14.30    2.30
   4  -3   7   13.00    3.20
   4  -3   7   15.20    2.00
  -5   3  -7    1.80    2.30
  -5   3  -7    0.50    1.60
   5  -3   7    0.50    1.60
   5  -3   7    2.80    1.90
   6  -3   7   86.59    6.20
  -7   3  -7   28.40    2.90
   7  -3   7   24.90    3.30
   7  -3   7   31.10    3.00
  -8   3  -7    2.10    1.30
   8  -3   7    1.10    1.30
   8  -3   7    2.70    1.00
   9   2  -7   17.10    1.70
   9   2  -7   18.80    1.90
  -9  -2   7   10.70    2.00
  -9  -2   7   18.90    3.20
   8   2  -7   76.59    4.40
   8   2  -7   80.89    4.90
  -8  -2   7   79.19    5.20
  -8  -2   7   76.59    5.10
  -8  -2   7   73.09    4.10
   7   2  -7   -0.90    1.60
   7   2  -7    1.70    2.00
   7   2  -7    3.00    4.00
  -7  -2   7   -2.20    2.40
  -7  -2   7   -1.20    2.00
  -7  -2   7   -1.00    1.40
   6   2  -7  409.56   18.00
   6   2  -7  347.37   22.50
   6   2  -7  402.56   17.60
  -6  -2   7  410.36   18.00
  -6  -2   7  419.76   18.40
  -6  -2   7  421.56   18.40
   5   2  -7    1.50    1.70
   5   2  -7    1.20    1.50
   5   2  -7   -1.00    2.40
  -5  -2   7   -1.10    2.50
  -5  -2   7   -0.80    1.30
   4   2  -7  502.35   22.10
   4   2  -7  489.45   21.80
  -4  -2   7  533.25   24.10
  -4  -2   7  516.85   22.20
  -4  -2   7  527.85   22.60
   3   2  -7   40.60    2.80
   3   2  -7   37.70    3.20
   3   2  -7   41.20    4.90
  -3  -2   7   35.20    3.30
  -3  -2   7   42.80    3.80
   2   2  -7  514.75   23.50
  -2  -2   7  498.45   23.70
   1   2  -7   51.59    5.10
  -1  -2   7   62.59    5.10
   0   2  -7   15.50    3.00
  -1   2  -7  378.56   18.10
   1  -2   7  388.16   18.20
  -2   2  -7 6429.26  265.97
  -3   2  -7    3.70    2.20
  -3   2  -7    3.80    1.60
   3  -2   7    2.70    1.50
   3  -2   7    2.70    2.20
   3  -2   7    2.70    1.70
  -4   2  -7   19.00    2.70
  -4   2  -7   13.80    2.00
   4  -2   7   14.60    2.20
   4  -2   7   14.60    1.90
   4  -2   7   10.30    3.00
  -5   2  -7   75.79    4.50
   5  -2   7   73.09    4.30
   5  -2   7   55.79    5.00
   5  -2   7   79.89    6.80
  -6   2  -7   60.09    5.00
  -6   2  -7   57.99    4.60
   6  -2   7   58.49    4.60
   6  -2   7   54.69    6.20
   6  -2   7   54.89    4.00
  -7   2  -7  187.78    8.60
  -7   2  -7  174.98    9.20
   7  -2   7  168.08   12.10
   7  -2   7  191.98    8.70
   7  -2   7  180.48    8.90
  -8   2  -7   38.60    3.70
   8  -2   7   47.00    3.70
   8  -2   7   44.50    3.30
   9  -2   7    4.40    1.60
   9  -2   7    3.30    0.90
   9   1  -7   49.20    4.50
  -9  -1   7   52.89    3.30
  -9  -1   7   58.19    3.70
   8   1  -7   10.70    1.50
   8   1  -7    9.20    2.20
  -8  -1   7   10.20    2.80
  -8  -1   7    8.00    2.10
  -8  -1   7    8.20    1.90
   7   1  -7    3.20    3.70
   7   1  -7    5.00    1.70
   7   1  -7    8.70    2.30
  -7  -1   7    5.30    1.70
  -7  -1   7    3.80    2.30
  -7  -1   7    3.20    2.40
  -7  -1   7   11.40    2.40
   6   1  -7    7.50    2.20
   6   1  -7   11.00    2.00
  -6  -1   7   10.10    2.70
  -6  -1   7   10.50    2.30
  -6  -1   7   10.60    2.80
  -6  -1   7   17.70    4.30
   5   1  -7    4.50    1.60
   5   1  -7    5.50    2.90
   5   1  -7    5.20    1.90
  -5  -1   7    5.90    1.70
  -5  -1   7    8.50    2.80
  -5  -1   7    7.30    2.10
  -5  -1   7    3.00    2.90
   4   1  -7  240.48   12.80
  -4  -1   7  224.88   10.50
  -4  -1   7  233.58   11.00
  -4  -1   7  235.98   12.40
  -4  -1   7  220.18   10.90
   3   1  -7   12.40    2.80
  -3  -1   7   11.80    2.40
  -3  -1   7   10.80    1.60
  -3  -1   7   10.70    2.70
   2   1  -7 1362.26   54.59
  -2  -1   7 1171.18   54.09
   1   1  -7   70.49    5.50
  -1  -1   7   70.59    5.20
   0  -1   7  563.84   25.20
  -1   1  -7    1.90    1.60
   1  -1   7    3.80    2.20
  -3   1  -7 2430.96  104.59
  -3   1  -7 2478.65  103.49
   3  -1   7 2573.04  104.89
  -4   1  -7   98.59    5.30
  -4   1  -7   99.39    5.30
   4  -1   7   90.19    4.90
   4  -1   7   90.09    5.00
  -5   1  -7  231.78   11.20
  -5   1  -7  235.98   10.90
   5  -1   7  249.58   13.20
   5  -1   7  229.28   10.90
   5  -1   7  229.78   10.60
  -6   1  -7   44.70    4.40
  -6   1  -7   49.99    4.00
   6  -1   7   51.39    3.60
   6  -1   7   53.49    6.10
   6  -1   7   56.39    4.30
   7  -1   7  215.98   13.10
  -8   1  -7   79.79    5.80
  -8   1  -7   96.29    4.90
   8  -1   7   85.79    5.10
   8  -1   7   91.59    4.70
   9  -1   7   16.50    2.30
   9  -1   7   20.10    2.40
   9   0  -7   24.60    2.00
  -9   0   7   18.20    2.30
  -9   0   7   21.40    2.30
   8   0  -7   28.80    4.00
  -8   0   7   32.30    5.80
  -8   0   7   20.00    3.10
  -8   0   7   27.20    3.40
   7   0  -7  294.77   14.00
   7   0  -7  294.27   13.50
   7   0  -7  303.07   17.80
  -7   0   7  302.47   14.10
  -7   0   7  306.27   14.40
  -7   0   7  329.17   14.90
   6   0  -7   83.29    4.70
   6   0  -7   74.29    5.10
   6   0  -7   82.89    7.10
  -6   0   7   78.09    4.40
  -6   0   7   72.69    5.70
  -6   0   7   74.79    5.80
  -6   0   7   74.59    8.20
   5   0  -7   61.59    5.70
   5   0  -7   51.89    4.40
   5   0  -7   48.80    3.70
  -5   0   7   53.99    5.30
  -5   0   7   54.69    5.90
  -5   0   7   60.59    4.60
  -5   0   7   61.09    4.60
  -5   0   7   49.60    3.90
   4   0  -7    2.50    2.00
   4   0  -7    2.80    1.70
   4   0  -7    2.40    2.10
  -4   0   7    2.70    1.90
  -4   0   7    1.10    1.30
  -4   0   7    2.80    2.10
  -4   0   7    0.80    2.40
   3   0  -7  305.37   14.80
  -3   0   7  275.67   13.10
  -3   0   7  303.47   13.70
  -3   0   7  312.27   14.90
   2   0  -7 1963.10   83.09
  -2   0   7 1980.10   83.19
   1   0  -7   31.70    3.90
  -1   0   7   31.40    3.90
   0   0  -7   -0.30    1.20
   0   0   7    3.90    2.00
   1   0   7 2871.41  119.59
  -2   0  -7  370.16   17.30
   2   0   7  363.96   17.20
  -3   0  -7  732.73   31.90
   3   0   7  709.13   30.70
  -4   0  -7 1404.06   58.89
  -4   0  -7 1296.67   59.29
   4   0   7 1445.86   58.69
   4   0   7 1513.95   60.89
   4   0   7 1421.46   59.09
  -5   0  -7   32.20    3.50
  -5   0  -7   43.20    3.30
  -5   0  -7   25.40    3.90
   5   0   7   31.40    4.70
   5   0   7   33.50    2.90
   5   0   7   35.00    3.40
  -6   0  -7    4.00    2.50
   6   0   7    2.70    3.10
   6   0   7    3.20    2.00
   6   0   7    4.90    1.60
  -7   0  -7  135.69    7.10
  -7   0  -7  136.49    7.40
   7   0   7  127.89    7.00
   7   0   7  131.79    6.50
   7   0   7  124.69   10.00
  -8   0  -7  102.29    5.80
   8   0   7  111.39    5.80
   8   0   7  101.09    5.80
  -9   0  -7    0.50    1.10
   9   0   7    2.10    1.90
   9   0   7   -1.80    2.60
   8  -1  -7   15.30    1.80
  -8   1   7   11.70    2.00
  -8   1   7   12.00    3.10
  -8   1   7   16.00    2.70
   7  -1  -7  132.39    6.70
  -7   1   7  133.89    7.60
  -7   1   7  137.49    8.00
  -7   1   7  134.09    7.50
   6  -1  -7    2.00    2.60
   6  -1  -7    0.50    1.80
  -6   1   7    0.60    2.20
  -6   1   7    5.00    7.70
  -6   1   7    0.70    2.40
  -6   1   7    0.90    2.80
   5  -1  -7   48.60    4.30
   5  -1  -7   59.09    5.50
  -5   1   7   57.39    5.50
  -5   1   7   46.70    4.80
  -5   1   7   56.19    4.80
  -5   1   7   56.99    3.40
  -5   1   7   55.79    6.50
   4  -1  -7   34.90    4.10
  -4   1   7   29.00    2.90
  -4   1   7   33.20    3.90
  -4   1   7   30.00    3.60
  -4   1   7   31.70    4.50
  -4   1   7   31.70    5.00
   3  -1  -7  825.62   34.20
  -3   1   7  708.23   33.40
  -3   1   7  825.12   32.70
  -3   1   7  728.93   32.90
  -3   1   7  787.02   34.50
   2  -1  -7 1567.54   67.69
  -2   1   7 1633.94   68.09
   1  -1  -7    1.10    1.60
  -1   1   7   -0.60    1.90
   0  -1  -7  269.17   13.30
   0   1   7  284.67   13.40
  -1  -1  -7  135.59    7.40
   1   1   7  121.39    6.90
   1   1   7  117.19    6.90
   2   1   7 1277.17   54.89
   2   1   7 1308.87   54.39
  -3  -1  -7  598.44   25.80
   3   1   7  537.45   24.50
   3   1   7  578.64   25.60
  -4  -1  -7  994.30   40.70
  -4  -1  -7  956.10   40.60
  -4  -1  -7  962.90   42.30
   4   1   7 1020.60   42.40
   4   1   7  939.31   40.70
   4   1   7  937.91   40.30
  -5  -1  -7   89.69    5.40
  -5  -1  -7   90.19    5.10
   5   1   7   87.09    5.60
   5   1   7   95.79    7.10
   5   1   7   99.79    5.00
   5   1   7   95.09    5.50
  -6  -1  -7  236.98   11.20
  -6  -1  -7  247.38   11.60
   6   1   7  245.68   14.10
   6   1   7  266.17   11.70
  -7  -1  -7   16.70    2.50
   7   1   7   20.30    2.90
   7   1   7   18.10    2.80
  -8  -1  -7  655.43   28.60
   8   1   7  644.74   32.90
   8   1   7  678.43   28.30
   8   1   7  676.43   28.90
  -9  -1  -7  136.49    6.80
   9   1   7  136.99    6.50
   9   1   7  133.79    7.20
  10   1   7  180.08    8.50
  10   1   7  186.08    8.20
   8  -2  -7   41.00    2.90
  -8   2   7   39.50    3.00
  -8   2   7   35.60    2.80
  -8   2   7   40.50    3.80
   7  -2  -7   20.90    2.80
  -7   2   7   23.50    3.40
  -7   2   7   26.40    4.20
  -7   2   7   25.80    3.10
   6  -2  -7    3.80    2.70
  -6   2   7    6.90    3.70
   5  -2  -7  130.79    8.10
  -5   2   7  132.39    7.40
  -5   2   7  120.89    7.50
  -5   2   7  113.39    9.50
  -5   2   7  120.09    7.30
  -5   2   7  125.99    8.00
   4  -2  -7   85.19    6.00
  -4   2   7   88.69    5.80
  -4   2   7   84.69    5.50
  -4   2   7   79.69    5.80
  -4   2   7   81.79    7.50
  -4   2   7   81.29    7.10
   3  -2  -7  519.85   22.50
  -3   2   7  496.35   23.10
  -3   2   7  471.95   21.40
  -3   2   7  474.95   21.50
   2  -2  -7 1709.43   73.19
  -2   2   7 1764.92   73.79
   1  -2  -7  621.34   26.50
  -1   2   7  577.14   26.80
   0  -2  -7  166.38    8.70
   0   2   7  165.18    9.00
  -1  -2  -7 1775.62   73.49
   1   2   7 1712.13   73.19
  -2  -2  -7   12.80    2.70
   2   2   7   12.40    2.30
   2   2   7   15.10    2.50
  -3  -2  -7   31.80    3.90
   3   2   7   23.60    3.40
   3   2   7   25.70    2.60
  -4  -2  -7    5.20    2.60
  -4  -2  -7    5.40    1.70
   4   2   7    4.90    1.50
   4   2   7   10.30    1.80
   4   2   7    6.90    2.00
  -5  -2  -7  309.27   13.90
  -5  -2  -7  310.57   13.40
  -5  -2  -7  323.07   14.10
   5   2   7  318.67   13.60
   5   2   7  330.07   15.90
   5   2   7  291.77   14.30
   5   2   7  305.37   14.10
  -6  -2  -7   45.40    3.90
  -6  -2  -7   43.70    3.60
   6   2   7   39.70    5.90
   6   2   7   45.20    3.60
   6   2   7   51.09    4.70
  -7  -2  -7  105.19    5.80
  -7  -2  -7  100.99    5.60
   7   2   7  104.69    5.60
   7   2   7  103.29    9.10
   7   2   7  111.69    6.10
   7   2   7  105.59    7.20
  -8  -2  -7   84.69    5.30
   8   2   7   71.99    5.10
   8   2   7   87.99    5.60
   8   2   7   77.49   10.40
  -9  -2  -7  679.93   28.90
   9   2   7  669.03   29.00
   9   2   7  678.33   28.60
 -10  -2  -7  127.99    6.70
  10   2   7  153.78    7.10
  10   2   7  140.09    6.40
  -8   3   7    1.10    1.10
  -7   3   7    2.30    1.70
  -7   3   7    0.20    1.20
  -7   3   7    0.30    2.00
   6  -3  -7   21.80    3.50
  -6   3   7   19.30    2.80
  -6   3   7   16.20    2.90
  -6   3   7   16.40    2.90
   5  -3  -7   52.59    5.10
  -5   3   7   52.89    5.20
  -5   3   7   42.00    7.50
  -5   3   7   59.09    5.10
  -5   3   7   54.99    5.00
  -5   3   7   52.79    7.40
   4  -3  -7   84.79    6.20
  -4   3   7   94.39    8.10
  -4   3   7   97.69    6.20
  -4   3   7   93.59    6.20
  -4   3   7   95.19    6.00
   3  -3  -7   55.89    4.60
  -3   3   7   55.19    5.80
  -3   3   7   48.40    5.40
  -3   3   7   51.29    4.60
  -3   3   7   52.89    4.70
  -3   3   7   62.29    4.40
   2  -3  -7  302.67   14.50
  -2   3   7  324.57   15.10
  -2   3   7  292.67   15.30
   1  -3  -7  484.25   21.60
  -1   3   7  479.55   22.30
   0  -3  -7  236.18   11.50
   0   3   7  234.98   12.00
  -1  -3  -7  617.94   26.60
   1   3   7  580.34   26.50
  -2  -3  -7 1040.60   43.90
   2   3   7  949.60   43.40
   2   3   7 1055.59   43.40
  -3  -3  -7 2224.88   93.39
   3   3   7 2212.08   92.49
  -4  -3  -7  175.28    8.30
  -4  -3  -7  184.48    8.60
  -4  -3  -7  187.28   10.30
   4   3   7  194.48    9.30
   4   3   7  184.78    8.80
   4   3   7  172.98    8.70
  -5  -3  -7  333.17   15.10
  -5  -3  -7  334.17   15.40
  -5  -3  -7  337.47   17.20
  -5  -3  -7  352.66   14.70
   5   3   7  354.06   15.30
   5   3   7  321.87   17.10
   5   3   7  351.06   14.70
   5   3   7  331.17   15.50
  -6  -3  -7   61.69    3.70
  -6  -3  -7   66.49    4.30
  -6  -3  -7   64.89    4.70
   6   3   7   65.79    6.90
   6   3   7   64.59    3.80
   6   3   7   50.69    4.90
   6   3   7   64.89    4.50
  -7  -3  -7  107.99    6.70
  -7  -3  -7  121.09    6.30
   7   3   7  112.99    7.30
   7   3   7  123.99    6.90
   7   3   7  115.29    6.00
   7   3   7  104.99   10.10
   8   3   7   36.50    6.10
  -9  -3  -7  435.56   19.40
   9   3   7  431.56   18.90
   9   3   7  451.25   19.60
 -10  -3  -7  700.73   31.10
  10   3   7  751.42   30.90
  10   3   7  768.12   31.40
  -7   4   7  114.69    5.90
  -7   4   7  116.49    6.20
  -7   4   7  106.49    6.10
  -6   4   7    4.50    1.80
  -6   4   7    1.30    2.40
  -6   4   7    0.60    2.00
   5  -4  -7   28.10    3.90
  -5   4   7   34.90    7.40
  -5   4   7   30.50    5.40
   4  -4  -7 3222.28  135.19
  -4   4   7 3259.17  134.89
  -4   4   7 3367.16  134.99
  -4   4   7 3169.38  135.19
  -4   4   7 3111.29  137.39
  -4   4   7 3359.06  134.89
   3  -4  -7  850.01   35.10
  -3   4   7  800.42   35.20
  -3   4   7  797.52   34.60
  -3   4   7  784.52   37.00
  -2   4   7  135.69    9.00
  -2   4   7  134.19    7.30
  -2   4   7  128.69    7.10
  -2   4   7  126.29    7.40
  -2   4   7  129.49    7.30
   1  -4  -7    9.00    1.90
  -1   4   7   11.80    3.10
   0  -4  -7  153.08    8.10
   0   4   7  145.59    8.80
  -1  -4  -7  637.24   28.00
   1   4   7  629.44   28.30
  -3  -4  -7 1100.89   46.90
   3   4   7 1061.09   46.10
  -4  -4  -7  190.68   10.80
   4   4   7  172.78    9.00
   4   4   7  210.78    9.70
   4   4   7  194.38   11.00
   4   4   7  190.68    9.60
  -5  -4  -7  567.54   23.60
  -5  -4  -7  556.54   24.00
  -5  -4  -7  549.05   24.30
  -5  -4  -7  556.14   26.10
   5   4   7  543.55   24.20
   5   4   7  569.24   23.50
   5   4   7  546.45   26.30
   5   4   7  560.74   24.00
  -6  -4  -7    2.00    2.00
  -6  -4  -7    6.70    4.20
  -6  -4  -7    0.60    1.20
   6   4   7    1.00    4.00
   6   4   7    1.10    1.40
   6   4   7   -0.50    2.00
  -7  -4  -7   19.30    3.00
  -7  -4  -7   16.60    2.40
   7   4   7   11.20    5.40
   7   4   7   17.30    3.20
   7   4   7   20.40    2.60
   7   4   7   17.10    2.70
  -8  -4  -7   13.60    3.80
   8   4   7    9.90    3.30
  -9  -4  -7  430.56   19.00
   9   4   7  435.36   19.10
   9   4   7  416.26   18.30
  10   4   7    7.00    1.20
  10   4   7    5.00    1.50
  -6   5   7   37.40    3.30
  -6   5   7   39.50    3.90
  -6   5   7   38.10    3.00
  -5   5   7    7.10    2.70
  -5   5   7   12.30    4.10
  -5   5   7    7.30    2.60
  -5   5   7   13.10    2.90
   4  -5  -7  945.91   44.20
  -4   5   7  976.90   47.50
  -4   5   7 1080.29   45.60
  -4   5   7 1121.79   45.00
  -4   5   7 1121.49   45.10
  -4   5   7 1073.49   45.10
   3  -5  -7   24.90    2.80
  -3   5   7   22.40    3.90
  -3   5   7   26.00    4.60
  -3   5   7   31.80    4.40
  -3   5   7   28.20    4.90
  -3   5   7   27.90    3.40
   2  -5  -7  273.17   12.60
  -2   5   7  277.27   13.30
  -2   5   7  270.77   12.50
  -2   5   7  229.98   13.10
  -2   5   7  272.47   14.60
   1  -5  -7   15.10    2.60
  -1   5   7   21.70    3.40
  -1   5   7   17.80    3.00
  -1   5   7   17.60    3.20
  -1   5   7   17.20    2.70
   0  -5  -7  331.97   15.30
   0   5   7  341.37   16.50
   0   5   7  308.37   14.80
   0   5   7  323.07   14.70
   0   5   7  319.07   15.30
  -1  -5  -7  262.07   12.50
   1   5   7  252.47   13.00
   1   5   7  248.98   12.20
   1   5   7  234.38   11.60
  -2  -5  -7  511.95   22.70
   2   5   7  512.45   22.80
   2   5   7  461.75   21.10
  -3  -5  -7  434.06   19.40
  -3  -5  -7  511.25   21.70
  -3  -5  -7  419.96   19.60
   3   5   7  471.85   21.00
  -4  -5  -7   95.49    5.40
  -4  -5  -7  103.09    7.20
  -4  -5  -7   93.09    5.00
   4   5   7   99.09    6.30
   4   5   7   89.89    5.10
   4   5   7   89.19    5.50
  -5  -5  -7   11.30    1.80
  -5  -5  -7   13.10    3.50
  -5  -5  -7    8.20    2.30
  -5  -5  -7   11.80    1.70
   5   5   7    6.10    1.90
   5   5   7   12.20    2.30
  -6  -5  -7    9.90    1.70
  -6  -5  -7    7.70    2.10
  -6  -5  -7    0.90    4.30
   6   5   7   10.10    2.00
   6   5   7   11.30    1.70
   6   5   7   11.60    1.90
  -7  -5  -7 1512.65   61.89
  -7  -5  -7 1476.55   61.09
  -7  -5  -7 1489.15   62.19
   7   5   7 1466.35   62.29
   7   5   7 1469.35   61.29
   7   5   7 1447.26   61.89
  -8  -5  -7    0.50    2.40
  -8  -5  -7   -1.10    2.00
   8   5   7   -3.30    2.50
   8   5   7    3.00    2.10
   8   5   7    1.50    1.40
  -9  -5  -7   15.00    2.20
   9   5   7   16.60    2.00
   9   5   7   23.40    3.60
   9   5   7   23.50    2.70
 -10  -5  -7   51.19    3.60
  10   5   7   38.40    5.00
  10   5   7   39.80    2.60
  10   5   7   53.69    3.30
  -6   6   7    8.60    3.10
  -6   6   7    6.00    1.50
  -6   6   7    8.90    2.10
  -5   6   7   12.50    3.30
  -5   6   7   15.80    3.10
  -5   6   7   10.70    2.60
  -5   6   7    8.70    2.50
  -4   6   7   44.20    6.80
  -4   6   7   47.90    4.10
  -4   6   7   46.70    3.80
  -4   6   7   53.89    5.10
  -4   6   7   30.50    8.20
  -3   6   7 1006.90   46.40
  -3   6   7 1040.90   43.30
  -3   6   7 1029.70   43.10
  -3   6   7  975.60   43.40
  -3   6   7  993.30   42.80
   2  -6  -7  810.92   36.80
  -2   6   7  879.31   37.30
  -2   6   7  820.02   39.50
  -2   6   7  903.11   37.20
  -2   6   7  893.41   37.70
   1  -6  -7   78.49    5.20
  -1   6   7   75.99    6.70
   0  -6  -7  144.69    8.00
   0   6   7  140.39    7.40
   0   6   7  134.89    7.70
   0   6   7  129.29    7.50
   0   6   7  147.89    9.50
  -1  -6  -7  270.17   13.90
   1   6   7  284.97   14.90
   1   6   7  275.37   12.40
   1   6   7  288.17   13.70
   1   6   7  287.17   13.30
  -2  -6  -7    7.70    2.10
  -2  -6  -7    5.20    2.10
   2   6   7    4.40    2.40
   2   6   7    5.10    2.40
   2   6   7    6.50    2.70
   2   6   7    6.10    1.60
  -3  -6  -7   15.00    2.20
  -3  -6  -7   14.30    1.90
  -3  -6  -7   15.50    3.10
   3   6   7   11.70    3.00
   3   6   7   14.10    2.70
   3   6   7   13.20    2.00
  -4  -6  -7  589.04   25.50
  -4  -6  -7  583.34   25.10
  -4  -6  -7  634.24   27.90
   4   6   7  586.04   25.80
   4   6   7  567.44   26.10
   4   6   7  588.44   25.50
   4   6   7  588.84   25.50
   4   6   7  612.64   27.00
  -5  -6  -7  240.98   13.70
  -5  -6  -7  227.98   11.70
   5   6   7  235.08   10.90
   5   6   7  239.18   11.60
  -6  -6  -7   88.49    5.40
  -6  -6  -7   88.69    6.10
  -6  -6  -7   84.99    4.80
  -6  -6  -7   84.89    9.00
   6   6   7   73.39    5.80
   6   6   7   86.19    5.30
  -7  -6  -7  221.28    9.80
  -7  -6  -7  221.58   11.00
  -7  -6  -7  206.18   10.50
   7   6   7  203.58   10.40
   7   6   7  218.08   10.90
  -8  -6  -7  168.68    8.90
  -8  -6  -7  159.38    8.30
   8   6   7  167.38    8.50
   8   6   7  155.68    8.60
  -9  -6  -7    5.20    1.70
  -9  -6  -7    3.70    1.70
   9   6   7    1.30    2.00
   9   6   7    7.00    2.50
 -10  -6  -7   18.60    2.90
  10   6   7   13.20    1.90
  10   6   7   22.40    4.20
  -5   7   7    1.90    1.40
  -5   7   7    2.80    1.50
  -5   7   7    5.30    2.00
  -4   7   7   -3.10    2.80
  -4   7   7    0.00    2.40
  -4   7   7    0.90    2.30
  -4   7   7   -2.50    1.50
  -3   7   7  472.15   26.60
  -3   7   7  502.15   23.50
  -3   7   7  541.55   23.00
  -3   7   7  530.95   23.10
   2  -7  -7   99.89    5.90
  -2   7   7  120.39    8.00
  -2   7   7  125.09    7.20
  -2   7   7  113.69    9.40
  -2   7   7  122.59    7.00
   1  -7  -7   18.60    2.60
  -1   7   7   14.70    3.00
  -1   7   7   16.50    2.90
  -1   7   7   13.20    3.60
  -1   7   7   14.80    3.30
   0  -7  -7   -1.10    1.50
   0   7   7    0.70    2.50
   0   7   7   -0.90    2.40
   0   7   7    0.00    2.10
   0   7   7    0.40    2.40
  -1  -7  -7    3.60    2.10
   1   7   7    2.20    1.60
   1   7   7    3.90    3.30
  -2  -7  -7  156.48    8.50
  -2  -7  -7  155.08    8.00
  -2  -7  -7  178.08   10.00
   2   7   7  165.38    8.00
   2   7   7  179.48    9.50
   2   7   7  166.88    8.90
   2   7   7  171.58   10.30
  -3  -7  -7  176.68   10.70
  -3  -7  -7  171.28    8.60
  -3  -7  -7  180.08    8.80
   3   7   7  175.78    8.50
   3   7   7  180.38    9.80
   3   7   7  181.38   11.00
   3   7   7  175.48    9.20
  -4  -7  -7  223.08   10.30
  -4  -7  -7  210.08   12.50
   4   7   7  210.88   10.60
   4   7   7  202.18   12.20
   4   7   7  214.08   10.20
   4   7   7  205.88   11.00
  -5  -7  -7   27.50    3.10
  -5  -7  -7   27.50    3.80
  -5  -7  -7   38.30    5.90
   5   7   7   32.50    3.70
  -6  -7  -7  255.37   12.20
  -6  -7  -7  261.17   11.60
  -6  -7  -7  257.77   12.00
  -6  -7  -7  230.28   14.60
   6   7   7  267.67   12.50
   6   7   7  239.18   12.20
   6   7   7  262.77   11.80
  -7  -7  -7  282.27   13.60
  -7  -7  -7  281.47   12.50
  -7  -7  -7  280.87   13.20
   7   7   7  284.07   13.10
   7   7   7  279.27   13.50
  -8  -7  -7   11.40    2.80
  -8  -7  -7   10.40    2.40
   8   7   7   15.00    2.40
   8   7   7   10.70    2.30
  -9  -7  -7    3.30    2.10
  -9  -7  -7    4.50    1.60
   9   7   7    0.10    1.70
   9   7   7    6.90    1.90
 -10  -7  -7   31.00    2.70
  10   7   7   34.60    4.00
  10   7   7   40.50    2.90
  -4   8   7   20.50    2.30
  -4   8   7   17.80    2.40
  -4   8   7   20.90    4.00
  -3   8   7  169.18    8.70
  -3   8   7  156.78    9.60
  -3   8   7  172.98    8.90
  -2   8   7   -2.30    2.80
  -2   8   7    2.70    4.20
  -2   8   7   -1.50    2.40
  -2   8   7   -1.50    2.70
   1  -8  -7  181.78    9.90
  -1   8   7  215.58   10.80
  -1   8   7  189.28   10.20
  -1   8   7  195.18   13.70
  -1   8   7  201.78   10.30
   0  -8  -7  414.86   20.50
   0   8   7  450.65   20.10
   0   8   7  444.66   20.80
   0   8   7  463.95   20.20
   0   8   7  429.76   23.00
  -1  -8  -7   10.40    2.80
   1   8   7    8.00    4.00
   1   8   7   15.20    3.30
   1   8   7   11.80    3.20
   1   8   7   12.20    3.00
  -2  -8  -7    8.10    2.00
  -2  -8  -7   12.90    3.20
  -2  -8  -7   10.70    3.00
   2   8   7    9.60    3.20
   2   8   7   13.70    2.70
   2   8   7    7.70    1.70
   2   8   7   13.10    2.90
  -3  -8  -7    0.60    2.00
  -3  -8  -7    3.20    1.70
  -3  -8  -7    1.30    2.60
   3   8   7    2.70    1.70
   3   8   7    1.00    3.30
   3   8   7   -0.50    2.40
   3   8   7   -0.80    2.60
  -4  -8  -7 3149.58  130.69
  -4  -8  -7 3074.39  127.79
  -4  -8  -7 3071.19  127.39
   4   8   7 3020.00  128.29
   4   8   7 3088.29  127.69
   4   8   7 3104.49  128.09
  -5  -8  -7  144.79    7.20
  -5  -8  -7  135.89    7.40
  -5  -8  -7  153.98   10.90
   5   8   7  137.99    8.10
   5   8   7  140.69    7.80
  -6  -8  -7  445.36   18.70
  -6  -8  -7  410.16   19.60
  -6  -8  -7  394.66   22.10
  -6  -8  -7  455.15   19.40
   6   8   7  452.65   19.40
   6   8   7  414.16   19.20
  -7  -8  -7   61.69    4.60
  -7  -8  -7   46.80    4.30
  -7  -8  -7   55.89    3.70
   7   8   7   52.19    3.90
   7   8   7   64.49    5.10
  -8  -8  -7  186.38    9.00
  -8  -8  -7  191.08    9.40
   8   8   7  171.48    8.50
   8   8   7  175.38    9.00
  -9  -8  -7    1.90    1.10
  -9  -8  -7    2.40    2.00
   9   8   7    3.30    2.20
   9   8   7    0.00    1.50
  -3   9   7   18.50    2.50
  -3   9   7   14.50    3.60
  -3   9   7   14.00    2.40
  -2   9   7    9.60    2.40
  -2   9   7    8.30    2.90
  -2   9   7   13.70    3.00
  -1   9   7   -4.40    2.70
  -1   9   7    0.30    2.30
  -1   9   7   -0.50    2.80
   0   9   7  264.67   12.80
   0   9   7  268.77   13.30
   0   9   7  232.98   16.90
   0   9   7  267.57   12.80
  -1  -9  -7   44.70    6.10
   1   9   7   45.50    6.70
   1   9   7   31.00    6.50
   1   9   7   44.00    5.10
   1   9   7   51.49    6.70
  -2  -9  -7   11.60    3.90
  -2  -9  -7    8.80    3.40
  -2  -9  -7    7.70    1.90
   2   9   7   11.10    3.00
   2   9   7   10.40    3.70
   2   9   7   11.50    2.70
   2   9   7   11.30    3.20
  -3  -9  -7   -0.50    1.70
  -3  -9  -7    0.40    2.20
  -3  -9  -7    0.60    3.10
   3   9   7   -1.00    3.10
   3   9   7   -0.50    1.40
   3   9   7    0.50    2.80
  -4  -9  -7  339.87   15.10
  -4  -9  -7  316.17   14.60
  -4  -9  -7  325.47   17.60
   4   9   7  332.77   14.90
   4   9   7  343.47   15.80
  -5  -9  -7  180.28   12.70
  -6  -9  -7   18.10    2.80
  -6  -9  -7   22.80    3.60
  -6  -9  -7   16.60    7.00
   6   9   7   19.60    2.80
   6   9   7   25.70    4.10
  -7  -9  -7    1.00    1.50
  -7  -9  -7    2.30    2.00
  -7  -9  -7   -2.00    3.20
   7   9   7    3.50    1.70
   7   9   7   -4.30    4.20
  -8  -9  -7   27.20    2.20
  -8  -9  -7   32.00    2.80
  -8  -9  -7   36.20    4.20
   8   9   7   30.80    3.10
  -9  -9  -7   -1.10    1.30
  -9  -9  -7    0.70    1.50
   9   9   7   -0.70    2.00
  -2  10   7    7.80    1.60
  -2  10   7    5.10    2.70
  -2  10   7    3.10    2.10
  -1  10   7    4.60    3.40
  -1  10   7    4.00    2.90
  -1  10   7    3.00    2.00
   0  10   7   15.20    2.60
   0  10   7   14.80    3.30
   0  10   7   13.70    2.60
  -1 -10  -7   15.10    2.50
   1  10   7    6.80    3.20
   1  10   7   14.00    2.30
   1  10   7   15.50    3.40
  -2 -10  -7   37.20    3.40
   2  10   7   34.10    3.50
   2  10   7   40.40    5.00
   2  10   7   36.90    5.40
  -3 -10  -7  240.58   10.80
  -3 -10  -7  230.58   11.10
   3  10   7  224.18   11.80
   3  10   7  246.28   12.00
   3  10   7  235.98   11.70
  -4 -10  -7    2.60    2.10
  -4 -10  -7    8.00    1.90
  -4 -10  -7    4.70    3.30
   4  10   7   10.30    2.80
   4  10   7    7.00    1.70
   4  10   7    5.70    3.20
  -5 -10  -7   58.59    3.60
  -5 -10  -7   65.79    4.70
   5  10   7   62.89    5.40
   5  10   7   55.59    5.00
   5  10   7   59.59    4.20
  -6 -10  -7   67.89    4.00
  -6 -10  -7   73.59    4.50
   6  10   7   75.89    5.30
   6  10   7   74.09    4.40
  -7 -10  -7   69.19    4.60
  -7 -10  -7   66.69    3.70
   7  10   7   59.19    4.40
   7  10   7   56.29    4.30
  -8 -10  -7    5.10    3.00
  -8 -10  -7   12.40    2.00
   8  10   7   14.70    2.30
   0  11   7   56.09    4.30
   0  11   7   55.69    4.40
   0  11   7   44.70    3.50
   1  11   7    2.20    4.30
   1  11   7   -0.90    1.90
   1  11   7   -0.70    3.70
  -2 -11  -7    3.70    1.60
   2  11   7    3.40    2.00
   2  11   7    4.70    2.70
   2  11   7    5.10    2.20
  -3 -11  -7   -1.80    2.10
  -3 -11  -7    5.30    1.90
   3  11   7    3.50    2.60
   3  11   7    2.20    3.00
   3  11   7    3.30    2.20
  -4 -11  -7   32.40    3.50
  -4 -11  -7   40.40    3.20
   4  11   7   33.40    3.60
   4  11   7   33.60    4.00
   4  11   7   37.30    3.30
  -5 -11  -7   15.00    3.40
  -5 -11  -7   18.20    2.10
   5  11   7    8.40    3.20
   5  11   7   17.60    1.90
  -6 -11  -7   41.10    3.50
   6  11   7   37.30    3.00
   6  11   7   31.50    3.70
  -7 -11  -7   51.89    2.90
  -7 -11  -7   52.99    3.30
   7  11   7   49.90    3.00
   7  11   7   40.00    3.40
  -2 -12  -7   26.90    2.40
   2  12   7   24.00    2.60
   2  12   7   22.60    2.40
  -3 -12  -7  155.78    7.20
   3  12   7  155.08    7.80
   3  12   7  160.88    7.60
   3  12   7  164.88    8.40
  -4 -12  -7    5.40    1.70
  -4 -12  -7   -0.60    1.20
   4  12   7   -1.10    2.30
   4  12   7    2.50    2.30
   4  12   7    2.20    1.90
  -5 -12  -7   97.39    5.00
   5  12   7  106.79    6.80
   5  12   7  115.49    6.00
  -6 -12  -7   52.59    3.20
  -6 -12  -7   60.79    4.10
   6  12   7   54.79    3.70
   6  12   7   52.59    4.40
   5  10  -8   31.00    2.40
   5  10  -8   25.20    2.90
  -5 -10   8   26.90    2.20
  -5 -10   8   29.00    3.60
   4  10  -8   92.29    4.80
  -4 -10   8   94.49    4.70
  -4 -10   8   84.39    4.80
   3  10  -8   25.00    2.30
  -3 -10   8   28.20    2.20
  -3 -10   8   29.00    3.00
   2  10  -8   18.10    2.30
  -2 -10   8   19.00    2.70
  -2 -10   8   18.90    1.70
   1  10  -8    2.00    2.40
   1  10  -8    4.90    1.20
  -1 -10   8    4.20    1.60
  -1 -10   8    3.10    1.30
   0  10  -8  319.97   14.70
   0 -10   8  316.37   14.10
   0 -10   8  337.87   14.00
   6   9  -8   44.00    2.80
   6   9  -8   45.60    3.70
  -6  -9   8   41.20    3.60
  -6  -9   8   39.30    2.60
   5   9  -8    4.00    1.50
  -5  -9   8    2.10    1.80
  -5  -9   8    3.50    1.60
   4   9  -8    2.80    1.80
  -4  -9   8   -0.10    1.60
  -4  -9   8   -0.50    2.40
  -4  -9   8    1.00    1.10
   3   9  -8   36.70    3.40
  -3  -9   8   30.60    2.90
  -3  -9   8   34.40    2.70
   2   9  -8   75.49    4.50
  -2  -9   8   81.89    5.10
  -2  -9   8   86.39    4.60
   1   9  -8  102.59    5.50
  -1  -9   8   96.69    5.70
  -1  -9   8  101.29    5.30
   0   9  -8   63.29    4.00
   0  -9   8   62.89    4.30
   0  -9   8   66.89    4.10
  -1   9  -8    8.10    4.20
  -1   9  -8    9.20    2.70
   1  -9   8    9.10    1.50
  -2   9  -8   40.80    4.70
  -2   9  -8   38.00    4.00
   2  -9   8   46.60    4.00
   2  -9   8   37.90    2.50
   7   8  -8   35.70    2.80
   7   8  -8   34.30    2.90
  -7  -8   8   34.30    2.80
   6   8  -8    4.00    2.20
   6   8  -8    1.10    1.60
  -6  -8   8    4.00    1.60
  -6  -8   8    5.70    2.10
   5   8  -8    1.00    2.00
   5   8  -8    7.30    1.80
  -5  -8   8    0.80    2.20
  -5  -8   8    2.90    1.30
   4   8  -8   29.20    3.80
   4   8  -8   32.10    3.10
  -4  -8   8   31.40    3.40
  -4  -8   8   35.80    2.90
  -4  -8   8   33.90    3.50
   3   8  -8    0.20    1.50
   3   8  -8    3.30    1.40
  -3  -8   8    0.70    1.90
  -3  -8   8    4.40    1.50
  -3  -8   8    1.70    2.60
   2   8  -8   13.50    2.40
  -2  -8   8    7.40   11.50
  -2  -8   8   10.90    1.90
  -2  -8   8   13.40    2.00
   1   8  -8    2.10    1.80
  -1  -8   8   -0.80    2.00
  -1  -8   8    1.20    1.70
  -1  -8   8   10.50   10.40
   0   8  -8   63.19    5.50
   0   8  -8   66.19    4.30
   0  -8   8   63.79    4.70
   0  -8   8   63.79    3.80
   0  -8   8   65.89   10.10
  -1   8  -8  161.68    9.30
  -1   8  -8  173.18    8.20
   1  -8   8  176.58    8.40
   1  -8   8  177.98    8.30
  -2   8  -8   12.00    1.80
  -2   8  -8   18.90    3.30
  -2   8  -8   11.60    2.90
   2  -8   8   18.60    2.60
   2  -8   8   11.90    2.20
  -3   8  -8    2.10    2.00
  -3   8  -8    2.90    4.50
   3  -8   8    0.60    1.90
   3  -8   8    4.80    1.40
  -4   8  -8    0.60    1.60
   4  -8   8    1.70    0.80
   8   7  -8   17.10    2.70
   8   7  -8   24.50    2.10
  -8  -7   8   28.00    2.20
   7   7  -8   86.99    5.20
   7   7  -8   89.89    4.90
  -7  -7   8   96.69    5.10
   6   7  -8  306.87   13.80
   6   7  -8  306.67   14.20
  -6  -7   8  293.57   13.40
  -6  -7   8  311.07   14.10
   5   7  -8  536.25   24.00
   5   7  -8  555.14   23.80
  -5  -7   8  548.15   24.00
  -5  -7   8  558.44   23.80
  -4  -7   8   81.29    5.70
  -4  -7   8   83.69    5.30
   3   7  -8   74.59    4.80
   3   7  -8   74.99    4.70
  -3  -7   8   55.99    8.40
  -3  -7   8   76.79    5.70
  -3  -7   8   84.19    5.20
   2   7  -8   20.30    2.70
  -2  -7   8   18.20    2.70
  -2  -7   8   26.10    4.60
  -2  -7   8   16.50    2.80
  -2  -7   8   14.90    3.40
   1   7  -8  563.54   24.10
   1   7  -8  570.24   24.50
  -1  -7   8  547.05   24.00
  -1  -7   8  518.25   27.40
  -1  -7   8  550.24   23.60
   0   7  -8  775.42   33.80
   0   7  -8  814.02   34.20
   0  -7   8  751.52   37.20
   0  -7   8  793.12   33.50
   0  -7   8  817.42   34.00
  -1   7  -8  437.66   20.80
  -1   7  -8  511.45   20.90
   1  -7   8  402.16   23.50
   1  -7   8  488.25   22.20
  -2   7  -8  244.88   12.70
  -2   7  -8  278.77   11.90
   2  -7   8  264.47   11.80
   2  -7   8  253.97   15.90
   2  -7   8  265.97   12.30
  -3   7  -8    0.00    2.40
  -3   7  -8   -0.60    2.50
  -3   7  -8    0.00    1.10
   3  -7   8    4.80    1.90
   3  -7   8    0.20    1.60
  -4   7  -8    8.40    1.80
   4  -7   8    5.70    1.80
   4  -7   8   11.50    1.60
  -5   7  -8   22.00    3.00
   5  -7   8   18.10    2.00
   8   6  -8   77.79    4.60
   8   6  -8   74.59    3.70
  -8  -6   8   76.89    4.20
   7   6  -8  432.56   20.00
   7   6  -8  469.95   19.70
   7   6  -8  448.66   19.00
  -7  -6   8  443.96   19.70
   6   6  -8  154.88    8.80
   6   6  -8  169.08    7.70
  -6  -6   8  177.08    8.70
  -6  -6   8  158.78    7.90
   5   6  -8   12.10    2.20
   5   6  -8    8.20    1.50
   5   6  -8    9.50    2.30
  -5  -6   8   12.50    2.60
  -5  -6   8   10.50    2.20
   4   6  -8   18.90    2.50
   4   6  -8   18.40    2.30
   4   6  -8   13.60    2.70
  -4  -6   8   22.00    3.10
  -4  -6   8   18.20    2.90
  -4  -6   8   15.20    2.30
   3   6  -8   23.60    2.40
   3   6  -8   26.80    3.50
  -3  -6   8   23.10    2.50
  -3  -6   8   25.00    3.20
  -3  -6   8   29.00    3.40
  -3  -6   8   27.80    5.80
   2   6  -8   18.40    3.00
   2   6  -8   16.30    2.60
  -2  -6   8   24.10    3.30
  -2  -6   8   19.30    2.60
  -2  -6   8   24.50    4.70
  -2  -6   8   22.10    3.60
   1   6  -8  332.97   15.10
   1   6  -8  318.07   14.70
   1   6  -8  344.97   15.70
  -1  -6   8  335.97   14.80
  -1  -6   8  360.06   16.30
  -1  -6   8  329.27   18.20
  -1  -6   8  331.77   15.30
   0   6  -8  101.19    6.50
   0   6  -8  106.79    5.90
   0  -6   8   89.39    8.40
   0  -6   8   96.09    5.50
   0  -6   8   93.19    5.40
  -1   6  -8 1871.11   75.19
  -1   6  -8 1748.43   75.39
   1  -6   8 1799.02   74.79
   1  -6   8 1784.72   75.19
  -2   6  -8   50.19    5.20
  -2   6  -8   52.59    4.00
   2  -6   8   50.29    3.90
   2  -6   8   51.99    4.30
   2  -6   8   54.69    6.90
  -3   6  -8    3.30    2.50
  -3   6  -8   -0.10    1.50
   3  -6   8    0.90    1.30
   3  -6   8   -0.10    1.80
   3  -6   8    2.00    3.90
  -4   6  -8   40.00    3.70
  -4   6  -8   36.90    2.60
   4  -6   8   44.00    3.70
   4  -6   8   42.30    2.90
  -5   6  -8  153.18    7.90
   5  -6   8  170.48    7.90
  -6   6  -8   85.99    4.70
   6  -6   8   96.89    4.40
   8   5  -8  102.79    5.30
  -8  -5   8  104.29    5.90
   7   5  -8  102.19    5.70
   7   5  -8  101.79    5.20
  -7  -5   8  104.39    5.70
   6   5  -8  981.60   49.30
   6   5  -8 1120.39   45.90
  -6  -5   8 1178.48   45.90
  -6  -5   8 1024.00   45.00
   5   5  -8  164.28    7.60
   5   5  -8  164.38    8.20
   5   5  -8  159.68    8.30
  -5  -5   8  156.48    8.40
  -5  -5   8  158.28    8.00
   4   5  -8   26.90    2.60
   4   5  -8   26.60    3.30
   4   5  -8   30.30    5.40
   4   5  -8   33.00    3.80
  -4  -5   8   32.20    3.90
  -4  -5   8   30.50    2.70
   3   5  -8   -5.90    4.10
  -3  -5   8   -2.50    4.00
   2   5  -8  144.89    7.60
   2   5  -8  136.19    6.60
   2   5  -8  142.09    6.90
  -2  -5   8  130.99    7.30
  -2  -5   8  147.99    6.80
  -2  -5   8  151.28    7.50
   1   5  -8   32.40    3.80
   1   5  -8   29.80    3.50
   1   5  -8   29.60    3.10
  -1  -5   8   34.80    2.80
  -1  -5   8   31.40    3.30
  -1  -5   8   26.00    4.10
  -1  -5   8   37.50    5.70
   0   5  -8  440.26   19.20
   0   5  -8  447.16   19.60
   0   5  -8  445.06   19.80
   0  -5   8  445.56   19.60
   0  -5   8  453.25   22.10
   0  -5   8  475.55   19.50
   0  -5   8  406.36   19.90
  -1   5  -8  338.27   14.90
  -1   5  -8  339.87   15.30
   1  -5   8  329.77   17.60
   1  -5   8  309.77   14.50
  -2   5  -8   25.30    3.20
  -2   5  -8   22.50    4.10
   2  -5   8   25.70    4.70
   2  -5   8   26.20    3.50
   2  -5   8   29.70    3.10
  -3   5  -8   58.79    4.20
  -3   5  -8   55.49    4.50
   3  -5   8   61.99    4.10
   3  -5   8   54.29    4.10
   3  -5   8   64.89    6.80
  -4   5  -8    6.70    2.40
  -4   5  -8    6.30    2.00
   4  -5   8   10.90    4.20
   4  -5   8    5.40    2.10
  -5   5  -8  205.48   10.00
  -5   5  -8  198.08    8.80
   5  -5   8  188.98    9.00
   5  -5   8  201.88    9.60
  -6   5  -8   83.59    5.20
   6  -5   8   79.69    4.60
   6  -5   8   77.29    4.20
   9   4  -8    2.10    1.00
   9   4  -8    1.40    1.20
  -9  -4   8   -0.30    1.70
   8   4  -8  336.87   14.10
  -8  -4   8  324.47   14.20
  -8  -4   8  308.67   14.20
   7   4  -8    8.80    2.30
  -7  -4   8    6.10    2.00
  -7  -4   8    8.50    1.80
   6   4  -8  381.56   16.30
   6   4  -8  383.36   16.70
   6   4  -8  359.86   20.70
  -6  -4   8  340.97   19.30
  -6  -4   8  388.56   16.90
   5   4  -8   30.20    3.60
   5   4  -8   20.00    5.00
   5   4  -8   31.20    4.50
   5   4  -8   27.30    2.80
  -5  -4   8   23.00    2.80
  -5  -4   8   28.00    3.90
  -5  -4   8   34.70    4.80
  -5  -4   8   28.30    3.10
  -5  -4   8   29.50    3.50
   4   4  -8  561.64   25.20
   4   4  -8  572.24   24.40
   4   4  -8  545.85   27.60
   4   4  -8  562.34   24.80
  -4  -4   8  623.84   25.40
  -4  -4   8  583.14   25.10
   3   4  -8    3.30    3.10
   3   4  -8    7.40    2.20
   3   4  -8    6.80    1.80
   3   4  -8    4.40    1.40
  -3  -4   8    7.40    1.50
  -3  -4   8    6.80    1.60
  -3  -4   8    8.80    2.30
  -3  -4   8   10.70    2.20
   2   4  -8  214.08   10.50
   2   4  -8  202.28   12.60
   2   4  -8  216.88    9.70
   2   4  -8  224.98   10.20
  -2  -4   8  217.38   10.60
  -2  -4   8  225.18    9.80
  -2  -4   8  232.58   10.40
  -2  -4   8  201.18   12.50
   1   4  -8   44.80    3.80
   1   4  -8   50.09    4.10
   1   4  -8   46.80    3.50
   1   4  -8   29.30    5.10
   1   4  -8   44.20    2.80
  -1  -4   8   46.20    5.60
  -1  -4   8   48.90    4.30
  -1  -4   8   44.70    3.10
  -1  -4   8   45.30    3.20
   0   4  -8  597.64   25.10
   0   4  -8  581.64   24.80
   0   4  -8  577.24   24.50
   0  -4   8  562.94   24.70
   0  -4   8  545.45   25.00
   0  -4   8  587.64   27.10
   0  -4   8  571.44   24.30
  -1   4  -8  237.68   11.10
  -1   4  -8  238.08   10.80
  -1   4  -8  235.38   11.20
   1  -4   8  230.58   10.70
   1  -4   8  228.38   11.10
   1  -4   8  252.87   12.50
   1  -4   8  259.47   13.60
  -2   4  -8   92.79    5.30
  -2   4  -8   91.69    5.40
   2  -4   8   92.59    7.70
   2  -4   8   90.09    5.00
   2  -4   8   87.39    5.10
  -3   4  -8   56.29    4.10
  -3   4  -8   53.59    4.80
   3  -4   8   55.49    4.30
   3  -4   8   52.29    3.80
   3  -4   8   54.79    6.20
  -4   4  -8    0.20    2.30
  -4   4  -8   -1.60    2.10
   4  -4   8   -0.10    1.80
   4  -4   8   -1.40    2.80
   4  -4   8    4.10    1.80
  -5   4  -8   12.00    1.90
  -5   4  -8   11.70    2.80
   5  -4   8   12.50    2.30
   5  -4   8   10.80    2.00
   5  -4   8    8.80    4.30
  -6   4  -8    1.00    1.70
  -6   4  -8    4.30    1.10
   6  -4   8    0.20    1.60
   6  -4   8    1.30    1.80
  -7   4  -8   37.00    3.40
   7  -4   8   40.80    2.90
   7  -4   8   43.00    3.00
   9   3  -8   25.50    1.80
  -9  -3   8   29.80    2.90
   8   3  -8    4.30    1.50
   8   3  -8   10.70    3.00
  -8  -3   8    2.80    3.10
  -8  -3   8    5.30    2.40
   7   3  -8   88.69   12.10
   7   3  -8   79.49    4.50
  -7  -3   8   86.29    5.00
  -7  -3   8   78.89    5.20
   6   3  -8  424.36   18.60
   6   3  -8  438.66   19.00
   6   3  -8  434.26   22.60
  -6  -3   8  412.96   21.60
  -6  -3   8  413.36   19.10
  -6  -3   8  445.56   19.10
  -6  -3   8  430.96   19.40
   5   3  -8  408.36   21.20
   5   3  -8  414.36   18.00
   5   3  -8  410.66   18.40
  -5  -3   8  419.76   18.50
  -5  -3   8  416.76   20.70
  -5  -3   8  411.06   18.50
  -5  -3   8  427.86   18.90
   4   3  -8  241.78   14.30
   4   3  -8  258.27   11.70
   4   3  -8  227.58   12.20
  -4  -3   8  247.08   11.80
  -4  -3   8  255.57   11.80
  -4  -3   8  264.37   12.30
  -4  -3   8  260.07   11.40
   3   3  -8  143.79    7.30
   3   3  -8  140.09    6.80
   3   3  -8  150.78    8.20
   3   3  -8  158.98    9.90
  -3  -3   8  149.19    7.70
  -3  -3   8  141.19    7.20
  -3  -3   8  135.69    7.10
   2   3  -8   27.40    2.40
   2   3  -8   21.70    3.80
   2   3  -8   23.40    2.30
   2   3  -8   25.10    2.80
  -2  -3   8   22.90    2.30
  -2  -3   8   25.80    2.80
  -2  -3   8   29.10    3.30
  -2  -3   8   31.80    3.60
   1   3  -8  592.84   25.70
   1   3  -8  611.14   28.20
   1   3  -8  589.44   26.10
  -1  -3   8  574.84   26.10
  -1  -3   8  618.24   28.00
  -1  -3   8  659.43   25.70
   0   3  -8  154.78    7.80
   0   3  -8  150.58    7.50
   0   3  -8  155.28    7.10
   0   3  -8  162.48    8.70
   0   3  -8  140.99    9.50
   0  -3   8  158.78    9.20
  -1   3  -8 1585.84   59.29
  -1   3  -8 1387.76   58.99
   1  -3   8 1403.66   60.99
   1  -3   8 1331.17   58.49
   1  -3   8 1350.36   58.89
  -2   3  -8  121.19    6.70
  -2   3  -8  117.19    6.20
   2  -3   8  112.09    6.20
   2  -3   8  117.59    5.90
  -3   3  -8    8.00    1.90
  -3   3  -8    9.50    2.40
   3  -3   8    4.40    1.50
   3  -3   8    4.80    1.90
   3  -3   8    5.50    2.90
  -4   3  -8   28.50    3.10
  -4   3  -8   36.50    3.30
   4  -3   8   29.40    4.70
   4  -3   8   35.50    3.20
   4  -3   8   32.00    3.60
  -5   3  -8   15.40    2.20
  -5   3  -8   14.90    2.80
   5  -3   8   20.00    4.40
   5  -3   8   14.00    2.40
   5  -3   8   14.20    2.20
  -6   3  -8   62.49    5.00
  -6   3  -8   67.99    4.10
   6  -3   8   64.79    3.90
   6  -3   8   62.79    4.60
  -7   3  -8  101.99    4.90
  -7   3  -8  100.29    6.90
   7  -3   8  133.29    7.70
   7  -3   8  119.59    5.70
  -8   3  -8   11.00    3.00
   8  -3   8    7.40    1.60
   8  -3   8   10.60    1.50
   9   2  -8   30.90    2.00
  -9  -2   8   27.00    2.60
   8   2  -8   25.90    3.00
   8   2  -8   28.00    2.70
  -8  -2   8   22.60    2.60
  -8  -2   8   30.00    4.00
   7   2  -8   -2.20    4.70
   7   2  -8   -0.50    1.50
  -7  -2   8    0.40    1.40
  -7  -2   8    1.40    1.90
  -7  -2   8    0.50    1.40
   6   2  -8  179.48    9.10
   6   2  -8  178.18   11.70
   6   2  -8  183.98    8.60
  -6  -2   8  185.38   12.50
  -6  -2   8  194.68    9.10
  -6  -2   8  188.68    9.50
  -6  -2   8  187.58    9.80
   5   2  -8  217.58   10.30
   5   2  -8  226.18   10.70
   5   2  -8  220.98   13.10
  -5  -2   8  229.38   11.00
  -5  -2   8  233.68   10.70
  -5  -2   8  224.38   13.00
  -5  -2   8  229.98   11.30
   4   2  -8  212.78    9.90
   4   2  -8  198.18    9.40
   4   2  -8  216.08   12.40
  -4  -2   8  206.08    9.90
  -4  -2   8  208.08   10.30
  -4  -2   8  209.48   12.00
  -4  -2   8  210.58   10.00
   3   2  -8   17.80    2.40
   3   2  -8   22.30    2.80
   3   2  -8   20.10    3.70
  -3  -2   8   25.30    3.10
  -3  -2   8   20.60    2.60
  -3  -2   8   20.00    2.80
  -3  -2   8   21.70    4.10
   2   2  -8    8.90    1.70
   2   2  -8   11.50    1.90
   2   2  -8    9.30    2.90
  -2  -2   8    9.60    2.30
  -2  -2   8   13.90    2.60
  -2  -2   8    7.80    3.10
  -2  -2   8   10.90    2.10
  -2  -2   8    9.40    1.90
   1   2  -8  280.87   13.00
   1   2  -8  290.17   12.70
   1   2  -8  297.27   15.10
  -1  -2   8  297.87   14.00
  -1  -2   8  312.27   14.90
   0   2  -8 1592.44   68.89
   0  -2   8 1627.74   68.69
  -1   2  -8  294.67   13.40
  -1   2  -8  292.57   14.90
  -1   2  -8  285.67   13.10
   1  -2   8  280.37   12.90
   1  -2   8  284.57   12.60
   1  -2   8  311.67   14.70
  -2   2  -8  976.70   42.20
   2  -2   8 1043.30   44.40
  -3   2  -8   34.40    3.10
   3  -2   8   34.10    2.90
   3  -2   8   29.90    4.90
   3  -2   8   35.50    3.20
  -4   2  -8   85.69    5.10
  -4   2  -8   87.49    5.50
   4  -2   8   85.79    7.00
   4  -2   8   84.49    5.30
   4  -2   8   85.79    4.80
  -5   2  -8  264.77   12.20
  -5   2  -8  253.57   12.40
   5  -2   8  264.27   14.80
   5  -2   8  265.07   12.40
   5  -2   8  271.77   11.90
  -6   2  -8   47.60    4.30
  -6   2  -8   46.90    3.80
   6  -2   8   45.40    5.70
   6  -2   8   46.00    3.70
   6  -2   8   45.70    3.70
  -7   2  -8   19.50    2.60
  -7   2  -8   17.10    2.70
   7  -2   8   20.00    2.90
   7  -2   8   22.90    3.40
   8  -2   8  204.68    9.70
   8  -2   8  212.78    9.40
   8   1  -8   -0.30    1.70
   8   1  -8    0.60    1.70
  -8  -1   8    3.60    1.80
  -8  -1   8    1.10    2.40
   7   1  -8  710.43   30.00
   7   1  -8  676.03   29.60
  -7  -1   8  690.73   30.40
  -7  -1   8  677.33   29.40
  -7  -1   8  756.92   30.80
  -7  -1   8  704.93   30.40
   6   1  -8   38.20    3.20
   6   1  -8   29.00    4.90
   6   1  -8   34.10    3.10
  -6  -1   8   34.00    3.30
  -6  -1   8   36.30    4.50
  -6  -1   8   30.10    5.50
  -6  -1   8   35.40    4.10
   5   1  -8  105.99    6.10
   5   1  -8  104.29    5.60
   5   1  -8  118.89    8.60
  -5  -1   8  111.29    5.90
  -5  -1   8   92.69    7.90
  -5  -1   8  114.09    6.60
  -5  -1   8  106.99    6.70
   4   1  -8   14.10    1.80
   4   1  -8   12.60    2.20
   4   1  -8   17.60    3.70
  -4  -1   8   16.10    2.10
  -4  -1   8   15.20    2.60
  -4  -1   8   16.70    2.50
  -4  -1   8   11.50    3.30
  -4  -1   8   12.90    2.80
   3   1  -8   67.39    6.20
  -3  -1   8   75.59    5.70
  -3  -1   8   65.19    4.70
  -3  -1   8   83.69    5.10
  -3  -1   8   75.79    4.60
  -3  -1   8   70.99    5.60
   2   1  -8   52.09    5.20
  -2  -1   8   52.59    4.70
  -2  -1   8   53.69    5.10
  -2  -1   8   52.69    3.70
   1   1  -8  128.29    7.90
  -1  -1   8  115.69    7.40
   0   1  -8   56.29    5.00
   0  -1   8   47.40    4.60
  -1   1  -8   15.00    3.00
   1  -1   8   13.60    2.80
  -2   1  -8 2502.65  102.49
   2  -1   8 2329.57  100.59
   2  -1   8 2581.14  102.49
   2  -1   8 2321.47  100.29
  -3   1  -8 1186.08   50.39
  -3   1  -8 1209.48   50.19
   3  -1   8 1193.58   49.99
   3  -1   8 1313.67   52.39
   3  -1   8 1115.79   50.59
  -4   1  -8  296.27   13.40
  -4   1  -8  296.07   13.20
   4  -1   8  292.67   13.00
   4  -1   8  298.97   13.50
  -5   1  -8  232.98   10.80
  -5   1  -8  218.58   11.00
   5  -1   8  230.28   10.80
   5  -1   8  233.68   10.50
   5  -1   8  228.08   13.10
  -6   1  -8  241.48   11.00
  -6   1  -8  221.68   11.10
   6  -1   8  227.18   11.20
   6  -1   8  230.18   10.70
   6  -1   8  242.68   13.90
  -7   1  -8    0.10    1.60
  -7   1  -8    0.00    2.30
   7  -1   8    2.70    1.70
   7  -1   8    1.40    1.50
  -8   1  -8    5.40    1.40
   8  -1   8    5.70    1.30
   8  -1   8    5.50    2.00
   9  -1   8  132.49    6.40
   9  -1   8  136.29    6.20
   8   0  -8   10.60    1.30
  -8   0   8    8.20    2.00
  -8   0   8   14.80    4.50
  -8   0   8    9.60    3.90
   7   0  -8   55.79    3.70
   7   0  -8   49.40    4.40
  -7   0   8   59.39    4.80
  -7   0   8   51.49    4.00
  -7   0   8   59.79    4.50
   6   0  -8  351.56   18.20
   6   0  -8  341.07   15.10
   6   0  -8  334.37   15.30
  -6   0   8  345.07   14.80
  -6   0   8  348.87   16.00
  -6   0   8  313.17   18.70
  -6   0   8  359.46   15.80
   5   0  -8    3.40    2.60
   5   0  -8    0.00    1.50
   5   0  -8    3.00    1.90
  -5   0   8    5.90    3.40
  -5   0   8    1.40    1.70
  -5   0   8   -1.40    1.30
  -5   0   8    2.30    1.80
  -5   0   8    3.30    2.50
   4   0  -8  160.78    7.80
   4   0  -8  167.88   10.20
   4   0  -8  165.88    8.30
  -4   0   8  172.88    8.70
  -4   0   8  158.58   10.20
  -4   0   8  167.18    8.60
  -4   0   8  162.08    9.00
  -4   0   8  170.48    7.90
   3   0  -8   23.10    2.60
   3   0  -8   23.80    3.00
  -3   0   8   28.70    3.70
  -3   0   8   23.90    4.20
  -3   0   8   26.40    2.70
  -3   0   8   26.00    3.60
   2   0  -8  237.98   12.20
  -2   0   8  212.58   10.40
  -2   0   8  235.98   11.50
  -2   0   8  228.68   11.20
  -2   0   8  241.48   12.30
   1   0  -8  127.19    7.70
  -1   0   8  113.59    7.50
   0   0  -8  566.74   25.20
   0   0   8  508.15   24.60
   0   0   8  582.54   25.00
  -1   0  -8  150.38    9.00
   1   0   8  165.58    8.70
   1   0   8  159.78    8.90
  -2   0  -8 1312.77   56.39
   2   0   8 1326.17   55.59
   2   0   8 1299.77   56.19
  -3   0  -8   27.40    3.10
  -3   0  -8   34.10    2.90
  -3   0  -8   37.50    4.50
   3   0   8   28.00    2.50
   3   0   8   28.90    2.80
   3   0   8   33.40    2.60
  -4   0  -8 1303.77   53.99
  -4   0  -8 1300.57   53.69
   4   0   8 1235.18   54.19
   4   0   8 1253.27   53.49
   4   0   8 1315.77   53.89
   4   0   8 1319.27   55.89
  -5   0  -8  275.37   12.20
  -5   0  -8  262.47   12.40
   5   0   8  279.97   12.10
   5   0   8  270.07   14.70
   5   0   8  250.87   13.10
   5   0   8  275.47   12.50
  -6   0  -8   51.59    4.10
   6   0   8   53.09    4.30
   6   0   8   48.00    6.40
   6   0   8   48.50    3.80
  -7   0  -8  241.98   11.40
   7   0   8  244.68   11.60
   7   0   8  237.58   11.00
   7   0   8  226.88   14.80
  -8   0  -8  187.38    8.80
   8   0   8  176.18    9.10
   8   0   8  177.98    8.60
  -9   0  -8   -0.10    1.00
   9   0   8    1.80    1.30
   9   0   8    0.90    1.30
   8  -1  -8    5.70    1.00
  -8   1   8    4.20    1.40
  -8   1   8    7.10    2.30
  -8   1   8    6.80    2.10
   7  -1  -8  162.68    7.30
  -7   1   8  145.89    7.80
  -7   1   8  150.38    8.00
  -7   1   8  154.38    8.10
   6  -1  -8   54.49    3.90
   6  -1  -8   64.09    6.60
   5  -1  -8   52.29    4.50
   5  -1  -8   51.69    5.60
   5  -1  -8   51.19    4.30
  -5   1   8   59.59    5.10
  -5   1   8   55.29    6.70
  -5   1   8   55.79    4.30
  -5   1   8   50.79    3.30
  -5   1   8   56.19    6.00
   4  -1  -8    1.60    2.20
   4  -1  -8    5.10    2.30
   4  -1  -8    0.00    2.20
  -4   1   8   -0.40    2.40
  -4   1   8    2.10    2.40
  -4   1   8   -0.20    1.50
  -4   1   8   -1.50    2.50
   3  -1  -8  272.97   13.80
  -3   1   8  259.77   13.20
  -3   1   8  254.87   12.40
  -3   1   8  317.77   18.50
  -3   1   8  262.17   12.40
  -3   1   8  265.77   11.80
   2  -1  -8   30.70    3.80
  -2   1   8   36.00    4.50
  -2   1   8   28.00    2.90
  -2   1   8   26.10    4.40
  -2   1   8   31.30    2.70
   1  -1  -8    2.50    2.00
  -1   1   8    6.60    2.40
   0  -1  -8  310.77   15.40
   0   1   8  326.67   15.40
  -1  -1  -8   62.59    5.20
   1   1   8   62.19    4.80
   1   1   8   61.49    4.70
  -2  -1  -8  264.17   12.80
   2   1   8  239.58   11.80
   2   1   8  237.78   12.30
  -3  -1  -8  198.88   10.70
  -3  -1  -8  186.58    8.90
   3   1   8  187.48    9.00
   3   1   8  196.48   10.50
  -4  -1  -8   98.39    4.90
  -4  -1  -8   94.49    7.30
  -4  -1  -8   89.79    5.10
  -4  -1  -8   90.99    5.10
   4   1   8   92.79    5.30
   4   1   8   92.69    5.40
   4   1   8   93.79    4.80
   4   1   8   96.59    7.00
  -5  -1  -8  306.27   13.70
  -5  -1  -8  311.97   14.00
   5   1   8  304.17   16.20
   5   1   8  311.17   13.50
   5   1   8  301.37   14.40
   5   1   8  311.97   14.10
  -6  -1  -8   27.00    3.40
  -6  -1  -8   22.10    3.20
   6   1   8   28.30    3.00
   6   1   8   22.20    4.60
   6   1   8   30.10    3.60
   6   1   8   23.80    3.70
   7   1   8    4.10    1.80
   7   1   8    3.90    2.20
   7   1   8    1.40    3.10
  -8  -1  -8  735.13   31.00
   8   1   8  724.73   30.50
   8   1   8  705.53   31.00
  -9  -1  -8  383.06   17.40
   9   1   8  370.46   18.00
   9   1   8  394.46   16.50
   8  -2  -8    7.50    1.20
  -8   2   8    9.00    2.40
  -8   2   8    4.40    1.40
   7  -2  -8  135.29    6.60
  -7   2   8  136.69    7.40
  -7   2   8  135.19    7.20
  -7   2   8  141.29    7.30
   6  -2  -8    6.40    2.00
   6  -2  -8    7.00    6.30
  -6   2   8    8.90    2.50
  -6   2   8    7.30    2.10
  -6   2   8    7.60    2.70
   5  -2  -8    9.40    2.90
  -5   2   8   10.60    2.90
  -5   2   8   14.50    2.40
  -5   2   8   12.10    4.40
  -5   2   8   14.60    2.60
  -5   2   8    9.40    3.10
   4  -2  -8   97.79    7.00
  -4   2   8   90.79    6.00
  -4   2   8   94.49    6.20
  -4   2   8  100.19    6.40
  -4   2   8   94.99    8.00
   3  -2  -8   88.99    6.40
  -3   2   8   84.89    5.60
  -3   2   8   79.29    7.40
  -3   2   8   83.59    6.90
  -3   2   8   83.19    5.40
  -3   2   8   81.09    4.50
   2  -2  -8    1.00    1.60
  -2   2   8    1.80    1.50
  -2   2   8    1.60    1.70
  -2   2   8    1.80    2.80
  -2   2   8    2.90    2.00
   1  -2  -8   65.49    5.00
  -1   2   8   63.69    5.60
  -1   2   8   68.69    5.70
   0  -2  -8   -0.10    1.80
   0   2   8    1.40    1.40
  -1  -2  -8  200.68   10.50
   1   2   8  192.08   10.00
  -2  -2  -8  209.58   10.90
   2   2   8  210.68   10.30
   2   2   8  191.38   10.40
  -3  -2  -8    3.80    2.30
  -3  -2  -8    2.00    1.60
  -3  -2  -8    1.50    1.30
   3   2   8    3.00    1.40
   3   2   8    2.80    2.30
  -4  -2  -8   51.19    5.20
  -4  -2  -8   45.90    4.00
  -4  -2  -8   48.10    3.60
   4   2   8   45.80    3.60
   4   2   8   47.70    4.20
   4   2   8   50.39    5.20
   4   2   8   51.39    3.30
  -5  -2  -8  166.18    8.10
  -5  -2  -8  173.88    7.80
  -5  -2  -8  168.38    8.30
   5   2   8  163.98   10.50
   5   2   8  173.68    8.00
   5   2   8  173.98    8.20
   5   2   8  158.48    8.40
  -6  -2  -8  411.56   18.60
  -6  -2  -8  412.46   18.30
   6   2   8  406.06   18.90
   6   2   8  417.96   18.10
   6   2   8  435.26   18.70
   6   2   8  425.46   21.50
  -7  -2  -8  663.33   27.80
  -7  -2  -8  632.14   27.30
   7   2   8  664.23   28.00
   7   2   8  594.04   31.10
   7   2   8  657.73   27.30
   7   2   8  621.44   28.20
   8   2   8    2.00    1.30
   8   2   8    1.60    2.10
   8   2   8   -0.50    7.40
  -9  -2  -8  172.88    8.50
   9   2   8  174.28    8.70
   9   2   8  172.58    8.10
 -10  -2  -8   57.59    3.00
  10   2   8   47.10    3.30
  10   2   8   50.69    3.60
  -7   3   8    9.60    2.00
  -7   3   8   10.30    1.90
  -7   3   8   15.80    2.50
  -6   3   8    4.60    2.60
  -6   3   8    3.90    1.70
  -6   3   8    3.10    1.80
   5  -3  -8   18.00    3.20
  -5   3   8   16.50    3.00
  -5   3   8   17.10    3.20
  -5   3   8   13.70    4.50
  -5   3   8   15.40    3.10
   4  -3  -8  395.66   19.10
  -4   3   8  403.26   18.50
  -4   3   8  395.16   19.60
  -4   3   8  378.26   20.70
  -4   3   8  421.56   18.30
  -4   3   8  406.96   18.30
   3  -3  -8  147.59    8.80
  -3   3   8  146.19    7.90
  -3   3   8  147.89   10.00
  -3   3   8  148.49    8.10
  -3   3   8  153.98    9.40
  -3   3   8  147.99    8.00
   2  -3  -8   58.39    4.50
  -2   3   8   54.49    4.50
  -2   3   8   53.89    5.30
  -2   3   8   49.90    5.20
  -2   3   8   52.29    5.70
  -2   3   8   46.30    3.30
  -2   3   8   50.19    4.30
   1  -3  -8  228.28   11.60
  -1   3   8  243.18   12.50
  -1   3   8  208.88   10.70
  -1   3   8  239.18   11.30
   0  -3  -8    4.50    1.90
   0   3   8    6.40    2.00
  -1  -3  -8 2796.62  115.99
   1   3   8 2743.43  115.79
  -2  -3  -8  345.07   16.80
   2   3   8  347.87   16.30
  -3  -3  -8  195.38    9.20
  -3  -3  -8  187.88    8.90
  -3  -3  -8  211.18   10.80
   3   3   8  209.98   10.10
   3   3   8  193.68   11.70
   3   3   8  193.98    9.20
  -4  -3  -8   15.60    3.30
  -4  -3  -8   15.80    2.20
  -4  -3  -8   16.30    2.10
  -4  -3  -8   13.40    2.40
   4   3   8   19.40    4.00
   4   3   8   15.30    2.30
   4   3   8   17.50    2.90
   4   3   8   15.80    2.60
   4   3   8   16.70    2.50
  -5  -3  -8  357.16   15.40
  -5  -3  -8  321.47   15.50
  -5  -3  -8  356.16   14.90
  -5  -3  -8  355.76   17.80
   5   3   8  322.57   17.60
   5   3   8  346.27   15.40
   5   3   8  339.07   15.70
   5   3   8  347.67   14.90
  -6  -3  -8   30.40    2.80
  -6  -3  -8   31.60    3.30
  -6  -3  -8   27.30    3.70
   6   3   8   23.20    5.20
   6   3   8   30.80    2.70
   6   3   8   30.80    3.60
  -7  -3  -8 1081.69   45.30
  -7  -3  -8 1080.09   44.90
   7   3   8 1074.39   45.20
   7   3   8 1082.29   44.60
   7   3   8 1011.20   45.40
  -8  -3  -8  128.69    7.10
   8   3   8  115.89    7.90
   8   3   8  128.99    6.30
   8   3   8  125.19    7.20
   9   3   8   -0.30    1.90
   9   3   8    0.40    1.00
 -10  -3  -8  731.73   29.70
  10   3   8  696.83   29.50
  10   3   8  682.03   29.70
  -7   4   8    1.40    1.20
  -7   4   8    1.20    1.80
  -7   4   8    0.60    1.40
  -6   4   8  145.69    7.80
  -6   4   8  138.39    7.30
  -6   4   8  150.48    7.50
  -5   4   8   42.50    4.60
  -5   4   8   44.40    4.70
  -5   4   8   47.00    4.90
  -5   4   8   49.30    5.80
   4  -4  -8   34.80    4.10
  -4   4   8   35.50    4.50
  -4   4   8   37.70    4.70
  -4   4   8   36.50    5.40
  -4   4   8   34.40    4.80
  -4   4   8   48.10    8.20
   3  -4  -8  252.37   12.40
  -3   4   8  246.98   11.90
  -3   4   8  243.58   12.00
  -3   4   8  226.38   12.70
  -3   4   8  239.28   14.30
   2  -4  -8  173.58    9.30
  -2   4   8  177.78    8.90
  -2   4   8  171.98   10.50
  -2   4   8  165.78    8.90
  -2   4   8  168.38    8.40
  -2   4   8  149.99    9.20
  -1   4   8  121.39    6.90
  -1   4   8  124.59    8.40
  -1   4   8  106.79    5.60
  -1   4   8  113.29    6.60
  -1   4   8  117.99    7.30
   0  -4  -8  418.06   19.10
   0   4   8  386.46   17.60
   0   4   8  419.06   18.80
   0   4   8  416.76   19.80
  -1  -4  -8  438.86   19.70
   1   4   8  425.86   19.10
   1   4   8  393.16   18.10
   1   4   8  429.96   19.90
  -2  -4  -8    2.40    2.10
   2   4   8    5.40    1.60
   2   4   8    5.20    2.10
  -3  -4  -8  132.99    8.20
  -3  -4  -8  135.19    6.40
  -3  -4  -8  116.49    6.50
   3   4   8  126.99    7.40
  -4  -4  -8   21.20    2.80
  -4  -4  -8   18.00    3.70
  -4  -4  -8   23.30    2.50
  -4  -4  -8   21.80    3.00
   4   4   8   28.10    3.70
   4   4   8   27.10    3.20
   4   4   8   18.20    2.80
  -5  -4  -8   25.80    4.50
  -5  -4  -8   38.50    2.90
  -5  -4  -8   33.20    3.90
  -5  -4  -8   39.30    3.40
   5   4   8   35.00    3.60
   5   4   8   33.00    3.00
   5   4   8   37.00    3.50
  -6  -4  -8  574.04   23.50
  -6  -4  -8  560.94   24.00
  -6  -4  -8  537.15   24.30
   6   4   8  526.95   24.20
   6   4   8  557.84   24.10
   6   4   8  558.74   23.50
  -7  -4  -8   36.00    3.90
  -7  -4  -8   39.50    4.40
   7   4   8   33.00    4.80
   7   4   8   38.30    3.10
   7   4   8   37.50    3.40
  -8  -4  -8   33.60    4.10
  -8  -4  -8   30.00    3.70
   8   4   8   36.70    4.00
   8   4   8   30.30    2.80
   8   4   8   30.60    4.60
  -9  -4  -8    2.80    1.90
   9   4   8   -3.50    2.80
   9   4   8    0.80    1.40
   9   4   8   -1.70    1.30
 -10  -4  -8   36.90    2.70
  -6   5   8    8.40    1.80
  -6   5   8    8.30    2.10
  -6   5   8    7.40    1.60
  -5   5   8   17.90    2.90
  -5   5   8   19.50    3.00
  -5   5   8   16.30    3.50
  -5   5   8   23.40    3.10
  -4   5   8   80.69    7.30
  -4   5   8   79.99    5.40
  -4   5   8   81.29    6.20
  -4   5   8   53.59    8.00
  -4   5   8   78.29    5.60
  -3   5   8  171.28    9.10
  -3   5   8  173.68    9.10
  -3   5   8  151.78   12.60
  -3   5   8  164.48    8.70
  -3   5   8  155.28    9.20
   2  -5  -8  312.37   15.00
  -2   5   8  312.37   17.10
  -2   5   8  306.77   15.20
  -2   5   8  315.67   14.60
  -2   5   8  313.77   14.80
   1  -5  -8    5.50    1.90
  -1   5   8    2.70    2.40
  -1   5   8    1.60    2.10
  -1   5   8    5.20    2.40
  -1   5   8   -0.30    2.20
   0  -5  -8   57.19    4.60
   0   5   8   51.49    4.90
   0   5   8   51.49    3.80
   0   5   8   61.69    6.00
   0   5   8   55.89    4.50
   1   5   8   28.90    3.00
   1   5   8   33.30    4.50
   1   5   8   26.70    3.70
   1   5   8   36.40    4.60
  -2  -5  -8    8.70    1.70
  -2  -5  -8    8.70    1.90
  -2  -5  -8    7.40    2.60
   2   5   8    7.60    2.70
   2   5   8    9.40    2.60
   2   5   8    7.20    1.70
  -3  -5  -8   16.70    2.30
  -3  -5  -8   16.10    2.40
   3   5   8   11.30    2.80
   3   5   8   15.00    2.80
   3   5   8   16.20    2.20
   3   5   8   16.20    3.40
  -4  -5  -8   45.80    3.30
  -4  -5  -8   47.30    4.80
  -4  -5  -8   48.70    5.20
  -4  -5  -8   44.10    3.80
   4   5   8   49.40    3.90
   4   5   8   61.19    5.20
   4   5   8   45.70    4.10
  -5  -5  -8  186.28   11.80
  -5  -5  -8  187.48    9.60
  -5  -5  -8  187.38    9.70
   5   5   8  196.58    9.60
   5   5   8  198.78   10.10
  -6  -5  -8   10.80    2.00
  -6  -5  -8    9.30    2.50
  -6  -5  -8   11.70    2.30
  -6  -5  -8    9.30    3.90
   6   5   8    9.90    2.10
   6   5   8    9.20    2.20
   6   5   8    7.30    1.60
  -7  -5  -8 1423.36   59.99
  -7  -5  -8 1485.35   61.19
  -7  -5  -8 1407.56   60.69
   7   5   8 1447.66   60.89
   7   5   8 1479.05   60.09
   7   5   8 1457.15   61.19
  -8  -5  -8   54.29    4.20
  -8  -5  -8   55.99    4.20
   8   5   8   53.49    4.60
   8   5   8   51.49    3.20
   8   5   8   56.59    4.50
  -9  -5  -8   34.60    4.00
   9   5   8   33.10    3.90
   9   5   8   40.20    5.30
   9   5   8   36.30    3.10
  10   5   8   -0.20    2.60
  -5   6   8  184.38    9.20
  -5   6   8  203.88    9.30
  -5   6   8  174.98    9.50
  -4   6   8  564.84   23.90
  -4   6   8  552.04   23.90
  -4   6   8  516.55   23.50
  -4   6   8  536.55   25.10
  -3   6   8   12.40    5.40
  -2   6   8  149.49    9.20
  -2   6   8  158.88   11.20
  -2   6   8  155.08    8.10
  -2   6   8  145.89    8.30
   1  -6  -8  135.59    8.00
  -1   6   8  129.59    9.40
  -1   6   8  137.69    7.50
  -1   6   8  142.69    8.60
  -1   6   8  137.19    8.00
   0  -6  -8   27.90    3.50
   0   6   8   23.10    4.30
  -1  -6  -8    9.40    2.90
   1   6   8   10.40    2.40
   1   6   8   10.60    2.90
   1   6   8   13.10    2.80
   1   6   8   10.70    1.60
   1   6   8   12.40    3.40
  -2  -6  -8    7.20    2.50
  -2  -6  -8    0.70    1.70
  -2  -6  -8    3.60    1.90
   2   6   8    1.70    2.30
   2   6   8    6.70    2.40
   2   6   8    2.70    2.60
   2   6   8    3.20    1.80
  -3  -6  -8  339.07   15.10
  -3  -6  -8  352.16   17.60
  -3  -6  -8  332.17   15.50
   3   6   8  369.86   16.40
   3   6   8  336.47   15.40
   3   6   8  341.27   15.80
   3   6   8  355.66   17.40
  -4  -6  -8  111.49    5.70
  -4  -6  -8  118.79    8.60
  -4  -6  -8  109.29    6.20
   4   6   8   95.79    6.10
   4   6   8  122.99    8.90
   4   6   8  109.89    7.90
   4   6   8  109.69    6.60
   4   6   8  107.79    6.20
  -5  -6  -8   36.90    3.90
  -5  -6  -8   41.20    6.20
  -5  -6  -8   35.20    3.00
  -5  -6  -8   32.20    3.60
   5   6   8   39.00    3.80
  -6  -6  -8  620.84   27.20
  -6  -6  -8  627.34   26.30
  -6  -6  -8  640.54   26.90
  -6  -6  -8  607.24   30.20
   6   6   8  610.14   27.10
   6   6   8  606.44   26.70
  -7  -6  -8  196.08   10.30
  -7  -6  -8  200.48    9.10
  -7  -6  -8  202.38    9.80
   7   6   8  210.68   10.50
   7   6   8  194.98    9.80
  -8  -6  -8  212.88   10.30
  -8  -6  -8  220.48   10.20
   8   6   8  203.28   10.20
   8   6   8  207.58   10.80
  -9  -6  -8   66.99    4.80
  -9  -6  -8   61.09    3.80
   9   6   8   57.69    4.20
  10   6   8   21.70    1.90
  10   6   8   26.10    3.60
  -5   7   8    2.30    1.30
  -5   7   8    2.10    2.60
  -4   7   8  188.68    9.40
  -3   7   8   51.69    7.00
  -3   7   8   74.19    5.60
  -3   7   8   75.09    5.50
  -2   7   8   16.60    4.30
   1  -7  -8   56.69    4.70
  -1   7   8   50.39    6.50
  -1   7   8   63.19    6.20
  -1   7   8   60.29    5.60
  -1   7   8   66.49    5.50
   0  -7  -8   23.20    3.60
   0   7   8   20.20    4.10
   0   7   8   30.40    3.40
   0   7   8   26.50    3.50
   0   7   8   30.10    3.80
  -1  -7  -8  104.39    7.20
   1   7   8  107.69    7.30
   1   7   8  106.59    6.20
   1   7   8  105.49    6.80
   1   7   8   95.89    7.90
   1   7   8  100.09    5.20
  -2  -7  -8    1.90    2.10
  -2  -7  -8    3.50    1.70
  -2  -7  -8    2.90    2.30
   2   7   8    1.20    2.50
   2   7   8    0.10    2.80
   2   7   8    3.80    2.40
  -3  -7  -8   23.80    3.80
  -3  -7  -8   19.90    3.60
   3   7   8   19.30    3.40
   3   7   8   18.20    2.90
   3   7   8   22.20    4.40
  -4  -7  -8  428.26   18.40
  -4  -7  -8  412.56   20.90
  -4  -7  -8  423.86   18.00
   4   7   8  401.66   18.60
   4   7   8  414.56   18.30
   4   7   8  386.86   20.30
  -5  -7  -8   56.49    4.60
  -5  -7  -8   55.49    4.00
  -5  -7  -8   54.29    6.00
   5   7   8   49.80    4.90
   5   7   8   52.39    4.50
  -6  -7  -8  117.59    5.90
  -6  -7  -8  109.79   10.30
  -6  -7  -8  105.49    7.10
  -6  -7  -8  111.79    6.60
   6   7   8  102.79    5.90
   6   7   8  109.89    6.90
  -7  -7  -8  442.46   19.70
  -7  -7  -8  459.25   19.10
  -7  -7  -8  431.26   20.00
   7   7   8  440.46   19.40
   7   7   8  437.36   19.80
  -8  -7  -8    2.90    1.80
  -8  -7  -8    2.30    1.40
   8   7   8    3.90    1.50
   8   7   8    3.10    2.50
  -9  -7  -8  508.45   21.40
  -9  -7  -8  463.75   20.90
   9   7   8  514.15   21.50
   9   7   8  478.35   21.00
  10   7   8   90.19    5.00
  10   7   8   98.59    5.00
  -4   8   8   48.80    4.60
  -4   8   8   46.50    5.50
  -4   8   8   37.60    3.40
  -3   8   8    1.50    2.80
  -3   8   8   -1.20    1.70
  -3   8   8    1.20    1.50
  -2   8   8  114.09    7.10
  -2   8   8  117.89    6.90
  -2   8   8  101.99    7.20
  -1   8   8  141.69   12.40
  -1   8   8  180.48    9.20
  -1   8   8  176.38   10.10
  -1   8   8  156.88    8.80
   0  -8  -8   49.30    5.00
   0   8   8   64.59    5.70
   0   8   8   60.99    6.10
   0   8   8   41.10    6.70
   0   8   8   63.49    4.70
  -1  -8  -8  215.98   12.40
   1   8   8  228.58   11.50
   1   8   8  216.78   14.30
   1   8   8  238.28   11.70
   1   8   8  247.88   12.50
  -2  -8  -8   10.40    2.00
  -2  -8  -8    8.80    3.40
  -2  -8  -8    8.30    2.40
   2   8   8   14.20    3.10
   2   8   8   16.30    3.50
   2   8   8   12.90    2.00
   2   8   8    9.90    3.30
  -3  -8  -8   55.69    4.70
  -3  -8  -8   57.89    4.20
   3   8   8   65.99    4.70
   3   8   8   65.69    5.60
   3   8   8   69.49    6.00
   3   8   8   72.79    8.70
  -4  -8  -8   52.29    6.60
  -4  -8  -8   57.39    4.10
  -4  -8  -8   58.89    4.70
   4   8   8   60.09    5.60
   4   8   8   49.40    5.20
   4   8   8   56.99    4.50
  -5  -8  -8  188.48   13.10
  -5  -8  -8  195.18    9.20
  -5  -8  -8  192.88    9.80
   5   8   8  200.48    9.80
   5   8   8  184.08    9.90
  -6  -8  -8  273.47   13.20
  -6  -8  -8  255.37   16.90
   6   8   8  267.27   12.60
  -7  -8  -8    7.30    2.70
  -7  -8  -8    9.80    2.40
  -7  -8  -8    7.30    1.60
   7   8   8   11.30    2.50
   7   8   8    4.10    2.00
  -8  -8  -8   32.60    3.60
   8   8   8   29.00    3.60
   8   8   8   33.80    4.00
  -9  -8  -8   -0.50    1.30
  -9  -8  -8    1.00    1.10
   9   8   8    2.00    1.60
   9   8   8    1.30    1.20
  -3   9   8   34.70    4.20
  -3   9   8   41.80    3.20
  -2   9   8   40.20    7.40
  -2   9   8   22.30    2.90
  -2   9   8   15.50    3.30
  -1   9   8   66.39    4.90
  -1   9   8   70.09    5.10
  -1   9   8   66.59    6.20
   0   9   8  137.39    8.90
   0   9   8  134.39    7.70
   0   9   8  138.99    7.90
  -1  -9  -8    3.80    2.00
   1   9   8   -1.80    2.50
   1   9   8    1.60    2.90
   1   9   8    1.70    2.10
   1   9   8    0.20    3.30
  -2  -9  -8   43.00    4.30
  -2  -9  -8   37.40    6.10
  -2  -9  -8   38.10    3.50
   2   9   8   40.10    6.10
  -3  -9  -8   84.69    8.30
   3   9   8  108.59    7.00
  -4  -9  -8  349.37   16.80
  -4  -9  -8  393.06   20.10
   4   9   8  373.36   17.40
  -5  -9  -8   26.90    3.10
  -5  -9  -8   23.60    3.00
  -5  -9  -8   28.40    7.30
   5   9   8   24.90    3.50
   5   9   8   26.30    4.30
  -6  -9  -8  710.73   30.20
  -6  -9  -8  733.73   30.70
   6   9   8  721.83   30.70
   6   9   8  685.63   30.60
  -7  -9  -8   33.30    3.10
  -7  -9  -8   32.10    4.80
  -7  -9  -8   32.60    2.80
   7   9   8   30.70    3.80
  -8  -9  -8    1.80    2.20
  -8  -9  -8    2.80    1.30
  -8  -9  -8    5.80    3.00
   8   9   8    2.90    2.10
  -9  -9  -8    1.60    1.30
  -9  -9  -8    1.30    1.20
   9   9   8    2.40    1.30
  -2  10   8    0.80    1.90
  -2  10   8   -0.10    2.40
  -2  10   8   -0.10    1.00
  -1  10   8   -0.50    1.30
  -1  10   8   -1.30    1.90
  -1  10   8   -0.10    2.40
   0  10   8   -1.00    2.00
   0  10   8   -0.20    1.90
   0  10   8   -1.90    1.80
  -1 -10  -8   41.40    3.50
   1  10   8   42.50    5.50
   1  10   8   39.70    4.80
   1  10   8   38.00    4.20
  -2 -10  -8   79.19    4.80
   2  10   8   74.99    5.80
   2  10   8   78.99    5.70
   2  10   8   91.39    5.70
  -3 -10  -8    7.00    2.30
  -3 -10  -8    8.90    1.80
   3  10   8    9.00    2.80
   3  10   8    7.30    3.10
   3  10   8    5.40    2.20
  -4 -10  -8  275.97   12.70
  -4 -10  -8  277.47   12.40
   4  10   8  282.07   13.50
   4  10   8  275.77   13.40
   4  10   8  283.27   12.30
  -5 -10  -8   94.09    5.80
  -5 -10  -8   92.59    4.90
   5  10   8   97.09    5.30
   5  10   8   88.29    5.60
  -6 -10  -8   -0.90    1.40
  -6 -10  -8    1.70    2.10
   6  10   8    4.40    4.20
   6  10   8    1.00    1.70
  -7 -10  -8  127.19    7.10
   7  10   8  103.59    6.70
  -8 -10  -8   14.70    2.00
   8  10   8   14.70    2.10
   0  11   8    4.30    1.50
   0  11   8    1.10    1.80
   0  11   8    2.40    1.60
  -1 -11  -8   30.20    2.90
   1  11   8   33.20    3.90
   1  11   8   27.50    4.50
  -2 -11  -8    2.50    1.40
   2  11   8    3.60    2.10
   2  11   8    0.00    4.20
   2  11   8    1.80    3.20
  -3 -11  -8    1.40    1.00
   3  11   8    1.40    1.90
   3  11   8    1.40    2.50
   3  11   8    0.60    2.50
  -4 -11  -8  213.78   10.30
   4  11   8  242.58   12.20
   4  11   8  212.88   10.80
   4  11   8  226.68   11.40
  -5 -11  -8   -1.40    1.20
   5  11   8    2.20    2.90
   5  11   8    0.20    2.40
  -6 -11  -8  328.87   13.90
  -6 -11  -8  325.07   14.30
   6  11   8  314.37   13.90
  -7 -11  -8  239.28   10.00
   7  11   8  220.38   10.30
   3  12   8   72.69    4.40
   3  12   8   82.19    5.50
  -4 -12  -8    3.90    1.50
  -4 -12  -8    4.60    2.80
   4  12   8    3.80    2.40
   4  12   8    3.20    1.30
   4  12   8   -1.00    1.90
  -5 -12  -8    2.00    1.50
  -5 -12  -8    4.60    1.60
   5  12   8    2.80    1.70
   5  12   8    3.50    1.30
   4  10  -9   30.30    2.60
   4  10  -9   33.90    2.30
  -4 -10   9   30.90    2.70
   3  10  -9  112.89    5.60
  -3 -10   9  120.19    5.70
  -3 -10   9  116.99    5.60
   2  10  -9    1.40    1.20
  -2 -10   9    2.30    1.20
  -2 -10   9    1.10    0.90
   1  10  -9   -1.20    1.90
   1  10  -9   -0.20    0.90
  -1 -10   9   -0.60    1.00
  -1 -10   9    0.50    1.50
   6   9  -9   11.50    1.90
  -6  -9   9   14.20    2.00
   5   9  -9    0.30    1.20
  -5  -9   9    3.20    2.30
  -5  -9   9    0.40    1.50
   4   9  -9    2.30    1.60
  -4  -9   9    0.30    2.50
  -4  -9   9    2.10    1.50
   3   9  -9    6.30    1.80
  -3  -9   9    8.50    1.90
  -3  -9   9    7.50    3.80
  -3  -9   9    6.90    1.50
   2   9  -9  198.08    9.20
  -2  -9   9  186.88    8.60
  -2  -9   9  201.58    9.30
   1   9  -9   27.20    2.30
  -1  -9   9   28.80    2.50
  -1  -9   9   27.60    3.10
   0   9  -9   99.29    5.00
   0  -9   9  103.19    5.20
  -1   9  -9   22.50    2.90
   1  -9   9   24.50    2.70
   1  -9   9   27.70    2.00
  -2   9  -9  115.89    5.60
   2  -9   9  108.69    5.20
   2  -9   9  101.39    5.40
   7   8  -9    6.40    1.30
   7   8  -9    8.40    1.30
  -7  -8   9    4.70    1.30
   6   8  -9   44.90    3.90
   6   8  -9   48.00    3.20
  -6  -8   9   50.49    3.10
  -6  -8   9   48.40    3.90
   5   8  -9    9.90    2.10
  -5  -8   9    6.20    1.80
  -5  -8   9    9.70    2.10
   4   8  -9    2.30    1.60
   4   8  -9    2.20    1.40
  -4  -8   9    1.20    2.10
  -4  -8   9    1.10    1.30
   3   8  -9   61.29    4.50
  -3  -8   9   57.69    3.40
  -3  -8   9   59.49    4.40
  -3  -8   9   56.89    4.30
   2   8  -9   -0.60    1.70
  -2  -8   9    1.80    1.50
  -2  -8   9    0.80    1.00
  -2  -8   9   -3.20    2.90
   1   8  -9  138.79    7.10
  -1  -8   9  145.19    7.00
  -1  -8   9  143.39    7.50
   0   8  -9   52.09    3.80
   0  -8   9   48.90    3.70
   0  -8   9   52.39    3.20
  -1   8  -9    3.30    1.80
  -1   8  -9    0.80    1.40
   1  -8   9    2.10    1.60
   1  -8   9    1.30    1.80
  -2   8  -9   63.99    4.30
  -2   8  -9   70.59    4.80
  -2   8  -9   57.29    3.00
   2  -8   9   52.79    4.20
   2  -8   9   59.09    3.70
  -3   8  -9   90.29    5.40
   3  -8   9   85.29    4.80
   3  -8   9   90.99    4.40
   7   7  -9   18.30    2.00
  -7  -7   9   15.90    2.20
   6   7  -9   26.90    2.90
  -6  -7   9   22.10    2.90
  -6  -7   9   22.20    2.80
   5   7  -9  130.59    6.80
   5   7  -9  129.49    7.30
  -5  -7   9  136.99    7.40
  -5  -7   9  128.09    6.70
   4   7  -9   85.39    5.50
  -4  -7   9   83.99    5.10
  -4  -7   9   74.29    5.60
   3   7  -9  124.49    7.00
   3   7  -9  117.89    6.00
  -3  -7   9  124.89    6.10
  -3  -7   9  122.69    6.70
  -3  -7   9  120.29    6.80
   2   7  -9   14.30    2.50
  -2  -7   9   11.50    7.50
  -2  -7   9   22.10    4.50
  -2  -7   9   18.60    3.70
  -1  -7   9    0.90    3.90
  -1  -7   9    5.30    2.70
   0   7  -9   17.70    3.10
   0   7  -9   18.60    3.10
   0  -7   9   17.40    2.80
   0  -7   9   10.90    5.70
   0  -7   9   15.00    2.20
  -1   7  -9    0.50    1.60
  -1   7  -9    0.30    2.50
   1  -7   9    6.40    5.60
   1  -7   9    4.80    2.10
   1  -7   9    1.40    1.70
  -2   7  -9   47.20    4.80
  -2   7  -9   44.70    3.30
   2  -7   9   40.40    3.50
   2  -7   9   42.90    3.50
  -3   7  -9   -1.00    4.00
  -3   7  -9    0.10    2.40
  -3   7  -9    3.50    1.90
   3  -7   9    0.30    1.50
   3  -7   9   -0.70    1.50
  -4   7  -9   48.70    3.50
   4  -7   9   49.80    2.90
   4  -7   9   47.60    3.20
   8   6  -9  205.18    9.20
  -8  -6   9  198.58    9.10
   7   6  -9    2.10    1.10
   7   6  -9    1.00    1.30
   7   6  -9    0.50    3.30
  -7  -6   9    2.10    1.70
   6   6  -9    8.50    1.40
   6   6  -9   10.40    2.00
   6   6  -9   11.00    1.80
  -6  -6   9    8.90    1.70
  -6  -6   9   10.00    1.80
   5   6  -9   42.20    2.90
   5   6  -9   40.60    4.30
   5   6  -9   42.00    3.80
  -5  -6   9   41.20    4.40
  -5  -6   9   40.20    3.50
   4   6  -9  287.27   13.70
   4   6  -9  296.77   13.40
  -4  -6   9  299.57   13.40
  -4  -6   9  296.57   13.90
   3   6  -9   76.79    5.40
   3   6  -9   75.29    4.80
  -3  -6   9   77.89    5.10
  -3  -6   9   74.79    5.60
  -3  -6   9   76.09    4.10
   2   6  -9   77.89    4.80
   2   6  -9   76.59    4.90
  -2  -6   9   80.79    4.40
  -2  -6   9   69.39    9.20
  -2  -6   9   71.79    5.70
  -2  -6   9   81.29    5.20
   1   6  -9  920.71   39.30
   1   6  -9  938.31   39.90
  -1  -6   9  952.20   39.90
  -1  -6   9  896.01   40.00
  -1  -6   9  974.60   39.30
   0   6  -9  261.47   12.20
   0   6  -9  258.17   12.40
   0  -6   9  257.37   11.60
   0  -6   9  236.68   15.40
   0  -6   9  270.07   12.30
  -1   6  -9    4.00    2.10
  -1   6  -9    1.60    2.60
   1  -6   9    2.00    2.10
   1  -6   9    4.10    1.80
   1  -6   9    4.10    3.10
   2  -6   9   97.99   10.00
   2  -6   9  124.09    7.10
  -3   6  -9    1.80    2.50
  -3   6  -9    1.90    1.90
   3  -6   9   -0.30    1.60
   3  -6   9    8.60    6.30
   3  -6   9    1.20    1.50
  -4   6  -9    2.50    3.60
  -4   6  -9    2.00    1.70
  -4   6  -9    0.40    2.00
   4  -6   9    3.80    1.20
   4  -6   9   -0.30    1.70
  -5   6  -9  125.09    6.70
   5  -6   9  129.39    7.30
   5  -6   9  130.09    6.00
   8   5  -9   20.30    1.60
   8   5  -9   23.30    2.20
  -8  -5   9   26.40    2.40
   7   5  -9   84.89    4.30
   7   5  -9   86.99    5.20
  -7  -5   9   76.19    5.00
   6   5  -9   27.30    2.70
   6   5  -9   29.80    3.60
   6   5  -9   33.10    4.70
  -6  -5   9   27.30    3.70
   5   5  -9 1298.17   50.69
   5   5  -9 1076.69   50.29
  -5  -5   9 1244.68   50.99
  -5  -5   9 1196.48   53.39
   4   5  -9   22.20    2.70
   4   5  -9   19.60    2.40
   4   5  -9   17.90    2.80
  -4  -5   9   13.40    2.20
  -4  -5   9   18.00    2.80
   3   5  -9  303.07   14.00
   3   5  -9  298.97   13.60
   3   5  -9  295.07   13.00
  -3  -5   9  302.67   13.00
  -3  -5   9  304.17   13.70
  -3  -5   9  297.67   14.10
   2   5  -9   14.90    2.20
   2   5  -9   13.20    2.40
   2   5  -9   17.30    2.30
  -2  -5   9    8.70    5.20
  -2  -5   9   15.30    2.00
  -2  -5   9   16.40    2.50
  -2  -5   9   17.10    2.70
   1   5  -9  127.49    7.10
   1   5  -9  125.69    6.40
  -1  -5   9  135.69    6.40
  -1  -5   9  128.29   10.20
  -1  -5   9  126.49    7.00
   0   5  -9   73.49    4.50
   0   5  -9   71.89    5.40
   0   5  -9   73.89    5.00
   0  -5   9   74.29    4.40
   0  -5   9   74.89    5.70
   0  -5   9   76.79    4.70
   0  -5   9   85.79    7.80
  -1   5  -9 1165.28   49.50
  -1   5  -9 1122.29   49.70
  -1   5  -9 1238.68   49.30
   1  -5   9 1138.19   52.59
   1  -5   9 1158.18   49.50
   1  -5   9 1212.78   49.10
  -2   5  -9 1003.40   41.60
  -2   5  -9  940.41   41.90
   2  -5   9  968.60   41.60
   2  -5   9 1014.80   41.30
  -3   5  -9   17.80    2.60
  -3   5  -9   15.00    2.20
   3  -5   9   13.60    2.20
   3  -5   9   13.20    2.50
   3  -5   9   14.70    4.50
  -4   5  -9    1.00    2.40
  -4   5  -9   -1.00    1.50
   4  -5   9   -3.00    1.60
   4  -5   9    0.20    1.20
  -5   5  -9   80.89    4.50
  -5   5  -9   82.69    5.40
   5  -5   9   75.29    4.60
   5  -5   9   82.39    4.30
  -6   5  -9    4.60    1.90
   6  -5   9    6.00    1.20
   6  -5   9    6.20    1.60
   8   4  -9   83.39    4.20
   8   4  -9   87.89    4.70
  -8  -4   9   86.99    4.40
   7   4  -9  152.58    7.80
  -7  -4   9  154.58    7.40
  -7  -4   9  144.39    7.70
   6   4  -9  125.89    6.20
   6   4  -9  135.69   12.40
   6   4  -9  120.99    6.70
  -6  -4   9  111.19    6.40
  -6  -4   9  122.59    6.40
  -6  -4   9  120.79   11.70
   5   4  -9   33.80    3.00
   5   4  -9   32.70    3.80
   5   4  -9   24.40    4.80
   5   4  -9   26.30    3.60
  -5  -4   9   29.40    3.00
  -5  -4   9   36.30    4.90
  -5  -4   9   33.50    3.60
  -5  -4   9   37.40    3.80
   4   4  -9  520.25   22.10
   4   4  -9  461.75   25.00
   4   4  -9  510.15   21.60
   4   4  -9  491.15   22.30
  -4  -4   9  507.65   22.20
  -4  -4   9  509.55   21.90
  -4  -4   9  525.55   22.50
   3   4  -9  131.79   10.40
   3   4  -9  128.19    6.80
   3   4  -9  131.59    6.40
  -3  -4   9  121.99    6.30
  -3  -4   9  126.89    7.10
  -3  -4   9  132.89    6.80
   2   4  -9    0.30    3.80
   2   4  -9    2.00    1.20
   2   4  -9    2.40    1.50
   2   4  -9    0.20    1.90
  -2  -4   9   -6.90    3.60
  -2  -4   9    7.00    1.60
  -2  -4   9    4.00    2.10
  -2  -4   9    3.80    1.80
   1   4  -9   54.19    3.70
   1   4  -9   53.09    3.30
   1   4  -9   52.89    3.80
  -1  -4   9   50.89    4.40
  -1  -4   9   51.39    4.00
  -1  -4   9   51.49    6.60
  -1  -4   9   54.99    3.40
   0   4  -9   91.09    5.00
   0   4  -9   89.79    5.00
   0   4  -9   82.59    5.40
   0  -4   9   84.09    4.70
   0  -4   9   88.89    5.20
   0  -4   9   83.59    5.70
   0  -4   9   79.99    7.00
  -1   4  -9  247.88   11.50
  -1   4  -9  279.27   12.60
   1  -4   9  239.78   12.40
   1  -4   9  248.38   14.50
  -2   4  -9  498.65   21.70
  -2   4  -9  471.35   20.90
  -2   4  -9  494.35   21.40
   2  -4   9  492.85   21.40
   2  -4   9  489.45   21.00
   2  -4   9  477.25   23.90
  -3   4  -9  175.08    8.70
  -3   4  -9  181.48    9.20
   3  -4   9  174.38    8.40
   3  -4   9  161.48   10.80
   3  -4   9  166.78    8.80
  -4   4  -9    2.60    1.80
  -4   4  -9    2.30    2.50
   4  -4   9    2.50    1.80
   4  -4   9    4.30    2.80
   4  -4   9    2.20    1.50
  -5   4  -9   36.00    3.10
  -5   4  -9   36.00    4.10
   5  -4   9   33.30    3.70
   5  -4   9   35.10    3.30
   5  -4   9   22.10    5.40
  -6   4  -9   79.99    6.90
  -6   4  -9   60.29    3.50
   6  -4   9   78.49    6.10
   6  -4   9   62.89    4.10
  -7   4  -9    5.40    1.70
   7  -4   9    5.90    1.10
   7  -4   9    4.00    1.40
   8   3  -9   14.80    2.00
   8   3  -9   17.10    2.20
  -8  -3   9   16.10    1.90
  -8  -3   9   15.40    1.70
  -8  -3   9   18.60    2.60
   7   3  -9    0.00    1.50
  -7  -3   9    2.70    1.60
  -7  -3   9   -0.40    1.80
   6   3  -9   93.39    5.20
   6   3  -9   82.39    5.60
   6   3  -9   94.69    8.70
  -6  -3   9   93.19    5.70
  -6  -3   9  105.89    5.70
   5   3  -9  255.47   16.10
   5   3  -9  286.97   12.50
   5   3  -9  290.17   13.00
  -5  -3   9  274.37   12.90
  -5  -3   9  273.57   15.50
  -5  -3   9  287.97   13.50
  -5  -3   9  265.27   12.80
   4   3  -9 1062.99   47.70
   4   3  -9 1152.08   47.50
   4   3  -9 1133.69   47.00
   4   3  -9 1132.29   50.69
  -4  -3   9 1178.48   47.90
  -4  -3   9 1153.88   47.60
  -4  -3   9 1059.89   47.40
  -4  -3   9 1135.99   50.09
   3   3  -9    2.20    1.40
   3   3  -9    4.40    2.30
   3   3  -9    3.70    3.20
   3   3  -9    0.80    1.70
  -3  -3   9   -1.70    1.90
  -3  -3   9    2.10    2.00
  -3  -3   9    2.10    1.50
   2   3  -9  195.58    8.70
   2   3  -9  191.68    9.60
   2   3  -9  191.38    9.10
   2   3  -9  199.58   12.00
  -2  -3   9  191.08    9.60
  -2  -3   9  188.08    8.60
  -2  -3   9  187.18    9.10
  -2  -3   9  189.48    9.40
   1   3  -9  146.59    7.00
   1   3  -9  142.09    7.40
   1   3  -9  144.99    7.30
  -1  -3   9  143.79    7.70
  -1  -3   9  142.69    9.60
  -1  -3   9  152.78    6.90
  -1  -3   9  146.29    8.00
  -1  -3   9  147.79    7.40
   0   3  -9  130.99    9.60
   0   3  -9  137.59    7.30
   0   3  -9  142.99    7.00
   0   3  -9  140.49    6.70
   0   3  -9  141.99    7.50
   0  -3   9  141.29    9.50
   0  -3   9  136.89    7.30
   0  -3   9  141.39    6.70
   0  -3   9  149.19    7.20
  -1   3  -9   48.20    4.50
  -1   3  -9   57.39    4.10
  -1   3  -9   54.49    3.70
   1  -3   9   53.19    6.00
   1  -3   9   49.60    4.10
   1  -3   9   56.19    3.60
   1  -3   9   53.59    3.40
  -2   3  -9    3.00    1.60
  -2   3  -9    5.40    2.20
  -2   3  -9    5.90    1.80
   2  -3   9    6.40    1.90
   2  -3   9    3.30    3.10
   2  -3   9    5.50    2.80
   2  -3   9    5.60    1.60
  -3   3  -9   18.70    2.40
  -3   3  -9   12.40    1.90
   3  -3   9   18.40    4.00
   3  -3   9   14.00    2.00
   3  -3   9   18.30    2.40
  -4   3  -9   18.30    2.90
  -4   3  -9   14.00    2.30
   4  -3   9   17.60    2.30
   4  -3   9   16.30    2.20
  -5   3  -9   82.29    5.00
   5  -3   9   86.39    5.30
   5  -3   9   79.89    8.20
   5  -3   9   65.59    5.00
  -6   3  -9    1.90    1.60
  -6   3  -9    2.00    2.20
   6  -3   9    3.00    1.90
   6  -3   9    1.80    1.70
  -7   3  -9   -0.30    1.20
  -7   3  -9    1.30    2.20
   7  -3   9   -0.40    1.00
   7  -3   9    0.20    1.10
   8   2  -9    2.70    1.50
   8   2  -9    2.20    0.90
  -8  -2   9    4.20    1.80
  -8  -2   9    3.30    1.20
   7   2  -9   29.10    2.40
  -7  -2   9   28.30    2.60
  -7  -2   9   27.00    3.80
  -7  -2   9   28.20    3.50
   6   2  -9  125.39    9.60
   6   2  -9  120.49    7.00
  -6  -2   9  130.99    7.20
  -6  -2   9  137.59   11.60
  -6  -2   9  134.49    6.90
   5   2  -9   41.80    3.90
   5   2  -9   40.60    3.30
  -5  -2   9   38.70    4.40
  -5  -2   9   37.90    4.10
  -5  -2   9   40.20    3.80
   4   2  -9  494.35   21.80
   4   2  -9  492.65   21.50
   4   2  -9  498.95   24.90
  -4  -2   9  488.95   22.00
  -4  -2   9  506.35   24.20
  -4  -2   9  505.45   21.90
  -4  -2   9  532.25   22.50
   3   2  -9   11.00    1.50
   3   2  -9    8.00    3.30
   3   2  -9    9.80    2.00
  -3  -2   9    8.80    2.60
  -3  -2   9    9.90    3.30
  -3  -2   9    9.10    2.20
  -3  -2   9   12.70    2.50
  -3  -2   9   10.30    1.70
   2   2  -9  411.76   18.20
   2   2  -9  462.45   21.40
   2   2  -9  407.56   19.00
   2   2  -9  410.06   18.60
  -2  -2   9  423.46   18.50
  -2  -2   9  423.16   19.50
  -2  -2   9  424.06   18.70
  -2  -2   9  450.25   19.00
   1   2  -9   96.19    5.00
   1   2  -9   97.89    5.20
   1   2  -9   92.39    5.80
   1   2  -9   95.99    7.60
  -1  -2   9   97.39    5.00
  -1  -2   9  103.19    7.50
  -1  -2   9  103.09    5.80
  -1  -2   9   92.39    5.30
  -1  -2   9  104.29    6.60
  -1  -2   9  115.89    6.20
   0   2  -9   35.10    3.50
   0   2  -9   29.20    2.50
   0   2  -9   32.60    2.50
   0   2  -9   36.90    5.20
   0  -2   9   40.60    2.90
   0  -2   9   31.80    3.20
   0  -2   9   36.20    3.90
   0  -2   9   34.90    4.60
  -1   2  -9  188.08    9.20
  -1   2  -9  184.18    8.80
  -1   2  -9  192.48    9.20
  -1   2  -9  185.08   11.20
   1  -2   9  186.08    8.90
   1  -2   9  204.98   11.20
   1  -2   9  186.78    8.60
   1  -2   9  183.38    9.10
  -2   2  -9  262.17   12.10
  -2   2  -9  246.38   11.40
  -2   2  -9  241.58   11.70
   2  -2   9  263.97   13.80
   2  -2   9  249.58   11.20
   2  -2   9  257.17   12.50
   2  -2   9  245.28   11.60
  -3   2  -9   52.09    3.70
  -3   2  -9   53.89    4.50
  -3   2  -9   57.89    4.00
   3  -2   9   46.90    5.30
   3  -2   9   55.79    3.70
   3  -2   9   54.69    6.10
   3  -2   9   57.99    4.10
  -4   2  -9  102.29    5.90
  -4   2  -9   99.09    5.40
   4  -2   9  111.99    6.20
   4  -2   9  106.59    5.70
  -5   2  -9  250.77   12.30
  -5   2  -9  255.57   12.10
   5  -2   9  265.27   11.80
   5  -2   9  275.17   12.40
   5  -2   9  250.97   15.00
  -6   2  -9   -1.50    2.10
  -6   2  -9    0.60    1.70
   6  -2   9   -0.90    2.00
   6  -2   9    0.40    3.20
   6  -2   9    0.70    1.60
  -7   2  -9  395.56   18.20
  -7   2  -9  422.16   18.00
   7  -2   9  420.66   18.40
   7  -2   9  427.66   18.00
   8  -2   9  102.39    4.90
   8  -2   9   95.19    5.00
   8   1  -9   11.20    1.50
  -8  -1   9   12.20    2.00
  -8  -1   9    8.20    1.80
   7   1  -9   31.90    2.90
   7   1  -9   37.80    3.40
  -7  -1   9   34.10    3.70
  -7  -1   9   29.10    4.20
  -7  -1   9   30.90    3.80
   6   1  -9   93.29    5.40
   6   1  -9  103.09    5.50
   6   1  -9  100.39    9.10
  -6  -1   9  105.99    6.30
  -6  -1   9  103.79    5.70
  -6  -1   9   86.89   12.90
   5   1  -9  103.09    5.60
   5   1  -9  111.99    8.80
   5   1  -9  105.79    6.10
  -5  -1   9  101.89    6.50
  -5  -1   9  106.99    6.90
  -5  -1   9  112.29    5.90
   4   1  -9   35.60    5.30
  -4  -1   9   37.50    5.40
  -4  -1   9   40.60    4.30
  -4  -1   9   40.20    3.40
   3   1  -9  584.64   25.80
   3   1  -9  612.14   28.70
   3   1  -9  606.14   26.20
  -3  -1   9  610.54   26.20
  -3  -1   9  586.84   26.30
  -3  -1   9  618.94   28.30
  -3  -1   9  651.13   26.70
  -3  -1   9  611.64   27.00
   2   1  -9  382.46   16.70
   2   1  -9  392.16   17.10
   2   1  -9  394.46   19.40
  -2  -1   9  370.56   17.10
  -2  -1   9  391.16   16.90
  -2  -1   9  399.46   17.40
  -2  -1   9  395.56   18.00
   1   1  -9 1334.27   56.09
  -1  -1   9 1245.78   53.69
   0   1  -9    3.50    1.30
   0   1  -9    2.60    2.50
   0   1  -9    3.80    1.50
   0  -1   9    2.50    2.10
   0  -1   9    0.70    2.30
   0  -1   9    5.60    1.50
   0  -1   9    1.90    1.30
  -1   1  -9 2404.36  102.69
  -1   1  -9 2621.04  104.79
  -1   1  -9 2445.36  102.09
   1  -1   9 2450.45  104.29
   1  -1   9 2417.76  103.19
   1  -1   9 2775.82  102.99
   1  -1   9 2335.67  102.09
   1  -1   9 2370.36  102.69
  -2   1  -9   26.90    2.60
  -2   1  -9   24.60    2.20
  -2   1  -9   26.80    3.00
  -2   1  -9   30.20    4.90
   2  -1   9   26.40    2.50
   2  -1   9   23.40    3.60
   2  -1   9   21.60    2.80
   2  -1   9   31.50    4.60
  -3   1  -9  565.04   23.80
  -3   1  -9  528.75   24.10
  -3   1  -9  559.44   24.00
   3  -1   9  565.44   23.60
   3  -1   9  576.04   26.10
   3  -1   9  539.65   24.70
   3  -1   9  556.74   24.00
  -4   1  -9   66.99    4.60
  -4   1  -9   65.39    4.90
  -4   1  -9   55.89    4.10
   4  -1   9   53.29    5.30
   4  -1   9   57.89    6.40
   4  -1   9   55.59    3.80
  -5   1  -9  218.08   10.40
  -5   1  -9  199.98   10.30
   5  -1   9  212.68    9.90
   5  -1   9  228.48   10.50
   5  -1   9  213.78   13.10
  -6   1  -9   13.90    2.30
  -6   1  -9   13.40    2.80
   6  -1   9   16.00    2.20
   6  -1   9   14.90    3.90
   6  -1   9   11.00    2.10
  -7   1  -9  287.77   13.30
   7  -1   9  301.37   13.20
   7  -1   9  293.17   13.60
  -8   1  -9    1.00    1.90
   8  -1   9    3.30    1.10
   8  -1   9    2.10    2.10
   8   0  -9   19.90    2.00
  -8   0   9   31.30    2.70
  -8   0   9   28.70    2.90
   7   0  -9   37.20    3.00
   7   0  -9   37.60    3.70
  -7   0   9   40.20    4.10
  -7   0   9   42.90    3.40
  -7   0   9   39.50    3.70
   6   0  -9   72.09    4.50
   6   0  -9   67.39    4.80
   6   0  -9  105.59    9.80
  -6   0   9   73.69   11.70
  -6   0   9   72.89    4.00
  -6   0   9   83.39    5.60
  -6   0   9   76.49    5.10
  -6   0   9   74.69    5.20
   5   0  -9  175.58    8.40
   5   0  -9  181.48   11.40
   5   0  -9  186.18    8.90
  -5   0   9  181.48    8.40
  -5   0   9  165.48    9.70
  -5   0   9  188.38    9.60
  -5   0   9  175.18   11.80
  -5   0   9  171.28    9.40
   4   0  -9    2.70    2.10
   4   0  -9    2.40    2.60
  -4   0   9    4.10    1.60
  -4   0   9    5.10    2.30
  -4   0   9    3.30    2.10
  -4   0   9    5.70    3.10
  -4   0   9   -0.70    2.80
   3   0  -9   74.89    4.50
   3   0  -9   91.79    6.90
   3   0  -9   77.29    4.90
  -3   0   9   84.79    5.30
  -3   0   9   80.59    6.90
  -3   0   9   80.99    5.90
  -3   0   9   84.69    4.80
  -3   0   9   83.59    5.60
   2   0  -9  484.15   21.80
  -2   0   9  440.06   19.70
  -2   0   9  405.86   19.40
  -2   0   9  458.35   20.30
  -2   0   9  448.06   19.30
   1   0  -9    2.60    2.30
   1   0  -9    3.50    1.60
   1   0  -9    1.40    1.60
  -1   0   9    1.00    1.50
  -1   0   9    2.90    2.30
   0   0  -9  389.86   18.40
   0   0  -9  359.26   16.30
   0   0  -9  359.36   16.00
   0   0   9  375.86   17.20
   0   0   9  407.16   18.00
   0   0   9  364.06   16.40
  -1   0  -9    3.80    2.50
  -1   0  -9    2.70    1.50
  -1   0  -9    3.20    1.10
   1   0   9    3.30    2.00
   1   0   9    5.60    1.50
   1   0   9    0.80    2.10
   1   0   9    2.80    1.80
  -2   0  -9  212.38   10.30
  -2   0  -9  221.08    9.70
  -2   0  -9  241.98   12.30
   2   0   9  216.38    9.70
   2   0   9  214.08   10.20
   2   0   9  209.88   10.50
   2   0   9  225.28   11.20
  -3   0  -9   12.40    1.80
  -3   0  -9   12.60    3.40
  -3   0  -9   15.30    1.90
   3   0   9   11.50    1.90
   3   0   9   19.70    3.70
   3   0   9   15.80    2.60
   3   0   9   11.50    2.30
   3   0   9   12.30    1.70
  -4   0  -9   37.20    3.60
  -4   0  -9   37.10    3.20
   4   0   9   40.90    3.00
   4   0   9   33.10    4.40
   4   0   9   38.80    3.50
  -5   0  -9    9.20    1.70
   5   0   9    6.70    1.60
   5   0   9    2.10    3.40
   5   0   9    7.00    2.90
   5   0   9    6.30    2.00
  -6   0  -9    1.90    1.80
   6   0   9    2.50    2.20
   6   0   9    0.70    3.80
   6   0   9   -0.10    1.60
  -7   0  -9   55.89    4.40
   7   0   9   55.19    3.90
   7   0   9   57.89    4.70
   7   0   9   51.19    9.30
  -8   0  -9  128.29    6.60
   8   0   9  138.39    6.50
   8   0   9  137.69    7.20
  -9   0  -9   10.50    1.40
   9   0   9   10.60    1.50
   9   0   9   10.00    1.50
   8  -1  -9    6.00    1.20
  -8   1   9    5.70    1.40
  -8   1   9   11.00    2.00
   7  -1  -9  328.97   13.90
  -7   1   9  309.67   14.30
  -7   1   9  329.67   14.60
  -7   1   9  309.07   14.50
   6  -1  -9   19.30    2.70
   6  -1  -9   21.70    4.60
  -6   1   9   18.60    3.20
  -6   1   9   24.10    3.90
  -6   1   9   17.90    3.00
   5  -1  -9   12.50    2.50
   5  -1  -9   20.30    2.80
   5  -1  -9   23.60    4.00
  -5   1   9   19.50    4.80
  -5   1   9   19.70    3.10
  -5   1   9   21.60    2.30
  -5   1   9   17.90    3.20
  -5   1   9   13.90    3.20
  -5   1   9   15.70    3.10
   4  -1  -9   41.60    5.10
  -4   1   9   40.20    4.60
  -4   1   9   37.20    4.10
  -4   1   9   37.40    2.80
  -4   1   9   39.60    4.90
  -4   1   9   37.50    4.80
   3  -1  -9   33.10    4.50
   3  -1  -9   24.20    3.40
   3  -1  -9   28.70    2.90
  -3   1   9   25.10    4.30
  -3   1   9   27.60    2.70
  -3   1   9   28.10    4.40
  -3   1   9   33.80    3.70
  -3   1   9   32.10    3.90
   2  -1  -9  100.59    5.60
   2  -1  -9   87.39    5.20
   2  -1  -9  121.69    7.50
  -2   1   9   95.69    6.10
  -2   1   9   99.39    5.80
  -2   1   9  101.89    5.30
  -2   1   9  102.79    6.70
  -2   1   9  104.49    7.50
   1  -1  -9   88.29    6.60
  -1   1   9   84.99    5.40
  -1   1   9  103.29    7.00
   0  -1  -9    1.30    2.20
   0   1   9    1.30    1.50
   0   1   9   -1.30    2.00
   0   1   9    1.40    1.60
  -1  -1  -9    7.50    1.70
  -1  -1  -9   10.10    2.90
   1   1   9   10.80    2.00
   1   1   9   11.50    2.40
  -2  -1  -9   86.29    6.40
  -2  -1  -9   78.89    4.60
  -2  -1  -9   78.39    4.20
   2   1   9   77.49    6.00
   2   1   9   80.79    4.60
   2   1   9   77.19    5.50
   2   1   9   77.49    5.00
  -3  -1  -9  259.97   11.30
  -3  -1  -9  262.97   13.70
  -3  -1  -9  242.78   11.80
  -3  -1  -9  239.08   11.40
   3   1   9  251.67   12.30
   3   1   9  251.37   11.60
   3   1   9  286.97   12.40
   3   1   9  251.57   11.30
   3   1   9  253.97   13.40
  -4  -1  -9  146.89    7.20
  -4  -1  -9  151.98    7.00
  -4  -1  -9  152.28    7.70
   4   1   9  152.18    9.70
   4   1   9  151.98    7.40
   4   1   9  145.99    7.10
   4   1   9  153.08    8.10
  -5  -1  -9   72.19    4.50
  -5  -1  -9   76.69    5.00
   5   1   9   66.39    6.20
   5   1   9   68.49    4.80
   5   1   9   69.79    5.30
   5   1   9   85.29    4.70
  -6  -1  -9  133.69    7.30
  -6  -1  -9  126.69    6.60
   6   1   9  127.29   10.40
   6   1   9  133.79    7.90
   6   1   9  133.39    6.60
   6   1   9  133.89    7.40
   7   1   9   20.00    6.20
  -8  -1  -9    2.00    1.90
   8   1   9    0.40    1.90
   8   1   9    2.20    1.20
  -9  -1  -9    1.50    1.50
   9   1   9    0.60    1.30
   9   1   9    1.30    1.80
   7  -2  -9   26.20    2.50
  -7   2   9   29.10    3.20
  -7   2   9   26.80    3.50
  -7   2   9   28.60    3.50
   6  -2  -9   36.30    3.30
  -6   2   9   36.20    4.40
  -6   2   9   42.00    4.30
  -6   2   9   46.10    4.50
   5  -2  -9   -1.20    2.50
  -5   2   9    1.40    2.60
[truncated: 7,028,181 more chars]
