# Supplementary material for: Reaction of Blatter and Verdazyl Radicals with Arynes: Synthesis and Investigation of N‐Chiral, Antiaromatic Triazines, and Tetrazinones
Source: Angew Chem Int Ed Engl. 2025 Nov 10;65(1):e20021. doi: 10.1002/anie.202520021 (PMC12759216; doi:10.1002/anie.202520021)
Supplement: Supplementary file 2 — Supporting Information [file ANIE-65-e20021-s002.zip › 3ab.cif]

 
data_02_LEL1_autored_a
 
_audit_creation_method            'SHELXL-2018/3'
_shelx_SHELXL_version_number      '2018/3'
_chemical_name_systematic         ?
_chemical_name_common             ?
_chemical_melting_point           ?
_chemical_formula_moiety          ?
_chemical_formula_sum
 'C27 H18 N4 O' 
_chemical_formula_weight          414.45

loop_
 _atom_type_symbol
 _atom_type_description
 _atom_type_scat_dispersion_real
 _atom_type_scat_dispersion_imag
 _atom_type_scat_source
 'C'  'C'  -0.0001   0.0005
 'International Tables Vol C Tables 4.2.6.8 and 6.1.1.4'
 'H'  'H'   0.0000   0.0000
 'International Tables Vol C Tables 4.2.6.8 and 6.1.1.4'
 'N'  'N'   0.0005   0.0010
 'International Tables Vol C Tables 4.2.6.8 and 6.1.1.4'
 'O'  'O'   0.0017   0.0018
 'International Tables Vol C Tables 4.2.6.8 and 6.1.1.4'
 
_space_group_crystal_system       triclinic
_space_group_IT_number            2
_space_group_name_H-M_alt         'P -1'
_space_group_name_Hall            '-P 1'
 
_shelx_space_group_comment
;
The symmetry employed for this shelxl refinement is uniquely defined
by the following loop, which should always be used as a source of
symmetry information in preference to the above space-group names.
They are only intended as comments.
;
 
loop_
 _space_group_symop_operation_xyz
 'x, y, z'
 '-x, -y, -z'
 
_cell_length_a                    8.2817(6)
_cell_length_b                    10.3713(8)
_cell_length_c                    12.5543(10)
_cell_angle_alpha                 68.087(7)
_cell_angle_beta                  87.668(6)
_cell_angle_gamma                 87.377(6)
_cell_volume                      999.04(14)
_cell_formula_units_Z             2
_cell_measurement_temperature     150(2)
_cell_measurement_reflns_used     7672
_cell_measurement_theta_min       1.7390
_cell_measurement_theta_max       21.3680
 
_exptl_crystal_description        block
_exptl_crystal_colour             yellow
_exptl_crystal_density_meas       ?
_exptl_crystal_density_method     ?
_exptl_crystal_density_diffrn     1.378          
_exptl_crystal_F_000              432
_exptl_transmission_factor_min    ?
_exptl_transmission_factor_max    ?
_exptl_crystal_size_max           0.100
_exptl_crystal_size_mid           0.100
_exptl_crystal_size_min           0.100
_exptl_absorpt_coefficient_mu     0.038
_shelx_estimated_absorpt_T_min    0.996
_shelx_estimated_absorpt_T_max    0.996
_exptl_absorpt_correction_type    ?
_exptl_absorpt_correction_T_min   ?
_exptl_absorpt_correction_T_max   ?
_exptl_absorpt_process_details    ?
_exptl_absorpt_special_details    ?
_diffrn_ambient_temperature       150(2)
_diffrn_radiation_wavelength      0.414
_diffrn_radiation_type            synchrotron
_diffrn_source                    ?
_diffrn_measurement_device_type   'esperanto-CrysAlisPro-abstract goniometer imported esperanto images'
_diffrn_measurement_method        ?
_diffrn_detector_area_resol_mean  ?
_diffrn_reflns_number             23006
_diffrn_reflns_av_unetI/netI      0.0486
_diffrn_reflns_av_R_equivalents   0.0642
_diffrn_reflns_limit_h_min        -10
_diffrn_reflns_limit_h_max        10
_diffrn_reflns_limit_k_min        -13
_diffrn_reflns_limit_k_max        13
_diffrn_reflns_limit_l_min        -16
_diffrn_reflns_limit_l_max        16
_diffrn_reflns_theta_min          1.738
_diffrn_reflns_theta_max          15.595
_diffrn_reflns_theta_full         14.383
_diffrn_measured_fraction_theta_max   0.999
_diffrn_measured_fraction_theta_full  0.998
_diffrn_reflns_Laue_measured_fraction_max    0.999
_diffrn_reflns_Laue_measured_fraction_full   0.998
_diffrn_reflns_point_group_measured_fraction_max   0.999
_diffrn_reflns_point_group_measured_fraction_full  0.998
_reflns_number_total              4587
_reflns_number_gt                 3886
_reflns_threshold_expression      'I > 2\s(I)'
_reflns_Friedel_coverage          0.000
_reflns_Friedel_fraction_max      .
_reflns_Friedel_fraction_full     .
 
_reflns_special_details
;
 Reflections were merged by SHELXL according to the crystal
 class for the calculation of statistics and refinement.
 
 _reflns_Friedel_fraction is defined as the number of unique
 Friedel pairs measured divided by the number that would be
 possible theoretically, ignoring centric projections and
 systematic absences.
;
 
_computing_data_collection        ?
_computing_cell_refinement        ?
_computing_data_reduction         ?
_computing_structure_solution     'SHELXT 2018/2 (Sheldrick, 2018)'
_computing_structure_refinement 'SHELXL-2018/3 (Sheldrick, 2018)'
_computing_molecular_graphics     ?
_computing_publication_material   ?
_refine_special_details           ?
_refine_ls_structure_factor_coef  Fsqd
_refine_ls_matrix_type            full
_refine_ls_weighting_scheme       calc
_refine_ls_weighting_details
'w=1/[\s^2^(Fo^2^)+(0.0644P)^2^+0.2795P] where P=(Fo^2^+2Fc^2^)/3'
_atom_sites_solution_primary      ?
_atom_sites_solution_secondary    ?
_atom_sites_solution_hydrogens    geom
_refine_ls_hydrogen_treatment     constr
_refine_ls_extinction_method      none
_refine_ls_extinction_coef        .
_refine_ls_number_reflns          4587
_refine_ls_number_parameters      290
_refine_ls_number_restraints      0
_refine_ls_R_factor_all           0.0634
_refine_ls_R_factor_gt            0.0516
_refine_ls_wR_factor_ref          0.1349
_refine_ls_wR_factor_gt           0.1280
_refine_ls_goodness_of_fit_ref    1.073
_refine_ls_restrained_S_all       1.073
_refine_ls_shift/su_max           0.000
_refine_ls_shift/su_mean          0.000
 
loop_
 _atom_site_label
 _atom_site_type_symbol
 _atom_site_fract_x
 _atom_site_fract_y
 _atom_site_fract_z
 _atom_site_U_iso_or_equiv
 _atom_site_adp_type
 _atom_site_occupancy
 _atom_site_site_symmetry_order  
 _atom_site_calc_flag
 _atom_site_refinement_flags_posn
 _atom_site_refinement_flags_adp
 _atom_site_refinement_flags_occupancy
 _atom_site_disorder_assembly
 _atom_site_disorder_group
O001 O 0.33079(14) -0.27527(11) 0.80702(10) 0.0266(3) Uani 1 1 d . . . . .
N002 N 0.37405(15) 0.18727(13) 0.82422(11) 0.0206(3) Uani 1 1 d . . . . .
N003 N 0.20154(15) 0.29726(13) 0.62236(11) 0.0216(3) Uani 1 1 d . . . . .
N004 N 0.41777(14) 0.31204(13) 0.73356(11) 0.0205(3) Uani 1 1 d . . . . .
N005 N 0.32933(18) 1.07235(15) 0.35179(13) 0.0317(3) Uani 1 1 d . . . . .
C006 C 0.19764(18) -0.07941(16) 0.67571(14) 0.0232(3) Uani 1 1 d . . . . .
H1 H 0.153584 -0.139253 0.643467 0.028 Uiso 1 1 calc R U . . .
C007 C 0.22391(17) 0.15189(16) 0.67669(13) 0.0211(3) Uani 1 1 d . . . . .
C008 C 0.16252(17) 0.06192(16) 0.62853(13) 0.0219(3) Uani 1 1 d . . . . .
H2 H 0.096481 0.098650 0.563119 0.026 Uiso 1 1 calc R U . . .
C009 C 0.26861(17) 0.21341(16) 0.90928(13) 0.0208(3) Uani 1 1 d . . . . .
C00A C 0.56128(17) 0.37385(16) 0.74309(13) 0.0208(3) Uani 1 1 d . . . . .
C00B C 0.30732(17) 0.37080(16) 0.64700(13) 0.0204(3) Uani 1 1 d . . . . .
C00C C 0.33667(18) 0.80439(16) 0.45874(13) 0.0218(3) Uani 1 1 d . . . . .
C00D C 0.29761(18) -0.13519(16) 0.77064(14) 0.0227(3) Uani 1 1 d . . . . .
C00E C 0.20051(17) 0.59056(16) 0.50291(14) 0.0231(3) Uani 1 1 d . . . . .
H3 H 0.113622 0.540240 0.492241 0.028 Uiso 1 1 calc R U . . .
C00F C 0.35861(17) -0.04836(16) 0.82125(13) 0.0221(3) Uani 1 1 d . . . . .
H4 H 0.425949 -0.085049 0.885958 0.027 Uiso 1 1 calc R U . . .
C00G C 0.32027(17) 0.52102(16) 0.58176(13) 0.0205(3) Uani 1 1 d . . . . .
C00H C 0.45304(17) 0.59276(16) 0.59765(13) 0.0205(3) Uani 1 1 d . . . . .
C00I C 0.31796(17) 0.09291(16) 0.77423(13) 0.0211(3) Uani 1 1 d . . . . .
C00J C 0.58237(17) 0.51507(16) 0.67502(13) 0.0211(3) Uani 1 1 d . . . . .
C00K C 0.15910(18) 0.36562(17) 1.00215(15) 0.0261(3) Uani 1 1 d . . . . .
H5 H 0.148044 0.455866 1.004989 0.031 Uiso 1 1 calc R U . . .
C00L C 0.19235(19) 0.10170(17) 0.99389(14) 0.0253(3) Uani 1 1 d . . . . .
H6 H 0.202854 0.011283 0.991362 0.030 Uiso 1 1 calc R U . . .
C00M C 0.20785(17) 0.73101(16) 0.44092(14) 0.0232(3) Uani 1 1 d . . . . .
H7 H 0.127334 0.777937 0.386875 0.028 Uiso 1 1 calc R U . . .
C00N C 0.72979(18) 0.57366(17) 0.68282(14) 0.0246(3) Uani 1 1 d . . . . .
H8 H 0.747266 0.668675 0.637716 0.029 Uiso 1 1 calc R U . . .
C00O C 0.33692(18) 0.95380(17) 0.39848(14) 0.0251(3) Uani 1 1 d . . . . .
C00P C 0.45828(18) 0.73653(16) 0.53529(13) 0.0220(3) Uani 1 1 d . . . . .
H10 H 0.544842 0.787653 0.545269 0.026 Uiso 1 1 calc R U . . .
C00Q C 0.25005(17) 0.34627(16) 0.91313(14) 0.0226(3) Uani 1 1 d . . . . .
H11 H 0.299268 0.423102 0.855253 0.027 Uiso 1 1 calc R U . . .
C00R C 0.84946(18) 0.49493(18) 0.75516(15) 0.0272(3) Uani 1 1 d . . . . .
H12 H 0.948508 0.535769 0.758605 0.033 Uiso 1 1 calc R U . . .
C00S C 0.1010(2) 0.12351(18) 1.08177(15) 0.0289(4) Uani 1 1 d . . . . .
H13 H 0.049501 0.047564 1.139025 0.035 Uiso 1 1 calc R U . . .
C00T C 0.68067(19) 0.29483(17) 0.81784(14) 0.0241(3) Uani 1 1 d . . . . .
H14 H 0.663423 0.200338 0.864698 0.029 Uiso 1 1 calc R U . . .
C00U C 0.4601(2) -0.32701(17) 0.88616(15) 0.0279(3) Uani 1 1 d . . . . .
H15 H 0.554702 -0.269633 0.856341 0.042 Uiso 1 1 calc R U . . .
H16 H 0.488233 -0.423403 0.895552 0.042 Uiso 1 1 calc R U . . .
H17 H 0.425764 -0.323355 0.960630 0.042 Uiso 1 1 calc R U . . .
C00V C 0.08465(19) 0.25548(19) 1.08647(15) 0.0285(4) Uani 1 1 d . . . . .
H18 H 0.023053 0.269749 1.146872 0.034 Uiso 1 1 calc R U . . .
C00W C 0.82467(19) 0.35569(18) 0.82297(15) 0.0273(3) Uani 1 1 d . . . . .
H19 H 0.906697 0.302245 0.872897 0.033 Uiso 1 1 calc R U . . .
 
loop_
 _atom_site_aniso_label
 _atom_site_aniso_U_11
 _atom_site_aniso_U_22
 _atom_site_aniso_U_33
 _atom_site_aniso_U_23
 _atom_site_aniso_U_13
 _atom_site_aniso_U_12
O001 0.0294(6) 0.0199(5) 0.0308(6) -0.0094(5) -0.0049(5) -0.0001(4)
N002 0.0214(6) 0.0186(6) 0.0213(6) -0.0066(5) -0.0003(5) -0.0029(5)
N003 0.0193(6) 0.0205(6) 0.0250(7) -0.0083(5) -0.0018(5) -0.0004(5)
N004 0.0191(6) 0.0195(6) 0.0222(6) -0.0065(5) -0.0011(5) -0.0028(5)
N005 0.0369(8) 0.0227(7) 0.0333(8) -0.0073(6) -0.0038(6) -0.0017(6)
C006 0.0209(7) 0.0247(8) 0.0270(8) -0.0131(6) 0.0010(6) -0.0028(6)
C007 0.0187(6) 0.0200(7) 0.0251(8) -0.0090(6) 0.0008(6) -0.0006(5)
C008 0.0197(7) 0.0231(7) 0.0234(7) -0.0090(6) -0.0010(5) -0.0018(5)
C009 0.0165(6) 0.0244(7) 0.0223(7) -0.0095(6) -0.0039(5) 0.0001(5)
C00A 0.0175(6) 0.0248(8) 0.0224(7) -0.0115(6) 0.0000(5) -0.0015(6)
C00B 0.0171(6) 0.0217(7) 0.0228(7) -0.0087(6) 0.0006(5) -0.0006(5)
C00C 0.0223(7) 0.0196(7) 0.0238(7) -0.0086(6) 0.0022(6) -0.0002(6)
C00D 0.0223(7) 0.0199(7) 0.0255(8) -0.0083(6) 0.0030(6) -0.0016(6)
C00E 0.0182(7) 0.0236(8) 0.0282(8) -0.0104(6) -0.0007(6) -0.0018(6)
C00F 0.0205(7) 0.0224(7) 0.0229(7) -0.0077(6) -0.0008(6) -0.0003(6)
C00G 0.0189(6) 0.0214(7) 0.0223(7) -0.0095(6) 0.0009(5) -0.0012(5)
C00H 0.0180(6) 0.0229(7) 0.0224(7) -0.0107(6) 0.0011(5) -0.0011(5)
C00I 0.0193(6) 0.0217(7) 0.0238(7) -0.0102(6) 0.0015(5) -0.0028(5)
C00J 0.0179(6) 0.0238(8) 0.0231(7) -0.0104(6) -0.0003(5) -0.0011(5)
C00K 0.0208(7) 0.0285(8) 0.0341(9) -0.0170(7) -0.0020(6) -0.0019(6)
C00L 0.0285(8) 0.0221(8) 0.0244(8) -0.0072(6) -0.0018(6) -0.0018(6)
C00M 0.0183(7) 0.0245(8) 0.0259(8) -0.0085(6) -0.0024(6) 0.0026(6)
C00N 0.0220(7) 0.0241(8) 0.0287(8) -0.0107(6) -0.0009(6) -0.0032(6)
C00O 0.0235(7) 0.0260(8) 0.0269(8) -0.0109(7) -0.0021(6) -0.0015(6)
C00P 0.0197(7) 0.0224(7) 0.0255(8) -0.0106(6) 0.0014(6) -0.0027(5)
C00Q 0.0195(7) 0.0222(7) 0.0268(8) -0.0096(6) -0.0014(6) -0.0036(5)
C00R 0.0197(7) 0.0312(9) 0.0333(9) -0.0143(7) -0.0039(6) -0.0041(6)
C00S 0.0304(8) 0.0288(9) 0.0247(8) -0.0065(7) 0.0024(6) -0.0058(6)
C00T 0.0240(7) 0.0236(8) 0.0237(8) -0.0076(6) -0.0031(6) -0.0001(6)
C00U 0.0340(8) 0.0200(8) 0.0294(8) -0.0084(7) -0.0062(7) 0.0023(6)
C00V 0.0243(7) 0.0375(9) 0.0289(8) -0.0183(7) 0.0021(6) -0.0033(6)
C00W 0.0216(7) 0.0312(9) 0.0287(8) -0.0101(7) -0.0078(6) 0.0014(6)
 
_geom_special_details
;
 All esds (except the esd in the dihedral angle between two l.s. planes)
 are estimated using the full covariance matrix.  The cell esds are taken
 into account individually in the estimation of esds in distances, angles
 and torsion angles; correlations between esds in cell parameters are only
 used when they are defined by crystal symmetry.  An approximate (isotropic)
 treatment of cell esds is used for estimating esds involving l.s. planes.
;
 
loop_
 _geom_bond_atom_site_label_1
 _geom_bond_atom_site_label_2
 _geom_bond_distance
 _geom_bond_site_symmetry_2
 _geom_bond_publ_flag
O001 C00D 1.3686(18) . ?
O001 C00U 1.4347(19) . ?
N002 N004 1.4181(17) . ?
N002 C00I 1.4461(18) . ?
N002 C009 1.4473(19) . ?
N003 C00B 1.3054(19) . ?
N003 C007 1.4106(19) . ?
N004 C00B 1.3873(19) . ?
N004 C00A 1.4059(18) . ?
N005 C00O 1.148(2) . ?
C006 C008 1.382(2) . ?
C006 C00D 1.401(2) . ?
C007 C00I 1.398(2) . ?
C007 C008 1.409(2) . ?
C009 C00Q 1.398(2) . ?
C009 C00L 1.401(2) . ?
C00A C00T 1.399(2) . ?
C00A C00J 1.408(2) . ?
C00B C00G 1.471(2) . ?
C00C C00P 1.394(2) . ?
C00C C00M 1.410(2) . ?
C00C C00O 1.449(2) . ?
C00D C00F 1.402(2) . ?
C00E C00M 1.374(2) . ?
C00E C00G 1.402(2) . ?
C00F C00I 1.391(2) . ?
C00G C00H 1.416(2) . ?
C00H C00P 1.404(2) . ?
C00H C00J 1.470(2) . ?
C00J C00N 1.411(2) . ?
C00K C00V 1.384(2) . ?
C00K C00Q 1.393(2) . ?
C00L C00S 1.394(2) . ?
C00N C00R 1.385(2) . ?
C00R C00W 1.395(2) . ?
C00S C00V 1.392(2) . ?
C00T C00W 1.389(2) . ?
 
loop_
 _geom_angle_atom_site_label_1
 _geom_angle_atom_site_label_2
 _geom_angle_atom_site_label_3
 _geom_angle
 _geom_angle_site_symmetry_1
 _geom_angle_site_symmetry_3
 _geom_angle_publ_flag
C00D O001 C00U 115.67(12) . . ?
N004 N002 C00I 108.16(11) . . ?
N004 N002 C009 112.07(12) . . ?
C00I N002 C009 116.93(12) . . ?
C00B N003 C007 115.19(13) . . ?
C00B N004 C00A 124.69(13) . . ?
C00B N004 N002 116.99(11) . . ?
C00A N004 N002 118.03(12) . . ?
C008 C006 C00D 120.60(14) . . ?
C00I C007 C008 117.77(14) . . ?
C00I C007 N003 121.44(13) . . ?
C008 C007 N003 120.59(14) . . ?
C006 C008 C007 120.50(14) . . ?
C00Q C009 C00L 119.42(14) . . ?
C00Q C009 N002 121.20(13) . . ?
C00L C009 N002 119.24(13) . . ?
C00T C00A N004 120.04(14) . . ?
C00T C00A C00J 121.30(13) . . ?
N004 C00A C00J 118.66(13) . . ?
N003 C00B N004 122.36(14) . . ?
N003 C00B C00G 121.86(14) . . ?
N004 C00B C00G 115.75(12) . . ?
C00P C00C C00M 121.25(14) . . ?
C00P C00C C00O 120.37(13) . . ?
C00M C00C C00O 118.34(14) . . ?
O001 C00D C006 115.78(13) . . ?
O001 C00D C00F 124.12(14) . . ?
C006 C00D C00F 120.09(14) . . ?
C00M C00E C00G 120.50(13) . . ?
C00I C00F C00D 118.25(14) . . ?
C00E C00G C00H 120.99(14) . . ?
C00E C00G C00B 118.80(13) . . ?
C00H C00G C00B 120.21(13) . . ?
C00P C00H C00G 118.10(13) . . ?
C00P C00H C00J 122.23(13) . . ?
C00G C00H C00J 119.64(14) . . ?
C00F C00I C007 122.71(14) . . ?
C00F C00I N002 120.84(13) . . ?
C007 C00I N002 116.45(13) . . ?
C00A C00J C00N 117.71(14) . . ?
C00A C00J C00H 118.89(13) . . ?
C00N C00J C00H 123.37(14) . . ?
C00V C00K C00Q 121.05(15) . . ?
C00S C00L C009 119.87(15) . . ?
C00E C00M C00C 119.01(14) . . ?
C00R C00N C00J 121.10(15) . . ?
N005 C00O C00C 176.73(17) . . ?
C00C C00P C00H 120.10(13) . . ?
C00K C00Q C009 119.77(14) . . ?
C00N C00R C00W 120.07(14) . . ?
C00V C00S C00L 120.65(15) . . ?
C00W C00T C00A 119.44(15) . . ?
C00K C00V C00S 119.23(15) . . ?
C00T C00W C00R 120.35(14) . . ?
 
loop_
 _geom_torsion_atom_site_label_1
 _geom_torsion_atom_site_label_2
 _geom_torsion_atom_site_label_3
 _geom_torsion_atom_site_label_4
 _geom_torsion
 _geom_torsion_site_symmetry_1
 _geom_torsion_site_symmetry_2
 _geom_torsion_site_symmetry_3
 _geom_torsion_site_symmetry_4
 _geom_torsion_publ_flag
C00I N002 N004 C00B 48.74(16) . . . . ?
C009 N002 N004 C00B -81.60(15) . . . . ?
C00I N002 N004 C00A -137.15(13) . . . . ?
C009 N002 N004 C00A 92.51(15) . . . . ?
C00B N003 C007 C00I 18.8(2) . . . . ?
C00B N003 C007 C008 -156.01(14) . . . . ?
C00D C006 C008 C007 -1.4(2) . . . . ?
C00I C007 C008 C006 -1.2(2) . . . . ?
N003 C007 C008 C006 173.78(14) . . . . ?
N004 N002 C009 C00Q -15.02(18) . . . . ?
C00I N002 C009 C00Q -140.70(14) . . . . ?
N004 N002 C009 C00L 169.29(12) . . . . ?
C00I N002 C009 C00L 43.61(19) . . . . ?
C00B N004 C00A C00T -166.21(14) . . . . ?
N002 N004 C00A C00T 20.2(2) . . . . ?
C00B N004 C00A C00J 12.9(2) . . . . ?
N002 N004 C00A C00J -160.73(13) . . . . ?
C007 N003 C00B N004 -9.8(2) . . . . ?
C007 N003 C00B C00G 168.15(13) . . . . ?
C00A N004 C00B N003 160.63(14) . . . . ?
N002 N004 C00B N003 -25.7(2) . . . . ?
C00A N004 C00B C00G -17.4(2) . . . . ?
N002 N004 C00B C00G 156.28(12) . . . . ?
C00U O001 C00D C006 166.52(14) . . . . ?
C00U O001 C00D C00F -12.6(2) . . . . ?
C008 C006 C00D O001 -176.97(13) . . . . ?
C008 C006 C00D C00F 2.2(2) . . . . ?
O001 C00D C00F C00I 178.70(14) . . . . ?
C006 C00D C00F C00I -0.4(2) . . . . ?
C00M C00E C00G C00H -1.4(2) . . . . ?
C00M C00E C00G C00B 179.57(14) . . . . ?
N003 C00B C00G C00E 9.8(2) . . . . ?
N004 C00B C00G C00E -172.14(13) . . . . ?
N003 C00B C00G C00H -169.25(14) . . . . ?
N004 C00B C00G C00H 8.8(2) . . . . ?
C00E C00G C00H C00P 2.3(2) . . . . ?
C00B C00G C00H C00P -178.67(13) . . . . ?
C00E C00G C00H C00J -175.76(14) . . . . ?
C00B C00G C00H C00J 3.3(2) . . . . ?
C00D C00F C00I C007 -2.3(2) . . . . ?
C00D C00F C00I N002 178.55(13) . . . . ?
C008 C007 C00I C00F 3.1(2) . . . . ?
N003 C007 C00I C00F -171.86(14) . . . . ?
C008 C007 C00I N002 -177.72(13) . . . . ?
N003 C007 C00I N002 7.3(2) . . . . ?
N004 N002 C00I C00F 140.12(14) . . . . ?
C009 N002 C00I C00F -92.28(17) . . . . ?
N004 N002 C00I C007 -39.10(17) . . . . ?
C009 N002 C00I C007 88.51(16) . . . . ?
C00T C00A C00J C00N 1.4(2) . . . . ?
N004 C00A C00J C00N -177.71(13) . . . . ?
C00T C00A C00J C00H 179.74(14) . . . . ?
N004 C00A C00J C00H 0.7(2) . . . . ?
C00P C00H C00J C00A 173.89(14) . . . . ?
C00G C00H C00J C00A -8.1(2) . . . . ?
C00P C00H C00J C00N -7.8(2) . . . . ?
C00G C00H C00J C00N 170.13(14) . . . . ?
C00Q C009 C00L C00S -1.0(2) . . . . ?
N002 C009 C00L C00S 174.80(14) . . . . ?
C00G C00E C00M C00C -0.7(2) . . . . ?
C00P C00C C00M C00E 1.8(2) . . . . ?
C00O C00C C00M C00E -175.94(14) . . . . ?
C00A C00J C00N C00R -0.1(2) . . . . ?
C00H C00J C00N C00R -178.41(14) . . . . ?
C00M C00C C00P C00H -0.9(2) . . . . ?
C00O C00C C00P C00H 176.85(14) . . . . ?
C00G C00H C00P C00C -1.2(2) . . . . ?
C00J C00H C00P C00C 176.84(14) . . . . ?
C00V C00K C00Q C009 -0.9(2) . . . . ?
C00L C009 C00Q C00K 1.4(2) . . . . ?
N002 C009 C00Q C00K -174.30(13) . . . . ?
C00J C00N C00R C00W -0.8(2) . . . . ?
C009 C00L C00S C00V 0.0(2) . . . . ?
N004 C00A C00T C00W 177.39(14) . . . . ?
C00J C00A C00T C00W -1.7(2) . . . . ?
C00Q C00K C00V C00S -0.1(2) . . . . ?
C00L C00S C00V C00K 0.5(2) . . . . ?
C00A C00T C00W C00R 0.7(2) . . . . ?
C00N C00R C00W C00T 0.5(3) . . . . ?
 
_refine_diff_density_max    0.321
_refine_diff_density_min   -0.275
_refine_diff_density_rms    0.049

_shelx_res_file
;
TITL 02_LEL1_autored_a.res in P-1
    02_LEL1_autored_a.res
    created by SHELXL-2018/3 at 13:34:29 on 20-May-2023
REM  Yadorkari-X generated
CELL 0.41400 8.2817 10.3713 12.5543 68.0870 87.6680 87.3770
ZERR 2.0 0.0006 0.0008 0.0010 0.0070 0.0060 0.0060
LATT 1
REM  SPGR P-1 triclinic
SFAC C H N O
DISP C -0.0001 0.0005 5.2
DISP H 0. 0. 0.6
DISP N 0.0005 0.001 7.3
DISP O 0.0017 0.0018 10.3
UNIT 54 36 8 2
SIZE 0.10 0.10 0.10
TEMP -123.0
L.S. 100
FMAP 2
PLAN -20
ACTA
CONF
LIST 4

WGHT    0.064400    0.279500
FVAR       0.57621
O001  4    0.330785   -0.275268    0.807022    11.00000    0.02942    0.01991 =
         0.03084   -0.00944   -0.00487   -0.00010
N002  3    0.374050    0.187274    0.824224    11.00000    0.02137    0.01860 =
         0.02127   -0.00660   -0.00031   -0.00293
N003  3    0.201545    0.297262    0.622357    11.00000    0.01927    0.02046 =
         0.02504   -0.00831   -0.00184   -0.00038
N004  3    0.417771    0.312039    0.733559    11.00000    0.01907    0.01948 =
         0.02220   -0.00646   -0.00108   -0.00278
N005  3    0.329329    1.072353    0.351792    11.00000    0.03687    0.02269 =
         0.03326   -0.00730   -0.00382   -0.00172
C006  1    0.197643   -0.079410    0.675712    11.00000    0.02093    0.02469 =
         0.02696   -0.01310    0.00099   -0.00284
AFIX  43
H1    2    0.153584   -0.139253    0.643467    11.00000   -1.20000
AFIX   0
C007  1    0.223906    0.151887    0.676694    11.00000    0.01869    0.01999 =
         0.02506   -0.00895    0.00080   -0.00065
C008  1    0.162519    0.061919    0.628526    11.00000    0.01970    0.02315 =
         0.02337   -0.00901   -0.00097   -0.00184
AFIX  43
H2    2    0.096481    0.098650    0.563119    11.00000   -1.20000
AFIX   0
C009  1    0.268605    0.213414    0.909279    11.00000    0.01646    0.02437 =
         0.02231   -0.00945   -0.00390    0.00013
C00A  1    0.561284    0.373852    0.743086    11.00000    0.01746    0.02477 =
         0.02244   -0.01150    0.00001   -0.00149
C00B  1    0.307322    0.370798    0.646995    11.00000    0.01711    0.02166 =
         0.02276   -0.00866    0.00059   -0.00062
C00C  1    0.336669    0.804394    0.458737    11.00000    0.02233    0.01957 =
         0.02380   -0.00863    0.00223   -0.00022
C00D  1    0.297612   -0.135189    0.770641    11.00000    0.02232    0.01986 =
         0.02548   -0.00829    0.00303   -0.00157
C00E  1    0.200508    0.590564    0.502909    11.00000    0.01817    0.02362 =
         0.02817   -0.01042   -0.00072   -0.00178
AFIX  43
H3    2    0.113622    0.540240    0.492241    11.00000   -1.20000
AFIX   0
C00F  1    0.358611   -0.048360    0.821247    11.00000    0.02051    0.02237 =
         0.02290   -0.00772   -0.00081   -0.00026
AFIX  43
H4    2    0.425949   -0.085049    0.885958    11.00000   -1.20000
AFIX   0
C00G  1    0.320268    0.521016    0.581760    11.00000    0.01889    0.02145 =
         0.02226   -0.00952    0.00091   -0.00119
C00H  1    0.453039    0.592762    0.597650    11.00000    0.01795    0.02293 =
         0.02238   -0.01072    0.00108   -0.00111
C00I  1    0.317965    0.092908    0.774233    11.00000    0.01932    0.02172 =
         0.02381   -0.01015    0.00147   -0.00277
C00J  1    0.582367    0.515073    0.675020    11.00000    0.01787    0.02382 =
         0.02313   -0.01042   -0.00030   -0.00114
C00K  1    0.159104    0.365621    1.002146    11.00000    0.02082    0.02846 =
         0.03406   -0.01703   -0.00200   -0.00185
AFIX  43
H5    2    0.148044    0.455866    1.004989    11.00000   -1.20000
AFIX   0
C00L  1    0.192350    0.101703    0.993887    11.00000    0.02845    0.02207 =
         0.02435   -0.00715   -0.00179   -0.00177
AFIX  43
H6    2    0.202854    0.011283    0.991362    11.00000   -1.20000
AFIX   0
C00M  1    0.207849    0.731007    0.440920    11.00000    0.01830    0.02448 =
         0.02594   -0.00851   -0.00239    0.00264
AFIX  43
H7    2    0.127334    0.777937    0.386875    11.00000   -1.20000
AFIX   0
C00N  1    0.729790    0.573663    0.682819    11.00000    0.02196    0.02410 =
         0.02870   -0.01071   -0.00086   -0.00323
AFIX  43
H8    2    0.747266    0.668675    0.637716    11.00000   -1.20000
AFIX   0
C00O  1    0.336919    0.953799    0.398476    11.00000    0.02354    0.02599 =
         0.02687   -0.01091   -0.00210   -0.00150
C00P  1    0.458276    0.736530    0.535286    11.00000    0.01971    0.02245 =
         0.02548   -0.01063    0.00140   -0.00270
AFIX  43
H10   2    0.544842    0.787653    0.545269    11.00000   -1.20000
AFIX   0
C00Q  1    0.250046    0.346274    0.913129    11.00000    0.01947    0.02220 =
         0.02683   -0.00962   -0.00144   -0.00362
AFIX  43
H11   2    0.299268    0.423102    0.855253    11.00000   -1.20000
AFIX   0
C00R  1    0.849463    0.494927    0.755159    11.00000    0.01965    0.03120 =
         0.03328   -0.01432   -0.00393   -0.00409
AFIX  43
H12   2    0.948508    0.535769    0.758605    11.00000   -1.20000
AFIX   0
C00S  1    0.101045    0.123510    1.081772    11.00000    0.03036    0.02879 =
         0.02468   -0.00650    0.00242   -0.00575
AFIX  43
H13   2    0.049501    0.047564    1.139025    11.00000   -1.20000
AFIX   0
C00T  1    0.680671    0.294826    0.817838    11.00000    0.02403    0.02356 =
         0.02374   -0.00756   -0.00311   -0.00014
AFIX  43
H14   2    0.663423    0.200338    0.864698    11.00000   -1.20000
AFIX   0
C00U  1    0.460118   -0.327015    0.886156    11.00000    0.03398    0.01995 =
         0.02943   -0.00844   -0.00618    0.00228
AFIX 137
H15   2    0.554702   -0.269633    0.856341    11.00000   -1.50000
H16   2    0.488233   -0.423403    0.895552    11.00000   -1.50000
H17   2    0.425764   -0.323355    0.960630    11.00000   -1.50000
AFIX   0
C00V  1    0.084647    0.255476    1.086472    11.00000    0.02428    0.03747 =
         0.02889   -0.01828    0.00206   -0.00335
AFIX  43
H18   2    0.023053    0.269749    1.146872    11.00000   -1.20000
AFIX   0
C00W  1    0.824674    0.355695    0.822965    11.00000    0.02161    0.03117 =
         0.02872   -0.01014   -0.00785    0.00140
AFIX  43
H19   2    0.906697    0.302245    0.872897    11.00000   -1.20000

AFIX   0
HKLF 4 1 1 0 0 0 1 0 0 0 1


REM  02_LEL1_autored_a.res in P-1
REM wR2 = 0.1349, GooF = S = 1.073, Restrained GooF = 1.073 for all data
REM R1 = 0.0516 for 3886 Fo > 4sig(Fo) and 0.0634 for all 4587 data
REM 290 parameters refined using 0 restraints

END

WGHT      0.0643      0.2793

REM Highest difference peak  0.321,  deepest hole -0.275,  1-sigma level  0.049
Q1    1   0.2903 -0.0998  0.7023  11.00000  0.05    0.32
Q2    1   0.5118  0.5618  0.6444  11.00000  0.05    0.32
Q3    1   0.2412  0.1202  0.7456  11.00000  0.05    0.32
Q4    1   0.6024  0.3411  0.8038  11.00000  0.05    0.31
Q5    1   0.3090  0.4516  0.6172  11.00000  0.05    0.28
Q6    1   0.7639  0.5355  0.7405  11.00000  0.05    0.28
Q7    1   0.2849  0.5575  0.5260  11.00000  0.05    0.28
Q8    1   0.3752  0.7743  0.5133  11.00000  0.05    0.28
Q9    1   0.3084  0.1307  0.7020  11.00000  0.05    0.27
Q10   1   0.4673  0.6563  0.5520  11.00000  0.05    0.27
Q11   1   0.3222  0.0201  0.7983  11.00000  0.05    0.27
Q12   1   0.2091 -0.1138  0.7445  11.00000  0.05    0.26
Q13   1   0.6428  0.3341  0.7461  11.00000  0.05    0.26
Q14   1   0.1206  0.1834  1.0976  11.00000  0.05    0.25
Q15   1   0.2739  0.2739  0.9210  11.00000  0.05    0.25
Q16   1   0.4086  0.5415  0.5810  11.00000  0.05    0.24
Q17   1   0.1146  0.1230  1.0248  11.00000  0.05    0.24
Q18   1   0.3365  0.1966  0.8770  11.00000  0.05    0.24
Q19   1   0.6574  0.5333  0.6634  11.00000  0.05    0.24
Q20   1   0.3522 -0.0858  0.7762  11.00000  0.05    0.23
;
_shelx_res_checksum    6859

_shelx_hkl_file
;
   0   0  -2  282.09   19.43
   0   0   2  253.95   19.42
   0   0   2  235.28   19.82
   0   0  -3    0.94    0.85
   0   0   3    0.87    2.37
   0   0   3    0.83    0.44
   0   0  -3    0.17    0.49
   0   0   4  163.48   12.32
   0   0  -4  170.83   12.36
   0   0  -5  118.29    9.14
   0   0   5  135.11   10.43
   0   0  -5  101.84   10.49
   0   0  -5  120.31    8.98
   0   0  -6   28.27    2.71
   0   0   6   28.54    4.23
   0   0  -6   35.59    5.03
   0   0  -7   96.93    7.91
   0   0  -7  118.00   10.25
   0   0   7   97.46    9.26
   0   0  -7  110.80    7.77
   0   0   7   95.87    7.62
   0   0   8    0.98    1.21
   0   0  -8   -0.10    1.05
   0   0  -8   -1.37    3.80
   0   0   8   -0.67    2.91
   0   0  -8    0.29    0.81
   0   0   8    0.76    0.59
   0   0   9   27.95    3.27
   0   0  -9   33.94    3.36
   0   0  -9   48.25    6.39
   0   0   9   35.58    5.14
   0   0  -9   35.94    3.14
   0   0   9   37.77    2.99
   0   0 -10   25.15    2.84
   0   0  10   22.48    2.80
   0   0  10   19.45    4.40
   0   0 -10   27.66    5.87
   0   0 -10   34.06    2.76
   0   0  11  108.63   10.34
   0   0 -11  106.67    8.43
   0   0 -12  125.37    9.56
   0   0  12  111.94    9.81
   0   0 -12  109.70    9.78
   0   0  12  128.84   11.67
   0   0 -12  114.21   13.05
   0   0 -12  140.95    9.77
   0   0 -13    6.28    1.32
   0   0 -13    8.27    1.77
   0   0  13    8.13    1.80
   0   0  13    9.04    3.67
   0   0 -13    8.37    5.15
   0   0 -13    7.73    1.66
   0   0 -14   37.39    3.49
   0   0 -14   35.15    3.83
   0   0  14   36.17    3.88
   0   0 -14   35.93    7.15
   0   0  14   31.31    5.35
   0   0 -14   43.86    3.87
   0   0 -15    0.87    1.03
   0   0 -15    3.09    1.73
   0   0  15   -0.17    1.46
   0   0 -15   -1.53    4.98
   0   0  15    1.91    3.34
   0   0 -15    0.64    1.43
   0   1 -14    3.65    1.28
   0   1 -14    5.45    1.77
   0  -1  14    0.51    3.69
   0   1 -14    0.74    4.65
   0   1 -14    4.04    1.42
   0   1 -13   15.75    1.92
   0   1 -13   12.06    2.27
   0  -1  13   21.69    4.42
   0   1 -13   19.09    5.92
   0   1 -13   13.56    1.93
   0   1 -12   62.43    5.81
   0   1 -12   65.81    6.14
   0  -1  12   81.10    8.37
   0   1 -12   44.83    8.61
   0   1 -12   86.34    6.03
   0   1 -11   36.28    3.45
   0   1 -11   28.21    6.35
   0   1 -11   41.10    3.52
   0   1 -10   28.71    2.69
   0  -1  10   26.33    2.97
   0   1 -10   25.76    2.92
   0  -1  10   24.50    4.78
   0   1 -10   18.66    5.64
   0   1 -10   30.97    2.67
   0   1  -9    0.42    0.80
   0  -1   9    0.50    1.19
   0   1  -9    0.99    1.17
   0  -1   9    2.07    3.13
   0   1  -9    1.60    4.01
   0   1  -9    0.45    0.81
   0   1  -8   50.71    4.41
   0   1  -8   53.74    4.69
   0  -1   8   56.03    4.73
   0   1  -8   52.55    7.03
   0  -1   8   51.76    6.50
   0   1  -8   57.30    4.39
   0   1  -7   26.25    2.51
   0   1  -7   24.42    2.73
   0  -1   7   29.91    2.82
   0  -1   7   27.93    4.65
   0   1  -7   31.61    2.48
   0   1  -6   13.83    1.53
   0  -1   6   17.41    1.84
   0   1  -6   13.87    1.78
   0  -1   6   12.63    3.70
   0  -1   5   62.62    4.99
   0   1  -5   60.49    6.80
   0  -1   5   49.14    6.37
   0   1  -4    3.86    0.87
   0  -1   4    5.74    1.17
   0   1  -4    4.22    3.38
   0  -1   4    5.27    3.20
   0   1  -4    5.82    0.75
   0  -1   3   28.86    2.34
   0   1  -3   27.16    2.37
   0   1  -2   91.84    6.74
   0  -1   2   81.85    6.68
   0   1  -2   93.93    7.82
   0  -1   2   94.75    6.76
   0  -1   1  110.78    8.16
   0  -1   1  108.76    8.07
   0  -1   1  114.23    8.64
   0   1  -1   94.53    8.60
   0   1   2  176.28   12.44
   0  -1  -2  162.68   12.43
   0   1   2  181.05   12.59
   0  -1  -2  156.81   12.60
   0  -1  -2  177.72   12.57
   0   1   2  159.37   12.54
   0   1   3    2.09    0.78
   0  -1  -3    2.22    0.79
   0   1   3    2.10    1.63
   0  -1  -3    1.40    1.82
   0  -1  -3    3.88    0.97
   0   1   3    2.46    0.78
   0  -1  -4  347.31   24.58
   0   1   4  351.92   25.12
   0  -1  -4  319.84   24.57
   0   1   4  327.80   24.52
   0  -1  -5   98.82    7.61
   0   1   5   95.79    7.59
   0  -1  -5  102.28    8.87
   0   1   5  100.85    7.50
   0  -1  -5   99.55    7.59
   0  -1  -6   46.96    3.90
   0   1   6   46.77    3.87
   0   1   6   34.36    4.89
   0  -1  -6   53.55    5.64
   0   1   7   66.84    5.46
   0  -1  -7   72.45    5.48
   0  -1  -7   71.70    7.39
   0   1   7   67.97    6.55
   0   1   7   66.63    5.23
   0  -1  -7   63.26    5.36
   0   1   8    8.44    1.52
   0  -1  -8    9.80    1.54
   0   1   8    7.83    2.65
   0  -1  -8   16.11    4.23
   0   1   8   11.29    1.23
   0  -1  -8   10.89    1.47
   0  -1  -9   44.14    4.22
   0   1   9   45.77    4.21
   0  -1  -9   46.32    6.60
   0   1   9   46.71    5.58
   0   1   9   50.48    3.91
   0  -1  -9   49.18    4.15
   0  -1 -10   73.59    6.00
   0   1  10   65.56    5.99
   0  -1 -10   87.14    9.20
   0   1  10   74.96    7.52
   0   1  10   70.90    5.66
   0  -1 -10   77.70    5.98
   0  -1 -11    1.42    1.28
   0   1  11    3.44    1.45
   0   1  11    5.42    2.81
   0  -1 -11    8.73    4.28
   0  -1 -11   -0.12    1.33
   0   1  11    2.05    0.80
   0   1  12    2.81    1.36
   0   1  12    2.77    0.90
   0  -1 -12    1.71    1.35
   0  -1 -13   29.48    3.36
   0   1  13   29.89    3.43
   0  -1 -13   29.67    6.78
   0   1  13   31.52    4.93
   0  -1 -13   36.49    3.49
   0   1  13   34.77    3.00
   0  -1 -14   14.32    2.38
   0   1  14   13.44    2.36
   0   1  14   18.82    3.98
   0  -1 -14   15.69    5.42
   0  -1 -14   20.34    2.56
   0   1  14   18.57    1.91
   0  -1 -15   10.74    2.10
   0   1  15   13.00    2.16
   0  -1 -15   14.18    5.79
   0   1  15   14.18    4.02
   0  -1 -15   11.51    2.21
   0   2 -14    2.87    1.46
   0  -2  14    1.90    1.57
   0   2 -14    3.89    1.88
   0  -2  14    1.08    3.66
   0   2 -14    1.47    4.75
   0   2 -14    3.51    1.31
   0   2 -13    1.93    1.32
   0  -2  13    2.49    1.58
   0   2 -13    4.22    4.93
   0  -2  13    0.53    3.72
   0   2 -13    1.63    1.16
   0   2 -12   82.88    6.75
   0  -2  12   66.88    6.73
   0  -2  12   74.67    9.02
   0   2 -12   86.22   10.14
   0   2 -12   87.92    6.55
   0   2 -11  323.54   26.18
   0  -2  11  321.77   26.30
   0  -2  11  355.98   28.38
   0   2 -11  382.37   26.07
   0   2 -10   32.75    3.57
   0   2 -10   42.62    3.43
   0   2  -9   11.30    1.67
   0  -2   9    7.48    1.67
   0   2  -9    5.44    4.42
   0  -2   9   14.26    4.07
   0   2  -9   12.48    1.39
   0   2  -8   10.07    1.44
   0  -2   8    7.36    1.57
   0   2  -8    6.49    1.48
   0   2  -8    6.46    4.33
   0  -2   8    0.44    3.40
   0   2  -8    8.42    1.13
   0   2  -7    1.52    0.99
   0   2  -7    3.27    1.19
   0  -2   7    0.66    1.05
   0   2  -7    5.37    3.75
   0   2  -7    3.41    0.75
   0   2  -6   42.77    3.83
   0   2  -6   46.64    6.12
   0  -2   6   44.31    3.94
   0   2  -6   47.69    4.00
   0   2  -5   19.77    1.96
   0  -2   5   22.94    4.40
   0   2  -5   20.21    4.28
   0  -2   5   16.53    1.87
   0   2  -5   13.85    1.85
   0  -2   4   75.30    7.83
   0   2  -4   71.31    7.83
   0  -2   4   83.87    6.16
   0   2  -4   72.83    6.12
   0  -2   3  275.71   20.68
   0   2  -3  275.35   21.83
   0  -2   3  282.83   20.70
   0   2  -2   -0.48    1.32
   0  -2   2    0.50    1.06
   0  -2   2    1.12    2.76
   0   2  -2    1.02    0.77
   0  -2   1   40.59    2.93
   0   2  -1   32.47    3.42
   0  -2   1   33.60    3.32
   0   2  -1   35.74    2.92
   0  -2   1   32.11    3.82
   0   2  -1   25.91    3.59
   0  -2   0  247.36   17.93
   0   2   0  232.80   17.93
   0  -2   0  238.06   18.15
   0   2   0  247.32   18.11
   0  -2   0  253.26   18.31
   0   2   0  276.22   18.41
   0   2   1 1047.73   77.02
   0  -2  -1 1044.74   77.02
   0  -2  -1 1175.92   77.42
   0   2   1 1021.43   77.38
   0   2   2  371.74   26.28
   0  -2  -2  371.98   26.27
   0   2   2  332.39   26.24
   0   2   2  401.79   26.71
   0  -2  -2  393.01   26.72
   0  -2  -2  356.48   26.25
   0   2   3 2337.06  165.85
   0  -2  -3 2356.67  165.85
   0  -2  -3 2190.58  165.95
   0   2   3 2162.51  165.90
   0   2   3 2249.28  166.08
   0  -2  -3 2275.83  166.13
   0  -2  -4   64.21    4.83
   0   2   4   69.44    5.12
   0  -2  -4   62.23    5.35
   0   2   4   56.39    5.03
   0  -2  -4   55.56    5.13
   0   2   5   41.27    3.54
   0  -2  -5   49.22    3.91
   0   2   6    0.75    0.96
   0  -2  -6    1.15    0.85
   0   2   6    1.21    1.55
   0  -2  -6   -0.45    2.41
   0   2   6    0.53    0.85
   0   2   7   31.52    2.97
   0  -2  -7   34.65    2.98
   0   2   7   29.67    3.65
   0  -2  -7   34.72    4.39
   0   2   7   32.34    2.88
   0  -2  -7   33.56    3.13
   0   2   8  123.75   10.66
   0  -2  -8  133.83   10.69
   0  -2  -8  157.13   12.48
   0   2   8  157.40   11.64
   0  -2  -8  141.72   10.83
   0   2   8  149.57   10.62
   0   2   9    7.33    1.45
   0  -2  -9    7.19    1.38
   0   2   9   10.79    2.56
   0  -2  -9    6.62    3.28
   0  -2  -9   13.16    1.67
   0   2   9    9.24    1.26
   0   2  10   84.10    6.78
   0  -2 -10   80.70    6.73
   0   2  10   82.98    7.73
   0  -2 -10   93.56    9.25
   0   2  10   82.98    6.53
   0  -2 -10   83.74    6.88
   0   2  11   38.22    3.70
   0  -2 -11   32.74    3.65
   0   2  11   45.94    5.06
   0  -2 -11   44.42    6.48
   0   2  11   42.33    3.48
   0  -2 -11   45.53    3.96
   0   2  12    1.31    2.38
   0  -2 -12    2.24    1.63
   0   2  12    0.75    0.89
   0   2  13    1.82    1.59
   0  -2 -13    0.28    1.35
   0  -2 -13   -2.55    5.02
   0   2  13   -0.35    2.56
   0  -2 -13    0.49    1.63
   0   2  13    0.62    0.87
   0  -2 -14    3.01    1.56
   0   2  14    1.31    1.49
   0   2  14    2.20    2.61
   0  -2 -14    4.09    4.82
   0  -2 -14    2.82    1.79
   0   2  14    3.56    1.08
   0  -2 -15    2.54    1.57
   0   2  15    2.40    1.55
   0  -2 -15    1.44    4.52
   0   2  15    1.90    2.70
   0   2  15    1.49    1.00
   0  -2 -15    3.06    1.82
   0   3 -13    2.37    1.62
   0   3 -13    2.96    1.71
   0  -3  13    6.39    1.69
   0   3 -13    6.21    4.84
   0  -3  13    9.58    4.30
   0   3 -13    3.84    1.20
   0   3 -12    5.13    1.64
   0   3 -12    7.33    1.89
   0  -3  12    6.45    1.67
   0  -3  12    6.09    4.36
   0   3 -12    3.95    4.48
   0   3 -12    6.31    1.26
   0   3 -11   20.06    2.57
   0  -3  11   20.27    2.52
   0   3 -11   17.46    2.60
   0   3 -11   16.82    5.14
   0   3 -11   20.11    2.08
   0   3 -10    5.85    1.77
   0  -3  10    8.27    1.66
   0   3 -10   11.47    1.97
   0   3 -10    7.60    4.55
   0   3 -10    6.47    1.18
   0   3  -9  121.23    9.81
   0   3  -9   98.44    9.65
   0  -3   9  123.77   12.04
   0   3  -9  133.99    9.38
   0   3  -8   51.26    4.93
   0   3  -8   49.40    4.86
   0  -3   8   55.45    4.82
   0  -3   8   60.58    7.20
   0   3  -8   53.01    7.29
   0   3  -8   58.68    4.48
   0   3  -7   14.55    2.02
   0  -3   7   12.08    1.53
   0  -3   7   10.57    3.71
   0   3  -7   16.33    4.20
   0   3  -7   10.79    1.80
   0  -3   7   12.22    1.82
   0  -3   6    6.99    1.18
   0   3  -6    8.52    1.63
   0   3  -6    6.89    3.63
   0  -3   6    7.64    3.78
   0  -3   6    5.77    1.27
   0   3  -6    8.24    1.45
   0   3  -5    3.92    1.51
   0  -3   5    3.33    0.95
   0  -3   5    2.69    3.39
   0   3  -5    3.54    3.28
   0   3  -5    4.44    1.15
   0  -3   5    3.76    1.09
   0  -3   4    5.74    1.22
   0   3  -4    6.85    1.62
   0  -3   4    7.03    3.38
   0   3  -4    4.52    3.28
   0   3  -4    6.86    1.27
   0  -3   4    8.73    1.27
   0   3  -3   39.29    3.82
   0  -3   3   36.14    4.95
   0   3  -3   30.56    4.58
   0  -3   3   41.19    3.36
   0   3  -3   37.87    3.32
   0  -3   2  134.49    9.47
   0   3  -2   81.31   10.09
   0  -3   1  335.59   24.05
   0   3  -1  324.49   23.61
   0  -3   1  283.74   24.21
   0   3   0  198.98   14.24
   0  -3   0  191.95   14.21
   0  -3   0  185.64   14.58
   0   3   0  179.42   14.44
   0  -3   0  197.13   14.79
   0   3   1   15.22    1.35
   0  -3  -1   10.58    2.47
   0  -3  -1   12.33    1.32
   0   3   1   15.85    1.40
   0  -3  -1   14.11    1.53
   0   3   2  162.96   12.13
   0   3   2  180.28   12.14
   0  -3  -2  151.24   12.11
   0  -3  -2  163.64   12.05
   0   3   3  127.01    9.27
   0  -3  -3  127.71    9.25
   0  -3  -3  120.96   10.02
   0  -3  -3  121.56    9.22
   0   3   3  122.63    9.19
   0  -3  -4  308.19   23.06
   0  -3  -4  302.10   23.16
   0   3   4  325.95   23.08
   0   3   5  288.46   22.41
   0   3   5  332.67   22.57
   0   3   5  292.62   22.73
   0   3   6   68.25    5.83
   0  -3  -6   76.59    5.85
   0   3   6   77.66    6.12
   0  -3  -6   76.47    6.49
   0  -3  -6   76.78    6.29
   0   3   6   77.08    6.12
   0  -3  -7   19.35    1.94
   0   3   7   20.65    2.03
   0   3   7   20.42    2.37
   0  -3  -7   20.91    3.13
   0  -3  -7   19.86    2.52
   0   3   7   17.92    2.16
   0   3   8   59.11    5.18
   0  -3  -8   65.69    5.16
   0   3   8   62.30    5.67
   0  -3  -8   70.25    6.63
   0  -3  -8   58.01    5.48
   0   3   8   67.06    5.25
   0   3   9   14.56    1.84
   0  -3  -9   14.03    1.80
   0   3   9   14.89    2.45
   0  -3  -9    9.09    3.52
   0  -3  -9   17.87    2.26
   0   3   9   15.13    1.80
   0   3  10    0.23    1.17
   0  -3 -10    0.41    1.03
   0   3  10   -1.11    1.76
   0  -3 -10    0.82    3.15
   0  -3 -10    1.37    1.54
   0   3  10   -0.46    0.87
   0  -3 -11  194.55   15.77
   0   3  11  190.99   15.80
   0   3  11  221.47   16.69
   0  -3 -11  214.25   18.00
   0  -3 -11  224.41   16.20
   0   3  11  220.70   15.74
   0  -3 -12   13.01    1.81
   0  -3 -12   16.52    4.50
   0   3  12   10.34    2.74
   0   3  12   10.89    1.60
   0  -3 -12   13.18    2.33
   0  -3 -13   67.42    5.64
   0   3  13   58.39    5.60
   0   3  13   67.23    5.40
   0  -3 -13   66.98    6.02
   0  -3 -14    0.29    1.41
   0   3  14    0.78    1.37
   0  -3 -14    3.83    4.12
   0   3  14    0.94    2.47
   0  -3 -14    3.59    1.94
   0   3  14    1.32    1.00
   0   3  15   11.71    2.12
   0  -3 -15    6.79    1.89
   0   3  15   11.94    2.98
   0  -3 -15    8.19    4.88
   0   3  15   11.61    1.56
   0  -3 -15   11.50    2.52
   0  -3 -16    4.92    1.67
   0   3  16    6.01    1.88
   0   3  16    8.25    2.90
   0  -3 -16   10.85    5.20
   0  -3 -16    3.86    2.15
   0   4 -12    2.77    1.70
   0   4 -12    2.79    1.58
   0  -4  12    1.32    1.42
   0   4 -12    0.64    4.35
   0  -4  12    1.17    4.13
   0   4 -12    0.20    0.93
   0   4 -11    1.84    1.78
   0   4 -11    3.69    1.64
   0  -4  11    1.26    1.36
   0   4 -11   -0.61    3.91
   0  -4  11    2.31    4.40
   0   4 -11    1.69    0.88
   0   4 -10    0.39    1.63
   0  -4  10    1.64    1.46
   0   4 -10    1.29    1.60
   0  -4  10    5.67    4.38
   0   4 -10    1.15    4.36
   0   4 -10    1.65    0.90
   0   4  -9    3.61    1.97
   0  -4   9    3.32    4.19
   0   4  -9    5.39    4.08
   0   4  -9    2.76    1.69
   0  -4   9    3.10    1.40
   0   4  -8  152.79   12.57
   0  -4   8  170.24   12.11
   0  -4   8  151.22   14.53
   0   4  -8  140.68   12.24
   0  -4   7  138.58   10.34
   0   4  -7  141.57   10.87
   0  -4   7  142.45   12.96
   0   4  -7  147.40   12.79
   0  -4   7  130.10   10.42
   0   4  -7  122.81   10.43
   0  -4   6   87.18    6.84
   0   4  -6   91.25    7.38
   0   4  -6   79.05    8.73
   0  -4   6   99.52    9.47
   0   4  -6   81.70    6.92
   0  -4   6   82.88    6.90
   0   4  -5   22.18    2.86
   0  -4   5   20.20    2.25
   0   4  -5   26.70    4.47
   0  -4   5   10.46    4.01
   0  -4   5   21.20    2.24
   0   4  -5   19.45    2.30
   0  -4   4   17.93    2.16
   0   4  -4   16.68    2.63
   0   4  -4   19.21    3.74
   0  -4   4   15.50    4.19
   0   4  -4   18.41    1.97
   0  -4   4   16.06    1.94
   0  -4   3  158.25   11.72
   0  -4   3  141.46   11.97
   0   4  -3  151.31   12.25
   0   4  -3  143.26   12.76
   0  -4   3  131.55   13.26
   0   4  -3  162.37   11.77
   0  -4   2  443.65   30.97
   0   4  -2  472.40   31.68
   0  -4   2  403.88   31.37
   0   4  -2  391.36   30.94
   0   4  -2  411.01   31.75
   0  -4   2  408.41   32.06
   0   4  -1  176.03   14.01
   0  -4   1  192.62   14.64
   0  -4   1  203.38   14.06
   0   4  -1  173.68   14.49
   0   4  -1  196.89   14.79
   0  -4   0   45.10    3.65
   0  -4   0   45.19    4.52
   0  -4   0   46.75    4.31
   0   4   0   49.03    4.80
   0  -4  -1   57.30    4.74
   0   4   1   58.56    4.59
   0  -4  -1   57.52    5.49
   0   4   1   52.51    5.39
   0   4   2  342.51   25.99
   0  -4  -2  345.99   26.05
   0   4   2  363.81   26.00
   0   4   2  397.44   26.93
   0  -4  -2  355.66   26.77
   0  -4  -3  352.86   25.46
   0  -4  -3  332.16   26.27
   0   4   3  362.53   26.30
   0  -4  -3  342.08   25.40
   0   4   4   58.37    4.47
   0  -4  -4   57.28    4.41
   0   4   4   56.12    4.32
   0   4   4   57.42    5.30
   0  -4  -4   56.33    5.52
   0  -4  -5  169.77   12.85
   0   4   5  174.38   12.89
   0   4   5  176.14   13.51
   0  -4  -5  166.40   13.61
   0   4   5  173.21   12.83
   0  -4  -6    5.15    1.91
   0  -4  -6    5.00    0.93
   0   4   6    5.82    0.97
   0  -4  -6    5.99    1.40
   0   4   6    3.69    1.76
   0   4   7  159.22   12.04
   0  -4  -7  156.76   12.01
   0  -4  -7  159.77   12.62
   0   4   7  166.24   12.20
   0   4   7  161.39   12.41
   0  -4  -7  143.96   12.55
   0  -4  -8    4.24    1.10
   0   4   8    3.78    1.06
   0  -4  -8    1.41    2.11
   0  -4  -8    2.51    1.75
   0   4   8    3.93    1.36
   0   4   8    1.83    1.23
   0   4   9    6.67    1.39
   0  -4  -9    8.18    1.43
   0  -4  -9    7.38    2.60
   0   4   9   11.63    1.71
   0   4   9   10.84    1.84
   0  -4  -9   12.15    2.36
   0  -4 -10    3.47    1.10
   0   4  10    1.32    1.07
   0  -4 -10    3.20    2.95
   0   4  10    4.45    1.33
   0   4  10    6.09    1.79
   0  -4 -10    1.43    1.94
   0   4  11   13.05    1.91
   0  -4 -11    9.20    1.75
   0  -4 -11   28.13    4.38
   0   4  11   12.76    1.81
   0   4  11   12.82    2.23
   0  -4 -11   15.92    2.68
   0  -4 -12   79.42    6.74
   0  -4 -12   78.61    8.94
   0   4  12   81.90    7.34
   0  -4 -12   92.15    7.45
   0   4  12   82.26    6.71
   0   4  13    7.63    1.58
   0  -4 -13    7.19    1.65
   0   4  13   11.21    2.42
   0  -4 -13    8.27    2.46
   0   4  13    8.11    1.59
   0   4  14    7.54    1.73
   0  -4 -14    9.33    1.72
   0   4  14    6.57    2.50
   0  -4 -14    1.77    4.60
   0  -4 -14    5.16    2.33
   0   4  14    9.29    1.53
   0   4  15    4.17    1.60
   0  -4 -15    1.44    1.40
   0  -4 -15    5.77    4.60
   0   4  15    1.40    2.25
   0  -4 -15    3.09    2.32
   0   4  15    1.61    1.17
   0   4  16    1.02    1.54
   0  -4 -16    1.06    1.51
   0  -4 -16   -6.86    4.81
   0   4  16    3.56    2.36
   0  -4 -16   -0.25    2.27
   0   5 -11   13.29    2.77
   0  -5  11   12.53    2.13
   0   5 -11   14.35    2.31
   0  -5  11    4.85    4.67
   0   5 -11   20.74    5.07
   0   5 -11   15.01    1.77
   0   5 -10    3.42    2.14
   0  -5  10    8.44    4.53
   0   5 -10    6.18    4.13
   0   5 -10    3.08    1.78
   0  -5  10    0.16    1.44
   0   5  -9   12.86    3.99
   0  -5   9   55.43    4.11
   0  -5   9   49.80    7.06
   0   5  -9   49.62    6.66
   0   5  -9   41.44    4.23
   0  -5   9   41.92    4.14
   0  -5   8    7.24    1.47
   0   5  -8    6.96    2.36
   0   5  -8    6.88    3.69
   0  -5   8    5.13    1.54
   0  -5   7  141.33   10.11
   0   5  -7  130.03   10.77
   0  -5   7  152.01   13.04
   0   5  -7  126.42   12.13
   0  -5   7  123.47   10.06
   0   5  -7  113.65   10.10
   0  -5   6    0.62    1.22
   0   5  -6    0.89    2.15
   0  -5   6   -0.50    3.72
   0   5  -6    2.05    3.06
   0   5  -6   -0.76    1.22
   0  -5   6    0.12    1.20
   0  -5   5  106.72    8.13
   0   5  -5   96.68    8.62
   0   5  -5  108.82    9.79
   0  -5   5   88.33   10.01
   0   5  -5   94.33    7.93
   0  -5   5  100.96    7.96
   0  -5   4    2.12    1.52
   0   5  -4    6.83    2.30
   0   5  -4    5.41    2.97
   0  -5   4   -1.20    3.09
   0  -5   4    3.88    1.21
   0   5  -4    3.40    1.17
   0  -5   3   72.60    7.06
   0   5  -3   90.35    7.57
   0  -5   3   86.40    6.69
   0   5  -3   86.60    6.73
   0   5  -3   84.42    7.87
   0  -5   3   69.71    8.14
   0  -5   2  122.68    9.49
   0  -5   2  128.31   10.12
   0   5  -2  120.68    9.50
   0  -5   2  129.86   10.84
   0   5  -2  125.38   10.37
   0   5  -2  132.07   10.46
   0  -5   1  252.29   17.36
   0   5  -1  205.76   16.52
   0  -5   1  232.07   16.56
   0   5  -1  217.58   17.08
   0  -5   1  206.30   17.42
   0   5  -1  234.34   17.51
   0  -5   0  407.79   30.04
   0   5   0  402.57   30.06
   0  -5   0  440.67   30.91
   0  -5   0  380.34   30.65
   0   5   0  411.48   30.37
   0   5   0  423.71   31.02
   0  -5  -1  521.86   38.03
   0   5   1  510.67   38.03
   0   5   1  543.27   39.01
   0  -5  -1  505.37   38.83
   0   5   2  189.36   13.86
   0  -5  -2  178.56   13.84
   0  -5  -2  193.56   14.03
   0  -5  -2  179.88   14.80
   0   5   3    5.77    0.92
   0   5   3   11.13    2.68
   0  -5  -3    6.48    0.94
   0   5   3    6.99    0.93
   0   5   4   17.69    1.66
   0  -5  -4   12.50    3.09
   0   5   4   21.43    3.20
   0  -5  -5    0.84    0.62
   0   5   5    1.82    0.78
   0   5   5   -0.19    2.18
   0  -5  -5    3.37    1.97
   0  -5  -6   92.47    6.93
   0   5   6   86.52    6.97
   0  -5  -6   90.90    7.08
   0  -5  -6   86.85    7.89
   0   5   6   93.52    7.74
   0  -5  -7  203.75   15.21
   0   5   7  203.82   15.25
   0   5   7  210.16   15.21
   0  -5  -7  188.24   15.49
   0  -5  -7  192.95   16.06
   0   5   7  203.37   15.85
   0  -5  -8   11.46    2.45
   0  -5  -8    6.46    1.15
   0   5   8    7.35    1.11
   0  -5  -8    6.54    1.91
   0   5   8    4.06    1.72
   0   5   8   10.34    1.36
   0   5   9    2.76    1.04
   0  -5  -9    2.58    0.94
   0  -5  -9    4.13    2.05
   0   5   9    2.05    1.02
   0   5   9    3.05    1.85
   0  -5  -9    1.48    2.05
   0  -5 -10   37.97    3.37
   0   5  10   37.71    3.44
   0   5  10   35.79    3.53
   0  -5 -10   39.78    4.71
   0  -5 -10   37.60    4.36
   0   5  10   36.95    3.77
   0   5  11   21.01    2.42
   0  -5 -11   20.85    2.37
   0  -5 -11   26.27    4.21
   0   5  11   20.72    2.63
   0   5  11   19.98    2.56
   0  -5 -11   25.61    3.38
   0   5  12    4.01    1.41
   0  -5 -12    5.72    1.48
   0  -5 -12    7.60    3.61
   0   5  12    5.51    1.63
   0  -5 -12    8.67    2.41
   0   5  12    6.16    1.54
   0   5  13   48.45    5.08
   0   5  13   62.64    5.62
   0  -5 -13   69.05    7.65
   0  -5 -13   64.07    5.99
   0   5  13   69.24    5.30
   0   5  14   10.02    1.86
   0  -5 -14    9.26    1.75
   0  -5 -14   10.70    4.69
   0  -5 -14    5.44    2.04
   0   5  14   11.61    1.75
   0  -5 -15    0.43    1.37
   0   5  15    1.10    1.51
   0  -5 -15    2.99    4.29
   0   5  15    4.47    2.04
   0  -5 -15    4.68    2.60
   0   5  15    1.83    1.30
   0  -5 -16   13.80    2.14
   0   5  16   11.46    2.20
   0  -5 -16   22.06    5.63
   0   5  16   18.33    2.91
   0  -6  10   -0.14    1.09
   0   6 -10    3.29    3.97
   0  -6  10    0.63    4.46
   0  -6  10    1.61    1.49
   0   6 -10    0.72    1.67
   0  -6   9    2.61    1.27
   0   6  -9    2.25    2.47
   0   6  -9    4.67    3.87
   0  -6   9    4.31    4.42
   0  -6   9    0.93    1.35
   0   6  -9    2.38    1.62
   0  -6   8   18.50    2.27
   0   6  -8   18.40    3.34
   0   6  -8   16.06    4.43
   0  -6   8   18.37    5.18
   0   6  -8   18.26    2.52
   0  -6   8   14.79    2.32
   0  -6   7   25.41    2.75
   0   6  -7   25.57    3.58
   0   6  -7   26.17    4.90
   0  -6   7   20.80    2.57
   0   6  -6    9.82    2.91
   0  -6   6    8.65    1.88
   0  -6   6   11.58    5.21
   0   6  -6   14.84    3.84
   0   6  -6    8.93    1.61
   0  -6   6    8.95    1.63
   0  -6   5   13.93    2.24
   0   6  -5   20.35    3.18
   0  -6   5    9.64    4.35
   0   6  -5   14.29    3.66
   0   6  -5   10.32    1.80
   0  -6   5   12.84    1.81
   0  -6   4    1.19    1.67
   0   6  -4    1.29    2.48
   0   6  -4    0.90    1.01
   0  -6   4    0.52    0.94
   0   6  -4    2.55    2.93
   0  -6   4    4.34    4.00
   0  -6   3   38.12    4.16
   0  -6   3   41.27    3.50
   0   6  -3   36.20    3.48
   0   6  -3   37.97    4.49
   0  -6   3   32.61    5.45
   0   6  -3   43.74    4.70
   0  -6   2   96.40    7.42
   0  -6   2   94.01    8.15
   0   6  -2   86.51    7.34
   0  -6   2   95.99    8.83
   0   6  -2   98.09    8.21
   0   6  -2  107.31    8.63
   0  -6   1    3.55    2.09
   0   6  -1    3.05    2.67
   0   6  -1    4.12    1.77
   0  -6   1    1.83    2.47
   0  -6   1    1.68    0.93
   0   6  -1    2.56    1.03
   0  -6   0   24.23    2.22
   0   6   0   21.69    3.41
   0  -6   0   21.57    3.39
   0   6   0   22.61    2.18
   0   6   0   23.13    2.61
   0  -6   0   25.88    3.27
   0   6   1  355.24   27.48
   0  -6  -1  376.73   27.49
   0  -6  -1  380.76   28.03
   0   6   1  374.01   27.65
   0  -6  -1  388.70   28.53
   0   6   1  400.05   28.70
   0   6   2    9.37    1.22
   0   6   2    7.32    2.60
   0  -6  -2    9.02    1.20
   0  -6  -2   11.01    2.72
   0   6   2   11.39    1.27
   0  -6  -3   44.65    3.74
   0   6   3   44.79    3.75
   0   6   3   48.94    3.73
   0   6   3   44.62    5.25
   0  -6  -3   50.26    5.18
   0   6   4    1.41    0.67
   0   6   4    0.81    0.61
   0   6   4    3.07    2.57
   0  -6  -4    0.23    2.38
   0   6   5    3.22    0.81
   0   6   5    4.16    2.35
   0  -6  -5    2.21    2.56
   0  -6  -5    3.46    0.64
   0  -6  -6   13.62    3.01
   0   6   6   14.41    1.66
   0  -6  -6   15.05    1.57
   0  -6  -6   16.30    1.64
   0   6   6   15.91    1.41
   0   6   6   15.10    2.82
   0   6   7   15.66    1.68
   0  -6  -7   16.64    1.64
   0  -6  -7   15.36    3.08
   0  -6  -7   11.35    1.73
   0   6   7   16.26    1.50
   0   6   7   12.06    2.74
   0  -6  -8   58.65    4.73
   0   6   8   55.96    4.80
   0  -6  -8   59.75    5.15
   0  -6  -8   49.75    5.86
   0   6   8   60.05    4.71
   0   6   8   57.49    5.56
   0  -6  -9   30.43    4.09
   0   6   9   27.75    2.66
   0  -6  -9   27.48    2.60
   0  -6  -9   27.51    3.33
   0   6   9   27.41    2.61
   0   6   9   28.73    3.46
   0  -6 -10   39.70    3.64
   0   6  10   43.86    3.74
   0   6  10   41.10    3.73
   0  -6 -10   46.37    4.88
   0   6  10   40.30    4.22
   0  -6 -10   45.77    4.99
   0  -6 -11    1.83    2.62
   0   6  11    0.82    1.12
   0  -6 -11    1.22    1.02
   0  -6 -11   -0.32    2.46
   0   6  11    3.10    1.77
   0   6  11    0.52    1.05
   0  -6 -12    3.59    1.10
   0   6  12    1.92    1.16
   0  -6 -12    4.98    3.20
   0   6  12    3.05    1.32
   0  -6 -12    3.73    2.45
   0   6  12    5.85    1.76
   0   6  13    0.97    1.28
   0  -6 -13   -0.44    3.11
   0   6  13   -0.16    1.26
   0   6  13    0.62    1.52
   0  -6 -13    2.18    2.70
   0  -6 -14    6.98    1.58
   0   6  14    5.47    1.73
   0  -6 -14    9.28    3.07
   0   6  14    5.58    1.69
   0  -6 -15    5.63    1.48
   0   6  15    3.16    1.57
   0  -6 -15    7.20    3.96
   0   6  15    4.14    1.49
   0   6  16    4.14    1.68
   0  -6 -16    3.27    1.44
   0  -6 -16    3.66    4.48
   0   6  16    1.28    1.66
   0   6  16    1.58    1.29
   0  -6 -16    3.94    2.58
   0  -7   9    0.64    4.51
   0   7  -9   -0.51    3.48
   0  -7   9   -0.16    1.48
   0   7  -9    3.03    1.74
   0  -7   8    7.13    1.68
   0   7  -8   14.34    4.10
   0  -7   8    9.30    5.00
   0   7  -8    6.39    1.80
   0  -7   8    4.77    1.51
   0  -7   7    0.98    1.25
   0   7  -7    0.94    2.61
   0  -7   7    2.96    4.78
   0   7  -7   -0.44    3.21
   0  -7   7    0.28    1.27
   0   7  -7    0.16    1.38
   0  -7   6    3.80    1.68
   0   7  -6   -0.62    2.29
   0   7  -6    1.63    2.96
   0  -7   6    0.52    1.30
   0   7  -5    4.90    2.77
   0  -7   5    2.75    1.67
   0   7  -5    0.36    2.74
   0  -7   5   -1.54    4.02
   0   7  -5    1.65    1.26
   0  -7   4   13.84    2.53
   0   7  -4   13.08    3.35
   0  -7   4   12.12    1.84
   0   7  -4   14.00    1.95
   0   7  -4   16.36    3.42
   0  -7   4   13.07    4.35
   0  -7   3   65.66    5.08
   0  -7   3   64.94    5.90
   0   7  -3   52.23    5.01
   0  -7   3   53.78    7.27
   0   7  -3   61.90    6.15
   0   7  -3   51.28    6.10
   0  -7   2    0.69    2.24
   0   7  -2   -2.99    2.50
   0  -7   2    2.20    1.08
   0   7  -2    0.53    1.07
   0  -7   2    1.43    2.55
   0   7  -2   -0.68    1.66
   0  -7   1   72.72    6.80
   0  -7   1   73.70    5.80
   0   7  -1   67.83    5.80
   0   7  -1   80.12    6.52
   0  -7   1   66.79    7.12
   0   7  -1   67.67    7.15
   0   7   0   31.65    4.75
   0   7   0   36.62    3.34
   0  -7   0   39.02    3.34
   0  -7   0   41.60    4.63
   0   7   0   40.32    3.78
   0  -7   0   40.67    4.58
   0  -7  -1    9.96    2.81
   0   7   1   12.73    1.50
   0   7   1   11.38    3.12
   0  -7  -1    9.02    1.33
   0   7   1   11.24    1.61
   0  -7  -1   11.65    2.36
   0  -7  -2   -0.57    0.72
   0  -7  -2    2.61    2.59
   0   7   2    0.28    2.56
   0   7   2    0.15    0.72
   0  -7  -2    0.45    1.22
   0   7   2   -0.08    0.77
   0  -7  -3    9.37    1.19
   0   7   3    8.70    1.19
   0  -7  -3    7.68    2.88
   0  -7  -3    9.22    1.53
   0   7   3    7.59    1.12
   0   7   4    9.96    2.88
   0   7   4    9.34    1.15
   0   7   4    8.54    1.10
   0  -7  -4    7.75    1.17
   0  -7  -4    7.07    0.83
   0   7   5    0.13    0.70
   0   7   5   -3.20    2.47
   0  -7  -5    1.35    2.56
   0   7   5   -0.53    0.73
   0  -7  -5   -0.59    0.63
   0  -7  -5    0.23    0.41
   0   7   6    2.45    0.83
   0   7   6    2.61    2.51
   0  -7  -6    3.68    2.69
   0  -7  -6    1.56    0.60
   0   7   7    1.13    0.85
   0  -7  -7    0.75    0.70
   0  -7  -7   -0.58    2.87
   0  -7  -7    0.26    0.84
   0   7   7    0.25    2.13
   0   7   7    0.68    0.46
   0  -7  -8   24.11    4.43
   0  -7  -8   36.82    3.05
   0   7   8   32.86    3.12
   0  -7  -8   36.40    3.34
   0   7   8   34.45    2.89
   0   7   8   31.36    4.16
   0   7   9   60.28    5.07
   0  -7  -9   60.56    4.99
   0  -7  -9   63.49    5.51
   0  -7  -9   61.12    6.55
   0   7   9   66.12    6.12
   0   7   9   60.97    4.91
   0   7  10   46.84    4.20
   0  -7 -10   46.48    4.11
   0  -7 -10   44.99    4.85
   0  -7 -10   44.56    5.57
   0   7  10   52.63    4.12
   0   7  10   45.27    5.12
   0  -7 -11    2.15    3.07
   0   7  11    5.92    1.38
   0  -7 -11    7.71    1.38
   0  -7 -11    4.77    2.48
   0   7  11    8.34    2.24
   0   7  11   10.21    1.41
   0  -7 -12   76.78    6.35
   0  -7 -12   71.90    7.70
   0   7  12   79.82    6.46
   0  -7 -12   73.53    7.72
   0   7  12   81.04    6.97
   0  -7 -13   20.22    3.66
   0   7  13   14.03    2.03
   0  -7 -13   12.24    3.75
   0   7  13   15.00    1.96
   0   7  14    2.65    1.36
   0  -7 -14    0.63    1.21
   0   7  14   -0.15    1.13
   0   7  15    1.10    1.43
   0  -7 -15   -0.13    1.31
   0  -7 -15    0.52    3.40
   0   7  15   -0.33    1.34
   0   7  15    0.67    1.46
   0   7  16   28.47    3.23
   0  -7 -16   24.66    3.07
   0   7  16   32.00    3.36
   0  -7 -16   47.98    6.56
   0  -7 -16   35.26    4.81
   0   7  16   29.39    3.25
   0   8  -8    3.25    3.11
   0  -8   8    4.20    1.67
   0  -8   8    4.50    4.84
   0   8  -8    4.19    3.38
   0   8  -8    4.46    1.83
   0  -8   8    3.68    1.40
   0   8  -7    2.86    2.63
   0   8  -7   -0.87    3.20
   0  -8   7    0.62    4.64
   0   8  -7    0.51    1.55
   0  -8   7    2.17    1.34
   0   8  -6    4.81    3.20
   0  -8   6    1.17    4.23
   0   8  -6    5.59    1.81
   0  -8   6    4.17    1.36
   0  -8   5   11.86    2.44
   0   8  -5   16.83    3.73
   0   8  -5   13.04    3.45
   0   8  -5    9.84    1.98
   0  -8   5   12.14    1.90
   0  -8   4   13.02    2.52
   0   8  -4   12.16    3.51
   0   8  -4    6.41    2.90
   0  -8   4   11.51    4.31
   0   8  -4    9.75    1.86
   0   8  -3    1.38    2.97
   0  -8   3    2.42    2.34
   0   8  -3    0.77    1.22
   0  -8   3    1.19    1.27
   0   8  -3    4.14    2.52
   0  -8   3    1.80    3.61
   0  -8   2  135.88   11.17
   0  -8   2  136.24   10.14
   0   8  -2  114.98   10.10
   0  -8   2  150.42   12.25
   0   8  -2  137.44   11.01
   0   8  -2  144.79   11.76
   0   8  -1   37.24    3.47
   0  -8   1   37.72    3.39
   0  -8   1   41.06    4.66
   0   8  -1   34.77    3.94
   0  -8   1   39.42    5.10
   0   8  -1   43.46    5.15
   0   8   0    0.66    2.97
   0  -8   0    5.63    1.15
   0  -8   0    3.85    2.64
   0   8   0    4.07    1.65
   0  -8   0    5.76    2.57
   0   8   0    2.84    1.12
   0  -8  -1    4.83    1.15
   0  -8  -1    5.37    2.73
   0   8   1    8.71    2.92
   0   8   1    4.11    1.17
   0   8   1    2.26    1.14
   0  -8  -1    2.59    2.10
   0   8   2   55.04    4.74
   0  -8  -2   57.88    4.73
   0  -8  -2   61.36    5.46
   0   8   2   59.10    4.84
   0  -8  -2   57.52    6.10
   0   8   2   55.68    6.24
   0  -8  -3   20.27    3.78
   0   8   3   17.54    3.88
   0  -8  -3   18.95    2.02
   0   8   3   19.64    2.03
   0   8   3   21.61    2.04
   0  -8  -3   19.51    2.58
   0   8   4  249.61   18.75
   0  -8  -4  261.20   18.97
   0  -8  -4  236.23   20.06
   0   8   4  226.19   20.08
   0  -8  -5   35.79    5.07
   0   8   5   40.72    3.54
   0   8   5   46.05    3.56
   0  -8  -5   46.02    3.64
   0   8   5   47.74    5.28
   0  -8  -5   38.84    3.32
   0   8   6   98.51    7.47
   0   8   6   94.40    7.46
   0  -8  -6   92.07    7.42
   0  -8  -6   96.71    7.34
   0  -8  -6   94.82    9.00
   0   8   6  109.99    9.18
   0   8   7   -0.09    0.84
   0   8   7    0.57    2.28
   0  -8  -7   -1.28    2.57
   0  -8  -7   -0.52    0.65
   0  -8  -8   18.86    3.78
   0  -8  -8   19.98    2.12
   0   8   8   20.76    2.26
   0  -8  -8   25.39    2.39
   0   8   8   17.62    3.62
   0   8   8   22.94    1.94
   0   8   9   88.86    6.91
   0  -8  -9   89.80    6.79
   0  -8  -9   97.58    7.22
   0   8   9  101.10    8.11
   0  -8  -9   82.45    8.46
   0   8   9   79.01    6.60
   0  -8 -10   17.51    2.02
   0   8  10   19.90    2.17
   0  -8 -10   25.08    4.46
   0   8  10   18.47    3.46
   0   8  10   20.43    1.92
   0  -8 -10   17.79    2.57
   0  -8 -11   11.78    3.49
   0   8  11   10.62    1.65
   0  -8 -11   11.82    1.59
   0  -8 -11   13.45    2.63
   0   8  11    9.34    1.34
   0   8  11   13.92    3.03
   0  -8 -12   29.93    4.99
   0  -8 -12   38.78    3.45
   0  -8 -12   33.37    4.60
   0   8  12   36.41    3.29
   0   8  13    0.55    1.27
   0  -8 -13    0.81    1.17
   0  -8 -13    3.81    2.78
   0   8  13    1.37    1.05
   0   8  13   -0.22    2.02
   0  -8 -14    2.55    3.10
   0   8  14    3.69    1.47
   0  -8 -14    4.19    1.38
   0  -8 -14    6.66    3.64
   0   8  14    1.41    1.07
   0   8  14    3.57    1.91
   0  -8 -15    5.58    3.25
   0  -8 -15    6.45    1.61
   0   8  15    7.36    1.73
   0  -8 -15    8.55    4.02
   0   8  15    7.74    2.33
   0  -9   7    0.82    1.88
   0   9  -7    2.00    3.36
   0  -9   7    0.64    4.46
   0   9  -7    1.70    2.98
   0  -9   7    0.77    1.33
   0   9  -7    0.18    1.69
   0  -9   6    8.67    2.25
   0   9  -6    6.74    3.52
   0  -9   6    6.11    4.42
   0   9  -6    9.86    3.36
   0  -9   6    6.43    1.71
   0   9  -6    9.27    2.02
   0   9  -5    3.53    3.34
   0  -9   5    2.31    2.02
   0   9  -5    5.72    3.03
   0  -9   5   -0.57    4.09
   0   9  -5    5.79    1.70
   0  -9   5    3.18    1.48
   0   9  -4   15.52    3.85
   0   9  -4   13.70    3.29
   0  -9   4   11.39    1.94
   0   9  -4   13.96    2.15
   0  -9   3    2.43    3.78
   0   9  -3    0.28    2.08
   0  -9   2   77.94    7.06
   0  -9   2   73.89    5.86
   0   9  -2   62.10    5.87
   0  -9   2   59.89    7.80
   0   9  -2   70.23    6.66
   0   9  -1  107.72    9.33
   0  -9   1  122.37   10.51
   0  -9   1  123.45    9.33
   0  -9   1  130.03   11.39
   0   9  -1  122.09    9.95
   0   9  -1  116.99   10.94
   0  -9   0   72.05    5.54
   0  -9   0   66.68    6.89
   0   9   0   62.87    5.46
   0  -9   0   66.31    6.97
   0   9   0   60.36    5.77
   0   9   0   62.20    7.11
   0   9   1   39.72    3.94
   0  -9  -1   47.73    5.54
   0  -9  -1   50.45    4.02
   0  -9  -1   50.57    5.31
   0   9   1   43.67    4.16
   0   9   1   44.56    5.73
   0   9   2    2.87    2.79
   0  -9  -2    2.21    2.74
   0  -9  -2    1.03    0.96
   0  -9  -2    2.29    2.14
   0   9   2    2.17    1.09
   0   9   2    2.99    1.08
   0  -9  -3    0.32    2.68
   0   9   3    2.38    1.06
   0   9   3    1.07    3.17
   0  -9  -3    2.33    0.95
   0  -9  -3    3.35    1.79
   0   9   3    3.36    0.98
   0   9   4  105.73    8.62
   0  -9  -4  108.57    8.61
   0   9   4  118.74    8.63
   0  -9  -4  114.24    9.06
   0  -9  -4  103.20   10.20
   0   9   5  232.79   16.97
   0   9   5  223.32   16.93
   0  -9  -5  254.82   17.23
   0   9   5  216.49   18.48
   0  -9  -5  215.98   16.73
   0   9   6   57.56    4.31
   0   9   6   53.00    4.25
   0  -9  -6   44.33    4.24
   0   9   6   53.38    5.98
   0  -9  -6   49.54    4.06
   0  -9  -6   45.98    5.88
   0   9   7    5.07    1.05
   0  -9  -7    3.42    2.88
   0   9   7    6.19    3.04
   0   9   7    4.92    1.15
   0  -9  -7    4.40    1.05
   0  -9  -7    6.74    0.97
   0   9   8   15.46    1.70
   0  -9  -8   13.18    3.64
   0   9   8   13.58    1.77
   0  -9  -8   13.39    1.58
   0  -9  -8   15.23    1.74
   0   9   8   12.18    3.36
   0   9   9   15.37    1.86
   0  -9  -9   16.09    1.70
   0  -9  -9   16.88    3.68
   0   9   9   15.04    1.46
   0  -9  -9   14.13    1.94
   0  -9 -10   66.54    5.45
   0   9  10   62.98    5.58
   0  -9 -10   70.78    5.99
   0   9  10   67.73    5.27
   0   9  11    4.78    1.48
   0  -9 -11    7.68    1.29
   0  -9 -11    7.24    2.26
   0   9  11    7.32    2.60
   0   9  11    7.74    1.09
   0  -9 -12   -0.39    3.30
   0  -9 -12    7.10    2.58
   0   9  12    2.54    0.81
   0   9  12    5.74    2.41
   0  -9 -13   16.94    4.11
   0   9  13   12.53    2.05
   0  -9 -13   15.35    1.99
   0  -9 -13   17.06    3.64
   0   9  13   16.50    1.80
   0   9  13   18.66    3.27
   0  -9 -14    2.39    3.40
   0  -9 -14    1.78    1.08
   0   9  14   -0.44    1.17
   0  -9 -14    4.27    3.16
   0   9  14    0.22    0.80
   0   9  14    3.66    2.38
   0  -9 -15    7.55    1.53
   0   9  15    7.54    1.82
   0  -9 -15    2.83    3.47
   0   9  15    5.98    2.29
   0  10  -5    3.88    3.31
   0 -10   5    0.25    1.71
   0 -10   5    4.23    4.54
   0  10  -5    1.41    2.53
   0  10  -5    3.99    1.77
   0 -10   5    3.46    1.58
   0 -10   4    2.96    2.62
   0  10  -4    1.28    3.41
   0 -10   4    7.93    4.57
   0  10  -4    7.29    2.82
   0  10  -4    5.22    1.72
   0 -10   4    6.18    1.51
   0 -10   3    1.73    2.45
   0  10  -3    9.69    4.05
   0  10  -3    0.28    2.16
   0 -10   3    1.76    1.22
   0  10  -3    2.63    1.48
   0  10  -2    0.42    3.50
   0 -10   2    3.71    1.27
   0 -10   2    5.18    2.74
   0 -10   2    3.32    3.79
   0  10  -2    2.33    1.43
   0  10  -1    2.05    3.30
   0 -10   1    0.32    2.54
   0  10  -1    3.35    1.82
   0 -10   1   -0.85    3.47
   0  10   0    4.40    3.30
   0 -10   0    6.25    1.39
   0  10   0    3.18    1.31
   0 -10   0    8.54    3.42
   0  10   0    6.84    1.54
   0 -10  -1   14.89    1.82
   0  10   1   11.78    3.71
   0 -10  -1   14.52    3.14
   0  10   1   11.93    1.98
   0  10   1   14.63    1.96
   0 -10  -2    4.92    1.20
   0  10   2    3.14    3.28
   0  10   2    5.65    1.32
   0 -10  -2    4.91    2.41
   0  10   2    5.42    1.33
   0 -10  -3   -0.70    1.02
   0 -10  -3    3.86    2.06
   0  10   3    1.09    1.03
   0  10   3   -0.21    0.98
   0  10   4   35.02    3.22
   0 -10  -4   34.84    3.23
   0  10   4   39.06    3.23
   0 -10  -4   24.86    3.53
   0  10   5    1.43    0.92
   0  10   5    0.38    3.05
   0  10   5    1.36    0.97
   0 -10  -5    1.52    1.36
   0 -10  -5   -0.11    0.53
   0  10   6    1.50    0.97
   0  10   6    2.54    3.03
   0  10   6    3.02    0.95
   0 -10  -6    2.48    1.19
   0 -10  -6    2.80    0.70
   0  10   7   15.13    3.99
   0  10   7   19.91    2.10
   0  10   7   18.64    2.14
   0 -10  -7   19.51    2.15
   0 -10  -7   20.77    1.94
   0 -10  -8   13.85    4.03
   0  10   8   14.77    1.80
   0  10   8   20.15    3.74
   0  10   8   12.45    1.82
   0 -10  -8   17.11    1.74
   0 -10  -8   15.74    1.77
   0  10   9   23.87    2.44
   0 -10  -9   22.58    4.45
   0  10   9   23.07    2.50
   0 -10  -9   25.72    2.58
   0 -10  -9   25.63    2.37
   0  10   9   23.94    4.31
   0 -10 -10    0.66    0.96
   0  10  10    0.47    1.12
   0 -10 -10    2.01    3.17
   0  10  10    0.63    0.53
   0 -10 -10    1.35    1.37
   0  10  10    1.94    2.78
   0 -10 -11    4.94    3.57
   0 -10 -11    1.58    1.55
   0  10  11    0.27    0.61
   0  10  11    3.43    2.63
   0 -10 -12    5.90    3.90
   0  10  12    0.27    1.21
   0 -10 -12   -0.83    1.05
   0 -10 -12    3.10    2.02
   0  10  12    0.30    2.60
   0  10  12    0.46    0.66
   0 -10 -13    3.01    3.62
   0 -10 -13    2.51    1.18
   0  10  13    2.09    1.34
   0 -10 -13    1.65    2.35
   0  10  13    1.03    0.83
   0  10  13    2.36    2.62
   0 -10 -14   13.10    4.39
   0  10  14   13.36    2.12
   0 -10 -14   12.83    1.88
   0 -10 -14   16.19    3.77
   0  10  14   14.56    1.68
   0  10  14   21.62    3.26
   0 -11   3    0.14    1.23
   0  11  -3   -1.37    3.59
   0 -11   3    1.54    2.66
   0  11  -3    1.99    2.30
   0 -11   3   -1.68    2.90
   0  11  -3   -0.17    1.61
   0  11  -2    6.29    3.88
   0 -11   2   -0.33    3.03
   0 -11   2    0.41    1.41
   0 -11   2    0.51    3.99
   0  11  -2   -0.25    1.83
   0  11  -2    2.23    1.57
   0 -11   1    2.54    1.22
   0 -11   1    1.68    2.91
   0  11  -1    3.96    3.52
   0 -11   1   -2.33    3.38
   0  11  -1    2.11    1.53
   0 -11   0    3.07    1.32
   0  11   0    0.86    3.54
   0 -11   0    1.03    2.95
   0 -11   0    2.49    3.14
   0  11   0    0.93    1.61
   0  11   0    0.14    1.31
   0  11   1   35.87    5.36
   0 -11  -1   31.72    4.74
   0 -11  -1   36.75    5.08
   0  11   1   28.40    3.31
   0  11   2    5.99    3.51
   0 -11  -2    8.63    3.51
   0  11   2    3.30    1.20
   0 -11  -2    5.73    2.89
   0  11   2    2.64    1.35
   0  11   3    0.84    3.37
   0 -11  -3    1.84    2.74
   0 -11  -3    6.45    1.24
   0  11   3    5.20    1.32
   0 -11  -3    5.98    2.42
   0  11   3    4.94    1.33
   0  11   4   10.83    1.65
   0 -11  -4    8.59    3.75
   0  11   4    9.59    3.65
   0 -11  -4   11.01    1.66
   0 -11  -4   13.47    2.61
   0  11   4   12.91    1.67
   0  11   5   15.89    1.93
   0 -11  -5   13.68    3.91
   0  11   5   14.99    1.84
   0 -11  -5   13.00    2.42
   0 -11  -5   16.43    1.56
   0  11   6   27.16    2.76
   0  11   6   28.85    4.68
   0  11   6   27.30    2.66
   0 -11  -6   32.43    3.21
   0 -11  -6   27.46    2.46
   0  11   7    5.42    1.20
   0  11   7    3.51    3.13
   0 -11  -7    7.53    3.82
   0  11   7    4.43    1.14
   0 -11  -7    5.26    1.35
   0 -11  -7    3.32    0.88
   0 -11  -8   37.12    5.88
   0  11   8   51.72    4.20
   0  11   8   44.14    4.14
   0 -11  -8   49.34    4.22
   0 -11  -8   46.24    4.02
   0  11   8   58.76    6.54
   0  11   9  103.82    7.94
   0 -11  -9  104.65    7.95
   0 -11  -9   93.53    7.88
   0  11   9   94.32    9.52
   0 -11  -9   83.37    9.61
   0 -11 -10   37.53    6.12
   0 -11 -10   47.69    4.28
   0 -11 -10   47.38    4.01
   0  11  10   39.86    5.59
   0  11  11   80.97    7.03
   0 -11 -11   98.96    7.54
   0 -11 -11   79.76    9.01
   0  11  11   84.92    8.50
   0 -11 -12    2.77    1.10
   0  11  12    2.64    1.35
   0 -11 -12    2.22    3.57
   0  11  12    2.96    0.71
   0  11  12    0.67    2.47
   0 -11 -12    3.52    1.95
   0 -11 -13    5.45    4.23
   0  11  13    5.04    1.53
   0 -11 -13    5.68    1.29
   0 -11 -13    2.74    2.33
   0  11  13    6.28    0.99
   0  11  13   10.09    3.28
   0  12  -1   15.92    4.54
   0 -12   1   18.62    2.27
   0 -12   1   14.57    3.75
   0 -12   1   14.22    4.31
   0  12  -1   11.52    2.56
   0  12  -1   14.96    2.39
   0 -12   0    2.21    1.30
   0 -12   0    3.63    3.01
   0  12   0    1.84    3.89
   0  12   0   -0.45    1.45
   0  12   1    5.97    3.55
   0 -12  -1   -0.37    2.98
   0 -12  -1    0.40    1.23
   0 -12  -1    3.29    3.22
   0  12   1    1.01    1.46
   0  12   1    1.13    1.35
   0 -12  -2    5.41    1.51
   0 -12  -2    3.78    3.13
   0  12   2    3.21    3.48
   0  12   2    4.44    1.54
   0 -12  -2    4.40    2.75
   0  12   2    3.68    1.43
   0  12   3   19.49    4.81
   0 -12  -3   13.86    4.07
   0 -12  -3   17.97    2.16
   0 -12  -3   15.85    3.52
   0  12   3   19.65    2.22
   0 -12  -4    9.02    3.54
   0 -12  -4    9.41    1.49
   0  12   4   10.27    4.06
   0 -12  -4    8.99    2.68
   0  12   4   14.71    1.78
   0  12   5   29.32    5.52
   0 -12  -5   38.37    5.51
   0 -12  -5   41.93    4.25
   0 -12  -5   33.88    2.91
   0  12   6    4.66    3.85
   0 -12  -6    2.44    3.33
   0 -12  -6    2.41    1.88
   0 -12  -6    1.18    0.61
   0  12   7    8.32    3.63
   0 -12  -7    1.66    3.69
   0 -12  -7    3.29    1.44
   0 -12  -7    3.09    0.80
   0 -12  -8   -0.43    3.17
   0  12   8    3.67    3.46
   0  12   8    3.25    1.13
   0 -12  -8    1.27    1.22
   0 -12  -8    1.66    0.75
   0 -12  -9   13.02    4.16
   0  12   9    4.34    3.40
   0  12   9    8.47    1.55
   0 -12  -9   10.23    1.52
   0 -12  -9    7.95    1.34
   0 -12 -10   18.05    4.47
   0  12  10   21.11    2.22
   0  12  10   16.68    2.21
   0 -12 -10   16.81    2.08
   0 -12 -10   20.19    2.25
   0  12  10   11.02    3.88
   0  12  11   87.63    8.02
   0  12  11   65.43    7.93
   0 -12 -11  122.38    8.14
   0 -12 -11  138.66    8.68
   0  12  11  111.64    9.90
   0 -12 -11  102.23   10.35
   0 -12 -12    2.29    4.03
   0  12  12    1.97    1.38
   0 -12 -12    4.07    1.07
   0 -12 -12    4.80    1.81
   0  12  12    2.15    3.00
   0  13   2   -4.38    3.86
   0 -13  -2    7.86    3.76
   0 -13  -2    1.22    1.39
   0 -13  -2    2.48    3.54
   0  13   2    0.29    1.00
   0 -13  -3    7.19    3.41
   0  13   3   -0.96    3.51
   0 -13  -3    1.05    1.24
   0 -13  -3    3.29    2.85
   0  13   3    2.45    1.30
   0  13   3    1.28    1.13
   0 -13  -4    6.12    3.37
   0 -13  -4    8.71    1.51
   0  13   4    9.46    4.44
   0  13   4    9.84    1.59
   0 -13  -4    6.37    2.91
   0  13   4    5.77    1.50
   0  13   5    9.28    3.75
   0 -13  -5    0.41    3.10
   0  13   5    1.40    1.28
   0 -13  -5    3.04    2.23
   0  13   6    4.62    1.41
   0 -13  -6    6.77    3.99
   0  13   6    3.50    1.26
   0 -13  -6    6.20    2.11
   0 -13  -6    5.79    0.95
   0  13   7    2.66    1.17
   0  13   7   12.80    4.08
   0  13   7    3.01    1.18
   0 -13  -7    5.22    1.89
   0 -13  -7    3.27    0.83
   0 -13  -8   25.60    5.43
   0  13   8   37.85    5.45
   0  13   8   25.11    2.73
   0  13   8   24.81    2.68
   0 -13  -8   28.18    3.14
   0 -13  -8   26.93    2.49
   0 -13  -9    3.16    3.72
   0  13   9    2.15    1.17
   0  13   9    2.52    3.59
   0  13   9    2.08    1.25
   0 -13  -9    1.97    1.35
   0 -13  -9    2.06    0.95
  -1  13   9    0.75    1.18
  -1  13   9    4.50    3.59
   1 -13  -9    0.44    3.93
  -1  13   9    1.28    1.10
   1 -13  -9    0.74    1.25
   1 -13  -9   -0.10    0.89
   1 -13  -8   12.94    4.25
  -1  13   8   20.72    2.35
  -1  13   8   14.58    4.35
  -1  13   8   19.31    2.30
   1 -13  -8   21.61    2.71
   1 -13  -8   18.28    1.96
   1 -13  -7    3.35    3.59
  -1  13   7    1.87    3.55
  -1  13   7    1.51    1.19
  -1  13   7    1.98    1.13
   1 -13  -7    2.05    1.83
   1 -13  -7    0.29    0.60
  -1  13   6   17.54    2.13
  -1  13   6    6.19    4.21
  -1  13   6   17.15    2.10
   1 -13  -6   18.77    3.02
   1 -13  -6   15.76    1.63
  -1  13   5   25.02    2.73
   1 -13  -5   19.88    4.30
   1 -13  -5   27.18    3.96
   1 -13  -4    0.26    1.23
  -1  13   4   -0.49    3.78
   1 -13  -4   -0.39    2.90
   1 -13  -4    3.29    2.58
  -1  13   4    1.36    1.03
  -1  13   4    2.61    1.33
   1 -13  -3   21.82    2.38
   1 -13  -3   22.58    4.51
  -1  13   3   16.65    4.47
  -1  13   3   15.17    2.25
   1 -13  -3   15.68    3.92
  -1  13   3   17.46    2.22
   1 -12 -11    3.20    3.89
  -1  12  11    5.90    1.35
  -1  12  11    4.08    1.32
   1 -12 -11    5.21    1.11
  -1  12  11    1.58    3.20
   1 -12 -11    8.15    1.89
   1 -12 -10    3.55    3.74
  -1  12  10    0.59    1.11
  -1  12  10    5.36    3.71
  -1  12  10    0.39    1.17
   1 -12 -10    1.02    0.92
   1 -12 -10    3.88    1.37
  -1  12   9    2.99    3.42
   1 -12  -9    3.44    3.72
  -1  12   9    2.33    1.24
  -1  12   9    2.21    1.14
   1 -12  -9    1.99    1.11
   1 -12  -9    4.35    1.12
   1 -12  -8    0.83    3.41
  -1  12   8    1.97    1.07
  -1  12   8    1.72    3.66
  -1  12   8   -0.59    1.02
   1 -12  -8    1.38    1.16
   1 -12  -8    1.15    0.73
  -1  12   7    3.98    3.53
  -1  12   7    1.17    1.19
   1 -12  -7    6.47    3.47
  -1  12   7    0.81    1.03
   1 -12  -7    0.17    1.44
   1 -12  -7    0.07    0.58
   1 -12  -6    2.75    3.37
  -1  12   6    1.66    1.15
  -1  12   6    0.90    3.32
  -1  12   6   -0.23    1.02
   1 -12  -6   -0.20    1.71
   1 -12  -6    1.36    0.57
  -1  12   5    6.48    1.39
   1 -12  -5    3.07    3.36
  -1  12   5    9.14    4.05
  -1  12   5    7.30    1.39
   1 -12  -5    8.25    2.38
   1 -12  -5    6.01    0.88
   1 -12  -4   22.10    4.43
  -1  12   4   29.87    5.15
   1 -12  -4   21.44    2.48
  -1  12   4   20.84    2.52
   1 -12  -4   25.06    3.71
  -1  12   4   24.42    2.44
  -1  12   3   15.69    4.23
   1 -12  -3   19.96    2.19
  -1  12   3   15.42    2.24
   1 -12  -3   17.68    4.03
  -1  12   3   15.46    2.08
   1 -12  -3   15.01    3.44
  -1  12   2   -0.92    3.32
   1 -12  -2    2.36    1.26
   1 -12  -2    6.15    3.22
  -1  12   2   -0.29    1.19
   1 -12  -2    1.87    2.83
  -1  12   2   -1.13    1.31
  -1  12   1    6.04    3.64
   1 -12  -1    3.93    3.18
   1 -12  -1    5.30    1.53
   1 -12  -1    6.80    3.53
  -1  12   1    7.84    1.71
  -1  12   1    6.15    1.65
   1 -12   0    4.21    3.31
  -1  12   0   -0.47    3.40
   1 -12   0    1.84    1.23
  -1  12   0    1.15    1.66
   1 -12   0   -0.47    3.55
  -1  12   0    0.60    1.44
  -1  12  -1   16.60    2.45
   1 -12   1   12.94    3.70
  -1  12  -1   15.37    4.42
   1 -12   1   17.41    2.27
   1 -11 -13    2.30    3.57
   1 -11 -13   -0.11    0.96
  -1  11  13    1.04    1.37
   1 -11 -13    1.43    2.76
  -1  11  13    8.17    3.03
  -1  11  13   -0.07    0.56
   1 -11 -12    7.11    3.94
   1 -11 -12    1.20    1.08
  -1  11  12   -0.28    1.23
   1 -11 -12    2.01    2.24
  -1  11  12   -0.71    3.03
  -1  11  12    0.67    0.57
  -1  11  11    3.55    1.27
   1 -11 -11    3.03    3.64
  -1  11  11    0.37    2.96
   1 -11 -11    4.97    1.98
  -1  11  10   46.51    3.80
   1 -11 -10   32.26    5.72
  -1  11  10   38.16    3.76
   1 -11 -10   49.31    4.12
   1 -11 -10   36.44    3.47
  -1  11  10   47.65    5.76
  -1  11   9    1.77    1.11
  -1  11   9    5.16    3.34
   1 -11  -9    7.00    3.84
  -1  11   9    2.86    1.19
   1 -11  -9    2.72    0.94
   1 -11  -9    4.73    1.22
  -1  11   8   29.98    4.94
   1 -11  -8   20.35    4.49
  -1  11   8   26.17    2.72
   1 -11  -8   28.36    2.72
   1 -11  -8   27.88    2.54
  -1  11   7    9.11    3.88
   1 -11  -7    5.41    3.68
   1 -11  -7   10.90    1.63
   1 -11  -7    9.12    1.18
   1 -11  -6    7.14    3.34
  -1  11   6    4.24    3.62
   1 -11  -6    7.84    1.75
   1 -11  -6    5.14    0.83
  -1  11   5    4.72    3.99
   1 -11  -5    8.39    2.20
   1 -11  -5   10.69    1.13
   1 -11  -4    2.86    3.06
  -1  11   4    3.48    1.00
   1 -11  -4    3.95    2.14
   1 -11  -3   19.36    2.24
   1 -11  -3   20.65    4.14
  -1  11   3   15.92    4.56
  -1  11   3   20.91    2.24
   1 -11  -3   13.94    3.23
   1 -11  -2    7.56    3.32
  -1  11   2   -1.28    3.21
   1 -11  -2    1.09    1.12
  -1  11   2    1.59    1.12
   1 -11  -2    1.31    2.71
  -1  11   1    3.50    3.58
   1 -11  -1    0.13    1.18
   1 -11  -1    2.03    2.76
   1 -11  -1    3.03    3.35
  -1  11   1   -0.47    1.36
  -1  11   1    0.54    1.30
   1 -11   0    1.33    2.80
   1 -11   0   -0.13    1.20
  -1  11   0    7.12    3.78
  -1  11   0    2.03    1.52
   1 -11   0    0.43    3.47
  -1  11   0    1.10    1.27
  -1  11  -1   36.97    3.65
   1 -11   1   34.72    4.93
  -1  11  -1   22.04    5.27
   1 -11   1   37.46    3.55
  -1  11  -1   37.88    4.19
   1 -11   1   28.73    5.58
   1 -11   2    5.60    1.52
  -1  11  -2   12.25    3.85
   1 -11   2    2.48    2.55
  -1  11  -2    6.03    1.76
   1 -11   3    1.72    1.38
  -1  11  -3    3.66    3.59
   1 -11   3    2.05    2.54
  -1  11  -3    5.11    1.82
  -1  11  -3    4.71    2.51
   1 -11   3    1.69    4.29
   1 -10 -14    7.29    4.10
  -1  10  14    7.29    1.77
   1 -10 -14    9.09    1.51
   1 -10 -14   11.24    3.66
  -1  10  14    8.54    1.26
  -1  10  14    7.72    2.56
   1 -10 -13    6.66    3.48
   1 -10 -13   -0.23    1.05
  -1  10  13    1.73    1.35
   1 -10 -13   -1.82    2.96
  -1  10  13    3.71    3.04
  -1  10  13   -0.16    0.67
   1 -10 -12    4.72    3.96
  -1  10  12    0.97    1.30
   1 -10 -12    2.36    1.04
   1 -10 -12   -0.91    2.18
  -1  10  12    0.64    2.61
  -1  10  12    0.21    0.60
   1 -10 -11    9.89    3.96
   1 -10 -11    3.79    1.18
  -1  10  11    3.88    1.33
   1 -10 -11   10.34    2.36
  -1  10  11    7.33    2.94
  -1  10  11    5.01    0.79
  -1  10  10    6.88    1.42
   1 -10 -10    6.72    3.50
  -1  10  10    4.87    2.89
   1 -10 -10    6.61    1.75
  -1  10  10    6.36    0.82
   1 -10  -9    6.61    3.70
  -1  10   9    6.96    1.39
  -1  10   9   12.37    3.66
   1 -10  -9    7.54    1.13
   1 -10  -9    8.86    1.53
  -1  10   8   79.74    6.58
  -1  10   8   68.54    6.53
   1 -10  -8   88.27    6.54
   1 -10  -8   86.55    6.46
  -1  10   8   74.07    8.22
  -1  10   7   25.55    2.49
  -1  10   7   24.80    4.68
  -1  10   7   21.22    2.39
   1 -10  -7   26.04    2.45
   1 -10  -7   24.40    2.19
  -1  10   6   33.72    3.09
  -1  10   6   25.96    5.23
  -1  10   6   34.41    3.09
   1 -10  -6   38.93    3.30
   1 -10  -6   31.39    2.74
  -1  10   5   15.15    1.68
  -1  10   5   13.55    3.77
  -1  10   5   10.75    1.55
   1 -10  -5   11.35    1.97
   1 -10  -5   10.72    1.15
  -1  10   4    8.39    3.78
   1 -10  -4   15.17    1.85
  -1  10   4   16.57    1.89
  -1  10   4   14.74    1.69
   1 -10  -4   14.72    2.52
  -1  10   3   33.77    3.42
  -1  10   3   32.16    5.29
   1 -10  -3   37.33    3.41
  -1  10   3   39.64    3.36
   1 -10  -3   35.66    4.40
  -1  10   2   19.18    4.10
   1 -10  -2   17.17    3.68
   1 -10  -2   18.27    2.13
  -1  10   2   17.75    2.14
   1 -10  -2   21.47    3.42
  -1  10   2   19.26    2.22
   1 -10  -1   -3.49    2.78
  -1  10   1    0.41    3.04
  -1  10   1    1.03    1.36
   1 -10  -1    1.34    2.82
  -1  10   1    2.24    1.26
  -1  10   0    3.71    3.62
   1 -10   0    0.31    2.74
   1 -10   0    1.16    3.14
  -1  10   0    3.77    1.70
   1 -10   1   -0.25    1.12
   1 -10   1    1.83    2.56
  -1  10  -1    7.49    3.32
   1 -10   1    3.07    3.49
  -1  10  -1    0.66    1.79
  -1  10  -1    0.81    1.16
   1 -10   2    4.94    1.42
   1 -10   2    3.21    2.58
  -1  10  -2    5.02    3.22
   1 -10   2    4.88    2.90
  -1  10  -2    1.54    2.10
  -1  10  -2    1.17    1.48
   1 -10   3    0.81    1.15
   1 -10   3    3.85    2.54
  -1  10  -3    0.84    3.08
  -1  10  -3    1.53    1.42
  -1  10  -4   -1.70    2.93
   1 -10   4    3.63    2.14
   1 -10   4    2.85    4.37
  -1  10  -4    0.34    2.66
  -1  10  -4    1.29    1.61
   1 -10   4    0.28    1.31
  -1  10  -5    3.84    3.54
   1 -10   5    1.95    1.99
  -1  10  -5    3.70    1.82
   1 -10   5    2.53    1.38
   1 -10   5    6.63    4.82
  -1  10  -5    2.26    2.90
   1  -9 -15    1.32    3.75
  -1   9  15    0.47    1.53
   1  -9 -15    1.93    1.28
   1  -9 -15    1.85    3.11
  -1   9  15    6.04    2.25
  -1   9  15    1.43    1.00
   1  -9 -14   14.16    4.34
  -1   9  14   20.56    2.46
   1  -9 -14   19.96    2.32
   1  -9 -14   23.00    4.21
  -1   9  14   19.91    2.16
  -1   9  14   20.50    3.19
   1  -9 -13    3.76    3.65
   1  -9 -13    1.14    1.12
  -1   9  13    1.94    1.23
   1  -9 -13    2.22    2.96
  -1   9  13    2.75    2.25
  -1   9  13    1.04    0.84
  -1   9  12   13.44    2.13
   1  -9 -12   15.34    2.00
   1  -9 -12   23.59    3.67
  -1   9  12   19.08    1.84
  -1   9  12   15.16    3.44
  -1   9  11    5.61    1.54
   1  -9 -11    8.73    2.39
  -1   9  11    6.85    0.99
   1  -9 -10    3.01    3.42
   1  -9 -10    0.10    0.99
   1  -9 -10    1.37    1.56
  -1   9  10    0.55    0.51
  -1   9   9    2.64    1.18
   1  -9  -9    2.42    0.95
   1  -9  -9    1.79    2.96
  -1   9   9    1.62    0.48
   1  -9  -9    4.63    1.45
   1  -9  -8   30.53    4.56
  -1   9   8   28.49    4.62
  -1   9   8   30.56    2.82
  -1   9   8   27.54    2.80
   1  -9  -8   30.97    2.82
   1  -9  -8   29.77    2.59
  -1   9   7  179.34   13.12
  -1   9   7  163.65   13.09
   1  -9  -7  171.87   12.95
   1  -9  -7  173.84   12.97
  -1   9   7  190.54   14.95
   1  -9  -7  148.21   14.37
  -1   9   6   76.10    6.00
  -1   9   6   70.99    5.97
   1  -9  -6   68.79    5.96
   1  -9  -6   78.31    5.76
  -1   9   6   71.99    7.78
   1  -9  -6   59.43    7.28
  -1   9   5  112.70    8.37
  -1   9   5  104.75    8.33
   1  -9  -5  108.21    8.54
   1  -9  -5  105.82    8.04
  -1   9   5  104.43   10.12
   1  -9  -5   92.50    9.73
  -1   9   4   37.92    3.58
  -1   9   4   34.08    5.37
   1  -9  -4   40.29    3.57
   1  -9  -4   40.78    3.97
  -1   9   4   44.31    3.46
   1  -9  -3   18.14    3.84
  -1   9   3   19.86    2.26
   1  -9  -3   24.87    2.35
  -1   9   3   22.26    2.20
   1  -9  -3   22.66    2.96
  -1   9   2   13.94    1.90
   1  -9  -2   18.95    3.48
  -1   9   2   20.21    4.23
   1  -9  -2   18.76    2.00
  -1   9   2   15.78    1.94
   1  -9  -2   14.80    2.85
  -1   9   1    7.48    3.60
   1  -9  -1    8.27    3.00
   1  -9  -1   10.69    1.52
   1  -9  -1    9.84    3.03
  -1   9   1    6.35    1.62
  -1   9   1    8.54    1.45
   1  -9   0    3.48    2.61
   1  -9   0    0.11    0.95
  -1   9   0    2.42    1.20
   1  -9   0    4.15    2.78
  -1   9   0    1.05    1.08
  -1   9  -1    7.42    2.12
   1  -9   1    6.79    3.59
  -1   9  -1    5.61    1.35
  -1   9  -2   40.02    5.47
  -1   9  -2   33.76    4.29
   1  -9   2   34.76    5.74
  -1   9  -3   23.37    4.35
   1  -9   3   23.14    3.47
   1  -9   3   20.50    2.43
   1  -9   3   23.39    5.49
  -1   9  -3   30.57    4.04
  -1   9  -3   18.95    2.47
   1  -9   4   19.04    2.36
  -1   9  -4   30.40    4.55
   1  -9   4   21.48    3.15
  -1   9  -4   17.58    2.49
   1  -9   5    2.48    2.01
  -1   9  -5   -0.77    3.07
   1  -9   5   -1.15    4.07
  -1   9  -5    3.09    3.16
  -1   9  -5    0.63    1.37
   1  -9   5    0.29    1.23
  -1   9  -6   27.58    4.63
   1  -9   6   29.91    3.22
   1  -9   6   30.91    3.64
   1  -9   6   28.35    6.08
  -1   9  -6   25.86    4.90
  -1   9  -6   25.96    3.19
  -1   9  -7   74.50    8.32
   1  -9   7   93.51    7.19
   1  -9   7   93.89    7.52
  -1   9  -7   68.56    7.11
  -1   9  -7   88.54    9.11
   1  -9   7   90.00   10.35
  -1   8  15    8.08    1.70
   1  -8 -15    5.18    1.44
   1  -8 -15    3.99    3.49
  -1   8  15    4.19    1.27
  -1   8  15    9.41    2.25
   1  -8 -14    2.01    1.16
  -1   8  14    0.89    1.39
   1  -8 -14    5.15    3.25
  -1   8  14   -0.53    1.00
  -1   8  14    1.09    1.95
   1  -8 -13    1.93    3.51
   1  -8 -13    3.49    1.19
  -1   8  13    0.69    1.24
   1  -8 -13    5.36    2.75
  -1   8  13    2.62    1.16
   1  -8 -12    2.64    3.41
  -1   8  12    3.72    1.27
   1  -8 -12    2.67    2.69
  -1   8  12    2.14    0.96
  -1   8  12    0.75    2.48
   1  -8 -11   -1.47    3.55
   1  -8 -11    1.81    1.04
   1  -8 -11   -1.41    2.22
  -1   8  11    3.13    2.39
  -1   8  11    0.99    0.80
  -1   8  10   64.45    5.70
   1  -8 -10   63.43    5.58
   1  -8 -10   82.64    6.58
  -1   8  10   72.38    5.44
   1  -8 -10   60.56    7.27
  -1   8  10   66.53    6.85
   1  -8  -9   13.58    4.01
   1  -8  -9   10.94    1.55
  -1   8   9   12.17    1.78
   1  -8  -9   11.72    2.19
  -1   8   9   13.69    1.32
  -1   8   9   12.87    3.40
  -1   8   8    1.78    1.02
   1  -8  -8    1.64    0.91
   1  -8  -8    3.22    3.00
  -1   8   8   -0.30    2.68
   1  -8  -8    1.93    1.14
  -1   8   8    1.62    0.46
  -1   8   7   20.70    3.81
  -1   8   7   20.02    1.98
   1  -8  -7   14.09    3.60
  -1   8   7   19.81    2.07
   1  -8  -7   17.81    1.76
   1  -8  -7   21.05    1.98
  -1   8   6    1.86    0.86
  -1   8   6    1.62    3.28
  -1   8   6    1.18    0.77
   1  -8  -6    1.83    2.82
   1  -8  -6    1.14    0.58
  -1   8   5    4.24    0.94
  -1   8   5    3.55    0.99
  -1   8   5    3.96    2.79
   1  -8  -5    5.64    2.72
   1  -8  -5    2.36    0.54
  -1   8   4   72.81    5.78
  -1   8   4   66.54    7.46
   1  -8  -4   69.67    7.13
   1  -8  -3   -1.70    2.47
   1  -8  -3    1.75    0.94
  -1   8   3    2.71    0.99
  -1   8   3    1.31    3.34
  -1   8   3    2.33    0.80
   1  -8  -3    1.48    1.45
   1  -8  -2    1.66    2.55
  -1   8   2    1.01    0.89
   1  -8  -2    1.35    0.93
   1  -8  -2    1.95    1.88
  -1   8   2    1.31    0.98
   1  -8  -1   30.00    4.02
  -1   8   1   20.55    3.90
   1  -8  -1   21.96    2.31
  -1   8   1   22.49    2.39
   1  -8  -1   24.99    3.43
  -1   8   1   24.76    2.54
   1  -8   0    3.43    2.43
   1  -8   0    5.21    1.18
  -1   8   0    8.46    3.50
  -1   8   0    7.66    1.69
   1  -8   0    3.65    2.67
  -1   8   0    6.36    1.35
  -1   8  -1    7.47    3.27
   1  -8   1    4.08    1.13
   1  -8   1    3.62    2.36
  -1   8  -1    2.04    1.88
   1  -8   1    3.62    3.12
  -1   8  -1    3.29    1.26
   1  -8   2   19.23    2.14
  -1   8  -2   16.44    2.12
  -1   8  -2   26.53    3.94
   1  -8   2   16.49    3.14
  -1   8  -2   21.22    3.27
   1  -8   2   22.46    4.63
   1  -8   3    5.32    2.36
  -1   8  -3    5.46    3.18
   1  -8   3   -0.46    4.19
  -1   8  -3    6.05    2.70
  -1   8  -3    5.05    1.40
   1  -8   4    2.82    2.05
   1  -8   4    5.60    4.33
  -1   8  -4    4.91    3.22
   1  -8   4    4.60    1.41
   1  -8   5   27.42    2.73
  -1   8  -5   17.60    2.58
  -1   8  -6   -0.35    2.66
   1  -8   6    2.90    1.82
   1  -8   6    4.04    4.55
  -1   8  -6   -0.43    3.40
   1  -8   6    0.71    1.31
  -1   8  -6    1.09    1.40
   1  -8   7   28.80    3.14
  -1   8  -7   31.39    4.68
   1  -8   7   29.36    3.37
   1  -8   7   39.11    6.66
  -1   8  -7   28.63    5.27
  -1   8  -7   30.84    3.37
  -1   8  -8   12.30    3.57
   1  -8   8   12.59    2.18
   1  -8   8   12.11    1.98
  -1   8  -8   11.86    2.33
   1  -8   8   27.27    5.71
  -1   8  -8   12.52    4.42
  -1   7  15   -0.63    1.48
   1  -7 -15    2.70    1.23
   1  -7 -14    8.84    3.60
   1  -7 -14   14.14    1.97
  -1   7  14   12.39    1.95
   1  -7 -14    9.47    3.90
  -1   7  14   12.99    2.02
  -1   7  14   12.96    2.31
   1  -7 -13    4.80    3.27
  -1   7  13    4.33    1.49
   1  -7 -13    4.31    1.41
   1  -7 -13    9.24    3.29
  -1   7  13    5.95    1.28
  -1   7  13    6.23    1.96
   1  -7 -12   14.12    3.73
  -1   7  12   15.08    2.07
   1  -7 -12   13.44    3.47
  -1   7  12   18.05    2.78
  -1   7  12   14.10    1.89
   1  -7 -11   31.23    4.72
   1  -7 -11   30.13    2.81
  -1   7  11   25.93    2.86
   1  -7 -11   30.48    4.24
  -1   7  11   29.83    2.79
  -1   7  11   28.10    3.79
   1  -7 -10    1.30    2.96
   1  -7 -10    2.15    0.87
  -1   7  10    0.89    1.10
   1  -7 -10    3.02    2.31
  -1   7  10    1.87    0.83
  -1   7  10    0.23    2.25
   1  -7  -9  111.44    7.43
  -1   7   9  122.00    7.61
   1  -7  -9  130.60    8.40
  -1   7   9  133.13    8.89
   1  -7  -9  115.76    9.23
  -1   7   9   63.80    7.10
   1  -7  -8   69.45    5.75
  -1   7   8   68.71    5.84
   1  -7  -8   74.31    6.16
   1  -7  -8   76.72    7.43
  -1   7   8   74.62    5.59
  -1   7   8   71.11    6.94
   1  -7  -7   58.91    4.82
  -1   7   7   58.11    4.89
   1  -7  -7   63.11    4.97
   1  -7  -7   57.81    6.20
  -1   7   7   67.19    6.44
  -1   7   6    6.53    1.06
  -1   7   6    7.34    3.10
   1  -7  -6    7.43    2.64
  -1   7   5  174.01   13.01
  -1   7   5  167.34   12.99
   1  -7  -5  173.59   12.88
   1  -7  -5  170.22   14.19
  -1   7   5  179.10   14.47
  -1   7   4  117.21    8.90
  -1   7   4  110.24    8.88
   1  -7  -4  122.61    8.95
   1  -7  -4  108.71   10.14
  -1   7   4  110.05   10.28
  -1   7   3  103.30    8.05
   1  -7  -3  106.01    8.06
  -1   7   3   91.38    9.44
   1  -7  -2   19.99    3.51
   1  -7  -2   25.49    2.38
  -1   7   2   23.55    2.36
  -1   7   2   26.19    2.38
   1  -7  -1   48.74    4.20
   1  -7  -1   55.90    5.48
  -1   7   1   49.08    4.20
  -1   7   1   53.54    4.40
   1  -7  -1   48.53    5.08
  -1   7   1   53.00    5.84
   1  -7   0    1.96    0.93
  -1   7   0    3.27    2.57
   1  -7   0    2.62    2.19
  -1   7   0    0.45    1.38
   1  -7   0    2.65    2.46
  -1   7   0    1.14    0.85
  -1   7  -1   20.53    3.46
   1  -7   1   17.36    1.91
   1  -7   1   15.78    2.86
  -1   7  -1   16.00    1.93
   1  -7   1   12.34    3.27
  -1   7  -1   19.95    2.73
  -1   7  -2   74.22    6.03
   1  -7   2   71.76    5.98
   1  -7   2   86.96    6.98
  -1   7  -2   70.00    7.11
   1  -7   2   69.04    7.90
  -1   7  -2   68.11    7.11
   1  -7   3   39.55    3.58
  -1   7  -3   45.47    5.03
   1  -7   3   40.98    4.34
   1  -7   3   40.92    5.75
  -1   7  -3   47.87    5.20
  -1   7  -3   34.64    3.59
   1  -7   4  124.92    9.62
   1  -7   4  124.68   10.11
  -1   7  -4  139.02   10.95
   1  -7   4  125.00   11.95
  -1   7  -4  138.32   11.37
  -1   7  -4  110.50    9.59
   1  -7   5   15.43    2.43
  -1   7  -5   12.03    3.24
  -1   7  -5   16.92    4.04
   1  -7   5   24.77    5.50
   1  -7   6    5.01    1.67
   1  -7   6    3.97    1.38
  -1   7  -6    4.81    1.65
  -1   7  -7    0.48    3.23
   1  -7   7    0.57    4.08
   1  -7   7    0.14    1.14
  -1   7  -7    1.71    1.47
  -1   7  -8   11.77    3.23
   1  -7   8   10.67    4.74
  -1   7  -8    8.16    4.11
  -1   7  -8    5.94    1.81
   1  -7   8    8.53    1.71
  -1   7  -9   15.43    3.29
   1  -7   9   13.58    2.13
  -1   7  -9   15.81    2.44
   1  -7   9   12.54    2.03
  -1   7  -9   14.54    4.55
   1  -7   9   13.33    4.88
   1  -6 -16   14.54    3.49
  -1   6  16    6.19    1.86
   1  -6 -16    8.08    1.79
   1  -6 -16    5.20    3.95
  -1   6  16   10.40    2.19
   1  -6 -15    8.01    3.04
   1  -6 -15    4.17    1.56
  -1   6  15    6.67    1.64
   1  -6 -15   -1.07    3.54
  -1   6  15    3.52    1.55
   1  -6 -14   18.40    3.58
   1  -6 -14   13.61    2.12
  -1   6  14   16.92    2.22
   1  -6 -14   16.07    4.02
  -1   6  14   15.41    2.40
  -1   6  14   14.19    2.20
   1  -6 -13    4.27    2.87
   1  -6 -13    4.39    1.30
  -1   6  13    4.08    1.44
   1  -6 -13    0.87    3.16
  -1   6  13    5.75    1.76
  -1   6  13    4.62    1.67
   1  -6 -12   10.47    2.91
   1  -6 -12    7.65    3.03
  -1   6  12    3.65    1.32
  -1   6  12    8.14    1.90
   1  -6 -11   13.02    3.67
   1  -6 -11   21.68    2.42
  -1   6  11   21.80    2.45
  -1   6  11   26.69    2.62
   1  -6 -11   28.61    4.15
  -1   6  11   25.15    3.13
   1  -6 -10   24.38    4.15
  -1   6  10   25.73    2.59
   1  -6 -10   22.08    2.47
   1  -6 -10   23.74    3.72
  -1   6  10   28.53    2.64
  -1   6  10   22.90    3.30
   1  -6  -9   30.80    4.26
   1  -6  -9   27.79    2.62
  -1   6   9   26.21    2.71
  -1   6   9   29.72    2.66
   1  -6  -9   21.99    3.47
  -1   6   9   26.36    3.43
   1  -6  -8    0.27    2.55
  -1   6   8   -0.37    0.90
   1  -6  -8    1.10    0.83
   1  -6  -8   -1.21    1.49
  -1   6   8   -0.22    2.07
  -1   6   8    0.48    0.66
  -1   6   7   27.90    3.84
   1  -6  -7   28.63    2.58
  -1   6   7   29.23    2.67
   1  -6  -7   26.24    2.89
   1  -6  -7   38.21    4.33
   1  -6  -6   33.85    2.93
  -1   6   6   36.52    3.04
   1  -6  -6   36.29    4.28
  -1   6   6   42.70    4.47
  -1   6   6   34.28    2.73
  -1   6   5  136.73    9.92
   1  -6  -5  126.35    9.74
  -1   6   5  147.52   11.25
   1  -6  -5  117.63   10.94
  -1   6   4   11.94    1.41
  -1   6   4   11.49    2.93
   1  -6  -4   13.91    2.95
  -1   6   4   10.13    1.39
   1  -6  -4   12.69    1.27
   1  -6  -4   12.31    1.08
  -1   6   3  253.83   17.96
   1  -6  -3  247.99   17.95
  -1   6   3  222.04   17.77
   1  -6  -3  261.84   18.05
   1  -6  -3  214.59   18.87
  -1   6   3  274.81   19.31
   1  -6  -2   43.60    4.61
   1  -6  -2   40.25    3.37
  -1   6   2   40.02    3.39
   1  -6  -2   38.46    3.73
  -1   6   2   39.34    4.85
   1  -6  -1    4.31    2.16
   1  -6  -1    4.52    0.96
  -1   6   1    3.54    0.96
  -1   6   0    2.56    2.44
   1  -6   0    2.52    2.04
   1  -6   0    0.16    0.83
   1  -6   0   -1.36    2.18
  -1   6   0    0.41    1.37
  -1   6   0    0.49    0.84
   1  -6   1   14.93    1.79
   1  -6   1   21.58    3.07
  -1   6  -1   15.60    1.77
  -1   6  -1   16.00    3.09
  -1   6  -1   16.46    2.62
   1  -6   1   20.76    3.62
  -1   6  -2   43.10    5.09
   1  -6   2   46.50    3.93
   1  -6   2   42.57    4.64
  -1   6  -2   46.97    3.96
   1  -6   2   41.22    5.66
  -1   6  -2   44.33    5.01
  -1   6  -3    1.77    2.36
   1  -6   3    4.09    1.69
   1  -6   3   -0.40    2.86
  -1   6  -3    0.31    2.68
   1  -6   3    2.36    1.11
  -1   6  -3    2.11    1.15
  -1   6  -4    5.59    2.53
   1  -6   4    7.32    1.78
  -1   6  -4    4.99    3.17
   1  -6   4    0.44    3.57
   1  -6   4    6.42    1.39
  -1   6  -4    5.03    1.27
   1  -6   5   46.95    4.44
  -1   6  -5   55.53    5.29
   1  -6   5   47.96    4.10
   1  -6   5   64.74    7.41
  -1   6  -5   49.13    5.93
  -1   6  -5   38.76    4.11
  -1   6  -6   23.29    3.53
   1  -6   6   17.97    2.39
  -1   6  -6   18.66    4.35
   1  -6   6   17.06    4.96
  -1   6  -6   15.64    2.33
  -1   6  -7   14.04    3.08
   1  -6   7   13.60    2.04
   1  -6   7   14.79    2.00
  -1   6  -7   11.98    2.03
   1  -6   8    3.96    1.38
  -1   6  -8    4.85    2.37
   1  -6   8    9.61    4.41
  -1   6  -8    1.56    3.77
  -1   6  -8    2.97    1.61
   1  -6   8    3.29    1.37
   1  -6   9    5.74    4.56
  -1   6  -9   -1.11    3.78
  -1   6  -9    1.65    1.48
   1  -6   9    3.67    1.44
   1  -6  10    3.15    1.38
  -1   6 -10    3.90    2.39
   1  -6  10    1.93    1.42
  -1   6 -10   -0.70    1.71
  -1   6 -10    4.08    4.26
   1  -6  10    9.94    4.91
  -1   5  16    3.01    1.63
   1  -5 -16    5.74    1.69
   1  -5 -16    9.71    4.54
  -1   5  16    9.10    2.59
   1  -5 -16    3.49    2.81
  -1   5  16    3.06    1.31
  -1   5  15   23.58    2.85
   1  -5 -15   22.78    2.81
  -1   5  15   24.77    3.38
   1  -5 -15   22.77    5.16
  -1   5  15   23.77    2.64
   1  -5 -15   30.28    3.96
  -1   5  14    0.45    1.34
   1  -5 -14    0.68    1.37
   1  -5 -14    0.53    2.63
  -1   5  14    2.37    1.26
  -1   5  13   10.50    1.88
   1  -5 -13    7.76    1.72
   1  -5 -13    9.61    3.86
  -1   5  13   10.57    2.22
  -1   5  13   14.06    1.91
   1  -5 -13    9.00    2.98
   1  -5 -12   50.43    6.28
  -1   5  12   46.60    4.62
  -1   5  12   43.12    4.16
   1  -5 -12   54.07    5.28
   1  -5 -11    5.93    2.52
   1  -5 -11    1.51    1.01
  -1   5  11    0.24    1.14
   1  -5 -11    2.98    2.88
  -1   5  11   -0.14    1.31
  -1   5  11    0.34    1.42
   1  -5 -10   15.81    2.99
   1  -5 -10   13.44    1.76
  -1   5  10   11.62    1.78
   1  -5 -10   13.41    3.41
  -1   5  10   13.15    2.00
  -1   5  10   14.18    2.25
  -1   5   9   65.70    5.51
   1  -5  -9   67.18    5.45
  -1   5   9   69.83    5.66
   1  -5  -9   59.13    6.44
   1  -5  -9   79.43    6.78
  -1   5   9   64.48    5.96
   1  -5  -8   44.47    3.79
  -1   5   8   42.44    3.82
  -1   5   8   45.74    3.85
   1  -5  -8   41.65    4.64
   1  -5  -8   48.73    5.00
  -1   5   8   45.76    4.46
   1  -5  -7    3.19    2.46
  -1   5   7    2.42    0.88
   1  -5  -7    2.87    0.89
   1  -5  -7    1.11    1.54
  -1   5   7    3.85    2.06
   1  -5  -6   22.58    3.16
  -1   5   6   17.92    3.07
   1  -5  -6   17.79    1.82
  -1   5   6   17.97    1.90
  -1   5   6   18.91    1.66
   1  -5  -5    1.24    0.64
  -1   5   5   -0.44    0.71
   1  -5  -5    0.41    2.18
  -1   5   5   -2.28    2.16
  -1   5   5    0.11    0.33
   1  -5  -5   -0.06    0.67
  -1   5   4   21.33    3.24
   1  -5  -4   11.96    2.71
  -1   5   4   14.20    1.54
   1  -5  -4   16.07    1.33
   1  -5  -4   14.92    1.31
   1  -5  -3   14.95    2.98
  -1   5   3   18.46    1.85
  -1   5   3   21.75    3.22
  -1   5   3   18.86    1.83
   1  -5  -3   19.26    1.75
   1  -5  -3   19.52    1.53
  -1   5   2  803.01   59.95
   1  -5  -2  851.81   59.97
  -1   5   2  820.74   59.86
   1  -5  -2  794.10   60.07
  -1   5   2  788.45   60.90
   1  -5  -1  286.27   20.73
  -1   5   1  276.64   20.73
   1  -5  -1  294.14   21.57
  -1   5   1  270.71   20.81
   1  -5  -1  276.03   21.14
   1  -5   0  159.66   12.64
  -1   5   0  155.40   11.88
   1  -5   0  159.96   11.87
  -1   5   0  148.86   12.80
   1  -5   1   55.92    4.31
  -1   5  -1   46.97    5.26
  -1   5  -1   48.00    4.28
   1  -5   1   56.46    5.07
   1  -5   1   45.86    5.52
  -1   5  -1   57.21    5.18
  -1   5  -2   17.02    2.86
   1  -5   2   17.54    2.48
   1  -5   2   17.24    1.89
  -1   5  -2   17.07    1.84
  -1   5  -2   16.41    3.14
   1  -5   2   12.73    3.56
  -1   5  -3   13.35    2.59
   1  -5   3   15.65    1.85
   1  -5   3   20.91    2.49
  -1   5  -3   22.51    3.69
   1  -5   3   18.16    4.12
  -1   5  -3   15.53    1.89
  -1   5  -4   55.53    5.17
   1  -5   4   53.30    4.71
   1  -5   4   52.44    4.37
  -1   5  -4   52.73    6.13
   1  -5   4   66.57    6.98
  -1   5  -4   47.29    4.37
   1  -5   5   70.03    5.87
  -1   5  -5   75.66    6.51
   1  -5   5   73.46    5.71
  -1   5  -5   66.30    7.76
   1  -5   5   70.95    8.08
  -1   5  -5   61.26    5.65
   1  -5   6    1.51    1.27
  -1   5  -6   -0.22    1.81
  -1   5  -6    2.68    3.18
   1  -5   6    2.39    3.67
  -1   5  -6   -0.38    1.11
   1  -5   6    2.39    1.11
  -1   5  -7   21.80    2.99
   1  -5   7   20.07    2.30
   1  -5   7   20.75    4.98
  -1   5  -7   23.49    4.89
  -1   5  -7   16.57    2.35
   1  -5   8    9.65    1.67
  -1   5  -8   12.94    2.45
  -1   5  -8    6.33    3.86
   1  -5   8    9.82    1.81
  -1   5  -8    9.74    1.83
  -1   5  -9    2.28    1.93
   1  -5   9    2.78    1.30
  -1   5  -9    3.32    1.47
   1  -5   9    2.37    1.36
  -1   5  -9    2.26    3.86
   1  -5   9    3.26    4.26
  -1   5 -10    2.53    1.62
   1  -5  10    5.45    1.52
   1  -5  10    2.78    3.76
  -1   5 -10    3.60    4.03
  -1   5 -10    2.69    0.92
  -1   5 -11   12.46    2.72
  -1   5 -11   14.37    2.37
   1  -5  11   13.82    2.25
  -1   5 -11   13.30    5.49
   1  -5  11   15.85    4.88
  -1   4  16   17.40    2.62
   1  -4 -16   18.90    2.56
  -1   4  16   18.18    3.54
   1  -4 -16   19.17    5.28
   1  -4 -16   24.68    3.51
  -1   4  16   21.84    2.32
  -1   4  15   22.69    2.78
   1  -4 -15   19.50    2.64
  -1   4  15   25.63    3.85
   1  -4 -15   30.82    5.75
   1  -4 -15   27.93    3.68
  -1   4  15   25.35    2.48
   1  -4 -14  168.49   13.59
  -1   4  14  163.03   13.65
   1  -4 -14  180.56   16.30
   1  -4 -14  186.29   14.27
  -1   4  14  186.93   13.50
  -1   4  13    1.15    1.25
   1  -4 -13   -0.13    1.19
   1  -4 -13    1.05    3.78
  -1   4  13    2.18    2.15
   1  -4 -13    0.22    2.02
  -1   4  13    1.30    1.09
   1  -4 -12   16.66    4.41
  -1   4  12   14.10    2.87
   1  -4 -12   14.21    2.80
  -1   4  12   16.45    1.95
  -1   4  11    2.72    1.18
   1  -4 -11    0.89    1.11
   1  -4 -11    5.53    3.42
  -1   4  11    3.57    1.85
  -1   4  11    1.43    1.17
   1  -4 -11    2.21    1.99
   1  -4 -10   21.96    2.44
  -1   4  10   24.45    2.54
   1  -4 -10   19.97    4.14
  -1   4  10   26.18    3.04
  -1   4  10   24.83    2.62
   1  -4 -10   19.50    3.12
  -1   4   9   46.76    3.68
   1  -4  -9   38.40    3.51
  -1   4   9   32.03    3.92
   1  -4  -9   45.86    5.20
  -1   4   9   36.59    3.77
   1  -4  -9   44.10    4.50
  -1   4   8  269.15   20.42
   1  -4  -8  279.44   20.40
  -1   4   8  256.60   20.66
   1  -4  -8  269.42   21.42
   1  -4  -8  289.26   21.12
  -1   4   8  276.39   20.70
   1  -4  -7   10.79    2.45
   1  -4  -7    8.81    1.24
  -1   4   7    7.13    1.24
   1  -4  -7   10.20    2.19
  -1   4   7    7.33    1.74
  -1   4   7    7.52    1.43
  -1   4   6  633.53   47.06
   1  -4  -6  645.94   47.02
  -1   4   6  647.28   47.08
  -1   4   6  615.43   47.49
   1  -4  -6  648.31   47.76
   1  -4  -5   10.99    2.53
  -1   4   5   12.38    2.52
  -1   4   5    7.66    1.18
   1  -4  -5    8.20    1.11
   1  -4  -5   11.15    1.54
  -1   4   5   11.38    1.11
   1  -4  -4   14.07    2.73
  -1   4   4   12.28    2.76
  -1   4   4   14.89    1.48
   1  -4  -4   13.75    1.40
   1  -4  -4   14.69    1.43
  -1   4   4   14.38    1.21
  -1   4   3  305.46   22.63
  -1   4   3  330.12   22.67
   1  -4  -3  310.39   22.49
   1  -4  -3  288.46   23.30
   1  -4  -3  297.93   22.46
  -1   4   3  322.86   23.53
  -1   4   2   57.48    4.42
   1  -4  -2   58.26    4.43
   1  -4  -2   63.08    4.44
  -1   4   2   52.88    4.26
   1  -4  -2   52.88    5.34
  -1   4   2   53.14    5.46
   1  -4  -1   -0.15    2.01
  -1   4   1    0.17    2.16
  -1   4   1    0.15    0.72
   1  -4  -1    0.05    0.71
  -1   4   1   -0.35    0.79
   1  -4  -1    0.28    1.31
   1  -4   0    8.93    1.21
   1  -4   0    9.73    2.01
  -1   4   0    7.22    1.77
   1  -4   0    8.70    2.23
  -1   4   0    9.44    1.20
  -1   4  -1  409.97   29.63
   1  -4   1  378.98   29.40
  -1   4  -1  396.21   28.95
   1  -4   1  387.78   28.94
   1  -4   2   13.81    1.59
   1  -4   2   15.70    2.21
  -1   4  -2   14.49    1.64
  -1   4  -2   16.76    2.64
  -1   4  -2    8.97    3.10
   1  -4   2   12.34    3.38
   1  -4   3   30.59    3.04
  -1   4  -3   32.44    3.49
   1  -4   3   29.62    2.67
  -1   4  -3   29.00    4.55
   1  -4   3   32.69    4.62
  -1   4  -3   26.78    2.69
  -1   4  -4    9.33    1.96
   1  -4   4   10.22    1.60
   1  -4   4    8.43    3.32
  -1   4  -4   11.75    3.46
  -1   4  -4    7.97    1.32
   1  -4   4    7.51    1.31
   1  -4   5    7.17    1.37
  -1   4  -5   15.11    2.26
  -1   4  -5    6.73    3.64
   1  -4   5    8.50    3.89
  -1   4  -5    8.83    1.48
   1  -4   5    9.34    1.52
   1  -4   6  201.20   14.23
  -1   4  -6  194.68   14.62
  -1   4  -6  175.94   16.23
   1  -4   6  184.21   16.18
   1  -4   6  176.05   14.18
  -1   4  -6  178.00   14.21
  -1   4  -7   56.48    5.21
   1  -4   7   61.82    4.84
  -1   4  -7   54.27    7.04
   1  -4   7   54.08    6.94
   1  -4   7   53.68    4.86
  -1   4  -7   53.29    4.91
   1  -4   8  665.99   44.48
  -1   4  -8  595.94   44.82
  -1   4  -8  528.32   44.47
  -1   4  -8  586.55   47.01
   1  -4   8  649.90   46.92
  -1   4  -9   26.96    3.22
  -1   4  -9   22.41    2.91
   1  -4   9   24.17    2.77
   1  -4   9   25.17    5.55
  -1   4  -9   20.66    5.43
  -1   4  -9   29.40    2.58
  -1   4 -10   55.45    5.13
   1  -4  10   52.17    4.88
  -1   4 -10   62.10    8.07
   1  -4  10   53.53    7.27
  -1   4 -10   53.67    4.51
   1  -4  11    0.47    1.34
   1  -4  11    3.21    4.11
  -1   4 -11   -0.65    4.63
  -1   4 -11    0.30    1.03
   1  -4  12   12.83    2.13
   1  -4  12   24.63    5.10
  -1   4 -12    7.54    4.90
  -1   3  15    1.97    1.52
   1  -3 -15    1.04    1.39
  -1   3  15   -0.37    2.88
   1  -3 -15   -1.91    4.47
  -1   3  15    0.77    0.91
   1  -3 -15    2.40    2.06
   1  -3 -14   15.24    2.29
  -1   3  14   17.49    2.35
  -1   3  14   15.94    3.62
   1  -3 -14   15.11    5.27
  -1   3  14   17.41    1.92
   1  -3 -14   19.53    2.98
   1  -3 -13   82.26    7.65
  -1   3  13   92.34    7.76
  -1   3  13  100.62    7.48
   1  -3 -13  105.54    8.23
   1  -3 -12   15.66    4.81
  -1   3  12   14.01    3.37
   1  -3 -12    7.82    2.09
  -1   3  12   16.03    1.80
   1  -3 -11    1.23    1.05
  -1   3  11    1.26    1.17
   1  -3 -11   -0.95    3.36
  -1   3  11    0.57    2.46
   1  -3 -11    0.83    1.57
  -1   3  11    0.71    0.87
   1  -3 -10   -0.51    0.94
  -1   3  10    1.62    1.18
  -1   3  10    0.51    2.08
   1  -3 -10    3.40    3.52
   1  -3 -10   -0.31    1.57
  -1   3  10    1.93    0.98
   1  -3  -9   15.87    1.96
  -1   3   9   18.52    1.99
   1  -3  -9   21.16    4.07
  -1   3   9   11.83    2.76
   1  -3  -9   16.18    2.41
  -1   3   9   16.53    1.89
  -1   3   8    0.55    0.81
   1  -3  -8    0.51    0.82
  -1   3   8    0.78    1.74
   1  -3  -8   -1.26    2.50
  -1   3   8    1.11    0.99
   1  -3  -8    0.14    1.53
  -1   3   7   21.22    2.26
   1  -3  -7   23.44    2.30
   1  -3  -7   23.74    3.80
  -1   3   7   25.07    2.91
  -1   3   7   27.20    2.54
   1  -3  -7   25.16    2.90
   1  -3  -6  663.69   50.01
  -1   3   6  700.02   50.05
  -1   3   6  682.15   50.26
  -1   3   5   23.06    2.06
   1  -3  -5   21.43    2.03
   1  -3  -5   24.34    2.87
  -1   3   5   19.23    2.29
  -1   3   4  117.03    9.09
  -1   3   4  123.85    9.10
   1  -3  -4  125.17    9.38
   1  -3  -4  115.62    9.68
   1  -3  -3  170.75   13.32
  -1   3   2  148.09   10.96
   1  -3  -2  141.09   11.58
  -1   3   1    6.93    0.96
  -1   3   0   19.05    2.59
   1  -3   0   24.14    2.79
  -1   3  -1   37.88    3.77
   1  -3   1   35.22    2.99
  -1   3  -1   36.14    4.07
   1  -3   1   39.03    4.33
  -1   3  -2    8.44    1.86
   1  -3   2    9.11    1.46
   1  -3   2    6.05    1.11
   1  -3   3   52.16    4.26
   1  -3   3   49.11    4.03
  -1   3  -3   45.97    4.40
  -1   3  -3   51.68    5.83
   1  -3   3   39.63    5.53
  -1   3  -4   35.12    3.33
   1  -3   4   34.09    3.03
   1  -3   4   31.25    4.87
  -1   3  -4   27.70    4.93
   1  -3   4   32.05    2.96
  -1   3  -5  234.56   18.39
   1  -3   5  249.31   18.18
   1  -3   5  242.71   19.81
  -1   3  -5  236.35   20.08
   1  -3   5  240.11   18.21
  -1   3  -6  121.73    9.87
   1  -3   6  134.26    9.66
   1  -3   6  125.36   11.46
  -1   3  -6  123.21   11.73
   1  -3   6  115.39    9.68
  -1   3  -7    3.86    1.40
   1  -3   7    3.58    1.31
   1  -3   7    6.19    3.07
  -1   3  -7    3.87    3.72
  -1   3  -8  170.46   13.33
   1  -3   8  169.48   13.22
  -1   3  -8  147.37   13.18
  -1   3  -8  167.51   15.62
   1  -3   8  150.09   14.88
  -1   3  -8  187.67   12.99
  -1   3  -9  237.00   19.20
   1  -3   9  268.93   21.29
  -1   3  -9  256.96   18.87
  -1   3 -10   25.67    2.87
  -1   3 -10   19.13    2.73
   1  -3  10   26.50    2.87
   1  -3  10   30.44    5.10
  -1   3 -10   21.79    5.71
  -1   3 -10   25.19    2.42
  -1   3 -11   16.72    2.40
   1  -3  11   13.68    2.16
  -1   3 -11   11.07    2.29
   1  -3  11   15.48    4.26
  -1   3 -11   31.92    6.07
  -1   3 -11   20.35    1.97
  -1   3 -12   13.22    2.24
  -1   3 -12   11.77    2.30
   1  -3  12   20.01    4.85
  -1   3 -12    8.42    5.78
  -1   3 -12   16.88    1.91
  -1   3 -13    1.92    1.68
  -1   3 -13    0.74    4.76
   1  -3  13    4.19    4.08
   1  -2 -15   -0.16    1.44
  -1   2  15    3.24    1.58
   1  -2 -15    6.69    5.10
  -1   2  15   -0.85    2.96
   1  -2 -15    4.76    2.04
  -1   2  15    2.37    1.00
   1  -2 -14    6.20    1.65
  -1   2  14    5.28    1.72
  -1   2  14    7.42    3.33
   1  -2 -14    5.73    4.67
  -1   2  14    7.57    1.20
   1  -2 -14    8.09    2.01
   1  -2 -13    5.00    1.53
  -1   2  13    6.89    1.74
   1  -2 -13   16.24    4.98
  -1   2  13    8.58    1.21
   1  -2 -13    7.13    1.86
  -1   2  12    1.53    1.38
   1  -2 -12    1.69    3.63
  -1   2  12    0.75    3.06
  -1   2  12    1.58    0.81
   1  -2 -12    2.53    1.62
   1  -2 -11   19.45    2.31
  -1   2  11   15.73    2.28
   1  -2 -11   15.57    4.54
  -1   2  11   23.34    3.91
  -1   2  11   21.96    1.99
   1  -2 -11   20.14    2.54
  -1   2  10   15.55    2.23
   1  -2 -10   18.33    2.28
  -1   2  10   23.45    3.80
   1  -2 -10   27.33    4.92
  -1   2  10   23.41    2.02
   1  -2 -10   21.54    2.49
   1  -2  -9   10.85    1.67
  -1   2   9   11.20    1.69
  -1   2   9   10.75    3.03
   1  -2  -9   12.20    3.78
   1  -2  -9   13.80    1.90
  -1   2   9   13.40    1.43
  -1   2   8    1.05    1.00
   1  -2  -8    1.41    0.91
  -1   2   8    2.33    2.35
   1  -2  -8    1.84    3.39
  -1   2   8    1.16    0.85
   1  -2  -8    1.83    1.24
   1  -2  -7   63.20    4.93
  -1   2   7   57.30    4.98
  -1   2   7   56.76    5.88
   1  -2  -7   72.64    6.83
   1  -2  -6  220.09   15.47
  -1   2   6  187.80   16.19
   1  -2  -6  197.46   16.57
   1  -2  -6  193.68   15.61
   1  -2  -5    1.47    0.84
  -1   2   5    0.59    1.76
   1  -2  -5   -0.19    1.36
  -1   2   5    1.20    1.12
   1  -2  -4 1682.32  130.23
  -1   2   4 1768.43  130.03
   1  -2  -4 1849.18  129.99
  -1   2   4 1772.73  129.89
   1  -2  -3 3946.96  279.38
   1  -2  -3 4001.40  279.67
  -1   2   3 3478.81  279.49
   1  -2  -3 3896.66  279.69
  -1   2   3 3860.42  279.69
   1  -2  -2  117.89    8.61
  -1   2   2  108.80    9.10
   1  -2  -2  110.81    9.04
   1  -2  -1  327.81   22.81
   1  -2  -1  302.80   22.43
  -1   2   1  292.80   22.79
   1  -2   0  245.33   18.25
  -1   2   0  253.50   18.25
  -1   2   0  236.82   18.56
   1  -2   1   14.40    1.81
   1  -2   1   14.52    1.44
  -1   2  -1   16.08    1.50
   1  -2   1   12.84    2.71
  -1   2  -1    9.61    2.79
   1  -2   2   38.46    3.24
   1  -2   2   36.26    4.41
  -1   2  -2   29.72    4.54
  -1   2  -3   14.18    1.71
  -1   2  -3   15.01    3.55
  -1   2  -3   11.37    1.45
   1  -2   3   11.21    1.42
  -1   2  -4    2.08    1.00
   1  -2   4    0.53    0.77
  -1   2  -4    2.41    3.47
   1  -2   4   -0.26    2.77
  -1   2  -4    0.82    0.87
   1  -2   4    0.73    0.87
  -1   2  -5   16.15    1.83
   1  -2   5   17.36    1.76
  -1   2  -5   15.92    1.93
  -1   2  -5   18.21    4.09
   1  -2   5   20.52    3.66
  -1   2  -6    2.42    1.09
  -1   2  -6    1.90    1.17
  -1   2  -6    0.83    3.66
   1  -2   6    1.00    2.66
  -1   2  -6    1.53    0.68
  -1   2  -7   18.34    1.96
  -1   2  -7   14.32    1.99
  -1   2  -7   20.13    4.66
   1  -2   7   13.46    3.64
  -1   2  -7   17.01    1.69
  -1   2  -8    7.77    1.47
  -1   2  -8    8.55    1.59
  -1   2  -8   14.06    4.70
   1  -2   8   17.20    3.84
  -1   2  -8    7.65    1.14
  -1   2  -9   69.70    6.16
  -1   2  -9   70.27    6.29
   1  -2   9   85.90    8.34
  -1   2  -9   67.43    8.97
  -1   2  -9   80.11    6.00
  -1   2 -10    5.36    1.36
  -1   2 -10    6.93    1.19
  -1   2 -11   32.91    3.20
   1  -2  11   28.68    3.29
  -1   2 -11   28.06    3.34
  -1   2 -11   30.66    6.41
  -1   2 -11   36.47    3.07
  -1   2 -12    2.80    1.28
  -1   2 -12    4.33    1.62
   1  -2  12    1.42    1.29
  -1   2 -12    1.42    4.84
  -1   2 -12    1.87    1.16
   1  -2  13    9.54    2.00
  -1   2 -13    8.07    2.06
   1  -2  13   14.19    4.37
  -1   2 -13   21.68    6.23
  -1   2 -13   17.55    1.91
  -1   2 -14    0.96    1.25
   1  -2  14    0.17    1.47
  -1   2 -14   -0.18    1.55
   1  -2  14    6.00    3.62
   1  -1 -15   35.76    2.92
  -1   1  15   22.44    3.25
   1  -1 -15   24.85    3.27
   1  -1 -15   25.64    5.94
  -1   1  15   28.65    5.36
   1  -1 -15   30.40    3.35
  -1   1  14    2.85    1.66
   1  -1 -14    7.02    1.73
   1  -1 -14    4.65    4.51
  -1   1  14    6.49    3.60
   1  -1 -14    5.42    1.72
   1  -1 -13    4.27    1.67
  -1   1  13    8.48    3.65
   1  -1 -13    4.41    4.24
  -1   1  13    5.09    1.05
   1  -1 -13    5.90    1.61
   1  -1 -12   28.68    3.13
  -1   1  12   32.98    2.75
   1  -1 -12   28.48    3.12
   1  -1 -11   68.86    6.26
  -1   1  11   74.08    8.15
   1  -1 -11   57.79    8.60
  -1   1  11   76.57    5.89
   1  -1 -11   81.10    6.26
   1  -1 -10    6.59    1.45
  -1   1  10   10.98    3.44
   1  -1 -10    8.62    4.13
  -1   1  10    7.20    0.97
   1  -1 -10    5.50    1.37
   1  -1  -9   17.60    1.94
  -1   1   9   15.75    3.59
   1  -1  -9   16.02    4.24
   1  -1  -9   16.03    1.90
  -1   1   9   15.44    1.53
   1  -1  -8   74.89    6.20
  -1   1   8   71.93    6.17
  -1   1   8   74.54    7.64
   1  -1  -8   57.80    7.76
  -1   1   8   79.91    5.89
   1  -1  -7  103.93    7.83
  -1   1   7  102.02    7.84
   1  -1  -7   97.88    9.55
  -1   1   7  109.51    9.29
   1  -1  -7   92.82    7.70
   1  -1  -6   51.11    4.48
  -1   1   6   56.66    4.53
  -1   1   6   47.63    5.72
   1  -1  -6   63.36    6.30
   1  -1  -6   49.57    4.44
  -1   1   6   60.27    4.32
  -1   1   5  527.17   39.15
   1  -1  -5  554.27   39.14
   1  -1  -5  530.54   40.29
  -1   1   5  530.56   38.99
   1  -1  -5  517.95   39.09
   1  -1  -4 1407.80   98.98
  -1   1   4 1382.59   98.84
   1  -1  -4 1391.36   98.11
  -1   1   4 1289.68   98.02
  -1   1   3 9082.40  663.02
  -1   1   3 9043.70  663.53
   1  -1  -3 9999.00  663.62
   1  -1  -3 8977.77  663.09
  -1   1   3 8956.84  663.03
  -1   1   2  197.50   14.56
  -1   1   1  185.70   13.65
  -1   1   0  458.14   32.49
  -1   1   0  434.86   32.37
  -1   1  -1 1573.13  114.89
   1  -1   1 1589.68  114.95
  -1   1  -1 1542.88  114.97
  -1   1  -1 1599.52  115.23
   1  -1   1 1581.12  115.15
  -1   1  -2  496.48   35.45
   1  -1   2  452.71   35.42
   1  -1   2  452.90   35.88
  -1   1  -2  514.66   36.10
   1  -1   2  507.44   35.43
  -1   1  -2  479.30   35.42
   1  -1   3  118.73    9.82
  -1   1  -4   87.06    6.93
  -1   1  -4   93.71    7.02
   1  -1   4   90.11    7.01
   1  -1   4   91.37    7.96
  -1   1  -4   90.60    8.47
  -1   1  -5  146.84   11.17
  -1   1  -5  159.97   11.32
   1  -1   5  148.37   11.27
   1  -1   5  146.06   12.37
  -1   1  -5  138.61   12.76
  -1   1  -5  143.55   11.08
  -1   1  -6   42.74    3.57
  -1   1  -6   44.62    3.75
   1  -1   6   41.21    3.68
  -1   1  -6   52.43    6.10
  -1   1  -6   41.41    3.44
  -1   1  -7   14.78    1.66
  -1   1  -7   14.18    1.86
   1  -1   7   16.85    1.89
  -1   1  -7   17.46    4.65
  -1   1  -7   15.37    1.57
  -1   1  -8   31.65    2.99
  -1   1  -8   34.27    3.25
   1  -1   8   31.36    3.16
   1  -1   8   42.24    4.94
  -1   1  -8   36.13    5.72
  -1   1  -8   34.05    2.91
  -1   1  -9    2.73    1.04
  -1   1  -9    5.52    1.43
   1  -1   9    3.39    1.38
   1  -1   9    7.40    3.30
  -1   1  -9    3.32    4.34
  -1   1  -9    3.15    1.01
  -1   1 -10    3.57    1.14
   1  -1  10    5.43    1.42
  -1   1 -10    5.95    1.51
   1  -1  10    3.16    3.29
  -1   1 -10    5.20    1.20
  -1   1 -11   10.38    1.59
   1  -1  11   10.33    1.87
   1  -1  11    7.08    3.62
  -1   1 -11   11.19    1.59
  -1   1 -12   13.33    1.92
  -1   1 -12   14.77    2.28
   1  -1  12   14.66    2.23
  -1   1 -12   12.64    5.08
   1  -1  12   16.16    4.24
  -1   1 -12   18.14    2.03
  -1   1 -13   53.64    4.72
   1  -1  13   52.02    4.92
  -1   1 -13   42.86    4.84
   1  -1  13   60.88    6.94
  -1   1 -13   54.26    8.68
  -1   1 -13   62.80    4.85
   1  -1  14   24.79    3.41
  -1   1 -14   30.72    3.63
  -1   1 -14   35.97    7.57
   1  -1  14   31.90    5.35
  -1   1 -14   41.38    3.47
   1   0 -15   33.27    3.31
   1   0 -15   35.29    3.76
  -1   0  15   36.24    3.81
  -1   0  15   37.93    5.94
   1   0 -15   26.06    6.50
   1   0 -15   37.63    3.66
   1   0 -14   24.07    2.49
  -1   0  14   22.27    2.90
   1   0 -14   24.45    2.93
   1   0 -14   10.87    5.12
  -1   0  14   26.93    5.36
   1   0 -14   28.14    2.82
   1   0 -13   15.05    1.71
  -1   0  13   11.69    2.17
   1   0 -13   12.25    2.18
  -1   0  13   19.26    4.60
   1   0 -13   19.43    5.62
   1   0 -13   15.56    2.01
   1   0 -12    0.76    0.83
  -1   0  12    0.61    1.37
   1   0 -12   -3.67    4.53
  -1   0  12    0.48    3.76
   1   0 -12    0.89    1.17
   1   0 -11    8.41    1.28
  -1   0  11    8.20    3.82
   1   0 -11   13.35    1.65
  -1   0  10    3.05    1.29
  -1   0  10    3.90    3.59
   1   0 -10    5.29    4.23
   1   0 -10    2.58    1.01
  -1   0   9   13.11    1.79
   1   0  -9    6.29    3.91
  -1   0   9    2.86    3.19
   1   0  -9   10.19    1.33
  -1   0   8   37.34    3.83
   1   0  -8   44.75    6.09
  -1   0   8   41.75    5.74
  -1   0   8   44.86    3.45
  -1   0   7    0.47    0.99
  -1   0   7    0.35    2.97
   1   0  -7    4.59    3.48
   1   0  -7    0.26    0.59
   1   0  -6  141.97   11.32
  -1   0   6  149.97   11.33
  -1   0   6  149.78   12.92
   1   0  -6  143.32   12.87
   1   0  -6  157.05   11.11
  -1   0   6  145.64   11.01
  -1   0   5    2.53    0.96
   1   0  -5    0.67    0.91
   1   0  -5   -2.19    2.83
  -1   0   5    1.63    3.00
  -1   0   5    1.29    0.44
   1   0  -5    2.05    0.57
  -1   0   4    0.06    0.80
   1   0  -4   -0.21    0.44
  -1   0   4    1.18    0.37
   1   0  -3  192.34   14.15
  -1   0   3  191.79   14.15
  -1   0   3  188.03   14.93
   1   0  -3  175.24   14.90
  -1   0   2  345.61   25.78
   1   0  -2  360.94   25.78
   1   0  -2  351.62   26.18
  -1   0   2  333.79   26.24
  -1   0   1   45.86    3.46
  -1   0  -1 1992.64  141.20
   1   0   1 1899.24  141.18
  -1   0  -1 1923.94  141.14
   1   0   2  710.13   51.31
  -1   0  -2  700.62   51.32
  -1   0  -2  699.42   51.60
   1   0   2  695.70   51.29
   1   0   3  228.78   17.26
  -1   0  -3  251.47   17.29
  -1   0  -3  233.74   17.85
   1   0   3  228.39   17.20
  -1   0  -3  229.38   17.20
  -1   0  -4    8.15    2.61
  -1   0  -4    6.61    0.94
  -1   0  -5  117.75    8.80
   1   0   5  118.13    8.79
  -1   0  -5  121.35   10.15
   1   0   5  117.86    9.66
   1   0   5  109.95    8.61
  -1   0  -6  182.37   14.61
   1   0   6  201.01   14.67
   1   0   6  194.11   15.55
   1   0   6  195.14   14.45
  -1   0  -6  196.10   14.50
  -1   0  -7   73.03    5.96
   1   0   7   71.58    5.95
   1   0   7   81.58    7.12
   1   0   7   75.02    5.72
  -1   0  -7   71.68    5.79
   1   0   8    0.32    1.05
  -1   0  -8    1.99    1.15
  -1   0  -8    0.45    3.34
   1   0   8    0.88    2.49
  -1   0  -8    0.57    0.86
   1   0   8    0.83    0.67
   1   0   9    1.79    1.13
  -1   0  -9    1.16    1.16
  -1   0  -9   -0.51    3.90
   1   0   9    0.32    2.51
   1   0   9    0.90    0.79
  -1   0  -9    1.12    0.95
   1   0  10    2.48    1.23
  -1   0 -10    4.07    1.36
  -1   0 -10    8.55    4.38
   1   0  10    4.17    2.82
  -1   0 -10    3.71    1.25
   1   0  10    3.15    0.90
  -1   0 -11   11.73    2.02
  -1   0 -11   15.63    1.98
  -1   0 -12    3.34    1.11
   1   0  12    4.66    1.51
  -1   0 -12   -0.15    1.37
  -1   0 -12    5.42    5.20
   1   0  12    1.94    2.87
  -1   0 -12    4.23    1.33
  -1   0 -13   30.76    2.76
  -1   0 -13   22.20    2.90
   1   0  13   23.85    3.01
  -1   0 -13   18.88    6.46
   1   0  13   23.83    4.49
  -1   0 -13   28.74    3.05
  -1   0 -14   42.07    3.81
  -1   0 -14   29.28    3.95
   1   0  14   39.08    4.04
  -1   0 -14   29.94    7.62
   1   0  14   39.91    5.50
  -1   0 -14   53.38    4.16
  -1   0 -15    1.73    1.64
   1   0  15    1.22    1.56
  -1   0 -15    4.01    5.23
   1   0  15   -1.72    2.98
   1   1 -14   37.78    3.57
   1   1 -14   32.66    3.82
  -1  -1  14   36.30    3.86
  -1  -1  14   50.29    6.83
   1   1 -14   29.30    6.63
   1   1 -14   42.11    3.68
   1   1 -13   33.79    3.19
  -1  -1  13   32.66    3.55
   1   1 -13   31.35    3.55
  -1  -1  13   39.67    6.07
   1   1 -13   22.86    6.06
   1   1 -13   35.92    3.25
   1   1 -12    0.72    0.94
  -1  -1  12    1.09    1.47
   1   1 -12    2.31    1.50
  -1  -1  12    2.08    3.73
   1   1 -12    8.05    4.30
   1   1 -12    2.14    1.04
   1   1 -11   67.32    5.40
  -1  -1  11   54.85    5.64
   1   1 -11   60.71    5.71
   1   1 -11   53.00    8.15
   1   1 -11   75.30    5.46
   1   1 -10   68.97    6.06
  -1  -1  10   70.59    6.40
   1   1 -10   71.92    6.39
   1   1 -10   81.25    9.14
  -1  -1  10   79.87    8.76
   1   1 -10   87.58    6.13
   1   1  -9    1.50    0.87
   1   1  -9    4.22    1.27
  -1  -1   9    2.17    1.39
   1   1  -9   -2.49    3.71
  -1  -1   9    0.93    3.55
   1   1  -9    0.67    0.81
   1   1  -8   14.63    1.68
   1   1  -8   15.62    2.00
  -1  -1   8   16.98    2.09
  -1  -1   8   14.40    4.45
   1   1  -8   22.93    4.61
   1   1  -8   18.05    1.64
   1   1  -7   17.24    1.96
  -1  -1   7   14.17    1.98
  -1  -1   7   23.37    4.33
   1   1  -7   16.78    3.95
   1   1  -6   13.44    1.71
  -1  -1   6   14.96    1.76
  -1  -1   6   14.84    3.89
   1   1  -6   21.16    3.86
   1   1  -6   12.76    1.25
   1   1  -5   87.08    6.76
   1   1  -5   90.65    6.96
  -1  -1   5   91.59    6.99
  -1  -1   5   80.65    8.66
   1   1  -5   86.98    8.47
   1   1  -5   88.80    6.66
   1   1  -4  159.23   11.49
  -1  -1   4  137.28   12.92
   1   1  -4  148.38   12.79
   1   1  -4  154.99   11.62
  -1  -1   4  148.49   11.62
  -1  -1   3   25.11    2.00
   1   1  -3   23.75    2.15
   1   1  -3   25.30    2.23
   1   1  -2    4.62    0.89
  -1  -1   2    5.83    0.93
  -1  -1   2    6.85    2.09
   1   1  -1 1653.30  120.89
  -1  -1   1 1636.99  120.90
  -1  -1   1 1731.34  121.19
   1   1   0    0.21    0.59
  -1  -1   0   -0.25    0.61
  -1  -1  -1   19.52    1.61
   1   1   1   21.02    1.61
  -1  -1  -1   23.10    1.87
   1   1   2   15.75    1.41
   1   1   2   14.08    1.51
  -1  -1  -2   17.14    1.60
  -1  -1  -3 2012.34  146.79
   1   1   3 2043.54  146.80
   1   1   3 2004.79  146.98
   1   1   3 2006.98  146.84
  -1  -1  -3 1973.43  146.87
  -1  -1  -4    4.99    0.91
  -1  -1  -4    4.07    1.03
   1   1   5   27.70    2.62
  -1  -1  -5   29.97    3.79
   1   1   5   32.98    3.29
   1   1   5   30.45    2.55
   1   1   6   -0.15    0.94
  -1  -1  -6    0.58    0.92
   1   1   6   -0.52    1.71
  -1  -1  -6   -0.76    2.42
   1   1   6    0.57    0.70
  -1  -1  -6    0.29    0.84
   1   1   7  554.37   41.21
  -1  -1  -7  544.18   41.18
   1   1   7  578.54   41.94
  -1  -1  -7  553.25   42.58
   1   1   7  555.99   41.05
  -1  -1  -7  573.00   41.18
  -1  -1  -8  189.01   15.00
   1   1   8  186.52   15.01
   1   1   8  220.78   16.03
  -1  -1  -8  195.18   16.77
   1   1   8  197.07   14.83
  -1  -1  -8  214.74   15.03
   1   1   9    0.23    1.17
  -1  -1  -9    1.09    1.06
  -1  -1  -9   -0.89    3.33
   1   1   9   -1.59    2.08
  -1  -1  -9    1.02    1.12
   1   1   9    1.22    0.69
  -1  -1 -10   54.47    4.82
   1   1  10   47.49    4.80
   1   1  10   48.42    5.87
  -1  -1 -10   57.35    7.54
  -1  -1 -10   57.91    4.83
   1   1  10   60.65    4.61
  -1  -1 -11    0.65    1.16
   1   1  11    0.14    1.33
  -1  -1 -11    3.46    4.24
   1   1  11   -0.32    2.46
   1   1  11    2.23    0.89
  -1  -1 -11    1.14    1.29
   1   1  12   41.97    4.45
  -1  -1 -12   38.12    7.16
  -1  -1 -12   51.32    4.51
   1   1  12   51.40    4.16
   1   1  13   17.62    2.40
  -1  -1 -13   14.46    2.20
  -1  -1 -13   11.67    5.28
   1   1  13   18.13    3.68
   1   1  13   14.93    1.82
  -1  -1 -13   15.74    2.31
   1   1  14    1.97    1.52
  -1  -1 -14    1.59    1.59
   1   1  14    2.61    2.80
  -1  -1 -14    3.67    4.84
  -1  -1 -14    0.98    1.44
   1   1  14    1.68    0.97
   1   1  15   10.16    2.00
  -1  -1 -15    7.70    2.09
  -1  -1 -15    3.89    5.30
   1   1  15    9.97    3.30
   1   2 -13   23.75    2.76
  -1  -2  13   22.20    2.88
   1   2 -13   18.48    2.87
  -1  -2  13   15.48    5.55
   1   2 -13   20.78    5.45
   1   2 -13   30.90    2.64
   1   2 -12   74.53    6.63
  -1  -2  12   77.73    6.81
   1   2 -12   68.36    6.73
  -1  -2  12   75.55    9.31
   1   2 -12   82.01    9.68
   1   2 -12   90.86    6.50
   1   2 -11   37.61    3.82
  -1  -2  11   39.59    4.01
   1   2 -11   37.82    4.03
  -1  -2  11   48.61    6.69
   1   2 -11   34.89    6.59
   1   2 -11   45.83    3.64
   1   2 -10   22.29    2.63
   1   2 -10   25.84    2.34
   1   2  -9   12.25    1.68
  -1  -2   9   10.84    1.87
   1   2  -9   13.61    1.94
  -1  -2   9    4.58    4.09
   1   2  -9   13.51    4.51
   1   2  -9   10.48    1.29
   1   2  -8    0.30    1.04
   1   2  -8    1.09    1.13
  -1  -2   8   -0.12    1.12
   1   2  -8    2.28    3.40
  -1  -2   8   -1.44    3.55
   1   2  -8   -0.05    0.59
   1   2  -7   -0.09    1.07
   1   2  -7    1.21    1.14
  -1  -2   7    0.99    1.05
  -1  -2   7    4.43    3.40
   1   2  -7    0.82    2.93
   1   2  -7    0.14    0.56
  -1  -2   6    6.77    3.68
   1   2  -6    4.86    1.26
  -1  -2   6    3.83    1.15
  -1  -2   5  145.94   10.94
  -1  -2   5  137.32   12.82
  -1  -2   5  137.09   11.13
   1   2  -5  156.97   11.21
   1   2  -4  307.81   21.70
  -1  -2   4  289.21   21.46
   1   2  -4  290.43   22.68
  -1  -2   4  301.01   23.11
  -1  -2   4  280.80   21.59
   1   2  -4  287.79   21.60
  -1  -2   3   80.32    6.39
   1   2  -3   84.38    6.58
  -1  -2   3   78.43    7.66
   1   2  -3   78.93    7.37
  -1  -2   3   84.92    6.42
   1   2  -2    4.85    1.03
  -1  -2   2    5.78    1.02
  -1  -2   2    7.18    1.35
   1   2  -2    7.85    1.58
   1   2  -1  174.95   12.36
  -1  -2   1  163.55   12.32
   1   2  -1  145.21   12.67
   1   2  -1  159.89   12.64
  -1  -2   1  180.86   12.69
  -1  -2   0    2.77    1.62
   1   2   0   -0.07    1.54
   1   2   0    0.82    0.47
  -1  -2   0    1.38    0.49
  -1  -2   0    1.44    1.04
   1   2   0   -0.05    0.95
  -1  -2  -1  338.66   26.92
   1   2   1  377.36   26.92
  -1  -2  -1  378.30   27.21
   1   2   1  403.35   27.21
   1   2   2  208.62   15.19
  -1  -2  -2  204.89   15.20
  -1  -2  -2  203.92   15.50
  -1  -2  -3   80.61    6.03
   1   2   3   78.33    6.03
  -1  -2  -3   77.79    6.14
   1   2   3   76.13    6.31
   1   2   3   87.32    6.12
  -1  -2  -4   18.54    1.73
   1   2   4   20.55    1.78
  -1  -2  -5   12.51    2.02
   1   2   5   11.30    1.60
   1   2   5    8.38    1.45
  -1  -2  -6   51.05    4.14
   1   2   6   46.18    4.10
  -1  -2  -6   52.01    5.02
   1   2   6   46.14    4.46
   1   2   6   56.45    4.21
  -1  -2  -6   53.13    4.36
  -1  -2  -7   65.48    5.29
   1   2   7   65.80    5.32
  -1  -2  -7   72.72    6.60
   1   2   7   65.50    5.80
  -1  -2  -7   64.27    5.48
   1   2   7   66.64    5.29
  -1  -2  -8   92.75    7.47
   1   2   8   92.77    7.48
   1   2   8   88.20    8.01
  -1  -2  -8  102.08    9.02
  -1  -2  -8   96.32    7.64
   1   2   8   99.08    7.43
   1   2   9  107.10    8.61
  -1  -2  -9   97.43    8.54
   1   2   9  117.05    9.37
  -1  -2  -9  107.11   10.22
  -1  -2  -9  115.98    8.76
   1   2   9  114.76    8.49
   1   2  10   26.51    2.97
  -1  -2 -10   27.98    2.92
  -1  -2 -10   25.67    5.20
   1   2  10   38.99    4.01
   1   2  10   32.67    2.82
  -1  -2 -10   29.24    3.12
   1   2  11   -0.27    1.18
  -1  -2 -11    2.59    1.24
  -1  -2 -11    1.01    3.47
   1   2  11    4.26    2.19
  -1  -2 -11    0.57    1.30
   1   2  11    2.14    0.99
  -1  -2 -12    0.67    1.23
  -1  -2 -12    3.25    1.54
   1   2  12    0.91    0.83
  -1  -2 -13    1.29    1.27
   1   2  13    2.76    1.50
   1   2  13    4.31    2.43
  -1  -2 -13    3.17    4.40
   1   2  13    3.75    1.02
  -1  -2 -13    3.98    1.64
   1   2  14    6.35    1.73
  -1  -2 -14    4.74    1.56
   1   2  14    5.53    2.79
  -1  -2 -14    2.06    4.79
  -1  -2 -14    5.97    1.94
   1   2  14    5.39    1.19
  -1  -2 -15    9.04    2.08
   1   2  15    8.89    2.00
   1   2  15   14.33    3.24
  -1  -2 -15   13.20    5.75
  -1  -2 -15   10.16    2.34
   1   3 -13    2.64    1.56
  -1  -3  13    5.67    1.72
   1   3 -13    2.65    1.77
  -1  -3  13    7.25    4.71
   1   3 -13    1.27    4.76
   1   3 -13    3.19    1.22
   1   3 -12   -0.18    1.51
  -1  -3  12    1.64    1.48
   1   3 -12    1.01    1.51
  -1  -3  12    7.76    4.51
   1   3 -12   -1.82    4.11
   1   3 -12    2.45    0.99
   1   3 -11   32.21    3.70
  -1  -3  11   37.55    3.68
   1   3 -11   32.42    3.72
   1   3 -11   43.08    6.40
  -1  -3  11   38.99    6.62
   1   3 -11   37.75    3.20
   1   3 -10   62.40    5.54
   1   3 -10   61.34    5.49
  -1  -3  10   51.09    5.27
  -1  -3  10   61.26    8.22
   1   3 -10   65.80    4.97
   1   3  -9   63.99    4.20
   1   3  -9   34.72    3.78
   1   3  -9   32.35    3.30
   1   3  -8    0.87    1.42
  -1  -3   8    3.61    3.93
   1   3  -8   -0.91    3.25
   1   3  -8    0.26    1.16
  -1  -3   8   -0.89    1.17
  -1  -3   7   14.33    1.63
   1   3  -7   16.11    2.25
   1   3  -7   18.08    4.14
  -1  -3   7   16.01    2.05
   1   3  -7   15.65    2.00
   1   3  -6    1.88    1.57
  -1  -3   6    1.51    0.78
   1   3  -6    0.36    2.87
  -1  -3   6    2.11    1.03
   1   3  -6    1.34    1.24
   1   3  -5    1.04    1.46
   1   3  -5   -0.63    2.49
  -1  -3   5    2.05    1.10
   1   3  -5    2.49    1.20
   1   3  -4  242.82   19.12
  -1  -3   4  240.05   19.58
  -1  -3   4  250.33   18.03
   1   3  -4  229.34   18.03
  -1  -3   3  206.65   16.75
   1   3  -3  226.23   17.50
  -1  -3   3  209.37   17.73
   1   3  -3  227.27   16.66
  -1  -3   3  229.23   16.63
  -1  -3   2  129.62    9.87
  -1  -3   2  116.40   10.37
   1   3  -2  126.60   10.15
  -1  -3   1  105.24    8.15
   1   3  -1  109.20    8.17
   1   3  -1   99.81    8.58
  -1  -3   1  123.40    8.78
   1   3  -1  111.93    8.73
   1   3   0  532.28   39.08
  -1  -3   0  530.92   39.08
  -1  -3   0  490.61   39.44
  -1  -3   0  592.47   39.69
   1   3   0  560.36   39.64
  -1  -3  -1   16.41    2.66
  -1  -3  -1   15.67    1.28
   1   3   1   14.88    1.30
   1   3   1   15.21    1.52
  -1  -3  -1   10.00    1.56
   1   3   2   22.79    1.81
   1   3   2   21.98    1.80
  -1  -3  -2   24.06    1.98
  -1  -3  -2   24.46    2.98
  -1  -3  -2   22.39    1.82
   1   3   3    9.33    0.90
  -1  -3  -3    7.97    0.86
   1   3   3    8.63    0.89
  -1  -3  -4   25.67    2.17
   1   3   4   27.06    2.21
   1   3   4   27.26    2.86
   1   3   5   78.64    5.96
  -1  -3  -5   75.77    6.09
  -1  -3  -5   79.60    6.37
   1   3   5   68.30    6.15
  -1  -3  -6    2.36    0.77
   1   3   6    1.41    0.89
   1   3   6    3.57    1.04
  -1  -3  -6    2.40    1.33
  -1  -3  -6    1.18    1.40
   1   3   6    2.33    1.17
  -1  -3  -7   27.09    2.55
   1   3   7   29.50    2.63
   1   3   7   29.69    2.97
  -1  -3  -7   26.41    3.42
  -1  -3  -7   30.85    3.04
   1   3   7   27.99    2.75
   1   3   8   29.91    2.91
  -1  -3  -8   33.31    2.95
   1   3   8   34.40    3.29
  -1  -3  -8   27.34    4.01
  -1  -3  -8   34.76    3.35
   1   3   8   31.98    3.01
   1   3   9   51.45    4.25
  -1  -3  -9   45.54    4.17
   1   3   9   44.65    4.62
  -1  -3  -9   45.01    5.45
  -1  -3  -9   46.20    4.53
   1   3   9   54.75    4.26
  -1  -3 -10    1.78    1.15
   1   3  10    0.89    1.12
  -1  -3 -10    0.38    2.90
   1   3  10    0.70    1.04
  -1  -3 -10    1.22    1.49
   1   3  10    1.77    1.53
  -1  -3 -11   44.28    3.99
   1   3  11   40.06    4.04
  -1  -3 -11   41.06    5.81
   1   3  11   44.51    4.59
  -1  -3 -11   48.22    4.47
   1   3  11   47.03    3.96
   1   3  12   33.81    3.68
  -1  -3 -12   36.77    3.65
   1   3  12   36.08    4.32
  -1  -3 -12   41.61    4.12
   1   3  12   42.94    3.56
   1   3  13   -0.15    1.42
  -1  -3 -13    7.88    4.58
  -1  -3 -13    2.83    1.89
   1   3  13    1.59    1.07
  -1  -3 -14    1.31    1.32
   1   3  14    1.59    1.46
   1   3  14    0.85    2.22
  -1  -3 -14    0.62    4.41
   1   3  14    3.15    1.13
  -1  -3 -14    0.80    1.88
  -1  -3 -15    7.88    1.97
   1   3  15   11.00    2.13
  -1  -3 -15   12.96    5.46
   1   3  15   13.10    2.95
  -1  -3 -16    2.92    1.56
   1   3  16    2.31    1.59
   1   3  16    0.62    2.23
  -1  -3 -16   -0.73    5.21
   1   3  16    2.30    1.12
  -1  -3 -16    0.46    2.06
   1   4 -12    4.70    2.08
  -1  -4  12    4.34    1.63
   1   4 -12    7.18    2.02
  -1  -4  12    4.41    4.28
   1   4 -12    3.55    4.05
   1   4 -12    5.59    1.13
   1   4 -11   27.03    3.37
   1   4 -11   23.28    3.02
  -1  -4  11   24.44    2.93
   1   4 -11   26.95    5.30
   1   4 -11   27.39    2.49
   1   4 -10   67.43    6.08
  -1  -4  10   55.29    5.52
   1   4 -10   51.06    5.52
   1   4 -10   62.88    7.86
   1   4 -10   72.25    5.20
   1   4  -9    0.20    1.88
  -1  -4   9   -1.74    4.42
   1   4  -9    0.99    3.79
  -1  -4   9    0.71    1.21
  -1  -4   8   80.53    5.90
   1   4  -8   65.29    6.45
  -1  -4   8   70.15    8.84
   1   4  -8   67.51    6.13
  -1  -4   8   66.92    6.04
  -1  -4   7    4.46    1.17
   1   4  -7    6.10    2.08
  -1  -4   7    0.51    3.88
   1   4  -7    1.24    3.11
  -1  -4   7    3.28    1.24
   1   4  -7    5.74    1.56
  -1  -4   6    9.61    1.43
   1   4  -6    5.69    2.08
   1   4  -6    4.44    3.19
  -1  -4   6   15.23    4.31
   1   4  -6    6.81    1.65
  -1  -4   6    7.09    1.52
  -1  -4   5   34.65    3.26
   1   4  -5   43.55    3.96
   1   4  -5   34.75    4.75
  -1  -4   5   29.51    5.32
  -1  -4   5   34.61    3.19
   1   4  -5   31.84    3.26
  -1  -4   4   21.79    2.40
   1   4  -4   15.60    2.74
  -1  -4   4   18.75    2.11
   1   4  -4   20.90    2.21
   1   4  -4   21.63    3.57
  -1  -4   4   18.97    4.01
  -1  -4   3  203.81   16.53
   1   4  -3  237.61   16.33
  -1  -4   3  211.78   16.24
  -1  -4   3  195.95   17.44
   1   4  -3  205.87   17.07
   1   4  -3  215.66   16.83
  -1  -4   2 1424.35  106.98
  -1  -4   2 1453.38  106.54
   1   4  -2 1570.72  106.59
  -1  -4   2 1307.61  107.38
   1   4  -2 1301.72  107.07
   1   4  -2 1498.79  107.17
  -1  -4   1  411.15   30.11
  -1  -4   1  401.85   30.82
   1   4  -1  417.78   30.59
   1   4  -1  394.49   30.74
   1   4   0    8.41    2.50
   1   4   0    8.32    1.04
   1   4   0    8.61    1.49
   1   4   1   54.57    4.16
  -1  -4  -1   52.60    4.15
   1   4   1   55.74    5.25
   1   4   2   34.93    2.79
  -1  -4  -2   35.95    2.79
  -1  -4  -2   34.68    3.97
   1   4   2   34.23    3.92
   1   4   3    1.04    0.51
  -1  -4  -3    2.67    2.15
  -1  -4  -4  468.61   34.73
   1   4   4  508.44   35.41
  -1  -4  -4  472.20   34.80
  -1  -4  -5  246.80   18.37
   1   4   5  279.87   18.30
  -1  -4  -5  227.46   18.83
   1   4   5  164.49   18.55
   1   4   6    0.12    0.69
  -1  -4  -6   -0.32    0.68
  -1  -4  -6    1.20    1.58
   1   4   6    1.27    1.31
  -1  -4  -6   -0.10    0.92
   1   4   6    0.14    0.66
  -1  -4  -7  193.41   14.53
   1   4   7  206.39   14.58
   1   4   7  201.48   14.70
  -1  -4  -7  175.29   14.91
  -1  -4  -7  169.42   14.99
   1   4   7  192.38   14.88
  -1  -4  -8   78.81    5.94
   1   4   8   69.18    5.94
  -1  -4  -8   77.79    6.65
   1   4   8   69.67    6.13
  -1  -4  -8   75.32    6.53
   1   4   8   80.89    6.25
  -1  -4  -9    6.45    1.26
   1   4   9    4.01    1.24
  -1  -4  -9    9.12    2.36
   1   4   9    4.66    1.34
   1   4   9    8.15    1.61
  -1  -4  -9    6.01    1.88
  -1  -4 -10  103.75    8.12
   1   4  10  101.64    8.17
  -1  -4 -10  101.94    9.44
   1   4  10  111.92    8.58
  -1  -4 -10  104.04    8.68
   1   4  10   98.28    8.19
  -1  -4 -11    1.95    1.16
   1   4  11    1.43    1.18
  -1  -4 -11    1.53    3.00
  -1  -4 -11    0.76    1.80
   1   4  11    0.91    1.55
   1   4  11    1.49    1.14
   1   4  12  115.41   10.19
  -1  -4 -12  134.69   10.27
  -1  -4 -12  139.89   12.34
   1   4  12  139.90   10.80
   1   4  12  136.39   10.26
  -1  -4 -12  130.55   10.75
   1   4  13   33.15    3.22
  -1  -4 -13   31.28    3.91
  -1  -4 -14   62.38    5.63
   1   4  14   60.46    5.72
   1   4  14   70.91    6.28
  -1  -4 -14   62.02    7.97
   1   4  14   68.31    5.54
  -1  -4 -14   68.55    6.29
   1   4  15   12.19    2.17
  -1  -4 -15   11.95    1.95
  -1  -4 -15   12.42    4.97
   1   4  15   11.99    2.58
  -1  -4 -16    3.11    1.60
   1   4  16    8.57    1.86
  -1  -4 -16    4.78    4.75
  -1  -4 -16    5.51    2.50
   1   4  16    5.38    2.23
   1   4  16    3.82    1.34
   1   5 -11   17.91    3.16
   1   5 -11   16.60    2.63
  -1  -5  11   14.22    2.41
  -1  -5  11   15.63    5.61
   1   5 -11   12.14    4.73
   1   5 -11   20.11    2.01
   1   5 -10   65.84    6.09
  -1  -5  10   65.91    8.83
   1   5 -10   72.05    7.87
  -1  -5  10   56.62    5.27
   1   5 -10   56.61    5.38
  -1  -5   9    2.77    1.22
   1   5  -9    1.69    2.16
  -1  -5   9   -1.22    4.25
   1   5  -9    4.90    3.74
   1   5  -9    2.76    1.83
  -1  -5   9    2.80    1.47
   1   5  -8   13.08    2.79
  -1  -5   8    9.69    1.73
  -1  -5   8   13.32    5.03
   1   5  -8   15.00    3.98
  -1  -5   8   11.09    1.84
  -1  -5   7   -0.23    0.81
   1   5  -7    1.14    2.27
  -1  -5   7    2.69    3.90
  -1  -5   7    2.45    1.39
   1   5  -7    2.15    1.61
   1   5  -6   12.21    2.86
  -1  -5   6   19.71    2.12
  -1  -5   6   14.80    4.72
   1   5  -6   17.46    3.78
  -1  -5   6   12.47    1.90
   1   5  -6   14.21    2.09
  -1  -5   5    5.38    1.48
   1   5  -5    5.02    2.26
   1   5  -5    9.14    2.85
  -1  -5   5    3.98    3.81
   1   5  -5    3.18    1.22
  -1  -5   5    5.63    1.38
  -1  -5   4   13.06    2.07
   1   5  -4    8.62    2.51
  -1  -5   4    9.25    3.53
   1   5  -4   11.16    3.00
  -1  -5   4    9.28    1.53
   1   5  -4   12.64    1.68
   1   5  -3   12.55    2.82
  -1  -5   3   17.66    2.49
  -1  -5   3   14.50    1.70
   1   5  -3   11.55    2.53
  -1  -5   3   16.28    3.45
   1   5  -3   15.21    1.84
  -1  -5   2    0.17    1.92
   1   5  -2   -0.83    2.14
  -1  -5   2    0.27    2.24
   1   5  -2    2.43    1.74
  -1  -5   2    0.87    0.82
   1   5  -2    0.24    0.92
  -1  -5   1   13.03    1.57
   1   5  -1   11.94    2.77
  -1  -5   1   18.57    2.81
   1   5  -1   15.88    1.63
   1   5  -1   11.63    2.05
  -1  -5   1   17.84    2.97
   1   5   0   73.66    5.95
  -1  -5   0   78.24    5.96
   1   5   0   78.71    6.36
  -1  -5   0   84.04    6.69
   1   5   0   73.43    6.92
  -1  -5   0   76.92    6.93
  -1  -5  -1   -0.79    2.17
   1   5   1    0.78    2.25
   1   5   1    2.32    0.94
  -1  -5  -1    2.21    1.23
  -1  -5  -2   21.26    3.12
   1   5   2   14.01    2.95
  -1  -5  -2   16.16    1.89
   1   5   2   19.33    1.79
   1   5   3    2.22    2.17
  -1  -5  -3    2.42    2.48
  -1  -5  -3    0.42    0.41
  -1  -5  -4    4.34    2.51
  -1  -5  -4   14.53    1.35
   1   5   4   17.36    2.81
   1   5   5   16.61    1.62
  -1  -5  -5   17.76    3.03
  -1  -5  -5   19.03    1.68
   1   5   5   16.43    1.53
   1   5   5   17.07    2.72
  -1  -5  -6   52.35    4.02
   1   5   6   48.61    4.07
  -1  -5  -6   47.76    4.19
   1   5   6   51.89    4.05
   1   5   6   52.45    4.88
  -1  -5  -6   47.81    4.94
   1   5   7  106.01    8.00
  -1  -5  -7  106.68    7.97
  -1  -5  -7  106.32    8.25
   1   5   7  104.85    8.60
   1   5   7   99.04    7.98
  -1  -5  -7   99.78    8.82
   1   5   8   96.61    7.70
  -1  -5  -8   99.74    7.66
  -1  -5  -8   85.98    8.01
   1   5   8  108.45    7.78
   1   5   8   97.19    8.20
  -1  -5  -8   92.55    8.42
   1   5   9   13.77    1.80
  -1  -5  -9   15.05    1.77
  -1  -5  -9   13.61    2.55
   1   5   9   17.80    1.96
   1   5   9   16.56    2.27
  -1  -5  -9   15.18    2.63
  -1  -5 -10    6.93    1.36
   1   5  10    6.50    1.44
  -1  -5 -10    7.90    2.56
  -1  -5 -10    5.53    2.04
   1   5  10    7.29    1.55
   1   5  10   10.49    1.89
  -1  -5 -11   53.02    4.66
   1   5  11   51.31    4.68
   1   5  11   60.64    4.98
  -1  -5 -11   60.09    6.16
   1   5  11   51.81    4.86
  -1  -5 -11   53.31    5.42
   1   5  12   68.47    6.35
  -1  -5 -12   79.14    6.34
  -1  -5 -12   70.00    7.90
   1   5  12   87.11    6.74
   1   5  12   77.87    6.46
  -1  -5 -12   70.38    7.04
   1   5  13   18.21    2.23
   1   5  13   15.12    2.46
  -1  -5 -13   16.49    3.07
  -1  -5 -14    2.93    1.41
   1   5  14    1.18    1.34
  -1  -5 -14    4.10    3.41
  -1  -5 -14    3.96    2.23
   1   5  14    1.22    1.77
   1   5  15   15.95    2.39
  -1  -5 -15   14.68    2.31
  -1  -5 -15   24.58    5.46
   1   5  15   19.01    2.30
   1   5  15   17.76    2.78
   1   5  16    4.04    1.67
  -1  -5 -16    0.45    1.48
  -1  -5 -16    4.40    4.37
  -1  -5 -16    1.37    2.46
   1   5  16    3.02    1.84
   1   5  16    1.34    1.28
   1   6 -10    0.59    2.21
  -1  -6  10    2.69    1.28
   1   6 -10    5.10    3.70
  -1  -6  10    2.64    4.82
  -1  -6  10    1.94    1.54
   1   6 -10    1.99    1.80
   1   6  -9    3.15    2.56
  -1  -6   9   -0.13    1.15
   1   6  -9    0.96    3.38
  -1  -6   9   -1.91    4.75
   1   6  -9    2.96    1.81
  -1  -6   9    0.31    1.25
   1   6  -8    1.39    2.46
  -1  -6   8    0.13    1.16
  -1  -6   8   -0.61    4.63
   1   6  -8    0.89    3.17
  -1  -6   8    0.15    1.28
   1   6  -8   -0.66    1.44
   1   6  -7    8.46    2.79
  -1  -6   7   11.71    1.91
   1   6  -7   10.25    3.41
  -1  -6   7   14.81    4.71
  -1  -6   6    3.99    1.53
   1   6  -6   -0.81    2.40
  -1  -6   6    1.58    3.63
   1   6  -6    2.11    1.36
  -1  -6   6    3.57    1.41
   1   6  -5   15.33    3.34
  -1  -6   5   13.12    2.19
   1   6  -5   13.53    3.31
  -1  -6   5   12.83    4.62
   1   6  -5   13.25    2.04
  -1  -6   5   12.06    1.83
   1   6  -4   17.20    3.43
  -1  -6   4   22.47    3.00
  -1  -6   4   22.12    2.43
   1   6  -4   21.43    3.74
  -1  -6   4   24.39    4.68
   1   6  -4   25.71    2.59
  -1  -6   3    8.54    2.24
   1   6  -3    5.88    2.85
  -1  -6   3    4.36    3.04
   1   6  -3    6.29    2.25
  -1  -6   3    4.47    1.21
   1   6  -3    6.54    1.44
  -1  -6   2    1.65    1.89
   1   6  -2   -1.00    2.32
   1   6  -2    1.21    1.55
  -1  -6   2    1.23    2.22
  -1  -6   2   -0.09    0.98
   1   6  -2   -1.10    0.98
  -1  -6   1   22.19    3.32
  -1  -6   1   24.63    2.28
   1   6  -1   22.68    3.56
   1   6  -1   20.95    2.76
  -1  -6   1   23.75    3.44
   1   6  -1   21.70    2.25
  -1  -6   0   32.87    2.57
   1   6   0   29.03    3.90
  -1  -6   0   25.91    3.81
   1   6   0   24.85    2.52
   1   6   0   26.26    2.94
  -1  -6   0   26.38    3.37
  -1  -6  -1  157.50   11.20
   1   6   1  148.47   11.23
   1   6   1  133.61   11.38
  -1  -6  -1  146.91   11.74
   1   6   1  153.78   12.33
  -1  -6  -1  154.51   12.42
  -1  -6  -2    0.88    0.66
  -1  -6  -2    0.93    2.19
   1   6   2    0.60    0.66
   1   6   2    0.92    2.17
   1   6   2    0.47    0.77
  -1  -6  -2    0.22    1.02
   1   6   3  119.86    9.34
  -1  -6  -3  124.25    9.33
   1   6   3  131.57    9.46
  -1  -6  -3  121.12    9.53
   1   6   3  119.95   10.48
  -1  -6  -3  120.95   10.59
   1   6   4  231.28   16.82
   1   6   4  224.53   16.80
  -1  -6  -4  212.86   16.92
  -1  -6  -4  232.34   16.79
  -1  -6  -4  226.73   18.06
   1   6   5   -0.43    0.64
   1   6   5    0.21    2.09
  -1  -6  -5   -0.05    0.52
  -1  -6  -6    1.21    0.67
   1   6   6    2.35    0.81
  -1  -6  -6    0.94    2.21
   1   6   6    2.48    0.50
  -1  -6  -6    0.48    0.60
   1   6   6    0.80    2.09
   1   6   7    1.59    0.81
  -1  -6  -7    0.96    0.68
  -1  -6  -7    2.13    2.33
   1   6   7   -0.24    0.53
  -1  -6  -7    1.44    0.86
   1   6   7   -1.56    2.02
  -1  -6  -8   16.43    3.37
  -1  -6  -8   23.74    2.24
   1   6   8   22.74    2.31
  -1  -6  -8   25.71    2.62
   1   6   8   22.93    3.16
   1   6   8   24.55    2.24
  -1  -6  -9  172.95   13.04
   1   6   9  160.73   13.07
  -1  -6  -9  164.73   13.51
   1   6   9  180.11   13.70
  -1  -6  -9  163.02   13.95
   1   6   9  182.98   13.11
  -1  -6 -10    9.14    1.55
   1   6  10   12.57    1.74
  -1  -6 -10    8.59    2.29
   1   6  10   15.42    1.73
   1   6  10   13.37    2.22
  -1  -6 -10   17.33    3.00
   1   6  11   85.75    7.54
  -1  -6 -11   95.14    7.52
  -1  -6 -11  102.82    8.71
   1   6  11  106.17    7.75
  -1  -6 -11   79.46    8.31
   1   6  11   94.50    7.93
  -1  -6 -12    1.67    1.11
   1   6  12    0.13    1.28
  -1  -6 -12    5.89    2.77
  -1  -6 -12   -0.25    2.30
   1   6  12   -0.62    1.28
   1   6  12    0.73    1.24
   1   6  13   18.53    2.35
  -1  -6 -13   14.74    3.13
  -1  -6 -14   15.78    2.16
   1   6  14   13.20    2.25
  -1  -6 -14   24.46    4.71
   1   6  15   55.12    5.16
  -1  -6 -15   55.89    5.12
   1   6  15   64.11    5.41
  -1  -6 -15   73.67    7.73
  -1  -6 -15   48.72    5.87
   1   6  15   58.64    5.17
   1   6  16    2.30    1.53
  -1  -6 -16    4.91    1.58
  -1  -6 -16    2.94    4.16
   1   6  16    3.22    1.62
  -1  -6 -16    2.04    2.64
   1   6  16    2.07    1.34
   1   7  -9   -0.33    2.43
  -1  -7   9    0.75    1.23
  -1  -7   9    1.99    4.57
   1   7  -9    1.88    3.21
  -1  -7   9    1.29    1.39
   1   7  -9    1.47    1.85
   1   7  -8    6.17    2.89
  -1  -7   8    3.53    1.51
   1   7  -8    3.08    3.04
  -1  -7   8    4.44    4.38
   1   7  -8    5.23    1.88
  -1  -7   8    2.29    1.36
   1   7  -7    5.75    2.97
  -1  -7   7   11.25    1.95
  -1  -7   7    5.99    4.90
   1   7  -7    2.04    3.19
   1   7  -7    1.63    1.71
  -1  -7   7    9.16    1.81
   1   7  -6   12.25    3.46
  -1  -7   6   12.82    2.29
  -1  -7   6    7.81    4.66
   1   7  -6   17.80    3.88
   1   7  -5    4.95    2.98
  -1  -7   5    1.12    1.88
  -1  -7   5    0.51    3.63
   1   7  -5    4.08    1.50
  -1  -7   5    2.93    1.30
  -1  -7   4   18.94    2.96
  -1  -7   4   20.30    2.23
   1   7  -4   13.68    3.44
   1   7  -4   21.54    2.42
  -1  -7   4   25.13    5.02
   1   7  -4   15.18    3.31
  -1  -7   3   36.52    4.62
  -1  -7   3   44.21    3.85
   1   7  -3   44.56    3.93
   1   7  -3   41.59    4.81
  -1  -7   3   33.32    5.47
   1   7  -3   39.47    5.24
  -1  -7   2   23.64    3.66
  -1  -7   2   29.37    2.67
   1   7  -2   29.58    4.09
   1   7  -2   21.91    3.17
  -1  -7   2   31.19    4.33
   1   7  -2   22.24    2.59
  -1  -7   1    2.75    2.37
   1   7  -1    2.55    2.39
  -1  -7   1   -0.29    2.42
   1   7  -1    0.88    1.56
  -1  -7   1    0.97    0.91
   1   7  -1   -0.29    1.01
   1   7   0    0.28    2.36
  -1  -7   0    1.80    0.98
  -1  -7   0    2.86    2.74
   1   7   0    1.51    0.95
   1   7   0    1.14    1.26
  -1  -7   0    1.18    2.12
   1   7   1   33.25    3.04
  -1  -7  -1   36.19    3.02
   1   7   1   30.50    3.26
  -1  -7  -1   44.32    3.98
  -1  -7  -1   31.89    4.33
   1   7   1   37.01    4.49
  -1  -7  -2   26.88    4.18
  -1  -7  -2   32.42    2.73
   1   7   2   29.82    2.73
  -1  -7  -2   31.95    3.35
   1   7   2   32.26    2.92
   1   7   2   35.01    4.37
   1   7   3   11.93    2.94
   1   7   3   11.95    1.29
  -1  -7  -3   10.49    1.28
  -1  -7  -3   10.66    2.97
  -1  -7  -3   10.07    1.56
   1   7   3   10.82    1.35
   1   7   4    4.93    0.86
   1   7   4   10.45    2.77
  -1  -7  -4    1.91    2.59
   1   7   4    4.11    0.80
  -1  -7  -4    5.63    1.06
  -1  -7  -4    4.19    0.65
  -1  -7  -5   13.31    3.16
   1   7   5    8.60    2.84
   1   7   5    8.81    1.13
   1   7   5    8.87    1.13
  -1  -7  -5    8.91    1.19
  -1  -7  -5    8.60    1.00
   1   7   6    3.35    0.83
  -1  -7  -6    1.95    2.44
   1   7   6    4.72    2.26
  -1  -7  -6    2.86    0.77
  -1  -7  -7   18.22    3.38
   1   7   7   14.09    1.60
  -1  -7  -7   12.18    1.47
  -1  -7  -7   13.65    1.59
   1   7   7   14.93    1.38
   1   7   7   16.93    2.80
  -1  -7  -8   10.07    1.19
   1   7   8    9.39    1.37
  -1  -7  -8    9.98    3.03
   1   7   8    8.89    1.12
  -1  -7  -8    8.27    1.46
   1   7   8    9.87    2.39
   1   7   9  130.60    9.98
  -1  -7  -9  123.36    9.87
  -1  -7  -9  123.62   10.25
   1   7   9  125.24   10.73
  -1  -7  -9  116.02   11.03
   1   7   9  137.61    9.91
  -1  -7 -10    4.10    1.07
   1   7  10    5.71    1.28
  -1  -7 -10    3.63    2.83
   1   7  10    3.32    2.13
   1   7  10    4.02    1.00
  -1  -7 -10    6.40    1.81
  -1  -7 -11    1.12    2.70
  -1  -7 -11    1.16    1.02
   1   7  11    1.25    1.20
  -1  -7 -11    1.45    1.87
   1   7  11   -0.42    0.92
   1   7  11    1.98    1.98
  -1  -7 -12    6.66    1.48
   1   7  12    9.10    1.63
  -1  -7 -12    1.51    2.40
  -1  -7 -12   -0.28    2.51
   1   7  12    0.95    1.17
  -1  -7 -13    0.37    2.38
   1   7  13    1.77    1.18
   1   7  14    2.03    1.35
  -1  -7 -14    1.64    1.34
  -1  -7 -14    0.87    3.26
  -1  -7 -14   -0.60    2.63
   1   7  14    0.69    1.57
   1   7  15    5.91    1.53
  -1  -7 -15    2.57    1.37
  -1  -7 -15    4.99    3.82
   1   7  15    6.75    1.87
  -1  -7 -15    2.16    2.85
   1   7  15    6.33    1.42
   1   7  16   11.95    2.08
  -1  -7 -16    6.93    1.82
  -1  -7 -16   13.43    4.83
   1   7  16   10.86    2.06
  -1  -7 -16    9.26    2.92
   1   7  16   10.69    1.91
  -1  -8   8    8.58    5.37
   1   8  -8    6.90    3.43
  -1  -8   8    6.87    1.80
   1   8  -8   10.37    2.19
  -1  -8   7   18.87    2.64
  -1  -8   7   19.08    2.44
   1   8  -7   19.29    4.10
  -1  -8   7   18.81    5.78
   1   8  -7   17.81    2.66
   1   8  -6    2.86    2.11
  -1  -8   6    6.32    2.13
   1   8  -6    5.88    2.96
  -1  -8   6    4.12    4.43
   1   8  -6   10.03    1.97
  -1  -8   6    9.07    1.70
  -1  -8   5    0.64    1.96
   1   8  -5    3.51    2.79
   1   8  -5    0.66    2.33
  -1  -8   5    3.81    4.69
  -1  -8   5    2.83    1.31
  -1  -8   4   27.24    2.80
   1   8  -4   24.94    4.46
  -1  -8   4   23.80    3.60
  -1  -8   4   20.23    5.11
   1   8  -4   28.82    3.01
  -1  -8   3   33.64    3.27
  -1  -8   3   35.47    4.29
   1   8  -3   32.97    4.87
   1   8  -3   34.72    3.38
   1   8  -3   33.55    4.17
  -1  -8   3   24.66    5.36
  -1  -8   2   58.07    5.69
  -1  -8   2   52.27    4.33
   1   8  -2   42.10    4.35
  -1  -8   2   51.27    6.20
   1   8  -2   53.08    5.14
   1   8  -2   49.58    6.04
  -1  -8   1  126.10    9.48
  -1  -8   1  127.36   10.69
   1   8  -1  115.65    9.49
   1   8  -1  121.55    9.95
  -1  -8   1  122.32   11.05
   1   8  -1  112.54   10.75
  -1  -8   0  222.48   16.22
   1   8   0  208.06   16.23
  -1  -8   0  216.74   17.49
  -1  -8   0  212.92   17.34
   1   8   0  219.86   16.63
   1   8   0  195.95   17.44
   1   8   1  110.16    8.42
  -1  -8  -1  102.71    8.35
  -1  -8  -1  108.56    9.25
   1   8   1  115.92    8.71
   1   8   1  102.78    9.82
  -1  -8  -1   99.83    9.69
  -1  -8  -2    9.31    2.94
   1   8   2    7.70    3.29
  -1  -8  -2    9.73    1.32
   1   8   2   10.13    1.41
  -1  -8  -2    8.04    1.95
   1   8   2    9.15    1.45
   1   8   3   98.60    7.84
  -1  -8  -3   99.18    7.83
   1   8   3  110.48    8.02
  -1  -8  -3  101.66    8.28
   1   8   3   94.00    9.25
  -1  -8  -3   92.17    9.18
   1   8   4    2.32    0.84
   1   8   4    0.58    2.51
  -1  -8  -4    3.88    2.66
   1   8   4    3.41    0.81
  -1  -8  -4    0.58    1.05
  -1  -8  -4    2.04    0.55
   1   8   5   44.41    3.43
  -1  -8  -5   34.71    4.93
   1   8   5   39.28    3.38
  -1  -8  -5   41.40    3.57
  -1  -8  -5   39.30    3.30
   1   8   6    1.18    0.77
   1   8   6    1.42    0.79
  -1  -8  -6    0.87    0.77
  -1  -8  -6    0.59    0.60
   1   8   6    4.36    2.29
   1   8   7    2.30    0.89
  -1  -8  -7    5.07    2.63
   1   8   7    2.90    2.21
  -1  -8  -7    1.52    0.78
  -1  -8  -8   14.02    3.31
   1   8   8    9.92    1.48
  -1  -8  -8   11.76    1.41
  -1  -8  -8   12.36    1.54
   1   8   8    9.68    2.65
   1   8   8   11.02    1.19
   1   8   9    1.07    1.11
  -1  -8  -9    1.93    0.96
  -1  -8  -9    6.95    2.83
  -1  -8  -9    0.26    1.01
   1   8   9    1.07    0.61
   1   8   9    2.01    2.21
   1   8  10  118.79    9.86
  -1  -8 -10  126.60    9.78
  -1  -8 -10  129.96   10.30
   1   8  10  121.11   10.72
   1   8  10  132.87    9.75
  -1  -8 -10  120.68   11.20
  -1  -8 -11  154.13   12.51
   1   8  11  165.75   12.67
  -1  -8 -11  171.65   13.28
   1   8  11  169.67   12.55
   1   8  12   15.63    2.00
  -1  -8 -12   10.06    1.65
  -1  -8 -12    8.03    2.60
   1   8  12    6.98    1.41
   1   8  12    8.67    2.31
  -1  -8 -13    5.94    3.34
  -1  -8 -13    8.01    2.82
   1   8  13    8.00    1.38
   1   8  13    7.41    2.38
  -1  -8 -14    1.09    1.28
   1   8  14    2.61    1.37
  -1  -8 -14    1.01    2.99
   1   8  14    2.20    1.69
  -1  -8 -15    2.59    1.39
   1   8  15    0.62    1.33
  -1  -8 -15    3.31    3.56
  -1  -8 -15    1.71    2.72
   1   8  15    1.34    1.73
   1   8  15    4.34    1.30
   1   9  -7    0.81    3.17
  -1  -9   7    0.62    1.74
   1   9  -7    0.79    2.57
  -1  -9   7   -2.62    4.39
  -1  -9   7    1.82    1.32
   1   9  -7    0.19    1.63
   1   9  -6    5.96    3.58
  -1  -9   6    0.62    4.26
   1   9  -6    2.92    2.69
  -1  -9   6    6.87    1.66
   1   9  -6    6.04    1.99
   1   9  -5    8.65    3.04
  -1  -9   5    6.35    4.46
   1   9  -5   10.74    2.09
  -1  -9   5   11.00    1.83
  -1  -9   4    3.62    2.16
   1   9  -4    6.01    2.47
  -1  -9   4    5.31    4.00
  -1  -9   4    4.48    1.51
   1   9  -3    2.59    1.53
  -1  -9   3   -0.28    2.51
  -1  -9   2   58.07    4.78
  -1  -9   2   51.74    5.99
   1   9  -2   47.87    4.77
  -1  -9   2   58.38    6.96
   1   9  -2   58.61    5.54
   1   9  -2   56.00    6.42
  -1  -9   1   11.24    3.26
  -1  -9   1    9.68    1.60
   1   9  -1   13.90    3.70
   1   9  -1    7.82    1.62
  -1  -9   1   15.81    3.70
   1   9  -1    9.22    2.13
  -1  -9   0   50.26    4.10
   1   9   0   45.87    4.11
  -1  -9   0   43.40    5.49
   1   9   0   40.83    4.46
  -1  -9   0   48.38    5.74
   1   9   0   43.22    5.75
  -1  -9  -1    6.79    2.98
   1   9   1   -0.35    2.77
  -1  -9  -1    1.52    1.02
   1   9   1    0.43    1.19
  -1  -9  -1    0.54    2.00
   1   9   1    1.41    1.12
  -1  -9  -2   11.92    1.54
  -1  -9  -2   13.13    3.35
   1   9   2   18.97    3.71
   1   9   2   12.43    1.71
  -1  -9  -2    8.52    2.36
   1   9   2   10.11    1.57
  -1  -9  -3   50.83    4.25
   1   9   3   44.85    4.24
   1   9   3   55.39    4.41
  -1  -9  -3   60.72    5.06
   1   9   3   50.45    5.98
  -1  -9  -3   49.45    5.95
   1   9   4   10.00    3.20
   1   9   4   12.60    1.60
  -1  -9  -4   13.70    3.51
   1   9   4   14.74    1.71
  -1  -9  -4   14.02    2.07
   1   9   5  477.98   33.33
   1   9   5  422.67   33.25
  -1  -9  -5  453.06   33.57
  -1  -9  -5  456.16   33.20
  -1  -9  -5  427.98   34.71
   1   9   5  442.24   34.73
   1   9   6   73.11    5.44
   1   9   6   62.94    5.38
  -1  -9  -6   67.42    5.56
  -1  -9  -6   49.13    6.86
  -1  -9  -6   68.55    5.33
   1   9   6   57.92    6.85
   1   9   7    6.16    1.08
  -1  -9  -7    9.37    3.41
   1   9   7    5.08    1.14
  -1  -9  -7    7.02    1.19
  -1  -9  -7    4.74    0.99
   1   9   7    7.39    2.77
  -1  -9  -8   14.81    3.96
   1   9   8   21.72    2.00
   1   9   8   18.18    2.04
  -1  -9  -8   20.48    2.03
  -1  -9  -8   16.94    1.97
  -1  -9  -9   14.58    1.53
   1   9   9   12.61    1.67
  -1  -9  -9   15.24    1.77
   1   9   9    8.62    1.19
   1   9  10    5.91    1.32
  -1  -9 -10    4.99    1.12
   1   9  10    3.38    0.82
  -1  -9 -10    3.73    1.34
   1   9  10    4.68    2.59
   1   9  11    2.20    1.18
  -1  -9 -11    4.40    1.13
  -1  -9 -11    2.14    3.07
  -1  -9 -11    2.85    1.60
   1   9  11    2.95    2.39
   1   9  11    2.39    0.86
   1   9  12    3.24    1.22
  -1  -9 -12    0.80    1.00
  -1  -9 -12    2.16    3.20
   1   9  12    3.86    2.13
   1   9  12    0.74    0.81
  -1  -9 -12    1.68    1.60
  -1  -9 -13    3.68    3.03
   1   9  13    5.14    1.43
  -1  -9 -13    6.69    2.70
   1   9  13    8.53    2.56
   1   9  13    5.73    1.19
   1   9  14   -0.73    1.27
  -1  -9 -14    0.94    1.10
  -1  -9 -14    2.63    3.32
   1   9  14    0.23    1.93
  -1  -9 -15    6.84    3.67
  -1  -9 -15    0.89    1.21
   1   9  15    5.11    1.57
  -1  -9 -15    1.34    3.08
   1   9  15    0.44    1.94
   1   9  15    1.62    0.95
  -1 -10   5    6.73    2.51
   1  10  -5    5.15    3.58
  -1 -10   5    8.56    4.90
   1  10  -5    2.67    2.58
   1  10  -5    6.74    2.03
  -1 -10   5    5.34    1.55
  -1 -10   4    1.96    2.44
   1  10  -4    5.49    3.55
   1  10  -4    0.61    2.13
  -1 -10   4    1.14    4.14
   1  10  -4    1.71    1.56
  -1 -10   4    4.15    1.49
   1  10  -3    4.14    3.51
  -1 -10   3    4.52    2.85
  -1 -10   3   -2.08    3.88
   1  10  -3    0.82    2.27
  -1 -10   3    2.29    1.30
   1  10  -3    2.38    1.64
   1  10  -2    1.61    3.57
   1  10  -2    2.12    2.08
   1  10  -1    3.54    3.40
  -1 -10   1   -0.12    1.15
  -1 -10   1   -0.42    3.13
   1  10  -1    1.83    1.72
   1  10  -1    1.81    1.37
  -1 -10   0   16.45    2.08
  -1 -10   0   16.89    3.88
   1  10   0   20.11    2.59
   1  10   0   15.02    2.12
  -1 -10  -1    2.45    1.18
  -1 -10  -1    5.04    2.78
   1  10   1    2.75    1.43
   1  10   1    2.52    1.26
  -1 -10  -2   10.60    1.56
  -1 -10  -2   14.67    2.89
   1  10   2    9.03    1.61
   1  10   2   13.66    1.72
  -1 -10  -3   13.34    1.72
   1  10   3   13.72    1.81
   1  10   3   14.15    1.90
  -1 -10  -3   19.80    2.91
   1  10   4    1.11    0.93
  -1 -10  -4    1.74    0.94
  -1 -10  -4    1.86    1.69
   1  10   4    1.04    0.96
   1  10   5    3.83    1.10
   1  10   5    4.04    0.98
  -1 -10  -5    4.09    1.47
  -1 -10  -5    3.52    0.74
   1  10   6   40.61    3.66
   1  10   6   39.52    3.62
  -1 -10  -6   42.58    3.96
  -1 -10  -6   45.01    3.54
   1  10   7  137.70   10.45
   1  10   7  133.81   10.45
  -1 -10  -7  135.12   10.58
   1  10   7  121.07   11.78
  -1 -10  -7  138.37   10.40
   1  10   8  260.02   19.15
   1  10   8  230.45   19.12
  -1 -10  -8  270.26   19.25
  -1 -10  -8  262.82   19.17
  -1 -10  -8  242.60   20.86
   1  10   8  246.61   20.46
   1  10   9    0.09    0.85
  -1 -10  -9    5.42    3.34
   1  10   9    0.94    1.08
  -1 -10  -9    0.10    0.94
  -1 -10  -9    0.11    0.83
   1  10   9    2.17    2.57
  -1 -10 -10    1.35    0.87
   1  10  10    1.69    1.08
  -1 -10 -10   -1.96    3.45
   1  10  10    6.64    2.62
  -1 -10 -10    0.85    1.18
   1  10  10    1.68    0.65
  -1 -10 -11    1.62    1.08
   1  10  11    0.61    1.05
  -1 -10 -11    3.17    3.92
   1  10  11    0.22    0.63
  -1 -10 -11    0.70    1.47
   1  10  11    0.30    2.47
  -1 -10 -12    9.21    1.52
  -1 -10 -12   14.80    4.22
   1  10  12   12.47    3.00
  -1 -10 -12   11.52    2.17
   1  10  12    9.71    1.26
  -1 -10 -13    5.22    3.36
   1  10  13    4.78    1.41
  -1 -10 -13    6.63    2.36
   1  10  13    4.41    2.36
   1  10  13    4.53    0.98
   1  10  14   13.97    2.07
  -1 -10 -14   13.00    1.84
  -1 -10 -14   16.51    4.22
   1  10  14   16.86    3.13
  -1 -11   3    8.95    1.68
   1  11  -3   12.42    4.06
  -1 -11   3   18.94    3.44
   1  11  -3   13.28    2.87
  -1 -11   3   12.87    5.22
   1  11  -3    8.51    2.17
  -1 -11   2    3.04    2.59
   1  11  -2   -3.48    3.45
  -1 -11   2    1.75    1.34
   1  11  -2    2.15    2.15
  -1 -11   2   -4.09    3.73
   1  11  -2    0.98    1.56
  -1 -11   1    2.43    2.79
  -1 -11   1    1.81    1.18
   1  11  -1   -2.16    3.20
   1  11  -1    0.21    1.28
  -1 -11   0   10.07    3.49
   1  11   0    0.86    3.50
  -1 -11   0    2.90    3.16
  -1 -11  -1    7.37    3.36
  -1 -11  -1    8.92    1.49
   1  11   1    3.36    3.43
  -1 -11  -1    3.26    3.02
   1  11   1    4.07    1.68
   1  11   1    6.36    1.58
  -1 -11  -2    1.96    1.07
   1  11   2    2.90    3.18
  -1 -11  -2    3.01    3.15
  -1 -11  -2    1.25    2.52
   1  11   2    1.99    1.26
   1  11   2    6.39    1.41
   1  11   3    5.25    3.48
  -1 -11  -3    2.29    3.17
  -1 -11  -3    1.35    1.08
   1  11   3    1.17    1.06
  -1 -11  -3    2.92    2.33
   1  11   3    1.17    1.17
  -1 -11  -4    0.29    0.95
  -1 -11  -4    3.86    3.42
   1  11   4   -0.78    3.24
   1  11   4    0.21    0.94
  -1 -11  -4    1.13    1.49
   1  11   4    1.04    1.06
  -1 -11  -5   14.05    3.87
   1  11   5    9.56    1.43
   1  11   5    7.20    3.36
   1  11   5    7.47    1.28
  -1 -11  -5    8.32    2.15
  -1 -11  -5    8.36    1.06
   1  11   6    4.49    3.02
   1  11   6    5.93    1.17
  -1 -11  -6    5.11    3.43
   1  11   6    3.48    1.03
  -1 -11  -6    8.72    1.68
  -1 -11  -6    3.79    0.84
   1  11   7    9.02    3.38
  -1 -11  -7   16.50    4.06
   1  11   7   14.02    1.80
   1  11   7   15.85    1.83
  -1 -11  -7   16.26    2.10
  -1 -11  -7   17.22    1.73
   1  11   8    3.44    0.99
  -1 -11  -8    2.78    3.56
   1  11   8    4.51    1.13
  -1 -11  -8    3.83    1.26
  -1 -11  -8    5.38    1.05
   1  11   8    6.59    2.96
  -1 -11  -9    8.17    3.92
   1  11   9   13.15    1.70
   1  11   9   11.02    1.68
  -1 -11  -9   13.80    1.81
  -1 -11  -9   11.84    1.59
   1  11   9    8.46    3.24
   1  11  10   75.10    5.83
   1  11  10   58.53    5.82
  -1 -11 -10   72.21    6.03
  -1 -11 -10   79.05    5.93
  -1 -11 -10   52.10    7.61
   1  11  10   64.92    7.22
  -1 -11 -11   19.43    1.77
  -1 -11 -11   13.14    4.07
   1  11  11    9.02    3.17
  -1 -11 -11    6.05    1.67
   1  11  11    5.48    1.04
   1  11  12    3.89    1.29
  -1 -11 -12   14.18    4.35
   1  11  12    3.79    0.86
   1  11  12    9.21    2.87
  -1 -11 -12    3.06    1.59
  -1 -11 -13   -0.43    0.96
   1  11  13    1.11    1.27
  -1 -11 -13    5.21    3.60
   1  11  13   -0.25    0.65
   1  11  13   -0.62    2.30
  -1 -12   1    2.38    1.22
   1  12  -1    0.93    3.74
  -1 -12   1   -0.37    2.79
  -1 -12   1    6.06    3.98
   1  12  -1    1.73    1.82
   1  12  -1   -0.67    1.73
   1  12   0    5.06    3.58
  -1 -12   0    0.80    1.21
  -1 -12   0    1.51    3.15
   1  12   0   -0.95    1.71
  -1 -12   0   -0.92    3.52
   1  12   0    0.19    1.34
  -1 -12  -1   56.74    4.86
  -1 -12  -1   46.37    6.45
   1  12   1   49.81    6.98
  -1 -12  -2    6.32    3.20
   1  12   2    2.67    3.65
  -1 -12  -2    1.79    2.73
  -1 -12  -3    4.01    3.36
   1  12   3    8.25    3.56
  -1 -12  -3    7.43    2.81
   1  12   3    9.18    1.62
   1  12   3    6.91    1.52
  -1 -12  -4    2.48    1.10
   1  12   4    2.95    3.63
  -1 -12  -4    1.63    3.37
   1  12   4    1.43    1.15
  -1 -12  -4    0.27    2.10
   1  12   4    1.40    1.27
  -1 -12  -5   14.40    4.29
   1  12   5   14.69    3.97
   1  12   5   14.05    1.89
   1  12   5   13.05    1.78
  -1 -12  -5   19.89    2.83
  -1 -12  -5   14.27    1.51
   1  12   6    6.07    1.34
  -1 -12  -6    9.98    3.77
   1  12   6   15.70    3.92
   1  12   6    6.01    1.26
  -1 -12  -6    9.68    2.04
  -1 -12  -6    6.89    1.02
   1  12   7    1.16    1.00
  -1 -12  -7    6.30    3.66
   1  12   7    1.31    0.93
  -1 -12  -7    1.16    1.42
  -1 -12  -7   -0.33    0.67
   1  12   8    0.21    1.01
   1  12   8    0.75    2.84
   1  12   8   -0.42    0.90
  -1 -12  -8    1.88    1.25
  -1 -12  -8    0.47    0.77
   1  12   9   11.94    1.59
  -1 -12  -9   12.65    3.99
  -1 -12  -9   12.39    1.76
  -1 -12  -9    8.69    1.44
   1  12   9   14.59    3.64
  -1 -12 -10   31.71    5.62
  -1 -12 -10   34.78    3.39
  -1 -12 -10   37.87    3.44
   1  12  10   29.14    4.89
  -1 -12 -11   40.05    6.25
   1  12  11   36.63    3.81
  -1 -12 -11   44.87    3.85
  -1 -12 -11   42.83    4.02
   1  12  11   47.33    5.47
   1  12  12   20.44    2.35
  -1 -12 -12   20.30    4.91
  -1 -12 -12   16.83    2.57
   1  12  12   10.24    3.53
   1  13   3   26.31    5.51
  -1 -13  -3   25.47    5.25
  -1 -13  -3   36.93    3.39
   1  13   3   34.22    3.42
  -1 -13  -4    8.10    1.47
   1  13   4    8.07    3.97
  -1 -13  -4    1.27    3.44
  -1 -13  -4    6.53    2.75
  -1 -13  -5   -1.29    3.58
   1  13   5    3.48    3.54
  -1 -13  -5    1.62    2.22
  -1 -13  -5    0.94    0.65
   1  13   6    6.40    3.52
  -1 -13  -6    6.51    3.91
   1  13   6    3.59    1.12
  -1 -13  -6    4.99    1.94
  -1 -13  -6    2.21    0.70
  -1 -13  -7    5.27    3.66
   1  13   7    8.72    3.52
  -1 -13  -7    6.60    1.94
  -1 -13  -7    4.99    0.99
   1  13   8   -0.40    3.02
  -1 -13  -8    2.66    3.70
   1  13   8    1.56    1.06
  -1 -13  -8    1.23    1.53
  -1 -13  -8    0.10    0.78
  -1 -13  -9    1.79    3.90
   1  13   9   -0.24    0.98
  -1 -13  -9    2.50    1.31
  -1 -13  -9    1.30    0.89
   1  13   9    2.71    3.34
  -2  13   7    2.35    1.35
  -2  13   7    6.33    3.92
   2 -13  -7    8.05    3.81
  -2  13   7    3.42    1.33
   2 -13  -7    2.48    1.96
   2 -13  -7    4.37    0.83
  -2  13   6   32.42    3.32
  -2  13   6   39.23    6.18
   2 -13  -6   29.24    5.12
  -2  13   6   33.54    3.36
   2 -13  -6   31.76    4.14
   2 -13  -6   33.71    2.81
   2 -13  -5    6.10    3.56
  -2  13   5    9.81    4.55
  -2  13   5    2.95    1.36
  -2  13   5    2.55    1.32
   2 -13  -5    4.41    2.62
   2 -13  -5    3.70    0.71
   2 -13  -4    6.75    1.48
  -2  13   4   13.22    4.43
   2 -13  -4    2.98    3.16
  -2  13   4    4.33    1.52
   2 -13  -4    7.21    3.08
  -2  13   4    8.03    1.39
  -2  12  11  106.00    7.42
  -2  12  11   79.62    7.33
   2 -12 -11   99.99    8.14
   2 -12 -11   83.17    6.98
   2 -12 -11   79.79    9.33
  -2  12  11   88.90    9.44
  -2  12  10    5.30    3.66
  -2  12  10    3.74    1.26
   2 -12 -10    8.62    4.13
  -2  12  10    1.77    1.33
   2 -12 -10    1.98    0.96
   2 -12 -10    3.12    1.56
   2 -12  -9    4.17    3.43
  -2  12   9    2.66    3.44
  -2  12   9    4.62    1.38
  -2  12   9    2.71    1.25
   2 -12  -9    6.09    1.31
   2 -12  -9    6.40    1.38
   2 -12  -8   35.77    5.42
  -2  12   8   33.53    3.48
  -2  12   8   38.50    6.11
  -2  12   8   34.79    3.49
   2 -12  -8   38.58    3.65
   2 -12  -8   40.99    3.28
   2 -12  -7   15.17    4.21
  -2  12   7   21.20    2.38
  -2  12   7   19.00    4.93
  -2  12   7   22.30    2.43
   2 -12  -7   20.93    2.76
   2 -12  -7   22.07    1.99
   2 -12  -6   -1.51    2.99
  -2  12   6    5.13    4.13
  -2  12   6    0.12    1.17
  -2  12   6    0.25    1.06
   2 -12  -6   -0.20    1.78
   2 -12  -6    0.57    0.52
   2 -12  -5    5.86    3.10
  -2  12   5    3.72    3.58
  -2  12   5    3.64    1.25
  -2  12   5    5.52    1.36
   2 -12  -5    3.91    2.06
   2 -12  -5    3.67    0.66
   2 -12  -4   -0.13    1.12
  -2  12   4    7.41    4.06
  -2  12   4   -0.13    1.18
  -2  12   4    2.28    0.87
   2 -12  -4    1.76    2.31
   2 -12  -3    4.58    3.12
   2 -12  -3    0.53    1.17
  -2  12   3    0.81    1.03
   2 -12  -3    2.40    2.86
  -2  12   3    2.18    1.30
   2 -12  -2    5.67    1.45
   2 -12  -2    5.25    3.01
  -2  12   2    6.99    3.90
  -2  12   2    3.04    1.35
   2 -12  -2    3.14    3.37
  -2  12   2    5.75    1.50
   2 -12  -1    5.54    1.38
   2 -12  -1    5.16    2.96
  -2  12   1    1.42    3.56
  -2  12   1    3.91    1.52
   2 -12  -1    0.44    3.44
  -2  12   1    1.04    1.45
   2 -12   0    3.02    3.00
   2 -12   0    2.43    1.39
  -2  12   0    5.72    3.40
  -2  12   0    1.05    1.43
   2 -12   0    3.36    3.69
  -2  12   0    4.96    1.78
   2 -11 -12    5.34    3.74
   2 -11 -12    1.45    1.10
  -2  11  12    4.73    1.53
   2 -11 -12    2.96    2.29
  -2  11  12    2.16    0.57
  -2  11  12    4.89    3.39
  -2  11  11    7.89    3.55
   2 -11 -11    7.31    3.65
   2 -11 -11    0.51    0.64
   2 -11 -11    3.93    2.17
  -2  11  11    1.76    1.24
  -2  11  10    0.47    1.01
  -2  11  10    1.23    3.20
   2 -11 -10    3.32    3.56
   2 -11 -10    2.76    1.80
   2 -11 -10    1.92    0.75
  -2  11  10    1.96    1.24
  -2  11   9   31.81    2.99
  -2  11   9   34.30    5.48
   2 -11  -9   27.13    5.18
  -2  11   9   24.23    2.93
   2 -11  -9   36.68    3.25
   2 -11  -9   31.77    2.79
   2 -11  -8    6.17    3.19
  -2  11   8    0.80    1.01
  -2  11   8    2.59    3.38
  -2  11   8    0.72    1.14
   2 -11  -8    2.01    0.97
   2 -11  -8    0.27    0.86
  -2  11   7    2.39    1.13
  -2  11   7    2.62    3.60
   2 -11  -7    1.86    3.14
  -2  11   7    3.61    1.20
   2 -11  -7    1.25    1.09
   2 -11  -7    0.97    0.63
  -2  11   6   -2.64    3.49
   2 -11  -6   -0.72    3.18
  -2  11   6    1.15    1.14
  -2  11   6    0.93    1.08
   2 -11  -6    0.46    1.33
   2 -11  -6    0.62    0.52
  -2  11   5    0.44    3.35
  -2  11   5    0.47    1.07
   2 -11  -5   -1.75    2.95
  -2  11   5    2.22    1.11
   2 -11  -5    2.54    1.78
   2 -11  -5    0.30    0.41
  -2  11   4    2.62    1.17
   2 -11  -4    5.17    1.23
  -2  11   4   -0.43    3.14
   2 -11  -4    7.19    2.88
   2 -11  -4    0.97    2.09
  -2  11   4    1.85    0.87
  -2  11   3    1.25    1.19
  -2  11   3    1.30    3.37
   2 -11  -3    1.68    2.87
   2 -11  -3    1.11    1.06
  -2  11   3    1.54    0.97
   2 -11  -3    1.48    2.58
   2 -11  -2    7.31    1.52
   2 -11  -2    8.31    3.14
  -2  11   2    6.61    3.51
   2 -11  -2    4.17    2.98
  -2  11   2    7.87    1.55
  -2  11   2    5.68    1.52
   2 -11  -1   14.74    3.31
   2 -11  -1   11.25    1.72
  -2  11   1    9.31    4.00
   2 -11  -1    7.54    3.72
  -2  11   1    9.08    1.86
  -2  11   1   10.20    1.80
  -2  11   0    1.78    3.27
   2 -11   0    1.61    1.24
   2 -11   0    0.64    2.75
  -2  11   0    1.13    1.37
   2 -11   0    3.09    3.62
  -2  11   0   -0.28    1.31
   2 -11   1    0.31    2.42
   2 -11   1    5.23    1.39
  -2  11  -1    1.79    3.26
  -2  11  -1    0.45    1.76
   2 -11   1    3.38    3.75
  -2  11  -1    7.49    1.65
   2 -11   2    1.42    1.26
   2 -11   2    3.24    2.56
  -2  11  -2   -1.80    3.43
  -2  11  -2   -0.53    1.91
   2 -11   2    1.04    3.83
  -2  11  -2    0.47    1.42
   2 -11   3    9.27    2.89
   2 -11   3   13.88    2.00
  -2  11  -3   11.29    4.05
  -2  11  -3    9.93    2.14
  -2  11  -3   11.02    2.94
   2 -10 -14   -0.45    3.47
  -2  10  14    2.59    1.47
   2 -10 -14    2.90    1.22
   2 -10 -14    0.66    2.66
  -2  10  14    1.55    0.81
  -2  10  14    3.41    2.65
   2 -10 -13   13.71    4.35
   2 -10 -13    9.14    1.57
  -2  10  13    7.99    1.80
   2 -10 -13    9.51    2.75
  -2  10  13   10.29    1.25
  -2  10  13   10.67    3.23
   2 -10 -12    4.62    3.78
  -2  10  12    2.26    1.49
   2 -10 -12    2.00    1.14
   2 -10 -12   -0.27    2.17
  -2  10  12    2.72    2.74
  -2  10  12    1.66    0.60
   2 -10 -11   39.61    5.48
  -2  10  11   33.25    3.15
   2 -10 -11   30.54    2.95
   2 -10 -11   30.21    3.83
  -2  10  11   29.82    2.57
  -2  10  11   47.68    5.35
   2 -10 -10    0.79    3.46
  -2  10  10    4.53    3.37
   2 -10 -10    1.93    1.80
  -2  10  10    0.63    1.15
  -2  10   9   45.38    3.67
  -2  10   9   35.82    5.67
   2 -10  -9   37.58    5.48
   2 -10  -9   47.91    4.00
   2 -10  -9   36.78    3.28
  -2  10   9   38.06    3.66
   2 -10  -8   18.61    4.08
  -2  10   8   13.57    4.13
   2 -10  -8   15.66    1.81
  -2  10   8   12.66    1.85
  -2  10   7   14.67    4.18
   2 -10  -7   22.16    2.03
  -2  10   6    5.33    3.48
   2 -10  -6    4.46    0.70
   2 -10  -5    0.99    3.14
  -2  10   5    3.66    3.35
   2 -10  -5    0.42    0.40
   2 -10  -4   41.96    5.69
  -2  10   4   53.93    4.17
   2 -10  -4   39.48    4.90
  -2  10   4   42.98    6.49
  -2  10   3   -3.65    3.28
  -2  10   3    0.44    0.86
   2 -10  -3   -0.25    2.08
   2 -10  -2   96.90    7.57
   2 -10  -2   83.60    8.75
   2 -10  -2   86.19    8.57
  -2  10   2   93.82    7.54
  -2  10   1    0.41    3.38
   2 -10  -1    0.12    1.04
   2 -10  -1    0.93    2.65
  -2  10   1    0.87    1.26
   2 -10  -1    1.07    2.90
  -2  10   0    4.94    3.29
   2 -10   0    0.87    1.13
   2 -10   0    0.60    2.43
  -2  10   0    1.11    1.63
   2 -10   0    2.84    3.19
  -2  10   0   -0.40    1.15
  -2  10  -1    4.54    3.21
   2 -10   1    5.22    2.46
   2 -10   1   -0.13    1.13
   2 -10   1    3.59    3.65
  -2  10  -1    3.35    1.94
  -2  10  -1    1.50    1.27
   2 -10   2    1.19    1.31
  -2  10  -2    4.55    3.26
   2 -10   2    2.22    2.53
   2 -10   2    0.49    3.96
  -2  10  -2    1.07    2.28
  -2  10  -2    0.15    1.36
   2 -10   3   56.75    4.61
  -2  10  -3   47.29    6.35
   2 -10   3   51.46    5.46
   2 -10   3   49.32    7.07
  -2  10  -3   48.08    5.76
  -2  10  -3   43.23    4.58
  -2  10  -4   42.39    5.42
   2 -10   4   27.80    3.18
   2 -10   4   36.76    4.13
  -2  10  -4   40.13    5.04
  -2  10  -4   26.25    3.23
  -2  10  -5    4.16    3.23
   2 -10   5    7.14    2.26
  -2  10  -5    8.04    1.90
   2 -10   5    5.48    1.63
   2 -10   5    6.38    4.44
  -2  10  -5    6.44    3.60
   2  -9 -14   12.84    4.39
  -2   9  14   10.46    1.98
   2  -9 -14    9.47    1.72
   2  -9 -14   13.86    3.32
  -2   9  14    9.18    1.41
  -2   9  14   16.31    3.13
  -2   9  13   40.83    3.85
   2  -9 -13   36.57    3.67
  -2   9  13   42.58    3.52
   2  -9 -13   30.10    4.61
  -2   9  13   47.72    5.13
  -2   9  12   -0.14    1.19
   2  -9 -12    0.55    0.97
   2  -9 -12    2.99    2.41
  -2   9  12    1.13    0.67
   2  -9 -11    8.00    1.46
  -2   9  11    7.69    1.59
   2  -9 -11    8.32    2.31
  -2   9  11    8.19    1.06
   2  -9 -10    4.43    3.17
  -2   9  10    2.31    1.20
   2  -9 -10   -0.20    1.83
  -2   9  10    1.55    0.54
   2  -9  -9    7.84    3.73
   2  -9  -9    8.59    1.84
  -2   9   9    6.10    0.71
  -2   9   8   10.92    1.53
  -2   9   8    8.00    3.42
   2  -9  -8    3.43    3.36
  -2   9   7  187.47   13.13
  -2   9   7  158.83   13.04
   2  -9  -7  171.16   12.84
  -2   9   7  160.09   14.84
   2  -9  -7  158.76   14.46
   2  -9  -6   23.63    4.21
  -2   9   6   27.60    5.02
  -2   9   6   27.53    2.73
   2  -9  -6   33.25    2.73
  -2   9   6   25.56    2.70
  -2   9   5    7.02    1.32
   2  -9  -5    9.61    2.99
  -2   9   5    8.26    3.76
   2  -9  -5    6.18    1.42
  -2   9   5    9.53    1.44
   2  -9  -4    1.51    2.42
  -2   9   4    0.40    0.95
  -2   9   4    0.37    2.94
   2  -9  -3    1.67    0.87
   2  -9  -3    0.59    2.40
  -2   9   3   -0.31    0.95
   2  -9  -3    2.04    1.78
  -2   9   3    1.99    0.76
  -2   9   2   16.56    1.94
   2  -9  -2   16.78    3.35
   2  -9  -2   14.40    1.84
  -2   9   2   11.97    1.74
   2  -9  -2   18.23    3.22
   2  -9  -1    1.98    1.11
  -2   9   1    1.39    1.15
  -2   9   1    0.41    1.16
   2  -9  -1    0.95    2.91
  -2   9   0   48.56    4.30
   2  -9   0   44.77    5.95
  -2   9   0   47.00    4.66
  -2   9   0   50.60    6.00
   2  -9   1    1.90    1.12
  -2   9  -1   -0.37    2.99
   2  -9   1    3.31    3.01
  -2   9  -1    0.44    1.82
   2  -9   2    9.78    2.69
  -2   9  -2    8.24    3.52
   2  -9   2   12.27    1.73
   2  -9   2   14.13    4.36
  -2   9  -2   10.15    2.82
  -2   9  -2   10.71    1.87
  -2   9  -3    3.00    3.05
   2  -9   3    7.55    2.47
   2  -9   3    6.27    1.40
   2  -9   3    4.44    3.59
  -2   9  -3    8.80    2.86
  -2   9  -3    5.06    1.51
  -2   9  -4    0.38    2.96
   2  -9   4    2.78    2.09
   2  -9   4   -3.67    4.24
   2  -9   4    2.28    1.20
  -2   9  -4    1.50    1.28
  -2   9  -5    3.76    2.96
   2  -9   5    1.32    1.92
  -2   9  -5   -0.83    2.91
  -2   9  -5    2.20    1.49
   2  -9   5    0.71    1.28
   2  -9   6   12.96    2.50
  -2   9  -6    9.03    3.74
   2  -9   6    9.99    1.79
  -2   9  -6   11.66    2.22
   2  -9   6    6.89    4.51
  -2   9  -6   14.54    4.06
   2  -8 -15   40.16    3.56
  -2   8  15   32.79    3.59
  -2   8  15   31.37    3.40
   2  -8 -15   25.23    4.79
   2  -8 -14    4.02    3.55
  -2   8  14    1.50    1.34
   2  -8 -14    4.52    1.27
   2  -8 -14    2.23    2.73
  -2   8  14    2.96    1.18
   2  -8 -13    5.44    3.25
  -2   8  13    6.45    1.60
   2  -8 -13    5.06    1.48
   2  -8 -13    2.96    2.55
  -2   8  13    7.17    2.48
  -2   8  13    4.92    1.29
   2  -8 -12    0.75    3.23
   2  -8 -12    0.55    0.99
  -2   8  12    0.40    1.25
   2  -8 -12    0.29    2.28
  -2   8  12    0.10    0.82
  -2   8  12    1.57    2.31
   2  -8 -11    6.03    3.40
  -2   8  11    3.45    1.25
   2  -8 -11    4.96    1.23
   2  -8 -11    3.49    2.23
  -2   8  11    5.72    0.99
  -2   8  11    5.82    2.78
   2  -8 -10    2.02    3.02
   2  -8 -10    2.55    1.96
  -2   8  10    0.30    0.60
  -2   8  10    0.29    2.62
  -2   8   9   30.32    4.42
   2  -8  -9   13.81    3.93
  -2   8   9   21.54    2.37
   2  -8  -9   22.11    2.27
   2  -8  -9   21.65    2.92
  -2   8   9   21.95    1.90
  -2   8   8  356.38   26.22
   2  -8  -8  345.13   26.09
  -2   8   8  393.29   27.85
   2  -8  -8  331.74   27.47
  -2   8   7  158.01   11.31
  -2   8   7  144.26   11.31
   2  -8  -7  144.48   10.98
  -2   8   7  146.18   13.12
   2  -8  -7  135.03   12.51
  -2   8   6   84.89    6.63
  -2   8   6   80.75    6.59
   2  -8  -6   87.98    6.39
   2  -8  -6   78.63    6.38
  -2   8   6   93.34    8.46
   2  -8  -6   72.20    7.90
  -2   8   5   13.82    1.72
   2  -8  -5   15.43    3.26
  -2   8   5   13.30    3.97
  -2   8   5   17.03    1.82
   2  -8  -5   12.50    1.69
   2  -8  -5   16.02    1.35
   2  -8  -4   28.90    4.08
  -2   8   4   28.34    2.69
  -2   8   4   24.74    4.38
  -2   8   4   33.47    2.76
   2  -8  -4   29.88    2.95
   2  -8  -4   27.69    2.23
   2  -8  -3   21.09    2.26
   2  -8  -3   22.75    3.64
  -2   8   3   24.65    2.34
  -2   8   3   20.07    3.91
  -2   8   2   21.04    2.17
   2  -8  -2   22.51    2.21
  -2   8   2   15.94    3.81
  -2   8   2   20.40    2.16
   2  -8  -1   -0.10    0.83
   2  -8  -1   -0.26    2.36
  -2   8   1    1.24    0.99
   2  -8  -1    0.27    2.22
  -2   8   1    2.01    1.20
  -2   8   0   82.02    6.46
   2  -8   0   77.59    6.37
   2  -8   0   83.95    7.52
  -2   8   0   70.70    6.67
   2  -8   0   84.75    8.06
  -2   8   0   78.44    7.98
   2  -8   1   62.30    5.28
   2  -8   1   64.15    6.25
  -2   8  -1   63.47    5.39
  -2   8  -1   67.28    6.16
   2  -8   1   62.08    7.13
  -2   8  -1   66.11    6.79
  -2   8  -2  103.59    8.60
   2  -8   2  114.70    9.50
   2  -8   2  124.58   10.91
  -2   8  -2  109.49    9.73
   2  -8   3   13.13    1.83
  -2   8  -3   21.39    3.57
   2  -8   3    9.17    4.21
  -2   8  -4   39.94    4.84
   2  -8   4   33.92    3.33
   2  -8   4   52.64    6.55
  -2   8  -4   35.44    5.28
  -2   8  -4   29.82    3.33
  -2   8  -5    2.01    2.76
   2  -8   5    1.61    1.66
   2  -8   5   -2.60    4.44
   2  -8   5    2.18    1.34
  -2   8  -5   -2.21    1.40
  -2   8  -6    1.68    2.41
   2  -8   6    1.14    1.70
   2  -8   6    1.08    4.15
  -2   8  -6   -0.46    3.61
   2  -8   6    1.02    1.35
  -2   8  -6   -0.46    1.38
   2  -8   7   17.19    2.43
  -2   8  -7   17.18    3.64
   2  -8   7   15.58    4.77
  -2   8  -7   15.39    4.13
  -2   8  -7    8.72    2.02
   2  -8   7   14.68    2.16
  -2   8  -8   13.93    3.34
   2  -8   8   12.99    2.08
  -2   8  -8   10.21    2.20
   2  -8   8   11.55    1.96
  -2   8  -8   14.14    4.77
   2  -8   8   14.90    4.83
   2  -7 -15    6.53    1.55
  -2   7  15    2.40    1.56
   2  -7 -15    7.24    3.61
  -2   7  15    3.69    1.74
  -2   7  15    5.01    1.61
   2  -7 -14    3.71    3.49
  -2   7  14    4.06    1.47
   2  -7 -14    2.19    1.30
   2  -7 -14    0.40    2.78
  -2   7  14    3.21    1.87
  -2   7  14    3.21    1.41
   2  -7 -13    5.39    3.41
   2  -7 -13    8.41    1.51
  -2   7  13    6.61    1.63
   2  -7 -13    5.79    3.10
  -2   7  13    9.08    2.25
  -2   7  13    6.54    1.58
   2  -7 -12    1.39    3.08
  -2   7  12    3.00    1.31
   2  -7 -12    2.39    1.31
   2  -7 -12    7.08    2.75
  -2   7  12    6.18    2.23
  -2   7  12    3.20    1.22
   2  -7 -11   -0.33    2.94
   2  -7 -11   -0.55    2.11
  -2   7  11   -0.31    0.89
  -2   7  11    2.79    2.31
   2  -7 -10    2.52    2.96
  -2   7  10    0.82    1.13
   2  -7 -10    1.36    1.01
   2  -7 -10    0.93    1.98
  -2   7  10    1.61    0.86
  -2   7  10    3.50    2.32
   2  -7  -9    9.48    3.06
  -2   7   9    5.09    1.33
   2  -7  -9    5.27    1.20
   2  -7  -9    2.31    1.77
  -2   7   9    7.42    0.96
  -2   7   9    2.96    2.83
  -2   7   8    0.60    0.98
   2  -7  -8   -0.84    0.91
  -2   7   8   -2.02    2.56
   2  -7  -8    0.58    2.86
   2  -7  -7    5.01    2.86
  -2   7   7   11.94    3.55
   2  -7  -7    8.99    1.18
  -2   7   7    6.91    1.27
   2  -7  -7    8.07    1.50
  -2   7   7    7.02    0.75
   2  -7  -6   28.69    4.36
  -2   7   6   39.15    3.30
  -2   7   6   37.90    3.32
   2  -7  -6   39.56    3.18
   2  -7  -6   36.37    2.94
  -2   7   6   39.55    4.94
  -2   7   5  100.98    8.11
  -2   7   5  102.06    8.12
   2  -7  -5  106.07    7.83
   2  -7  -5  107.12    7.92
   2  -7  -5   89.28    9.16
  -2   7   5  110.47    9.72
   2  -7  -4   97.73    9.25
  -2   7   4  106.28    8.16
  -2   7   4  103.22    8.15
   2  -7  -4  101.21    8.10
  -2   7   4  118.06    9.81
   2  -7  -4  105.64    7.79
   2  -7  -3   25.20    2.31
  -2   7   3   23.39    2.29
  -2   7   3   17.29    3.78
   2  -7  -3   20.16    3.54
  -2   7   3   23.11    2.00
   2  -7  -3   23.73    2.60
   2  -7  -2    0.48    2.21
  -2   7   2   -0.09    0.88
   2  -7  -2    0.35    0.84
  -2   7   2    3.01    2.93
   2  -7  -2    3.35    1.92
  -2   7   1   20.12    2.08
   2  -7  -1   18.79    3.14
   2  -7  -1   20.57    2.07
  -2   7   1   14.27    3.57
  -2   7   1   17.29    2.21
  -2   7   0   -0.29    2.27
   2  -7   0    0.19    0.82
   2  -7   0   -0.93    2.10
   2  -7   0    2.59    2.65
  -2   7   0    2.78    1.48
  -2   7   0   -0.10    0.94
  -2   7  -1    7.27    2.91
   2  -7   1   11.41    1.47
   2  -7   1   13.29    2.67
   2  -7   1    8.44    3.23
  -2   7  -1   10.97    2.49
  -2   7  -1   10.87    1.54
   2  -7   2  153.16   11.61
   2  -7   2  152.86   12.28
  -2   7  -2  141.09   11.62
  -2   7  -2  155.54   12.76
   2  -7   2  170.74   13.58
  -2   7  -2  161.41   12.82
   2  -7   3   10.33    2.36
  -2   7  -3    9.57    3.04
   2  -7   3    5.05    3.73
  -2   7  -3   13.94    3.50
   2  -7   3    8.49    1.54
  -2   7  -3    9.17    1.57
  -2   7  -4   51.14    5.37
   2  -7   4   49.76    4.67
  -2   7  -4   48.10    5.90
   2  -7   4   46.01    6.40
  -2   7  -4   41.71    4.12
   2  -7   5   13.84    2.38
   2  -7   5   16.73    2.06
   2  -7   5   20.86    4.99
  -2   7  -5   13.78    3.87
  -2   7  -5   10.38    1.95
  -2   7  -6    0.30    2.16
   2  -7   6    7.57    4.63
  -2   7  -6    2.60    1.31
   2  -7   6    1.36    1.20
  -2   7  -7    2.10    2.32
   2  -7   7    3.12    1.50
  -2   7  -7    4.04    3.69
   2  -7   7    5.77    4.28
  -2   7  -7    4.04    1.52
   2  -7   7    1.99    1.36
  -2   7  -8    9.66    2.81
   2  -7   8    3.22    1.59
  -2   7  -8    5.36    3.87
   2  -7   8    9.80    4.92
  -2   7  -8    4.28    1.66
   2  -7   8    7.16    1.58
   2  -7   9    2.86    1.35
  -2   7  -9    1.83    2.39
  -2   7  -9    1.73    1.55
   2  -7   9    1.38    1.46
  -2   7  -9    3.95    3.92
   2  -7   9   -6.72    4.42
   2  -6 -15    5.94    1.51
  -2   6  15    3.69    1.63
   2  -6 -15    5.81    3.27
  -2   6  15    2.15    1.41
   2  -6 -14    6.96    3.27
   2  -6 -14    0.65    1.26
  -2   6  14    2.28    1.36
   2  -6 -14    0.87    3.29
  -2   6  14    1.84    1.59
  -2   6  14    4.82    1.56
   2  -6 -13    2.26    2.93
   2  -6 -13    0.62    1.09
  -2   6  13    2.00    1.44
   2  -6 -13    5.16    3.04
  -2   6  13    1.46    1.56
  -2   6  13    0.37    1.38
   2  -6 -12    0.31    2.93
  -2   6  12    0.92    1.18
   2  -6 -12    1.28    1.08
   2  -6 -12   -0.36    2.74
  -2   6  12    2.28    1.70
  -2   6  12    0.97    1.37
  -2   6  11   41.89    3.93
   2  -6 -11   36.83    4.97
  -2   6  11   44.58    4.45
   2  -6 -11   39.73    5.31
   2  -6 -10    7.80    3.00
  -2   6  10    5.66    1.35
   2  -6 -10    5.67    1.29
   2  -6 -10    4.87    2.48
  -2   6  10    5.67    1.32
  -2   6  10    6.51    2.14
   2  -6  -9  117.52    8.84
  -2   6   9  112.46    8.94
   2  -6  -9   92.52    9.49
  -2   6   9  108.47    8.80
  -2   6   9  131.48    9.94
   2  -6  -9  129.06   10.25
   2  -6  -8  170.68   12.61
  -2   6   8  166.48   12.67
   2  -6  -8  142.75   13.07
   2  -6  -8  158.21   13.66
  -2   6   8  178.43   13.74
   2  -6  -7   63.31    5.16
  -2   6   7   63.06    5.24
  -2   6   7   65.71    4.96
  -2   6   7   73.98    6.61
   2  -6  -7   50.76    6.13
   2  -6  -6    9.31    2.76
  -2   6   6    9.05    3.04
  -2   6   6   10.20    1.37
   2  -6  -6   11.82    1.33
   2  -6  -6   11.60    1.57
  -2   6   6   10.25    0.92
  -2   6   5  105.09    7.96
  -2   6   5  108.79    7.97
   2  -6  -5   99.97    7.64
   2  -6  -5  105.11    7.79
  -2   6   5  111.46    9.37
   2  -6  -5   90.94    8.88
  -2   6   4  148.60   11.11
  -2   6   4  152.74   11.12
   2  -6  -4  147.19   10.92
   2  -6  -4  143.90   10.77
  -2   6   4  159.63   12.51
   2  -6  -4  142.72   12.15
  -2   6   3    3.03    0.93
   2  -6  -3    1.96    2.16
  -2   6   3    1.06    2.54
  -2   6   3    3.20    0.51
   2  -6  -3    2.13    1.12
   2  -6  -2   54.17    4.10
   2  -6  -2   50.41    5.20
  -2   6   2   46.69    4.03
   2  -6  -2   53.57    4.58
  -2   6   2   46.13    3.87
  -2   6   2   43.48    5.25
  -2   6   1   13.40    1.55
  -2   6   1   19.66    3.19
   2  -6  -1   11.98    1.59
   2  -6  -1   22.07    2.81
   2  -6   0   -0.08    0.79
   2  -6   0    1.23    1.93
  -2   6   0   -0.95    1.53
  -2   6   0    0.44    0.92
  -2   6  -1   47.22    4.04
  -2   6  -1   47.17    5.15
   2  -6   1   49.91    4.82
   2  -6   1   46.44    3.97
   2  -6   1   36.68    5.24
  -2   6  -1   45.33    4.90
   2  -6   2    0.84    0.93
  -2   6  -2    3.70    2.07
   2  -6   2    1.82    1.58
  -2   6  -2    4.25    2.79
   2  -6   2    5.41    3.22
  -2   6  -2    3.26    1.03
  -2   6  -3   79.67    7.22
   2  -6   3   76.28    6.18
   2  -6   3   76.94    6.62
  -2   6  -3   88.64    7.83
   2  -6   3  103.60    8.49
  -2   6  -3   68.76    6.16
  -2   6  -4   20.27    2.98
   2  -6   4   15.60    1.92
   2  -6   4   14.97    2.34
   2  -6   4   20.24    4.48
  -2   6  -4   20.20    4.25
  -2   6  -4   13.60    1.97
  -2   6  -5    0.50    2.18
   2  -6   5    0.94    1.36
   2  -6   5    3.51    3.50
  -2   6  -5   -1.73    3.61
  -2   6  -5    0.13    1.22
   2  -6   5    1.32    1.12
  -2   6  -6    3.57    2.28
   2  -6   6    5.66    1.52
  -2   6  -6    5.20    4.00
   2  -6   6    3.28    3.45
   2  -6   6    3.16    1.20
   2  -6   7   16.71    2.24
  -2   6  -7   14.54    2.22
   2  -6   7   13.94    2.08
  -2   6  -8   -0.26    2.16
  -2   6  -8    3.83    4.08
   2  -6   8    8.71    4.02
  -2   6  -8    3.75    1.55
   2  -6   8    2.27    1.25
  -2   6  -9    5.51    2.38
   2  -6   9    5.51    1.49
   2  -6   9    5.82    4.13
  -2   6  -9    4.06    3.98
  -2   6  -9    4.95    1.70
   2  -6   9    5.10    1.55
  -2   6 -10    1.87    2.25
   2  -6  10   -0.16    1.30
  -2   6 -10    1.39    1.67
  -2   6 -10   -2.44    3.98
   2  -6  10   -0.54    4.06
   2  -5 -15    6.12    3.01
   2  -5 -15    2.00    1.41
  -2   5  15    4.36    1.65
   2  -5 -15    2.51    3.59
  -2   5  15    3.15    2.19
  -2   5  15    5.86    1.39
   2  -5 -14   11.28    3.43
  -2   5  14   13.48    2.16
   2  -5 -14   11.32    1.96
  -2   5  14   15.37    3.05
  -2   5  14   18.98    2.13
   2  -5 -13    7.73    2.96
  -2   5  13    7.49    1.61
   2  -5 -13    8.61    1.63
  -2   5  13    9.91    2.43
   2  -5 -13   10.92    3.85
  -2   5  13    5.74    1.57
   2  -5 -12    0.27    2.80
   2  -5 -12    2.83    1.24
  -2   5  12    2.82    1.31
   2  -5 -12    3.59    3.19
  -2   5  12    3.91    1.63
  -2   5  12    2.61    1.49
   2  -5 -11   27.17    4.00
   2  -5 -11   21.90    2.40
   2  -5 -11   19.63    3.91
  -2   5  11   23.17    2.92
  -2   5  11   22.35    2.76
   2  -5 -10   13.90    3.05
   2  -5 -10    9.52    1.57
  -2   5  10   11.68    1.63
   2  -5 -10    8.17    2.93
  -2   5  10    8.84    1.93
  -2   5  10   10.62    2.15
   2  -5  -9  356.96   25.81
  -2   5   9  343.44   25.83
   2  -5  -9  309.22   26.69
  -2   5   9  331.09   25.99
   2  -5  -9  365.18   26.82
  -2   5   9  364.06   26.36
   2  -5  -8    3.23    2.48
   2  -5  -8    6.09    1.06
  -2   5   8    4.23    1.14
   2  -5  -8    3.52    2.06
  -2   5   8    4.82    1.17
  -2   5   8    2.45    1.99
   2  -5  -7  170.39   14.15
  -2   5   7  188.51   14.26
  -2   5   7  200.60   14.19
   2  -5  -7  205.94   15.17
  -2   5   7  220.79   15.21
   2  -5  -6   33.11    2.68
  -2   5   6   28.16    2.69
   2  -5  -6   23.69    2.99
  -2   5   6   29.88    2.47
   2  -5  -6   27.76    3.74
  -2   5   6   32.28    4.14
  -2   5   5    7.50    2.82
   2  -5  -5    6.79    2.40
   2  -5  -5    7.15    1.09
  -2   5   5    7.65    1.18
   2  -5  -5   10.31    1.37
  -2   5   5    7.49    0.70
  -2   5   4   10.66    1.28
  -2   5   4    9.70    1.19
   2  -5  -4    4.85    2.21
  -2   5   4   10.20    2.79
  -2   5   3    0.64    0.68
  -2   5   3    0.07    0.76
  -2   5   3    0.90    2.62
   2  -5  -3    2.07    2.00
  -2   5   2  213.35   15.70
   2  -5  -2  210.45   16.45
   2  -5  -2  214.49   15.72
   2  -5  -2  221.20   15.92
  -2   5   2  202.99   15.50
  -2   5   2  213.26   16.68
  -2   5   1   11.26    2.75
   2  -5  -1   11.06    1.33
   2  -5  -1   15.33    2.51
  -2   5   1   10.78    1.36
  -2   5   1   11.05    1.54
   2  -5  -1   11.71    2.31
  -2   5   0  109.40    8.51
  -2   5   0   94.67    7.46
   2  -5   0   93.04    7.42
   2  -5   0  109.59    8.28
   2  -5   0   92.61    8.37
   2  -5   1   21.65    2.99
  -2   5  -1   25.06    2.36
  -2   5  -1   22.39    3.26
   2  -5   1   25.67    2.34
   2  -5   1   21.78    3.67
  -2   5  -1   21.57    3.24
   2  -5   2   15.76    2.20
  -2   5  -2    9.03    2.52
   2  -5   2   10.39    2.90
  -2   5  -2   17.04    3.19
   2  -5   2   11.11    1.50
  -2   5  -2   10.98    1.51
   2  -5   3   90.63    6.98
   2  -5   3   95.31    7.37
  -2   5  -3   86.38    7.67
  -2   5  -3   79.72    8.44
   2  -5   3  102.26    8.71
  -2   5  -3   79.86    6.96
   2  -5   4  194.11   14.34
   2  -5   4  178.99   14.06
  -2   5  -4  184.78   14.70
  -2   5  -4  185.97   15.92
   2  -5   4  184.12   15.64
  -2   5  -5 1445.06  104.44
   2  -5   5 1478.38  104.00
   2  -5   5 1326.51  103.79
  -2   5  -5 1417.25  105.67
   2  -5   5 1567.74  105.74
   2  -5   6   30.01    3.21
   2  -5   6   37.52    3.38
  -2   5  -6   32.57    3.90
  -2   5  -6   37.60    5.76
   2  -5   6   35.66    5.25
   2  -5   7   76.52    6.33
  -2   5  -7   73.32    6.89
   2  -5   7   80.16    8.42
  -2   5  -7   67.61    8.81
  -2   5  -8    5.82    2.06
   2  -5   8    5.48    1.49
   2  -5   8    5.10    1.53
  -2   5  -8    8.83    4.48
   2  -5   9    5.00    1.54
   2  -5   9   10.42    4.03
  -2   5  -9    8.29    4.62
  -2   5 -10    3.14    1.89
  -2   5 -10    2.84    1.64
   2  -5  10    3.92    1.53
  -2   5 -10    0.63    4.58
   2  -5  10    3.60    3.66
  -2   5 -10    2.80    1.13
  -2   5 -11    5.75    1.97
   2  -5  11    7.36    1.70
  -2   5 -11    4.25    1.78
   2  -5  11   11.60    4.18
  -2   5 -11    9.91    5.43
  -2   5 -11    6.12    1.33
  -2   4  15    7.84    1.85
   2  -4 -15   10.51    1.90
   2  -4 -15    9.16    4.07
  -2   4  15    8.01    3.04
  -2   4  15    8.56    1.53
   2  -4 -15    8.40    2.70
   2  -4 -14   25.58    2.92
  -2   4  14   24.54    3.00
   2  -4 -14   30.73    3.92
  -2   4  14   29.57    2.74
  -2   4  13   54.86    4.74
   2  -4 -13   49.77    4.53
   2  -4 -13   49.92    6.70
  -2   4  13   52.83    5.73
  -2   4  13   49.60    4.36
   2  -4 -13   51.03    5.50
  -2   4  12   37.32    3.67
  -2   4  12   45.76    4.78
   2  -4 -12   33.00    5.38
  -2   4  12   34.93    3.43
   2  -4 -12   42.27    4.64
   2  -4 -11    8.90    2.67
   2  -4 -11    3.52    1.16
  -2   4  11    3.08    2.21
   2  -4 -11    5.22    3.51
  -2   4  11    4.24    1.37
  -2   4  10   39.38    3.83
   2  -4 -10   39.64    3.67
   2  -4 -10   37.42    5.34
  -2   4  10   45.19    4.61
  -2   4  10   46.63    3.90
   2  -4 -10   45.15    4.71
   2  -4  -9    4.39    2.18
   2  -4  -9    4.05    1.18
  -2   4   9    2.90    1.18
  -2   4   9    2.74    1.72
   2  -4  -9    0.63    2.61
  -2   4   9    1.92    1.40
   2  -4  -8   -0.40    2.11
   2  -4  -8   -0.94    0.78
  -2   4   8    0.37    0.87
   2  -4  -8   -0.27    2.37
  -2   4   8   -0.32    1.53
  -2   4   8   -1.11    1.47
   2  -4  -7   47.58    3.82
  -2   4   7   45.05    3.87
   2  -4  -7   40.73    4.78
   2  -4  -7   45.32    4.69
  -2   4   7   39.28    4.35
   2  -4  -6  279.21   19.43
  -2   4   6  260.83   19.45
   2  -4  -6  241.85   20.01
  -2   4   6  243.34   19.51
   2  -4  -6  249.04   20.06
  -2   4   6  265.61   20.10
  -2   4   5  101.06    8.03
   2  -4  -5  104.80    7.97
  -2   4   5  109.03    7.94
   2  -4  -5  107.47    8.40
  -2   4   5   94.44    8.87
   2  -4  -5   96.63    8.69
   2  -4  -4    4.17    0.79
   2  -4  -4    2.90    2.06
  -2   4   4    2.55    2.31
   2  -4  -3   98.89    8.29
  -2   4   3   99.66    8.53
  -2   4   2    7.97    2.25
   2  -4  -2    5.16    0.94
   2  -4  -2    6.38    1.99
   2  -4  -1   94.00    6.80
   2  -4  -1   90.54    7.48
  -2   4   1   83.57    7.54
   2  -4  -1   85.38    7.02
  -2   4   1   78.39    6.89
   2  -4   0  351.54   25.11
  -2   4   0  351.39   25.74
   2  -4   0  306.05   25.48
  -2   4   0  328.28   25.66
   2  -4   1   73.51    6.19
  -2   4  -1   73.64    5.77
   2  -4   1   71.41    5.70
  -2   4  -2    3.90    1.75
   2  -4   2    6.53    1.55
  -2   4  -2   10.15    2.79
   2  -4   2    6.90    2.48
   2  -4   2    3.94    1.03
  -2   4  -2    4.42    0.98
   2  -4   3   28.53    2.65
   2  -4   3   33.00    2.95
  -2   4  -3   27.31    3.15
   2  -4   3   23.37    3.92
  -2   4  -3   26.82    4.21
  -2   4  -3   26.06    2.63
  -2   4  -4    3.90    1.64
   2  -4   4    7.25    1.43
  -2   4  -4    9.39    3.64
   2  -4   4    6.83    2.89
   2  -4   4    4.38    1.11
  -2   4  -4    5.52    1.30
  -2   4  -5   12.81    2.11
   2  -4   5   10.84    1.62
   2  -4   5   11.08    3.28
  -2   4  -5   13.55    4.10
  -2   4  -5    7.02    1.48
   2  -4   5   10.72    1.48
   2  -4   6  373.51   26.27
  -2   4  -6  353.35   26.56
   2  -4   6  377.10   27.96
  -2   4  -6  336.85   28.18
  -2   4  -6  324.23   26.22
   2  -4   7   76.74    5.82
  -2   4  -7   67.16    6.12
  -2   4  -7   62.72    8.06
   2  -4   7   81.67    7.88
  -2   4  -7   61.03    5.84
  -2   4  -8    0.88    1.44
   2  -4   8    0.43    3.20
  -2   4  -9    0.91    1.43
  -2   4  -9   -0.30    1.42
   2  -4   9   -0.46    3.54
  -2   4  -9    4.77    4.67
  -2   4  -9    1.06    0.92
  -2   4 -10   16.97    2.38
  -2   4 -10   14.71    5.80
   2  -4  10   18.13    4.45
  -2   4 -11   15.32    2.56
  -2   4 -11   19.56    2.63
   2  -4  11   18.58    2.45
  -2   4 -11   14.96    5.53
   2  -4  11   20.70    4.99
  -2   4 -11   19.61    2.16
  -2   4 -12   -0.20    1.46
  -2   4 -12    2.88    1.79
   2  -4  12    0.99    1.43
  -2   4 -12   -0.72    4.81
   2  -4  12    3.03    3.57
  -2   4 -12    1.84    1.15
  -2   3  15    4.12    1.58
   2  -3 -15    3.84    1.60
   2  -3 -15    2.30    4.10
  -2   3  15    4.57    3.39
   2  -3 -15    3.62    2.22
  -2   3  15    3.96    1.06
   2  -3 -14    2.80    1.45
  -2   3  14    4.08    1.53
  -2   3  14    3.18    3.29
   2  -3 -14    1.09    3.64
   2  -3 -14    4.68    2.20
  -2   3  14    3.27    1.07
  -2   3  13    1.49    1.49
   2  -3 -13    2.91    1.30
  -2   3  13    0.38    3.00
  -2   3  13    1.77    0.94
   2  -3 -13    1.41    1.99
   2  -3 -12   40.12    3.63
  -2   3  12   36.77    5.25
   2  -3 -12   36.01    5.84
  -2   3  12   38.52    3.37
   2  -3 -12   34.98    4.19
   2  -3 -11   17.24    2.06
   2  -3 -11   17.74    4.28
  -2   3  11   17.00    3.51
  -2   3  11   16.17    1.82
   2  -3 -11   16.15    2.75
   2  -3 -10    0.32    1.10
   2  -3 -10    3.62    3.13
  -2   3  10    2.09    2.59
  -2   3  10    1.33    0.68
   2  -3 -10    1.57    1.81
   2  -3  -9    9.85    2.20
   2  -3  -9    5.01    1.28
  -2   3   9    7.70    2.30
   2  -3  -9    6.82    3.13
  -2   3   9    7.61    1.30
   2  -3  -8    0.62    0.98
   2  -3  -8    0.94    2.65
  -2   3   8    0.93    2.12
  -2   3   8    2.37    1.11
   2  -3  -7 1422.96  102.16
  -2   3   7 1374.70  102.85
   2  -3  -7 1406.07  103.24
  -2   3   7 1361.21  102.31
   2  -3  -6 1619.37  117.19
  -2   3   6 1583.90  117.22
   2  -3  -5    2.35    1.62
   2  -3  -5    3.15    0.85
  -2   3   5    2.45    0.90
   2  -3  -5    1.74    1.97
  -2   3   5    2.54    1.48
  -2   3   4  336.24   23.19
   2  -3  -4  313.92   23.13
   2  -3  -4  296.96   23.41
  -2   3   4  290.65   23.24
   2  -3  -4  311.71   23.65
   2  -3  -3   70.94    5.46
  -2   3   3   71.06    5.49
  -2   3   2    1.95    0.74
  -2   3   2    3.97    0.78
  -2   3   1  144.76   11.26
  -2   3   1  141.79   10.67
  -2   3   0    0.62    0.71
  -2   3   0    1.35    1.75
   2  -3   0    0.85    1.39
   2  -3   0    0.34    1.21
  -2   3   0   -0.81    1.67
   2  -3   1    7.97    1.70
  -2   3  -1    9.96    1.99
  -2   3  -1   10.58    1.28
   2  -3   1   10.56    2.01
  -2   3  -1    7.26    2.48
   2  -3   2   59.75    4.24
  -2   3  -2   44.33    3.89
  -2   3  -2   42.28    4.27
  -2   3  -2   42.44    5.14
  -2   3  -3    0.60    1.31
   2  -3   3    0.46    1.01
   2  -3   3    1.11    2.17
  -2   3  -3    0.28    2.76
  -2   3  -3    0.08    0.91
   2  -3   4    2.97    1.06
  -2   3  -4    2.46    1.28
   2  -3   4    3.14    2.48
  -2   3  -4    2.65    2.98
   2  -3   4    1.54    0.86
  -2   3  -4    2.94    0.97
   2  -3   5    0.95    0.97
  -2   3  -5    0.76    1.17
   2  -3   5    2.68    2.47
  -2   3  -5    6.56    3.31
   2  -3   5   -0.75    0.94
  -2   3  -5    2.32    0.99
   2  -3   6    1.35    1.00
  -2   3  -6    1.05    1.10
  -2   3  -6   -0.11    1.20
   2  -3   6   -0.43    1.01
   2  -3   6   -1.33    2.54
  -2   3  -6    1.76    3.77
  -2   3  -7    3.01    1.35
  -2   3  -7    2.43    1.37
   2  -3   7    1.76    1.19
  -2   3  -7    5.42    3.89
   2  -3   7    3.63    3.09
  -2   3  -7    4.18    0.91
  -2   3  -8  136.73   10.85
  -2   3  -8  122.63   10.70
   2  -3   8  132.93   10.72
  -2   3  -8  123.94   13.20
   2  -3   8  129.07   12.30
  -2   3  -8  150.60   10.54
  -2   3  -9    0.60    1.17
  -2   3  -9    0.82    0.92
  -2   3 -10   -0.62    1.22
   2  -3  10    0.73    1.23
  -2   3 -10   -0.47    1.47
   2  -3  10    1.32    3.39
  -2   3 -10   -1.93    4.43
  -2   3 -10    1.37    0.93
   2  -3  11    3.70    1.43
  -2   3 -11    4.64    1.64
   2  -3  11    8.68    3.77
  -2   3 -11    3.44    4.86
  -2   3 -11    3.02    1.12
  -2   3 -12   -0.52    1.44
  -2   3 -12    0.86    1.69
   2  -3  12   -0.48    1.28
  -2   3 -12    2.19    4.62
   2  -3  12   -0.47    3.37
  -2   3 -13    0.72    1.39
  -2   3 -13    1.07    1.78
   2  -3  13    2.02    1.52
  -2   3 -13    0.77    5.38
   2  -3  13    4.80    3.47
  -2   3 -13    2.72    1.20
   2  -2 -15    3.52    1.56
   2  -2 -15    3.01    4.08
  -2   2  15    2.82    3.46
   2  -2 -15    1.19    1.90
  -2   2  15    2.82    0.95
   2  -2 -14    1.16    1.40
  -2   2  14    1.60    1.52
  -2   2  14    5.90    3.63
   2  -2 -14    5.20    4.15
   2  -2 -14    2.20    1.83
  -2   2  14    1.67    0.84
  -2   2  13    0.75    1.28
   2  -2 -13    0.96    1.32
   2  -2 -13    3.84    4.09
   2  -2 -13    0.84    1.70
  -2   2  13    1.12    0.78
   2  -2 -12    2.68    1.23
  -2   2  12    1.42    1.26
   2  -2 -12    4.13    3.85
  -2   2  12    2.49    3.05
  -2   2  12    2.42    0.82
   2  -2 -12    2.02    1.62
   2  -2 -11   16.78    2.10
   2  -2 -11   19.64    4.66
  -2   2  11   18.38    3.98
   2  -2 -11   17.05    2.35
  -2   2  11   14.66    1.61
  -2   2  10   -0.49    1.24
   2  -2 -10   -1.32    3.49
  -2   2  10    2.55    3.03
   2  -2 -10    1.05    1.52
  -2   2  10    0.80    0.66
  -2   2   9    1.99    1.18
   2  -2  -9   -0.79    3.36
  -2   2   9    2.01    2.64
  -2   2   9    0.12    0.68
  -2   2   8   20.33    2.27
  -2   2   8   19.02    3.62
   2  -2  -8   22.33    4.17
  -2   2   7  103.59    8.33
   2  -2  -7  117.08    9.81
  -2   2   7  101.79    9.49
  -2   2   7  107.23    8.18
   2  -2  -7  112.83    8.59
   2  -2  -6    9.86    1.78
  -2   2   6    9.99    1.30
  -2   2   6    9.36    2.70
   2  -2  -6    6.14    2.74
  -2   2   6    7.97    1.27
  -2   2   5   41.74    3.36
  -2   2   5   39.48    4.37
  -2   2   5   37.73    3.52
   2  -2  -5   35.79    3.64
   2  -2  -4  424.85   30.98
  -2   2   4  437.76   31.00
   2  -2  -4  432.21   31.45
  -2   2   4  394.37   31.52
   2  -2  -4  400.70   31.19
  -2   2   4  403.39   31.28
   2  -2  -3    0.42    1.32
  -2   2   3    3.78    1.70
   2  -2  -3    3.10    1.05
  -2   2   3    5.30    1.51
  -2   2   3    1.40    0.72
   2  -2  -2   83.35    6.62
  -2   2   2   80.52    6.64
  -2   2   1   67.04    5.02
   2  -2  -1   64.51    5.31
  -2   2   1   60.26    5.40
  -2   2   0    8.35    1.04
   2  -2   0    7.71    1.43
  -2   2   0    8.13    1.18
   2  -2   0    7.85    0.94
  -2   2  -1   46.51    3.78
   2  -2   1   42.61    3.71
  -2   2  -1   37.64    4.01
   2  -2   2    1.18    0.98
   2  -2   2    2.79    1.61
   2  -2   2    2.17    0.77
  -2   2  -2    1.78    0.82
   2  -2   3  145.69   10.42
  -2   2  -3  146.71   10.50
   2  -2   3  129.47   10.29
  -2   2  -3  140.35   11.38
   2  -2   3  131.02   11.01
  -2   2  -3  130.91   10.33
  -2   2  -4   50.83    4.31
   2  -2   4   50.10    4.20
   2  -2   4   51.43    4.19
  -2   2  -4   47.69    5.52
   2  -2   4   48.48    5.22
  -2   2  -4   50.74    4.20
  -2   2  -5    0.66    0.96
   2  -2   5    0.52    0.96
  -2   2  -5    0.45    0.90
  -2   2  -5    0.68    2.88
   2  -2   5   -0.25    2.12
  -2   2  -6   27.07    2.59
   2  -2   6   25.58    2.62
  -2   2  -6   26.40    2.60
   2  -2   6   21.49    3.71
  -2   2  -6   15.74    4.76
  -2   2  -6   27.01    2.40
  -2   2  -7    0.22    1.07
  -2   2  -7    1.02    1.11
   2  -2   7    1.10    1.03
   2  -2   7    3.19    2.70
  -2   2  -7   -0.46    3.69
  -2   2  -7    0.98    0.76
  -2   2  -8   29.10    2.90
  -2   2  -8   32.71    3.12
   2  -2   8   33.12    3.06
   2  -2   8   29.37    4.42
  -2   2  -8   31.88    5.86
  -2   2  -8   26.13    2.69
  -2   2  -9   12.35    1.73
   2  -2   9   10.18    1.88
  -2   2  -9    8.57    1.84
  -2   2  -9   16.26    5.14
   2  -2   9    9.69    3.40
  -2   2  -9   14.46    1.58
  -2   2 -10    0.13    1.12
   2  -2  10    0.98    1.32
  -2   2 -10    6.34    5.10
  -2   2 -10    0.29    0.78
  -2   2 -11   19.28    2.50
  -2   2 -11   20.59    2.85
   2  -2  11   23.53    2.69
  -2   2 -11   29.46    6.50
   2  -2  11   24.52    4.42
  -2   2 -11   25.07    2.44
  -2   2 -12    1.48    1.50
   2  -2  12    1.10    1.29
   2  -2  12    0.43    3.03
  -2   2 -12    2.93    4.95
  -2   2 -13   10.08    1.80
   2  -2  13    8.20    1.94
  -2   2 -13   10.12    2.01
   2  -2  13    7.91    3.53
  -2   2 -13   30.17    6.61
  -2   2 -13   12.73    1.70
   2  -1 -15    1.59    0.90
  -2   1  15    1.24    1.71
  -2   1  15    3.10    4.05
   2  -1 -15   -5.00    4.34
   2  -1 -15   -0.17    1.59
  -2   1  14   -0.17    1.49
  -2   1  14    2.02    3.73
   2  -1 -14    1.20    4.31
   2  -1 -14    1.86    1.54
  -2   1  13    0.47    1.33
   2  -1 -13    8.59    4.14
  -2   1  13    3.91    3.75
   2  -1 -13    2.53    1.57
  -2   1  12   11.59    2.06
   2  -1 -12   11.28    2.10
   2  -1 -12   15.66    2.12
  -2   1  12   17.74    1.61
  -2   1  11    8.51    3.86
   2  -1 -11    5.55    4.06
   2  -1 -11    9.59    1.66
  -2   1  11    9.09    1.10
  -2   1  10   67.01    5.74
   2  -1 -10   63.75    5.65
   2  -1 -10   64.23    7.88
  -2   1  10   81.17    8.02
  -2   1  10   68.56    5.22
   2  -1  -9   13.28    1.89
  -2   1   9   14.59    1.88
  -2   1   9   17.60    3.83
   2  -1  -9   15.18    3.78
   2  -1  -8    0.95    0.98
  -2   1   8    0.52    0.95
  -2   1   8    2.61    3.05
   2  -1  -8    0.37    2.95
   2  -1  -8    1.47    1.02
  -2   1   8    0.79    0.52
  -2   1   7   15.39    1.89
   2  -1  -7   16.27    1.76
  -2   1   7   10.71    3.39
   2  -1  -7   10.35    3.40
   2  -1  -7   13.46    1.68
  -2   1   7   14.58    1.34
  -2   1   6    1.67    0.95
   2  -1  -6    2.15    0.92
  -2   1   6    0.88    2.77
   2  -1  -6    4.03    2.81
   2  -1  -6    2.49    1.07
  -2   1   6    3.54    0.61
   2  -1  -5   11.48    1.57
  -2   1   5   12.08    1.46
   2  -1  -5   11.40    1.40
   2  -1  -5   13.16    2.87
  -2   1   5   11.82    1.18
   2  -1  -4    7.42    1.09
  -2   1   4    6.70    1.11
  -2   1   4    9.87    2.58
  -2   1   4    7.60    1.12
  -2   1   3 3583.93  261.74
   2  -1  -3 3690.57  261.58
  -2   1   3 3511.49  261.39
  -2   1   2 2053.14  150.95
   2  -1  -2 2085.34  150.90
   2  -1  -2 2152.57  150.92
  -2   1   2 2005.05  150.97
  -2   1   2 2112.26  150.86
   2  -1  -2 1997.10  150.84
   2  -1  -1  132.96   10.54
  -2   1   1  138.62   10.57
  -2   1   1  131.84   10.45
   2  -1  -1  147.15   10.45
   2  -1  -1  142.52   10.40
  -2   1   1  147.00   10.43
  -2   1   0   47.42    3.95
   2  -1   0   45.70    3.82
   2  -1   0   50.37    3.90
  -2   1   0   48.48    3.82
  -2   1   0   50.36    3.77
   2  -1   0   51.86    3.74
  -2   1  -1  979.16   72.72
  -2   1  -1  992.25   72.64
   2  -1   1  980.63   72.70
   2  -1   1 1012.60   72.63
   2  -1   1  991.65   72.69
  -2   1  -1  999.44   72.77
  -2   1  -2   12.50    1.31
  -2   1  -2   12.05    1.93
   2  -1   2   10.58    1.63
   2  -1   3 1017.90   73.72
  -2   1  -3  997.09   73.77
  -2   1  -3  928.58   74.32
  -2   1  -3 1025.53   73.68
  -2   1  -4   10.62    1.47
  -2   1  -4   11.74    1.54
   2  -1   4   12.17    1.50
  -2   1  -4   12.17    2.98
   2  -1   4   16.15    2.39
  -2   1  -4   13.77    1.36
  -2   1  -5    3.67    0.98
  -2   1  -5    0.88    1.00
   2  -1   5    2.73    0.97
  -2   1  -5    0.28    2.64
   2  -1   5    1.19    1.82
  -2   1  -5    1.30    0.68
  -2   1  -6    9.90    1.36
  -2   1  -6    9.04    1.42
   2  -1   6    7.39    1.32
   2  -1   6    6.29    2.35
  -2   1  -6   12.09    3.53
  -2   1  -6   10.02    1.20
  -2   1  -7   55.11    4.74
  -2   1  -7   52.91    4.81
   2  -1   7   60.68    4.85
  -2   1  -7   77.94    7.45
   2  -1   7   54.94    5.91
  -2   1  -7   58.11    4.62
  -2   1  -8   33.86    3.23
   2  -1   8   39.24    3.42
  -2   1  -8   31.66    3.38
   2  -1   8   43.70    4.81
  -2   1  -8   50.46    6.31
  -2   1  -8   36.48    3.15
  -2   1  -9    1.28    0.99
  -2   1  -9    1.31    1.26
   2  -1   9    1.00    1.02
  -2   1  -9    5.42    4.41
   2  -1   9   -0.32    2.63
  -2   1  -9    0.72    0.92
  -2   1 -10   10.77    1.61
  -2   1 -10    9.70    1.87
   2  -1  10    9.23    1.76
   2  -1  10   10.72    3.02
  -2   1 -10   11.80    1.61
  -2   1 -11   34.91    3.39
   2  -1  11   35.88    3.57
  -2   1 -11   37.58    6.82
  -2   1 -11   36.31    3.41
  -2   1 -12    3.36    1.22
   2  -1  12    4.47    1.53
  -2   1 -12    5.31    1.75
  -2   1 -12    0.71    5.04
  -2   1 -12    2.92    1.34
  -2   1 -13    7.07    1.87
   2  -1  13    9.24    1.78
  -2   1 -13    3.80    5.78
   2  -1  13    4.79    3.03
  -2   1 -14    9.67    1.63
   2  -1  14    7.28    1.87
  -2   1 -14    6.89    2.02
  -2   1 -14   17.64    6.23
   2  -1  14   11.85    3.66
  -2   1 -14    8.29    1.83
   2   0 -14    1.96    1.02
  -2   0  14    6.07    1.80
   2   0 -14    3.08    1.59
  -2   0  14    3.84    3.78
   2   0 -14    6.15    4.24
   2   0 -14    3.76    1.52
   2   0 -13    0.78    0.86
  -2   0  13   -0.17    1.45
   2   0 -13   -0.31    1.32
  -2   0  13    1.61    3.69
   2   0 -13    1.76    3.76
   2   0 -13    1.19    1.28
   2   0 -12    0.23    0.79
   2   0 -12    1.89    1.36
  -2   0  12   -0.31    1.34
  -2   0  12    6.74    3.98
   2   0 -12    2.22    3.99
   2   0 -12    0.42    1.03
   2   0 -11   18.27    1.78
  -2   0  11   16.14    2.35
  -2   0  11   10.01    4.46
   2   0 -11   17.66    2.00
   2   0 -10   44.83    3.55
   2   0 -10   40.82    3.99
  -2   0  10   41.33    4.06
  -2   0  10   48.07    6.53
   2   0 -10   51.51    6.57
   2   0  -9  151.14   11.80
  -2   0   9  151.03   11.84
   2   0  -9  167.74   13.95
  -2   0   9  165.29   14.28
  -2   0   8   27.97    2.70
   2   0  -8   25.86    2.58
  -2   0   8   30.00    5.07
   2   0  -8   27.03    4.40
   2   0  -8   24.57    2.29
   2   0  -7   38.99    3.47
  -2   0   7   35.79    3.50
   2   0  -7   42.18    5.17
  -2   0   7   56.77    6.09
   2   0  -7   40.32    3.19
  -2   0   6  113.12    9.04
   2   0  -6  118.01    9.04
   2   0  -6  116.42   10.41
  -2   0   6  125.60   10.77
   2   0  -6  118.30    8.77
   2   0  -5    1.15    0.81
  -2   0   5    2.87    1.02
  -2   0   5    1.92    2.54
   2   0  -5    0.68    2.52
  -2   0   4  178.55   13.48
   2   0  -4  181.77   13.46
   2   0  -4  178.45   14.19
   2   0  -3  278.51   20.47
  -2   0   3  271.19   21.12
  -2   0   2 2150.65  157.16
   2   0  -2 2162.50  157.16
  -2   0   2 2224.82  157.47
   2   0  -2 2082.06  157.38
  -2   0   1  999.84   73.88
   2   0  -1 1027.29   73.88
  -2   0   1  979.26   74.01
   2   0  -1 1033.27   73.98
  -2   0   0 2893.65  221.48
  -2   0   0 3338.53  221.49
  -2   0   0 3174.29  221.55
  -2   0   0 2807.23  221.49
   2   0   0 3177.42  221.50
  -2   0   0 2912.56  221.47
   2   0   1  171.24   12.36
  -2   0  -1  166.64   12.37
  -2   0  -1  159.99   12.40
  -2   0  -1  170.02   12.42
   2   0   1  174.01   12.40
   2   0   1  163.34   12.40
   2   0   2 1523.61  107.10
  -2   0  -2 1419.91  107.11
  -2   0  -2 1432.56  107.27
   2   0   2 1406.20  107.19
  -2   0  -2 1521.91  107.14
  -2   0  -3   39.17    3.20
   2   0   3   39.63    3.17
   2   0   4  542.31   39.34
   2   0   4  594.02   39.75
  -2   0  -4  567.46   40.02
   2   0   4  522.36   39.29
  -2   0  -4  511.77   39.31
   2   0   5  715.65   53.29
  -2   0  -5  755.01   53.32
   2   0   5  755.77   53.83
  -2   0  -5  752.65   54.24
   2   0   5  724.26   53.21
  -2   0  -5  696.81   53.23
  -2   0  -6  237.02   18.50
   2   0   6  248.04   18.51
  -2   0  -6  257.11   19.82
   2   0   6  252.36   19.14
  -2   0  -6  239.65   18.41
   2   0   6  257.33   18.38
  -2   0  -7  199.72   15.48
   2   0   7  203.49   15.47
  -2   0  -7  216.85   17.14
  -2   0  -7  204.30   15.36
   2   0   7  206.54   15.30
  -2   0  -8   14.39    2.00
   2   0   8   20.59    2.13
  -2   0  -8   25.14    4.71
   2   0   8   16.43    1.80
  -2   0  -8   18.25    1.93
  -2   0  -9    4.65    1.46
   2   0   9    6.88    1.38
  -2   0  -9    2.37    3.54
   2   0   9    9.04    2.65
  -2   0  -9    6.73    1.32
   2   0   9    5.59    1.02
   2   0  10    1.97    1.24
  -2   0 -10   -0.13    1.30
   2   0  10    2.40    2.26
  -2   0 -10    5.95    4.26
   2   0  10    1.77    0.90
  -2   0 -10   -0.66    1.13
  -2   0 -11    4.04    1.57
  -2   0 -11   -0.24    1.20
  -2   0 -12   89.94    5.94
  -2   0 -12   52.42    5.80
   2   0  12   61.60    5.90
   2   0  12   58.55    6.93
  -2   0 -12   67.83    5.82
  -2   0 -13   19.20    2.64
   2   0  13   19.39    2.62
   2   0  13   34.99    4.28
  -2   0 -13   22.38    6.12
  -2   0 -13   23.10    2.66
  -2   0 -14    7.02    1.49
   2   0  14    8.24    1.79
  -2   0 -14    5.37    1.93
   2   0  14    6.33    3.09
  -2   0 -14    6.17    5.94
   2   1 -14   69.09    6.13
  -2  -1  14   60.29    6.36
   2   1 -14   79.78    6.51
   2   1 -14   54.41    8.67
  -2  -1  14   83.19    9.43
   2   1 -14   81.74    6.17
   2   1 -13   12.64    1.87
  -2  -1  13   10.79    2.20
   2   1 -13   13.98    2.20
   2   1 -13   15.40    4.99
  -2  -1  13   25.43    5.32
   2   1 -13   16.37    1.90
   2   1 -12    4.73    1.23
  -2  -1  12    1.93    1.48
   2   1 -12    2.00    1.59
  -2  -1  12    5.68    4.25
   2   1 -12    9.56    4.70
   2   1 -12    4.61    1.15
   2   1 -11    0.83    0.96
   2   1 -11   -2.03    1.44
  -2  -1  11    0.45    1.33
   2   1 -11   -1.58    3.76
   2   1 -11    1.74    0.90
   2   1 -10   67.96    5.49
   2   1 -10   67.14    5.85
   2   1 -10   57.74    7.80
  -2  -1  10   52.92    8.14
   2   1 -10   70.37    5.43
   2   1  -9  115.68    9.37
   2   1  -9  130.97    9.76
  -2  -1   9  123.16    9.73
   2   1  -9  145.49   12.12
  -2  -1   9  132.72   12.21
   2   1  -8  135.29   11.28
  -2  -1   8  133.51   11.31
   2   1  -8  124.60   12.77
  -2  -1   8  152.38   13.56
   2   1  -8  154.93   10.94
   2   1  -7   34.21    3.14
   2   1  -7   40.59    3.44
  -2  -1   7   31.83    3.38
   2   1  -7   30.83    4.90
  -2  -1   7   30.27    5.64
   2   1  -7   41.03    3.02
   2   1  -6    1.45    0.72
  -2  -1   6   -0.73    0.99
   2   1  -6   -0.44    0.86
  -2  -1   6    1.09    3.11
   2   1  -6    1.20    2.42
   2   1  -6    0.05    0.40
   2   1  -5   67.74    5.43
  -2  -1   5   69.89    5.64
   2   1  -5   65.73    5.62
  -2  -1   5   74.64    7.25
   2   1  -5   74.09    6.78
   2   1  -5   71.61    5.24
   2   1  -4    1.96    0.95
  -2  -1   4    2.58    0.88
   2   1  -4    1.31    1.96
  -2  -1   4    3.32    2.70
   2   1  -3   96.45    8.00
  -2  -1   2  560.06   40.09
   2   1  -2  538.10   40.08
  -2  -1   2  534.33   40.54
   2   1  -1    3.45    0.59
  -2  -1   1    5.39    0.67
  -2  -1   1    3.52    1.17
   2   1  -1    2.57    1.08
   2   1   0 1031.60   76.98
  -2  -1   0 1070.11   77.01
   2   1   0 1047.87   76.92
  -2  -1   0 1064.57   76.96
  -2  -1  -1  267.88   20.05
  -2  -1  -1  263.39   20.15
   2   1   1  276.58   20.12
   2   1   1  280.61   20.04
  -2  -1  -2 1243.46   90.98
  -2  -1  -2 1298.74   91.15
  -2  -1  -2 1246.31   91.08
   2   1   2 1207.25   91.11
   2   1   3  958.16   71.15
  -2  -1  -3  989.64   71.16
  -2  -1  -4   -0.15    0.68
  -2  -1  -4    0.10    1.17
   2   1   4   -0.17    0.71
  -2  -1  -4    0.70    0.81
   2   1   5  121.96    9.11
   2   1   5  119.90    9.41
  -2  -1  -5  121.58    9.71
  -2  -1  -5  127.45    9.17
   2   1   5  110.56    9.06
  -2  -1  -6  185.33   13.84
   2   1   6  190.18   13.86
   2   1   6  183.82   14.27
  -2  -1  -6  198.70   14.83
   2   1   6  172.96   13.77
  -2  -1  -6  184.70   13.88
   2   1   7   13.27    1.73
  -2  -1  -7   13.94    1.75
   2   1   7   13.81    1.57
   2   1   7   17.61    2.38
  -2  -1  -7   15.25    1.81
   2   1   8   34.43    3.20
  -2  -1  -8   33.89    3.16
   2   1   8   34.75    3.81
   2   1   8   33.80    3.01
  -2  -1  -8   35.82    3.19
   2   1   9    0.46    1.00
  -2  -1  -9   -0.66    1.08
  -2  -1  -9    2.46    3.24
   2   1   9   -0.46    1.87
  -2  -1  -9   -0.66    1.09
   2   1   9   -0.32    0.85
   2   1  10    1.01    1.29
  -2  -1 -10   -0.24    1.28
  -2  -1 -10   -0.47    3.42
   2   1  10   -1.27    1.95
  -2  -1 -10   -0.96    1.13
   2   1  10    0.95    0.90
  -2  -1 -11    7.68    1.71
   2   1  11   10.97    1.75
   2   1  11   12.50    2.71
   2   1  11    9.16    1.36
  -2  -1 -11    8.29    1.72
   2   1  12    5.31    1.68
  -2  -1 -12    9.60    4.90
   2   1  12    7.73    2.68
  -2  -1 -12    5.38    1.53
   2   1  12    5.31    1.20
  -2  -1 -13   43.28    4.68
   2   1  13   48.95    4.70
   2   1  13   61.10    5.99
  -2  -1 -13   51.32    7.92
  -2  -1 -13   59.32    4.86
   2   1  14    5.46    1.71
  -2  -1 -14    4.69    1.77
  -2  -1 -14    0.72    4.68
   2   1  14    2.98    2.72
   2   1  14    6.91    1.34
   2   1  15   13.86    2.49
  -2  -1 -15   17.33    2.54
   2   1  15   24.11    3.88
  -2  -1 -15    9.23    6.13
  -2  -1 -15   18.33    2.65
   2   1  15   19.34    2.07
   2   2 -13    3.81    1.59
  -2  -2  13    1.54    1.51
   2   2 -13    2.05    1.73
   2   2 -13   -1.18    3.84
  -2  -2  13    3.09    4.72
   2   2 -13    0.40    0.98
   2   2 -12   13.30    2.04
  -2  -2  12   13.23    2.17
   2   2 -12   10.73    2.09
   2   2 -12    8.39    4.43
  -2  -2  12   14.66    5.33
   2   2 -12   14.45    1.68
   2   2 -11    0.77    1.30
  -2  -2  11    1.55    1.37
   2   2 -11   -0.15    1.38
   2   2 -11    1.05    3.53
  -2  -2  11    4.74    4.42
   2   2 -11    0.69    0.80
   2   2 -10   16.92    2.14
   2   2 -10   14.69    4.39
   2   2 -10   16.43    1.66
   2   2  -9   14.07    1.97
  -2  -2   9   13.93    1.98
   2   2  -9   12.12    1.95
  -2  -2   9   15.52    4.96
   2   2  -9   13.08    4.12
   2   2  -9   16.03    1.50
   2   2  -8    1.65    1.11
  -2  -2   8    0.25    1.24
   2   2  -8    1.96    1.22
   2   2  -8    0.41    3.11
  -2  -2   8    6.91    4.21
  -2  -2   7    4.53    1.44
   2   2  -7    4.00    1.33
  -2  -2   7    2.23    3.56
   2   2  -7    5.42    3.11
   2   2  -7    5.90    0.73
   2   2  -6   19.14    2.28
  -2  -2   6   23.16    1.91
  -2  -2   6   20.41    4.45
   2   2  -6   24.03    3.72
  -2  -2   6   19.99    2.31
   2   2  -6   21.85    2.30
  -2  -2   5  466.42   34.36
   2   2  -5  476.57   34.63
  -2  -2   5  463.63   34.64
   2   2  -5  464.10   34.63
  -2  -2   5  493.81   36.20
   2   2  -5  470.54   35.72
  -2  -2   4   86.38    6.88
   2   2  -4   93.97    7.09
  -2  -2   4   92.21    7.09
  -2  -2   4   96.13    8.46
   2   2  -4   92.02    8.00
   2   2  -4   92.19    7.15
  -2  -2   3  227.33   16.53
  -2  -2   3  231.83   16.53
   2   2  -3  212.70   17.10
  -2  -2   3  243.46   17.47
   2   2  -3  198.18   16.55
   2   2  -2   51.10    3.84
  -2  -2   2   47.52    3.85
  -2  -2   2   50.70    4.70
   2   2  -2   43.96    4.02
  -2  -2   2   44.90    4.12
  -2  -2   1   55.01    4.49
   2   2  -1   62.09    4.49
  -2  -2   1   56.44    4.87
   2   2  -1   59.21    4.76
  -2  -2   0   44.90    3.54
   2   2   0   37.26    3.53
  -2  -2   0   42.74    3.63
  -2  -2  -1  677.07   50.69
   2   2   1  704.45   50.78
  -2  -2  -1  699.54   50.83
  -2  -2  -2   55.93    4.19
   2   2   2   47.35    3.75
  -2  -2  -3  341.07   24.64
   2   2   3  330.62   24.66
   2   2   4    4.93    0.83
  -2  -2  -4    4.75    0.80
   2   2   4    6.02    1.17
   2   2   4    4.22    0.94
   2   2   5    4.02    1.11
  -2  -2  -5    3.99    1.30
  -2  -2  -5    3.33    1.24
   2   2   5    5.15    1.14
   2   2   6   35.18    2.81
  -2  -2  -6   26.32    2.70
  -2  -2  -6   30.21    3.38
   2   2   6   30.28    3.03
  -2  -2  -6   36.05    3.07
   2   2   6   31.13    2.81
  -2  -2  -7    1.09    0.91
   2   2   7   -0.25    0.96
  -2  -2  -7   -0.21    1.96
   2   2   7    0.96    1.27
   2   2   7    1.07    0.85
  -2  -2  -7    2.04    1.28
  -2  -2  -8  121.95    9.69
   2   2   8  121.43    9.69
  -2  -2  -8  128.77   10.89
   2   2   8  134.50   10.14
  -2  -2  -8  122.34    9.81
   2   2   8  128.50    9.65
   2   2   9    3.73    1.23
  -2  -2  -9    2.04    1.18
  -2  -2  -9    4.10    2.90
   2   2   9    0.98    0.99
  -2  -2  -9    1.27    1.16
   2   2   9    4.73    1.81
   2   2  10    2.93    1.23
  -2  -2 -10    1.94    1.21
  -2  -2 -10    2.44    3.01
  -2  -2 -10    0.69    1.30
   2   2  10    0.19    0.93
   2   2  10    2.36    1.86
   2   2  11    8.66    1.75
  -2  -2 -11   10.01    1.67
  -2  -2 -11   15.47    4.18
   2   2  11   13.04    2.48
  -2  -2 -11   14.67    2.07
   2   2  11    9.84    1.49
  -2  -2 -12    7.75    1.75
  -2  -2 -12    8.45    4.40
   2   2  12   12.88    1.67
  -2  -2 -12   12.37    2.09
   2   2  13   -0.61    1.33
  -2  -2 -13   -0.15    1.46
  -2  -2 -13    0.59    4.30
   2   2  13    0.28    1.87
  -2  -2 -13    2.39    1.61
   2   2  13    0.52    1.10
   2   2  14    5.19    1.71
  -2  -2 -14    4.51    1.69
   2   2  14    3.80    2.47
  -2  -2 -14    9.07    4.84
   2   2  15    0.68    1.46
  -2  -2 -15    1.31    1.66
   2   2  15    0.31    2.27
  -2  -2 -15   -2.13    4.64
   2   2  15    3.42    1.13
  -2  -2 -15    1.98    2.01
   2   3 -13    7.70    2.06
  -2  -3  13    6.48    1.97
   2   3 -13    8.56    2.10
   2   3 -13    5.83    3.92
  -2  -3  13   10.46    5.22
   2   3 -13    8.70    1.37
   2   3 -12    1.85    1.74
  -2  -3  12   -0.17    1.49
   2   3 -12    2.22    1.56
   2   3 -12   -1.11    3.89
  -2  -3  12   -4.50    5.00
   2   3 -12    1.47    0.86
   2   3 -11    4.71    1.70
  -2  -3  11    3.66    1.57
   2   3 -11    4.88    1.74
   2   3 -11    3.67    3.87
  -2  -3  11    5.62    4.74
   2   3 -11    5.00    1.00
   2   3 -10    1.81    1.61
   2   3 -10    0.92    1.56
  -2  -3  10    1.80    1.43
  -2  -3  10   10.81    5.18
   2   3 -10    0.49    3.44
   2   3 -10    2.74    0.79
   2   3  -9   48.98    4.75
   2   3  -9   52.24    4.93
   2   3  -9   54.83    4.25
   2   3  -8    1.03    1.60
   2   3  -8    4.54    3.44
  -2  -3   8    2.10    3.82
  -2  -3   8    3.25    1.48
   2   3  -8    2.75    1.41
   2   3  -7    0.55    1.45
  -2  -3   7    0.96    3.48
   2   3  -7   -0.37    2.76
  -2  -3   7    1.43    1.26
   2   3  -7    1.56    1.22
  -2  -3   6   11.44    4.06
  -2  -3   6    3.10    1.33
   2   3  -6    4.01    1.38
  -2  -3   5  308.98   23.54
  -2  -3   5  324.99   25.42
  -2  -3   5  316.36   23.70
   2   3  -5  328.40   23.73
  -2  -3   4   74.25    6.02
  -2  -3   4   72.95    6.00
   2   3  -4   73.71    6.01
  -2  -3   4  102.50    7.83
   2   3  -4   82.58    7.02
  -2  -3   3  137.96   10.73
  -2  -3   3  138.16   10.54
   2   3  -3  142.76   10.57
   2   3  -3  141.15   11.24
  -2  -3   3  147.36   11.67
   2   3  -3  125.15   10.81
   2   3  -2   46.40    4.17
   2   3  -2   39.19    3.98
  -2  -3   2   42.36    4.01
  -2  -3   1  167.67   13.04
   2   3  -1  181.32   13.10
   2   3  -1  180.32   13.47
  -2  -3   1  184.92   13.61
   2   3  -1  176.70   13.51
  -2  -3   0   11.71    2.07
  -2  -3   0    9.68    1.60
   2   3   0    9.24    1.42
  -2  -3   0    9.08    0.97
   2   3   0   10.19    1.02
  -2  -3  -1    3.37    1.74
   2   3   1    1.12    0.78
  -2  -3  -2  395.30   29.02
   2   3   3    3.54    0.56
  -2  -3  -3    5.21    0.55
  -2  -3  -3    4.20    0.73
  -2  -3  -3    2.90    1.59
   2   3   3    5.41    1.51
  -2  -3  -4   66.34    4.92
   2   3   4   67.59    4.95
  -2  -3  -4   62.39    5.09
   2   3   4   61.81    5.35
   2   3   4   61.59    5.01
  -2  -3  -4   70.33    5.56
  -2  -3  -5  138.54   10.17
  -2  -3  -5  124.06   10.39
   2   3   5  143.23   10.31
   2   3   5  133.89   10.48
  -2  -3  -5  131.60   10.62
   2   3   6    1.49    0.74
  -2  -3  -6    3.22    1.45
  -2  -3  -6    0.58    1.13
   2   3   6    0.93    0.97
   2   3   6    1.02    0.81
  -2  -3  -7  137.61   10.21
   2   3   7  134.95   10.24
  -2  -3  -7  108.32   10.65
   2   3   7  136.97   10.48
  -2  -3  -7  144.98   10.66
   2   3   7  133.94   10.36
  -2  -3  -8   27.03    2.78
   2   3   8   29.52    2.84
  -2  -3  -8   25.51    3.62
   2   3   8   34.97    3.22
   2   3   8   35.63    2.97
  -2  -3  -8   30.66    3.23
  -2  -3  -9   76.48    6.37
   2   3   9   79.77    6.45
  -2  -3  -9   83.07    7.50
   2   3   9   76.46    6.75
   2   3   9   84.00    6.46
  -2  -3  -9   80.19    6.76
  -2  -3 -10   30.65    3.27
   2   3  10   34.85    3.35
  -2  -3 -10   37.24    4.98
   2   3  10   39.35    3.81
   2   3  10   36.30    3.29
  -2  -3 -10   39.78    3.76
   2   3  11  101.12    8.86
  -2  -3 -11  114.10    8.87
  -2  -3 -11  113.38   10.67
   2   3  11  111.50    9.34
  -2  -3 -11  118.59    9.26
   2   3  11  112.66    8.76
   2   3  12   27.26    2.83
  -2  -3 -12   18.92    2.58
  -2  -3 -12   26.41    3.20
   2   3  12   27.21    2.61
   2   3  13    2.12    1.43
  -2  -3 -13    1.05    3.99
   2   3  13    1.67    1.92
  -2  -3 -13   -0.58    1.86
   2   3  13   -0.22    1.11
  -2  -3 -14    4.47    1.57
   2   3  14    7.25    1.86
  -2  -3 -14    3.48    4.02
   2   3  14    9.13    2.27
   2   3  15    3.74    1.65
  -2  -3 -15   -0.16    1.55
  -2  -3 -15    3.85    4.26
   2   3  15    0.35    1.14
  -2  -3 -15    1.97    2.18
   2   3  15    1.89    2.04
   2   4 -12    6.90    2.34
  -2  -4  12    2.06    1.56
   2   4 -12    3.58    1.90
  -2  -4  12    6.72    4.83
   2   4 -12    1.09    3.44
   2   4 -12    4.54    1.06
   2   4 -11    6.32    2.26
   2   4 -11    4.59    1.78
  -2  -4  11    5.74    1.86
  -2  -4  11    7.85    5.01
   2   4 -11    2.08    3.67
   2   4 -11    8.09    1.14
   2   4 -10   33.72    3.80
   2   4 -10   25.38    3.28
  -2  -4  10   24.24    3.15
  -2  -4  10   23.34    6.33
   2   4 -10   33.78    2.72
   2   4  -9  105.67    8.42
  -2  -4   9   96.10   10.71
  -2  -4   9   93.36    7.97
   2   4  -8    3.03    2.07
  -2  -4   8    4.94    1.11
  -2  -4   8    5.44    1.59
   2   4  -8    6.32    1.57
   2   4  -7   14.42    2.69
  -2  -4   7   21.11    2.02
  -2  -4   7   21.89    4.85
   2   4  -7   18.10    3.77
   2   4  -7   15.80    2.26
  -2  -4   7   16.64    2.16
   2   4  -6    5.14    1.92
  -2  -4   6    3.72    1.14
   2   4  -6    3.48    1.37
  -2  -4   6    3.64    1.36
   2   4  -6    4.56    2.53
  -2  -4   5   42.29    3.80
   2   4  -5   44.73    3.88
  -2  -4   5   37.65    3.73
   2   4  -5   46.83    4.99
   2   4  -5   46.00    4.42
  -2  -4   4   11.67    1.86
   2   4  -4   11.63    2.37
  -2  -4   4   12.81    1.62
   2   4  -4   11.71    1.68
  -2  -4   4    5.71    3.04
   2   4  -4   17.01    2.91
   2   4  -3  226.44   16.61
  -2  -4   3  209.58   16.52
   2   4  -3  252.72   17.40
  -2  -4   3  208.51   17.73
   2   4  -3  219.50   17.08
   2   4  -2    0.91    1.75
  -2  -4   2    1.51    2.08
   2   4  -2   -0.16    1.46
  -2  -4   2   -0.31    0.78
   2   4  -2    0.41    0.87
   2   4  -1    6.69    2.12
   2   4  -1    6.17    1.52
  -2  -4   1    9.35    2.04
   2   4   0    2.02    1.80
  -2  -4   0    5.48    0.73
   2   4   0    3.90    0.78
  -2  -4   0    4.25    1.46
   2   4   0    3.24    1.15
   2   4   1  107.51    7.88
  -2  -4  -1  107.51    7.86
  -2  -4  -1   94.05    8.19
   2   4   1  103.78    8.14
   2   4   1  101.82    8.60
  -2  -4  -1  108.31    8.82
  -2  -4  -2   23.18    1.91
   2   4   2   24.97    1.92
   2   4   2   25.33    2.19
  -2  -4  -2   23.89    2.28
   2   4   2   20.37    2.79
  -2  -4  -2   23.61    3.14
   2   4   3  152.28   11.50
   2   4   3  152.87   11.52
  -2  -4  -3  164.01   11.77
  -2  -4  -3  155.57   12.28
   2   4   3  169.16   12.27
  -2  -4  -3  162.39   11.65
  -2  -4  -4  569.51   41.69
   2   4   4  573.31   41.71
  -2  -4  -4  559.85   41.84
  -2  -4  -4  547.41   42.37
   2   4   4  578.84   41.79
  -2  -4  -5  753.85   55.86
  -2  -4  -5  759.31   56.05
   2   4   5  790.49   55.98
   2   4   5  741.17   56.35
   2   4   6   40.92    3.30
  -2  -4  -6   37.87    3.53
  -2  -4  -6   41.26    3.98
   2   4   6   40.76    3.35
   2   4   6   36.71    3.75
   2   4   7    0.62    0.85
  -2  -4  -7    0.43    0.70
   2   4   7    1.18    1.10
   2   4   7    0.78    0.74
  -2  -4  -7   -0.13    1.11
  -2  -4  -7   -0.32    1.62
  -2  -4  -8    0.81    0.84
   2   4   8    2.04    0.90
   2   4   8    0.23    1.00
  -2  -4  -8    1.83    1.69
   2   4   8    0.87    0.97
  -2  -4  -8   -0.34    1.34
   2   4   9  158.84   12.31
  -2  -4  -9  156.49   12.26
   2   4   9  166.90   12.55
  -2  -4  -9  167.02   13.14
   2   4   9  169.28   12.49
  -2  -4  -9  150.58   12.74
   2   4  10   57.14    4.90
  -2  -4 -10   52.81    4.80
   2   4  10   63.22    5.17
  -2  -4 -10   54.77    5.88
   2   4  10   58.74    4.92
  -2  -4 -10   57.71    5.34
  -2  -4 -11   51.55    4.61
   2   4  11   51.44    4.70
   2   4  11   49.62    4.88
  -2  -4 -11   61.91    6.25
   2   4  11   59.90    4.72
  -2  -4 -11   49.06    5.08
   2   4  12   -0.27    1.22
  -2  -4 -12    0.84    1.07
  -2  -4 -12    2.03    2.09
   2   4  12    1.50    1.60
   2   4  12    0.61    1.19
  -2  -4 -13   15.36    4.49
   2   4  13   25.21    3.18
  -2  -4 -13   24.06    3.37
  -2  -4 -14    3.82    1.60
   2   4  14    4.91    1.59
  -2  -4 -14    9.44    4.15
   2   4  14    5.71    1.44
   2   4  14    3.98    1.95
   2   4  15   14.44    2.44
  -2  -4 -15   20.97    2.41
  -2  -4 -15    7.54    4.47
   2   4  15   17.95    2.89
   2   4  15   16.91    2.15
  -2  -4 -15   14.82    3.04
  -2  -4 -16   14.27    2.32
   2   4  16   14.50    2.38
  -2  -4 -16   20.39    5.77
  -2  -4 -16   12.06    2.76
   2   4  16   10.93    2.56
   2   4  16   14.86    1.95
   2   5 -11    7.85    2.61
  -2  -5  11    5.30    1.71
   2   5 -11    6.76    2.03
  -2  -5  11    8.18    5.03
   2   5 -11    4.56    3.56
   2   5 -11    8.27    1.22
   2   5 -10   17.58    3.16
   2   5 -10   21.91    4.38
   2   5 -10   14.24    2.38
  -2  -5  10   14.20    2.21
  -2  -5   9   73.43    5.22
   2   5  -9   55.85    6.02
   2   5  -9   62.60    7.21
  -2  -5   9   49.05    5.25
   2   5  -9   57.21    5.41
   2   5  -8   37.65    4.52
  -2  -5   8   37.38    3.39
  -2  -5   8   28.16    6.62
   2   5  -8   29.85    5.14
   2   5  -7   -1.15    2.21
  -2  -5   7    2.12    1.15
  -2  -5   7    1.17    1.29
   2   5  -7    0.14    1.26
   2   5  -6    2.23    2.18
  -2  -5   6    3.57    1.32
   2   5  -6    6.98    2.69
  -2  -5   6   11.25    4.16
   2   5  -6    4.01    1.52
  -2  -5   6    2.74    1.31
  -2  -5   5    0.53    1.39
   2   5  -5    1.95    2.16
   2   5  -5    1.45    2.22
  -2  -5   5    1.73    3.43
  -2  -5   5    1.62    1.08
   2   5  -5    0.73    1.21
   2   5  -4    1.26    2.02
  -2  -5   4    3.47    1.75
   2   5  -4    2.59    1.25
  -2  -5   4    2.41    1.15
  -2  -5   4    5.57    2.97
   2   5  -4    2.49    2.22
  -2  -5   3  198.28   15.30
  -2  -5   3  190.99   14.72
   2   5  -3  188.64   14.77
   2   5  -3  212.77   15.58
  -2  -5   3  205.50   16.15
   2   5  -3  201.75   15.50
  -2  -5   2   67.47    5.67
   2   5  -2   72.76    5.75
   2   5  -2   79.54    6.48
  -2  -5   2   69.40    6.81
   2   5  -2   78.32    6.64
  -2  -5   2   71.81    6.56
  -2  -5   1   40.92    3.45
   2   5  -1   39.33    3.50
   2   5  -1   45.82    4.06
  -2  -5   1   54.72    4.65
  -2  -5   1   45.28    4.55
   2   5  -1   41.59    4.54
  -2  -5   0    0.99    2.07
   2   5   0   -0.18    1.93
  -2  -5   0    0.79    1.42
   2   5   0   -0.34    1.00
  -2  -5  -1   14.92    2.76
   2   5   1   16.98    2.71
   2   5   1   13.63    1.35
  -2  -5  -1   15.01    1.97
   2   5   1   12.38    1.67
  -2  -5  -2   22.49    1.84
  -2  -5  -2   18.86    3.22
   2   5   2   21.76    1.87
  -2  -5  -2   20.80    2.22
   2   5   2   22.91    2.13
   2   5   2   24.87    3.18
   2   5   3   70.58    5.13
   2   5   3   67.31    5.10
  -2  -5  -3   63.56    5.38
  -2  -5  -3   74.18    6.42
  -2  -5  -3   65.55    5.20
   2   5   3   68.52    6.05
   2   5   4  205.77   15.34
  -2  -5  -4  182.69   16.17
  -2  -5  -4  213.89   15.45
   2   5   4  212.19   16.16
  -2  -5  -5  368.83   26.69
  -2  -5  -5  335.79   27.52
   2   5   5  356.07   27.43
  -2  -5  -5  368.31   26.86
   2   5   5  358.72   26.76
   2   5   6  145.31   11.39
  -2  -5  -6  152.84   11.59
   2   5   6  150.43   12.03
   2   5   6  161.00   11.46
  -2  -5  -6  139.48   12.14
  -2  -5  -7    1.76    0.76
   2   5   7    3.91    0.87
   2   5   7    2.91    0.81
  -2  -5  -7    2.58    1.79
   2   5   7    2.97    1.58
  -2  -5  -7    1.86    1.08
  -2  -5  -8    0.97    0.78
   2   5   8    0.94    0.87
   2   5   8    0.27    0.74
   2   5   8   -0.87    1.40
  -2  -5  -8    0.56    1.14
  -2  -5  -8    2.69    1.77
   2   5   9   31.72    3.05
  -2  -5  -9   30.25    2.97
  -2  -5  -9   32.55    3.56
   2   5   9   38.31    3.20
  -2  -5  -9   31.24    3.85
   2   5   9   36.86    3.45
  -2  -5 -10    0.64    1.05
   2   5  10    1.45    1.08
  -2  -5 -10    0.23    1.66
  -2  -5 -10    1.26    1.90
   2   5  10    2.32    1.14
   2   5  10    2.16    1.20
  -2  -5 -11   64.74    5.50
   2   5  11   71.02    5.63
  -2  -5 -11   74.88    6.73
   2   5  11   67.43    5.83
  -2  -5 -11   59.50    6.21
   2   5  11   63.54    5.73
  -2  -5 -12    2.91    1.29
   2   5  12    1.39    1.29
   2   5  12    4.95    1.41
  -2  -5 -12    0.69    1.98
   2   5  12    3.93    1.51
  -2  -5 -13   16.40    2.10
  -2  -5 -13    9.50    3.51
  -2  -5 -14    1.20    1.25
   2   5  14    4.06    1.47
  -2  -5 -14    0.47    3.34
   2   5  14    0.14    1.29
   2   5  14    1.15    1.58
  -2  -5 -15    3.16    1.48
   2   5  15    1.13    1.48
  -2  -5 -15   -0.53    3.67
  -2  -5 -15    4.72    2.48
   2   5  15    4.27    1.48
   2   5  15    4.96    1.96
  -2  -5 -16    7.31    1.84
   2   5  16    6.97    1.90
  -2  -5 -16   11.76    4.61
  -2  -5 -16   10.17    2.91
   2   5  16    8.21    1.69
   2   5  16    7.27    2.03
   2   6 -10    3.58    2.59
  -2  -6  10    2.44    1.24
  -2  -6  10    9.60    5.15
   2   6 -10    0.47    2.96
   2   6 -10   -1.26    1.79
  -2  -6  10    3.11    1.61
   2   6  -9   11.02    2.89
  -2  -6   9    7.89    1.59
  -2  -6   9   15.71    5.36
   2   6  -9    4.39    3.33
   2   6  -9    8.63    2.03
  -2  -6   9    8.55    1.76
   2   6  -8    4.52    2.58
  -2  -6   8    0.78    1.22
   2   6  -8    1.16    1.63
  -2  -6   8    1.17    1.43
  -2  -6   8   -6.19    4.65
   2   6  -8    1.63    3.04
  -2  -6   7   61.66    5.24
  -2  -6   7   71.93    8.54
   2   6  -7   40.18    6.24
   2   6  -7   62.01    6.15
  -2  -6   6   61.05    5.60
   2   6  -6   67.10    5.82
  -2  -6   6   71.46    5.85
   2   6  -6   75.15    6.86
  -2  -6   5    6.38    1.86
   2   6  -5    7.84    2.66
   2   6  -5    3.86    2.69
  -2  -6   5    5.16    3.60
   2   6  -5    6.08    1.61
  -2  -6   5    5.47    1.42
  -2  -6   4    0.18    1.82
   2   6  -4    1.01    2.39
   2   6  -4    1.30    2.02
  -2  -6   4    0.41    3.29
   2   6  -4    1.07    1.26
  -2  -6   4    0.32    1.07
  -2  -6   3    1.80    2.10
   2   6  -3    4.37    2.65
   2   6  -3    2.49    1.92
  -2  -6   3    4.26    2.88
   2   6  -3    2.87    1.24
  -2  -6   3    3.65    1.15
  -2  -6   2   20.96    3.32
  -2  -6   2   19.99    2.10
   2   6  -2   27.75    3.56
   2   6  -2   20.54    2.24
   2   6  -2   18.19    2.74
  -2  -6   2   21.80    3.66
  -2  -6   1   87.52    6.91
   2   6  -1   90.70    6.99
  -2  -6   1   84.16    7.96
   2   6  -1   84.76    7.42
   2   6  -1   95.20    8.07
  -2  -6   1   93.49    8.05
  -2  -6   0   48.47    3.83
   2   6   0   47.53    3.88
   2   6   0   44.16    4.19
  -2  -6   0   43.37    4.64
  -2  -6   0   44.95    5.02
   2   6   0   38.89    4.93
  -2  -6  -1    4.63    2.55
   2   6   1    6.46    2.46
  -2  -6  -1    4.77    0.85
  -2  -6  -1    3.29    1.50
   2   6   1    5.24    1.16
   2   6   2   23.61    3.49
  -2  -6  -2   23.37    3.60
   2   6   2   21.28    2.23
  -2  -6  -2   24.93    2.46
  -2  -6  -3   -0.23    2.27
  -2  -6  -3   -0.09    0.79
   2   6   3    2.45    2.15
  -2  -6  -4   15.21    3.18
  -2  -6  -4   23.17    2.10
  -2  -6  -4   19.86    1.84
   2   6   4   17.03    3.06
   2   6   5    5.97    0.85
  -2  -6  -5    7.49    2.39
  -2  -6  -5    6.13    0.88
  -2  -6  -6   81.57    6.11
   2   6   6   75.50    6.14
   2   6   6   81.24    6.14
   2   6   6   70.85    6.98
  -2  -6  -6   80.96    6.28
  -2  -6  -7    8.48    1.10
   2   6   7    8.93    1.19
  -2  -6  -7    8.81    1.29
   2   6   7    8.65    2.06
   2   6   7    7.89    1.04
  -2  -6  -7    5.04    2.17
  -2  -6  -8   73.05    5.55
   2   6   8   67.94    5.59
  -2  -6  -8   60.60    5.79
  -2  -6  -8   57.99    6.42
   2   6   8   77.01    5.64
   2   6   8   67.86    6.20
  -2  -6  -9    2.03    0.92
   2   6   9    2.82    1.07
   2   6   9    3.74    1.58
  -2  -6  -9    3.10    1.52
  -2  -6  -9    6.09    2.27
   2   6   9    4.17    0.97
   2   6  10   18.98    2.10
  -2  -6 -10   17.68    1.98
  -2  -6 -10   17.31    2.96
  -2  -6 -10   16.19    2.47
   2   6  10   18.82    2.02
   2   6  10   17.39    2.48
  -2  -6 -11    5.47    1.31
   2   6  11    4.05    1.29
  -2  -6 -11    3.69    1.91
  -2  -6 -11    6.48    2.36
   2   6  11    6.47    1.76
   2   6  11    6.25    1.36
  -2  -6 -12    6.94    1.52
   2   6  12    6.98    1.47
  -2  -6 -12    7.54    2.68
  -2  -6 -12    7.26    2.54
   2   6  12    6.36    1.45
   2   6  13   35.11    3.63
  -2  -6 -13   40.30    3.59
  -2  -6 -13   42.52    5.34
   2   6  13   35.67    3.70
   2   6  14   21.55    2.56
  -2  -6 -14   28.36    4.60
   2   6  14   22.27    2.69
   2   6  14   16.93    2.43
  -2  -6 -14   22.28    3.42
  -2  -6 -15   42.67    4.24
   2   6  15   43.91    4.38
  -2  -6 -15   61.14    6.70
   2   6  15   50.36    4.59
  -2  -6 -15   39.77    5.25
   2   6  15   49.67    4.41
  -2  -6 -16   52.13    4.89
   2   6  16   51.47    4.99
   2   6  16   52.67    5.12
  -2  -6 -16   66.35    7.56
  -2  -6 -16   47.95    5.86
   2   6  16   57.98    4.93
   2   7  -9    5.38    2.98
  -2  -7   9    1.32    1.29
  -2  -7   9    2.73    4.70
   2   7  -9    3.02    2.97
   2   7  -9   -2.75    1.70
  -2  -7   9    3.24    1.60
   2   7  -8    5.25    2.95
  -2  -7   8    4.87    1.58
  -2  -7   8   10.39    5.26
   2   7  -8    3.62    3.06
   2   7  -8    4.83    1.92
  -2  -7   8    3.22    1.56
  -2  -7   7   -0.16    1.49
   2   7  -7    4.16    2.74
   2   7  -7    0.74    2.75
  -2  -7   7    5.48    4.80
   2   7  -7    0.84    1.65
  -2  -7   7    2.03    1.37
  -2  -7   6   19.56    2.66
   2   7  -6   25.34    3.87
  -2  -7   6   15.12    5.17
   2   7  -6   21.61    3.82
   2   7  -6   16.14    2.54
  -2  -7   5   13.73    2.50
   2   7  -5   13.71    3.36
   2   7  -5   10.50    1.98
  -2  -7   5   11.80    1.87
   2   7  -5   10.65    3.02
  -2  -7   4   25.95    2.70
  -2  -7   4   26.96    3.58
   2   7  -4   25.49    2.89
   2   7  -4   24.67    3.77
  -2  -7   4   23.85    4.85
   2   7  -4   36.66    4.54
  -2  -7   3   13.84    1.80
  -2  -7   3   14.05    2.97
   2   7  -3   10.48    3.23
   2   7  -3   12.89    2.66
  -2  -7   3   11.07    3.52
   2   7  -3   12.48    1.96
  -2  -7   2   -0.99    2.36
   2   7  -2    2.49    2.74
   2   7  -2    0.75    1.20
  -2  -7   2   -0.37    1.01
   2   7  -2   -0.40    1.56
  -2  -7   2    2.02    2.49
  -2  -7   1  170.55   12.93
   2   7  -1  165.48   12.97
   2   7  -1  174.63   13.45
  -2  -7   1  170.54   14.10
   2   7  -1  183.87   14.18
  -2  -7   1  164.22   13.99
  -2  -7   0   17.58    1.85
   2   7   0   19.35    3.21
  -2  -7   0   17.62    3.57
   2   7   0   18.06    1.96
  -2  -7   0   19.88    2.90
   2   7   0   15.18    2.23
  -2  -7  -1   58.19    4.53
   2   7   1   54.33    4.57
  -2  -7  -1   56.42    5.27
   2   7   1   56.12    4.88
   2   7   1   57.03    5.92
  -2  -7  -1   57.21    5.97
  -2  -7  -2   44.26    3.63
   2   7   2   48.22    3.73
   2   7   2   40.32    3.87
  -2  -7  -2   44.41    4.20
  -2  -7  -2   50.21    5.34
   2   7   2   52.42    5.22
  -2  -7  -3    2.72    2.80
  -2  -7  -3    3.83    0.72
   2   7   3    3.46    0.77
   2   7   3    2.42    2.18
   2   7   3    2.66    0.87
  -2  -7  -3    2.01    1.09
   2   7   4   40.18    3.09
   2   7   4   35.80    3.04
  -2  -7  -4   38.00    3.36
   2   7   4   36.71    4.41
  -2  -7  -4   36.90    3.08
  -2  -7  -4   39.10    4.63
  -2  -7  -5   12.81    3.01
   2   7   5    4.15    0.78
   2   7   5    3.42    0.75
  -2  -7  -5    3.94    1.08
  -2  -7  -5    3.78    0.75
   2   7   5    5.66    2.19
   2   7   6   19.94    1.87
  -2  -7  -6   13.18    3.13
  -2  -7  -6   19.22    1.89
   2   7   6   20.18    2.99
  -2  -7  -7   -0.17    0.61
   2   7   7    0.14    0.80
  -2  -7  -7    2.37    2.68
   2   7   7    0.22    1.72
   2   7   7    0.35    0.48
  -2  -7  -7    0.09    0.77
   2   7   8   57.46    4.62
  -2  -7  -8   58.86    4.56
  -2  -7  -8   60.79    4.83
   2   7   8   51.70    5.39
   2   7   8   54.42    4.54
  -2  -7  -8   48.39    5.68
   2   7   9    2.51    1.04
  -2  -7  -9    3.70    0.89
  -2  -7  -9   -0.14    1.16
  -2  -7  -9   -0.52    2.21
   2   7   9    1.29    0.75
   2   7   9    1.43    1.73
   2   7  10    0.69    0.97
  -2  -7 -10    1.25    1.05
   2   7  10    1.23    0.83
   2   7  10    1.76    1.83
  -2  -7 -10   -0.69    1.29
  -2  -7 -10   -0.26    1.99
  -2  -7 -11   55.89    4.94
   2   7  11   59.26    5.10
  -2  -7 -11   61.64    5.75
   2   7  11   66.43    5.09
  -2  -7 -11   43.73    5.98
   2   7  12   73.39    6.35
  -2  -7 -12   79.25    6.28
  -2  -7 -12   74.53    7.21
   2   7  12   81.48    6.36
   2   7  12   66.66    6.65
   2   7  13   10.25    1.82
  -2  -7 -13   15.68    1.93
  -2  -7 -13   14.18    3.07
  -2  -7 -13    9.06    3.03
   2   7  13   18.50    2.37
   2   7  14    3.90    1.51
  -2  -7 -14    6.94    3.36
   2   7  14    4.94    1.68
   2   7  14    8.15    1.57
  -2  -7 -14    9.64    2.94
   2   7  15   42.64    4.19
  -2  -7 -15   38.73    4.00
   2   7  15   48.48    4.26
  -2  -7 -15   44.61    6.06
  -2  -7 -15   38.56    5.15
   2   7  15   45.14    4.27
  -2  -8   8    0.35    1.47
   2   8  -8    2.60    3.00
  -2  -8   8   -4.06    4.86
   2   8  -8   -0.40    2.81
   2   8  -8    5.54    1.97
  -2  -8   8    0.64    1.35
  -2  -8   7    4.28    1.87
   2   8  -7    7.62    3.14
  -2  -8   7   10.87    5.22
   2   8  -7    7.78    3.00
  -2  -8   7    4.04    1.67
   2   8  -7    5.07    1.88
  -2  -8   6    6.21    2.19
   2   8  -6    4.61    3.24
  -2  -8   6    7.14    4.68
   2   8  -6    2.38    2.66
   2   8  -6    7.79    1.96
  -2  -8   6    7.53    1.60
  -2  -8   5   35.90    4.01
   2   8  -5   35.68    4.84
   2   8  -5   26.09    4.21
  -2  -8   5   32.21    6.23
   2   8  -5   31.47    3.40
   2   8  -4    1.00    2.84
  -2  -8   4    1.93    1.76
   2   8  -4    1.17    1.48
  -2  -8   4    0.60    1.21
   2   8  -4    0.84    2.23
  -2  -8   3  116.02    9.54
  -2  -8   3  110.20   10.43
   2   8  -3  133.26    9.79
  -2  -8   3  107.35   11.40
   2   8  -3  138.50   11.12
  -2  -8   2   37.02    4.52
   2   8  -2   29.81    4.67
  -2  -8   2   35.86    3.28
   2   8  -2   33.07    3.86
  -2  -8   2   31.51    4.82
   2   8  -2   31.90    3.31
  -2  -8   1   -0.58    3.06
   2   8  -1   -0.31    2.68
   2   8  -1    0.91    1.52
  -2  -8   1    2.58    2.59
  -2  -8   1    1.15    1.07
   2   8  -1    1.87    1.29
  -2  -8   0   26.29    4.05
  -2  -8   0   25.47    2.45
   2   8   0   27.11    4.28
   2   8   0   26.87    2.62
  -2  -8   0   25.06    3.76
   2   8   0   21.27    2.86
   2   8   1   43.25    3.63
  -2  -8  -1   39.89    3.52
  -2  -8  -1   42.59    4.51
   2   8   1   39.43    3.83
  -2  -8  -1   47.38    5.41
   2   8   1   41.42    5.02
  -2  -8  -2  752.08   56.99
   2   8   2  755.83   57.05
  -2  -8  -2  805.79   57.72
   2   8   2  842.18   57.32
  -2  -8  -2  736.20   58.31
   2   8   2  796.50   58.30
  -2  -8  -3   69.81    5.17
   2   8   3   65.85    5.21
  -2  -8  -3   61.30    5.65
   2   8   3   60.87    5.34
  -2  -8  -3   58.13    6.70
   2   8   3   59.53    6.68
   2   8   4   16.12    3.14
  -2  -8  -4   12.24    3.49
   2   8   4   17.83    1.66
   2   8   4   15.81    1.57
  -2  -8  -4   15.27    2.01
  -2  -8  -4   15.45    1.57
   2   8   5   51.98    4.02
   2   8   5   47.10    3.97
  -2  -8  -5   48.21    4.27
  -2  -8  -5   50.49    5.63
   2   8   5   43.89    5.26
  -2  -8  -5   50.67    4.02
   2   8   6   16.11    1.60
  -2  -8  -6   15.85    3.76
   2   8   6   14.35    1.60
  -2  -8  -6   16.68    1.86
  -2  -8  -6   15.73    1.61
   2   8   7   12.71    1.43
  -2  -8  -7   11.69    1.45
   2   8   7    9.91    2.63
  -2  -8  -8   18.31    3.64
  -2  -8  -8   15.94    1.67
   2   8   8   13.04    1.75
  -2  -8  -8   14.38    1.81
   2   8   8   15.41    2.92
   2   8   8   17.68    1.60
   2   8   9    5.05    1.18
  -2  -8  -9    4.46    1.01
  -2  -8  -9    5.74    2.77
  -2  -8  -9    5.59    1.33
   2   8   9    7.63    2.55
   2   8   9    4.77    0.92
   2   8  10    0.59    0.99
  -2  -8 -10   -0.40    0.78
   2   8  10    1.17    0.77
  -2  -8 -10   -0.16    1.24
   2   8  11    1.10    1.17
  -2  -8 -11    1.26    0.75
  -2  -8 -11   -0.19    1.49
   2   8  11    2.92    1.00
   2   8  11    3.07    2.10
   2   8  12    6.55    1.61
  -2  -8 -12    8.68    1.49
   2   8  12    7.41    2.10
  -2  -8 -12   11.83    2.33
  -2  -8 -12   11.36    3.20
   2   8  12   11.13    1.50
  -2  -8 -13   25.51    2.58
   2   8  13   24.32    2.69
   2   8  13   22.33    3.12
  -2  -8 -13   24.70    3.91
   2   8  14    3.57    1.50
  -2  -8 -14   -0.70    2.38
  -2  -8 -14    2.56    2.77
   2   8  14    2.31    1.91
   2   8  14   -0.13    1.03
   2   8  15    0.15    1.19
  -2  -8 -15    1.67    1.34
  -2  -8 -15    2.49    3.02
  -2  -8 -15   -3.28    2.89
   2   8  15    1.12    1.67
   2   8  15    0.14    1.08
  -2  -9   6    2.70    1.93
   2   9  -6    1.03    2.44
  -2  -9   6   -1.89    4.53
   2   9  -6   -0.92    1.75
  -2  -9   6    1.30    1.36
  -2  -9   5   -1.47    2.05
  -2  -9   5   -1.17    4.38
   2   9  -5    3.47    2.39
  -2  -9   5    1.65    1.27
   2   9  -5    4.85    1.78
  -2  -9   4   19.30    3.45
   2   9  -4   23.79    4.16
   2   9  -4   20.97    3.48
  -2  -9   4   27.12    5.46
  -2  -9   3    6.01    2.70
   2   9  -3    6.55    2.99
   2   9  -3    3.03    2.14
  -2  -9   3    8.13    4.13
  -2  -9   3    3.53    1.41
   2   9  -3    3.16    1.68
  -2  -9   2   19.96    3.73
   2   9  -2   13.24    3.78
  -2  -9   2   21.41    2.35
   2   9  -2   18.43    2.46
  -2  -9   1   13.34    3.72
   2   9  -1   13.00    3.79
  -2  -9   1   13.17    1.75
  -2  -9   1   16.87    3.58
   2   9  -1   12.37    2.29
   2   9  -1   10.20    1.83
  -2  -9   0   21.42    4.08
   2   9   0   18.52    3.90
  -2  -9   0   21.09    2.17
   2   9   0   18.37    2.32
   2   9   0   20.40    2.62
  -2  -9   0   18.84    3.63
  -2  -9  -1   77.32    5.95
   2   9   1   72.20    6.03
   2   9   1   71.81    6.24
  -2  -9  -1   70.55    6.92
  -2  -9  -1   71.70    7.53
   2   9   1   68.27    7.52
  -2  -9  -2   43.28    3.78
  -2  -9  -2   38.77    5.64
   2   9   2   45.53    3.89
  -2  -9  -2   49.57    4.80
   2   9   2   44.67    4.06
   2   9   2   50.13    5.84
   2   9   3    4.05    2.58
  -2  -9  -3   15.42    3.80
  -2  -9  -3    8.12    1.14
   2   9   3    4.33    1.18
  -2  -9  -3    6.69    1.79
   2   9   3    5.33    1.34
   2   9   4  470.86   33.85
  -2  -9  -4  447.65   34.27
  -2  -9  -4  432.41   35.32
   2   9   4  428.64   35.09
   2   9   5   97.02    7.47
   2   9   5   91.19    7.42
  -2  -9  -5   95.68    7.79
   2   9   5   91.38    8.75
  -2  -9  -5   94.23    9.23
  -2  -9  -5  100.57    7.45
   2   9   6   83.59    6.25
   2   9   6   76.83    6.23
  -2  -9  -6   78.11    6.50
  -2  -9  -6   71.65    7.94
  -2  -9  -6   79.94    6.25
   2   9   6   79.33    7.66
   2   9   7    8.22    1.16
  -2  -9  -7    7.14    2.97
   2   9   7    7.97    1.21
  -2  -9  -7    8.43    1.41
  -2  -9  -7    7.26    1.23
   2   9   8   14.84    1.68
   2   9   8   13.31    1.77
  -2  -9  -8   20.63    2.03
  -2  -9  -8   16.99    1.86
  -2  -9  -9    2.29    0.88
   2   9   9    0.57    1.05
   2   9   9    2.15    0.71
   2   9   9    8.04    2.55
  -2  -9  -9    0.36    1.04
  -2  -9 -10   11.02    1.35
   2   9  10    8.19    1.49
  -2  -9 -10    8.12    3.53
  -2  -9 -10    8.76    1.69
   2   9  10   10.20    2.67
   2   9  10    9.39    1.27
  -2  -9 -11    7.04    1.19
   2   9  11    2.10    1.07
  -2  -9 -11    1.72    2.82
   2   9  11    9.36    1.22
   2   9  11    7.04    2.58
  -2  -9 -11    9.96    1.91
   2   9  12   37.43    3.82
  -2  -9 -12   44.33    3.73
  -2  -9 -12   25.16    4.96
   2   9  12   44.66    3.69
   2   9  12   40.18    4.55
  -2  -9 -13   24.02    4.54
  -2  -9 -13   28.05    2.85
  -2  -9 -13   35.35    4.03
   2   9  13   35.28    3.80
  -2  -9 -14   -0.35    3.06
   2   9  14    1.85    1.29
  -2  -9 -14    1.28    2.11
   2   9  14    1.53    1.05
   2   9  14    2.66    1.99
  -2  -9 -15    1.44    3.16
  -2  -9 -15    2.60    1.38
   2   9  15    0.61    1.38
  -2  -9 -15    3.46    2.82
   2   9  15    0.63    0.97
   2   9  15    1.68    1.95
  -2 -10   5    3.21    2.66
   2  10  -5    1.25    3.35
   2  10  -5    5.42    2.56
  -2 -10   5    3.72    4.67
  -2 -10   5    3.72    1.58
   2  10  -5    5.68    1.92
   2  10  -4   11.82    3.60
   2  10  -4    9.24    2.67
  -2 -10   4    9.73    4.47
   2  10  -4    9.29    2.02
  -2 -10   4    8.92    1.78
   2  10  -3    0.40    3.32
   2  10  -3    5.62    2.17
  -2 -10   3    4.15    3.61
  -2 -10   3    1.20    1.26
   2  10  -2    0.91    1.68
  -2 -10   2    3.76    3.37
  -2 -10   2    0.62    1.29
   2  10  -2    0.77    1.54
  -2 -10   1    0.12    1.16
   2  10  -1    3.64    1.65
   2  10  -1    0.85    1.45
  -2 -10   0    2.16    1.26
  -2 -10   0    0.36    2.96
   2  10   0    2.63    1.45
  -2 -10  -1    5.58    1.22
  -2 -10  -1    3.97    2.42
   2  10   1    2.95    1.46
   2  10   1    0.83    1.37
  -2 -10  -2    4.45    1.14
  -2 -10  -2    7.28    2.49
   2  10   2    5.23    1.46
   2  10   2    4.83    1.26
  -2 -10  -3    1.52    0.94
  -2 -10  -3    0.22    1.84
   2  10   3    2.52    1.08
   2  10   3    2.69    1.20
  -2 -10  -4    2.29    0.87
   2  10   4    1.25    0.90
   2  10   4    1.59    0.98
  -2 -10  -4    3.27    1.74
   2  10   5   -0.33    0.64
   2  10   5    3.24    2.67
   2  10   5   -0.59    0.65
  -2 -10  -5    4.03    1.54
  -2 -10  -5    0.92    0.58
   2  10   6   25.25    2.35
   2  10   6   20.58    2.23
  -2 -10  -6   24.22    2.72
   2  10   6   19.07    3.96
  -2 -10  -6   26.36    2.30
   2  10   7  265.01   18.37
   2  10   7  234.03   18.32
  -2 -10  -7  238.52   18.59
  -2 -10  -7  215.20   19.96
  -2 -10  -7  243.65   18.36
   2  10   8   29.68    2.71
   2  10   8   27.21    2.76
  -2 -10  -8   28.57    2.89
   2  10   8   22.94    3.88
  -2 -10  -8   33.27    2.84
   2  10   9    1.98    0.87
  -2 -10  -9    5.24    3.61
   2  10   9    1.97    1.05
  -2 -10  -9    0.35    0.93
   2  10   9   -0.59    2.34
  -2 -10  -9    2.52    1.03
  -2 -10 -10    0.60    0.78
   2  10  10    0.22    1.02
  -2 -10 -10    1.13    2.98
   2  10  10    1.45    2.56
  -2 -10 -10    2.12    1.18
   2  10  10    0.28    0.62
   2  10  11    1.70    1.15
  -2 -10 -11    0.82    0.91
  -2 -10 -11   -1.86    2.94
  -2 -10 -11    1.83    1.45
   2  10  11    0.28    2.47
   2  10  11    2.29    0.79
   2  10  12    1.10    1.08
  -2 -10 -12    1.45    1.02
  -2 -10 -12    4.88    3.55
   2  10  12    2.04    0.83
   2  10  12   -0.54    2.12
  -2 -10 -13   13.67    1.84
  -2 -10 -13   17.58    3.88
   2  10  13   18.54    3.17
  -2 -10 -13   17.37    2.82
  -2 -10 -14    7.77    3.70
  -2 -10 -14    9.33    1.68
   2  10  14   14.17    2.06
  -2 -10 -14   16.91    3.10
   2  10  14   17.33    2.96
   2  10  14   16.18    1.78
  -2 -11   3   -0.33    2.76
   2  11  -3    0.44    3.58
   2  11  -3    1.55    1.94
  -2 -11   3    1.69    3.91
   2  11  -3    3.14    1.76
  -2 -11   3    2.11    1.37
  -2 -11   2    8.64    3.20
  -2 -11   2   14.98    2.10
   2  11  -2   12.55    4.14
   2  11  -2   14.69    2.56
  -2 -11   2   13.32    4.68
   2  11  -1   -0.42    3.44
  -2 -11   1   -0.36    3.06
   2  11  -1    3.54    1.70
  -2 -11   1    3.22    3.41
   2  11  -1    2.87    1.65
   2  11   0   20.71    4.66
  -2 -11   0   18.34    4.34
  -2 -11   0   20.90    2.41
   2  11   0   24.23    2.83
  -2 -11   0   14.56    4.07
   2  11   0   20.57    2.62
  -2 -11  -1    1.92    3.34
  -2 -11  -1    3.66    1.22
   2  11   1    6.85    3.48
   2  11   1    3.42    1.42
  -2 -11  -2    7.41    3.49
  -2 -11  -2    1.73    1.03
   2  11   2   -2.72    3.24
  -2 -11  -2    2.71    2.45
   2  11   2    1.81    1.23
   2  11   3    8.26    3.41
  -2 -11  -3    6.78    1.24
  -2 -11  -3    1.96    3.20
   2  11   3    6.35    1.40
  -2 -11  -3    2.87    2.20
   2  11   3    6.27    1.41
  -2 -11  -4    9.38    1.39
   2  11   4    8.12    3.26
  -2 -11  -4   12.19    4.16
   2  11   4   10.20    1.55
  -2 -11  -4    9.49    2.25
   2  11   4    9.28    1.59
   2  11   5    2.09    0.97
   2  11   5   -0.71    2.83
  -2 -11  -5    2.74    3.34
   2  11   5    0.82    0.89
  -2 -11  -5    1.12    1.46
  -2 -11  -5    3.01    0.81
   2  11   6   46.76    3.80
  -2 -11  -6   32.39    5.55
   2  11   6   38.03    3.66
  -2 -11  -6   41.57    4.14
   2  11   6   47.73    5.51
  -2 -11  -6   47.02    3.71
   2  11   7  112.97    8.12
   2  11   7   95.87    8.03
  -2 -11  -7  102.72    8.40
   2  11   7   94.13    9.48
  -2 -11  -7  108.02   10.17
  -2 -11  -7  103.22    8.05
   2  11   8   30.49    2.20
  -2 -11  -8   23.96    4.37
   2  11   8   24.64    2.16
  -2 -11  -8    9.05    1.95
  -2 -11  -8    9.21    1.77
   2  11   9   -0.09    0.86
  -2 -11  -9    3.22    3.64
   2  11   9    1.56    1.05
  -2 -11  -9    0.65    1.15
  -2 -11  -9    1.02    0.91
   2  11   9    0.32    2.39
   2  11  10    0.37    0.90
  -2 -11 -10    2.43    3.07
   2  11  10    1.68    1.13
  -2 -11 -10    0.38    1.04
  -2 -11 -10    0.26    0.88
   2  11  10    0.94    2.55
   2  11  11   29.09    3.04
  -2 -11 -11   30.60    5.29
   2  11  11   38.00    4.43
   2  11  12    0.50    1.11
  -2 -11 -12    0.10    1.01
  -2 -11 -12    6.16    3.66
   2  11  12   -0.30    2.31
  -2 -11 -13    7.77    3.65
   2  11  13    9.19    1.35
   2  11  13    9.28    2.70
  -2 -11 -13   11.66    2.33
  -2 -12   1    5.31    3.36
  -2 -12   1    0.27    1.26
   2  12  -1    0.91    3.36
  -2 -12   1    5.07    3.58
   2  12  -1    2.14    1.75
   2  12  -1   -0.53    1.52
   2  12   0   10.26    3.87
  -2 -12   0    8.10    1.65
  -2 -12   0    7.45    3.82
  -2 -12   0   11.33    3.77
   2  12   0    5.61    1.83
  -2 -12  -1   -1.21    3.15
   2  12   1   -0.43    3.42
  -2 -12  -1   -1.60    3.03
   2  12   1   -0.52    1.48
   2  12   1    3.38    1.58
  -2 -12  -2    0.41    3.39
   2  12   2    2.94    3.62
  -2 -12  -2    2.58    1.16
  -2 -12  -2   -0.69    2.53
   2  12   2   -0.16    1.20
   2  12   2    0.28    1.28
  -2 -12  -3   35.73    3.16
   2  12   3   31.01    3.21
   2  12   3   27.46    4.95
  -2 -12  -3   28.12    5.26
   2  12   4    7.55    3.60
  -2 -12  -4   22.05    4.43
  -2 -12  -4    8.47    1.39
  -2 -12  -4    8.14    2.44
   2  12   4    6.21    1.48
   2  12   5    0.38    3.02
  -2 -12  -5   -2.09    3.52
   2  12   5    1.46    0.84
   2  12   5    1.96    1.11
  -2 -12  -5    3.12    1.78
   2  12   6    1.21    1.02
   2  12   6    1.49    2.75
  -2 -12  -6   -0.42    3.30
   2  12   6    0.92    0.87
  -2 -12  -6    0.96    1.53
  -2 -12  -6    1.87    0.73
  -2 -12  -7   16.84    4.35
   2  12   7   21.67    2.16
   2  12   7   19.94    2.06
  -2 -12  -7   17.23    2.48
  -2 -12  -7   17.31    1.93
   2  12   7   18.61    3.98
   2  12   8    0.39    1.01
  -2 -12  -8    3.75    3.57
   2  12   8    0.80    0.97
  -2 -12  -8    0.46    1.40
  -2 -12  -8    0.70    0.82
   2  12   9   61.49    4.98
   2  12   9   55.46    5.00
  -2 -12  -9   61.91    5.24
   2  12   9   54.25    6.40
   2  12  10   14.25    1.79
  -2 -12 -10   12.02    4.31
   2  12  10   12.91    1.88
  -2 -12 -10   18.86    2.19
   2  12  10   18.69    3.58
   2  12  11    2.52    1.28
   2  12  11    6.45    1.26
  -2 -12 -11    0.43    3.36
   2  12  11    4.30    2.99
  -2 -13  -3   -0.86    3.61
   2  13   3    2.16    3.31
  -2 -13  -3    4.15    2.95
   2  13   3    0.47    1.21
   2  13   4   25.98    2.69
   2  13   4   20.80    4.56
  -2 -13  -4   16.92    4.80
  -2 -13  -4   16.94    3.61
   2  13   4   24.56    2.71
   2  13   5    5.32    1.43
   2  13   5    6.33    1.20
   2  13   5   11.55    3.93
  -2 -13  -5    9.17    4.08
  -2 -13  -5    8.08    1.14
   2  13   6    8.48    1.52
   2  13   6    9.43    1.40
   2  13   6    5.56    3.45
  -2 -13  -6   13.60    4.19
  -2 -13  -6    8.88    1.21
   2  13   7    8.29    1.38
   2  13   7   11.19    1.54
  -2 -13  -7    7.91    4.05
   2  13   7    6.91    3.52
   2  13   8   -0.32    0.96
   2  13   8    1.18    1.07
  -2 -13  -8    4.79    3.63
   2  13   8    2.98    2.82
  -2 -13  -9   19.22    4.93
   2  13   9   28.65    2.78
   3 -12 -10   -1.24    3.44
  -3  12  10   -3.63    3.97
  -3  12  10   -0.39    1.21
  -3  12  10    1.55    1.29
   3 -12  -9    5.97    3.49
  -3  12   9    5.14    4.27
  -3  12   9    1.40    1.20
   3 -12  -9    1.83    1.10
  -3  12   9    0.82    1.21
   3 -12  -8    6.91    3.36
  -3  12   8    4.72    3.63
  -3  12   8    5.19    1.38
   3 -12  -8    6.83    1.58
  -3  12   8    2.52    1.28
   3 -12  -7   19.33    3.97
  -3  12   7   14.42    1.98
  -3  12   7   17.48    4.85
  -3  12   7   13.30    1.95
   3 -12  -7   13.25    2.28
  -3  12   6    1.86    1.32
  -3  12   6    0.13    1.17
   3 -12  -6    1.81    2.81
  -3  12   6    2.82    3.40
   3 -12  -6   -0.13    0.44
   3 -12  -5    1.41    2.95
  -3  12   5    2.77    3.92
  -3  12   5    1.69    1.22
  -3  12   5    2.79    1.30
   3 -12  -5    0.46    2.12
   3 -12  -5    2.69    0.51
  -3  12   4    9.69    1.62
   3 -12  -4   10.04    3.38
   3 -12  -4    6.93    1.43
  -3  12   4    5.52    3.79
   3 -12  -4    6.96    2.68
  -3  12   4    8.16    1.24
   3 -12  -3    0.68    1.16
  -3  12   3    5.11    3.71
   3 -12  -3   -0.61    2.50
  -3  12   3    1.39    1.01
  -3  12   3   -0.42    1.21
   3 -12  -2    1.01    2.71
   3 -12  -2    2.37    1.28
   3 -12  -2    3.42    2.93
  -3  12   2   -0.27    1.14
  -3  12   2    2.94    1.42
   3 -12  -1   11.69    1.79
   3 -12  -1    9.19    3.00
  -3  12   1    8.42    4.11
  -3  12   1    7.20    1.89
  -3  12   1    8.92    1.83
   3 -12  -1    4.92    3.31
  -3  11  12    0.40    3.25
   3 -11 -12    4.24    3.67
  -3  11  12    4.84    1.48
   3 -11 -12    6.08    1.35
   3 -11 -12    2.02    1.52
  -3  11  12    3.71    0.64
  -3  11  11   13.91    1.86
  -3  11  11   11.77    4.21
   3 -11 -11   16.38    4.19
   3 -11 -11   12.47    1.28
   3 -11 -11    6.29    1.83
  -3  11  11    7.91    1.88
   3 -11 -10   15.43    3.96
  -3  11  10   14.57    2.01
  -3  11  10   12.44    4.44
  -3  11  10   15.90    2.13
   3 -11  -9    5.72    3.14
  -3  11   9    1.33    3.82
  -3  11   9   -0.12    1.15
   3 -11  -9    1.96    0.84
   3 -11  -9    1.62    1.24
  -3  11   9    0.26    1.18
   3 -11  -8    6.63    3.63
  -3  11   8    9.74    1.63
  -3  11   8    9.83    3.97
   3 -11  -8    6.87    1.36
   3 -11  -8   10.53    1.43
  -3  11   8    8.00    1.54
  -3  11   7   33.86    5.31
  -3  11   7   26.55    2.64
   3 -11  -7   17.06    3.92
   3 -11  -7   25.56    2.20
   3 -11  -7   22.29    2.56
  -3  11   7   19.29    2.47
   3 -11  -6   13.46    3.53
  -3  11   6   10.29    1.65
  -3  11   6    7.07    3.97
  -3  11   6   12.61    1.75
   3 -11  -6    9.26    2.09
  -3  11   5   49.20    4.39
   3 -11  -5   40.50    5.67
  -3  11   5   51.02    4.42
  -3  11   5   52.06    6.68
  -3  11   4    0.37    1.04
   3 -11  -4    0.37    1.15
   3 -11  -4    2.30    2.76
  -3  11   4   -1.74    3.70
   3 -11  -4    1.37    2.10
  -3  11   4    1.11    0.73
   3 -11  -3   10.36    1.63
  -3  11   3   10.83    1.70
   3 -11  -3    8.16    3.25
  -3  11   3    7.90    3.63
   3 -11  -3    6.64    2.47
  -3  11   3    7.62    1.36
   3 -11  -2   16.62    2.00
  -3  11   2   10.08    3.67
   3 -11  -2   14.66    3.43
  -3  11   2   10.44    1.75
  -3  11   2   12.75    1.95
   3 -11  -1    4.90    1.32
   3 -11  -1    4.70    2.95
  -3  11   1    2.73    1.45
   3 -11  -1    8.95    3.29
  -3  11   1    4.22    1.55
   3 -11   0   12.79    1.91
   3 -11   0   12.45    3.15
  -3  11   0    4.82    3.72
  -3  11   0    8.83    2.10
   3 -11   0   14.11    3.69
  -3  11   0   10.59    1.98
  -3  11  -1   21.25    2.71
  -3  11  -1   22.82    4.57
   3 -11   1   26.50    2.68
   3 -11   1   18.66    3.86
  -3  11  -1   25.04    3.32
   3 -11   1   16.26    4.32
   3 -11   2   13.14    1.90
  -3  11  -2   12.29    3.81
   3 -11   2   10.93    2.98
  -3  11  -2    8.97    2.04
  -3  11  -2    8.29    2.52
   3 -11   2   13.92    4.08
   3 -10 -13    9.93    3.94
   3 -10 -13    6.65    1.41
  -3  10  13    5.48    1.55
   3 -10 -13    3.49    2.02
  -3  10  13    6.49    3.32
  -3  10  13    4.68    0.86
   3 -10 -12    1.61    3.50
   3 -10 -12    0.23    1.02
  -3  10  12   -0.14    1.22
   3 -10 -12    0.19    1.60
  -3  10  12    4.70    3.07
  -3  10  12    0.32    0.48
  -3  10  11   47.75    3.97
   3 -10 -11   40.42    3.72
   3 -10 -11   24.78    3.76
   3 -10 -11   44.28    6.04
  -3  10  11   52.12    6.02
  -3  10  11   41.54    3.26
  -3  10  10   40.37    5.67
   3 -10 -10   37.48    5.48
  -3  10  10   36.64    3.59
   3 -10  -9    8.32    3.44
  -3  10   9    1.77    1.10
  -3  10   9   -0.82    3.60
   3 -10  -9    0.44    0.52
   3 -10  -9    0.21    1.08
  -3  10   9    1.02    1.12
   3 -10  -8   -1.40    3.01
  -3  10   8    1.67    3.63
  -3  10   8    1.62    1.03
   3 -10  -8    1.36    0.74
   3 -10  -8    2.63    1.06
  -3  10   8    0.97    1.08
   3 -10  -7    9.11    3.52
  -3  10   7   12.08    1.74
  -3  10   7   13.78    3.93
  -3  10   7   13.01    1.77
   3 -10  -7   11.84    1.59
   3 -10  -7   14.31    1.49
   3 -10  -6    2.29    2.71
  -3  10   6    0.79    0.99
  -3  10   6    0.83    3.45
  -3  10   6    1.99    1.14
   3 -10  -6    0.11    1.17
   3 -10  -6    0.12    0.48
   3 -10  -5   -1.27    2.44
  -3  10   5    3.23    3.50
  -3  10   5    1.48    1.05
  -3  10   5    0.47    1.04
   3 -10  -5    0.45    1.66
   3 -10  -5    0.57    0.34
   3 -10  -4    6.54    2.82
  -3  10   4    4.19    1.30
  -3  10   4    5.72    3.36
   3 -10  -3   -1.23    2.36
  -3  10   3   -0.24    1.14
  -3  10   3   -1.23    3.13
   3 -10  -3    0.71    1.10
   3 -10  -3    2.03    2.06
  -3  10   3   -0.08    0.75
  -3  10   2   10.57    4.01
   3 -10  -2    9.27    1.52
   3 -10  -2    8.79    2.78
  -3  10   2    6.70    1.40
  -3  10   2    8.37    1.63
   3 -10  -1    1.85    1.12
   3 -10  -1    0.89    2.34
  -3  10   1   -0.44    1.22
   3 -10  -1    0.31    2.54
  -3  10   1    1.73    1.17
  -3  10   0    4.44    3.29
   3 -10   0    2.55    1.18
   3 -10   0    1.15    2.35
  -3  10   0    0.93    1.58
   3 -10   0    0.35    2.90
  -3  10   0    1.53    1.37
  -3  10  -1    4.83    3.36
   3 -10   1    1.65    2.29
   3 -10   1    1.44    1.18
  -3  10  -1    1.41    1.95
   3 -10   1    2.69    3.24
  -3  10  -1   -0.42    1.21
  -3  10  -2   -0.40    3.45
   3 -10   2   -0.79    2.07
   3 -10   2    0.27    1.22
  -3  10  -2   -0.57    2.45
   3 -10   2    0.84    3.45
  -3  10  -2    0.29    1.36
   3 -10   3   64.58    5.90
   3 -10   3   62.17    5.10
  -3  10  -3   47.86    6.44
   3 -10   3   48.87    6.75
  -3  10  -3   54.90    6.33
  -3  10  -3   50.81    5.10
  -3  10  -4   42.30    4.33
   3 -10   4   48.57    4.19
   3 -10   4   39.03    4.75
  -3  10  -4   42.92    5.89
   3  -9 -14   31.49    2.91
  -3   9  14   26.37    3.00
  -3   9  14   25.03    2.61
   3  -9 -14   16.20    3.39
  -3   9  14   29.43    4.09
  -3   9  13   16.23    2.47
   3  -9 -13   19.81    2.30
  -3   9  13   20.20    2.00
   3  -9 -13   18.78    2.99
  -3   9  13   26.55    3.93
   3  -9 -12    2.26    1.12
  -3   9  12    2.14    1.31
   3  -9 -12    1.06    1.75
  -3   9  12    1.66    0.66
   3  -9 -11   13.47    3.70
   3  -9 -11    9.07    1.45
  -3   9  11   11.16    1.76
   3  -9 -11    5.23    1.97
  -3   9  11    7.90    1.00
  -3   9  10   40.20    3.56
   3  -9 -10   37.83    3.37
   3  -9 -10   25.15    3.47
   3  -9 -10   42.55    5.55
  -3   9   9   60.68    5.21
   3  -9  -9   59.65    6.69
   3  -9  -8    0.65    2.53
   3  -9  -8    1.63    0.53
   3  -9  -8    0.67    0.95
  -3   9   8    0.69    0.97
   3  -9  -7   18.02    3.81
   3  -9  -7   20.69    1.89
   3  -9  -7   21.75    2.01
   3  -9  -6   19.57    3.91
   3  -9  -6   28.51    2.25
   3  -9  -6   22.87    2.42
   3  -9  -5   14.27    3.36
  -3   9   5   13.31    1.69
   3  -9  -5   11.95    1.83
   3  -9  -5   11.66    1.05
   3  -9  -4    9.03    2.89
  -3   9   4    7.39    1.43
   3  -9  -4    6.82    1.79
  -3   9   3  131.71   10.13
   3  -9  -3  122.21   10.64
  -3   9   2    3.34    3.14
  -3   9   2    3.61    1.10
   3  -9  -2    2.68    2.12
   3  -9  -1  103.54    7.70
   3  -9  -1   84.34    8.41
  -3   9   1   86.52    7.68
  -3   9   1   98.80    9.38
   3  -9   0    2.37    1.01
   3  -9   0   -0.27    2.02
   3  -9   0    4.29    2.82
  -3   9   0    2.04    1.74
  -3   9   0    0.78    1.17
  -3   9  -1   12.40    3.47
   3  -9   1   13.57    2.90
   3  -9   1   11.08    1.70
  -3   9  -1   13.26    2.73
   3  -9   1    7.64    3.31
  -3   9  -1   12.14    1.88
   3  -9   2   15.23    2.02
  -3   9  -2   16.53    2.13
   3  -9   2   19.92    3.23
  -3   9  -2   16.70    3.79
  -3   9  -2   10.78    3.13
   3  -9   2   17.89    4.03
   3  -9   3    5.04    1.33
  -3   9  -3    6.17    2.99
   3  -9   3    6.13    2.30
   3  -9   3    2.07    2.99
  -3   9  -3    7.06    3.10
  -3   9  -3    3.94    1.58
  -3   9  -4   14.86    3.40
   3  -9   4    9.70    1.66
   3  -9   4    8.58    2.37
  -3   9  -4   12.50    3.70
   3  -9   4   12.41    4.25
  -3   9  -4    9.57    1.92
  -3   9  -5   -0.36    2.69
   3  -9   5    0.42    1.22
   3  -9   5    3.00    1.81
  -3   9  -5    0.44    3.15
  -3   9  -5    0.16    1.52
   3  -9   6   56.65    4.94
   3  -9   6   46.61    4.39
  -3   9  -6   39.94    5.64
  -3   9  -6   43.98    4.49
  -3   9  -6   43.27    6.23
   3  -9   6   48.41    6.56
   3  -8 -14   15.99    4.02
  -3   8  14   18.48    2.40
   3  -8 -14   16.67    2.32
   3  -8 -14   14.91    3.27
  -3   8  14   20.44    2.28
  -3   8  14   22.50    3.23
   3  -8 -13   19.14    4.00
  -3   8  13   20.27    2.43
   3  -8 -13   17.90    2.19
   3  -8 -13   12.92    2.92
  -3   8  13   18.28    2.06
  -3   8  13   23.46    3.43
   3  -8 -12    0.69    3.40
  -3   8  12    3.45    1.46
   3  -8 -12    2.37    1.21
   3  -8 -12    5.59    2.35
  -3   8  12    2.17    0.97
  -3   8  12    6.89    2.61
   3  -8 -11   26.29    4.38
   3  -8 -11   23.44    2.29
  -3   8  11   21.25    2.48
  -3   8  11   21.10    2.07
   3  -8 -11   16.38    2.88
  -3   8  11   18.14    3.72
  -3   8  10    8.08    3.12
   3  -8 -10    0.33    2.89
   3  -8 -10    2.83    1.06
  -3   8  10    3.35    1.28
   3  -8 -10    1.40    1.59
  -3   8  10    3.90    0.72
  -3   8   9    0.47    1.00
  -3   8   9    2.02    3.39
   3  -8  -9    6.26    2.86
  -3   8   9    0.25    0.42
   3  -8  -8  157.04   11.24
   3  -8  -8  117.26   11.14
   3  -8  -8  134.51   12.48
  -3   8   8  146.66   10.76
  -3   8   8  168.95   13.20
  -3   8   7  146.12    9.42
  -3   8   7  123.79    9.37
   3  -8  -7   94.88    9.02
   3  -8  -7  118.03    8.87
   3  -8  -7  119.09   10.58
  -3   8   7  133.37   11.25
  -3   8   6   63.48    5.29
   3  -8  -6   51.16    6.45
  -3   8   6   65.84    5.29
  -3   8   6   63.73    7.04
  -3   8   5    9.78    1.50
   3  -8  -5    9.61    2.86
  -3   8   5   13.39    3.69
  -3   8   5   12.37    1.58
  -3   8   4    4.82    2.87
   3  -8  -4    1.34    2.55
  -3   8   4   -0.30    0.90
  -3   8   4    0.70    0.85
   3  -8  -4    1.10    1.22
   3  -8  -4   -0.05    0.22
   3  -8  -3    0.26    2.11
   3  -8  -3    3.21    1.09
  -3   8   3    2.72    2.79
  -3   8   3    1.71    1.03
   3  -8  -3    2.53    1.52
  -3   8   3    1.99    0.63
  -3   8   2    8.71    3.25
  -3   8   2    6.19    1.39
   3  -8  -2    9.12    2.81
   3  -8  -2    8.80    1.38
   3  -8  -1   92.13    6.87
  -3   8   1   86.74    6.86
   3  -8  -1   78.46    7.57
  -3   8   1   71.97    6.88
  -3   8   1   84.17    8.39
   3  -8   0   27.29    2.64
   3  -8   0   21.82    3.63
  -3   8   0   26.01    2.70
  -3   8   0   22.94    3.11
   3  -8   0   20.78    3.65
  -3   8  -1    2.99    2.19
   3  -8   1    0.30    2.07
  -3   8  -2    3.87    3.03
   3  -8   2    3.15    1.19
  -3   8  -2    6.23    2.68
   3  -8   2    2.03    2.85
  -3   8  -3    0.65    2.64
   3  -8   3   -0.24    0.99
   3  -8   3    1.29    1.92
  -3   8  -3    0.73    3.12
   3  -8   3    3.37    3.23
  -3   8  -3    1.21    1.38
   3  -8   4   14.14    1.98
  -3   8  -4   23.59    3.81
   3  -8   4   15.10    2.63
  -3   8  -4   19.22    4.36
   3  -8   4   19.22    4.13
  -3   8  -4   14.02    2.13
  -3   8  -5   13.90    3.23
   3  -8   5   11.97    2.20
   3  -8   5   15.42    4.32
  -3   8  -5    7.22    1.79
   3  -8   5   11.77    1.73
  -3   8  -6   24.54    4.22
   3  -8   6   32.44    3.16
   3  -8   6   30.58    3.40
   3  -8   6   41.78    5.75
  -3   8  -6   32.01    5.53
  -3   8  -6   24.10    3.11
  -3   8  -7    0.33    2.56
   3  -8   7    4.54    1.81
   3  -8   7    4.71    1.57
  -3   8  -7    4.59    1.69
   3  -8   7    7.89    3.64
  -3   8  -7    7.73    3.91
   3  -7 -15    2.11    2.85
  -3   7  15    4.18    1.63
   3  -7 -15    3.83    1.46
   3  -7 -15   -0.37    2.54
  -3   7  15    2.48    1.55
  -3   7  15    0.54    1.54
   3  -7 -14   16.32    3.62
  -3   7  14   13.47    2.05
   3  -7 -14   14.26    1.92
   3  -7 -14    9.16    3.10
  -3   7  14   10.25    2.32
  -3   7  14   10.49    1.94
   3  -7 -13   16.98    3.72
   3  -7 -13   14.64    1.93
  -3   7  13   16.00    2.08
   3  -7 -13    8.36    2.87
  -3   7  13   14.05    2.66
  -3   7  13   12.59    2.03
   3  -7 -12   10.64    3.28
  -3   7  12    8.82    1.75
   3  -7 -12    9.85    1.51
   3  -7 -12    9.48    2.74
  -3   7  12    9.17    1.59
  -3   7  12    6.44    2.46
   3  -7 -11   12.53    3.49
   3  -7 -11   15.54    1.88
  -3   7  11   17.98    2.10
   3  -7 -11   13.06    2.81
  -3   7  11   14.07    1.87
  -3   7  11   14.96    3.12
   3  -7 -10    5.64    2.97
  -3   7  10    5.39    1.35
   3  -7 -10    0.85    1.84
  -3   7  10    3.83    2.60
  -3   7  10    3.91    1.00
  -3   7   9    1.49    2.84
   3  -7  -9    2.57    2.71
   3  -7  -9    1.41    0.95
   3  -7  -9   -0.17    1.59
   3  -7  -8   23.40    3.76
  -3   7   8   22.93    4.17
  -3   7   8   19.69    2.18
   3  -7  -8   16.06    1.91
   3  -7  -8   17.61    2.35
  -3   7   8   18.64    1.61
  -3   7   7   65.69    5.40
   3  -7  -7   63.99    5.31
   3  -7  -7   60.50    5.37
  -3   7   7   66.11    4.89
   3  -7  -7   59.59    6.53
  -3   7   7   80.75    7.44
  -3   7   6   49.87    4.24
  -3   7   6   50.80    4.27
  -3   7   6   48.19    5.84
   3  -7  -6   45.60    5.31
  -3   7   5   34.02    3.00
   3  -7  -5   29.17    4.05
  -3   7   5   32.07    3.00
  -3   7   5   34.55    4.72
   3  -7  -4   27.04    3.97
  -3   7   4   34.06    3.04
  -3   7   4   33.02    4.58
  -3   7   4   34.02    3.04
   3  -7  -3    2.39    2.23
  -3   7   3   -0.37    0.90
   3  -7  -3   -0.45    0.77
  -3   7   3   -1.51    2.93
  -3   7   3    0.35    0.40
   3  -7  -3    0.86    1.06
  -3   7   2   27.52    4.19
   3  -7  -2   30.02    2.71
   3  -7  -2   27.38    3.79
  -3   7   2   28.51    2.69
   3  -7  -2   25.34    2.91
  -3   7   2   27.96    2.56
   3  -7  -1    4.21    0.99
  -3   7   1    1.37    1.00
   3  -7  -1    1.61    2.20
  -3   7   1    2.32    2.66
   3  -7   0    0.50    0.94
  -3   7   0   -0.28    2.40
  -3   7   0    0.57    1.32
   3  -7   0    2.99    1.90
  -3   7   0    0.42    1.12
  -3   7  -1   84.39    7.27
   3  -7   1   91.67    7.23
   3  -7   1   97.78    8.01
   3  -7   1   89.98    8.15
  -3   7  -1  100.64    8.33
   3  -7   2  266.51   20.20
  -3   7  -2  256.80   20.21
   3  -7   2  286.14   20.83
  -3   7  -2  271.38   21.28
  -3   7  -2  305.59   21.70
   3  -7   2  267.00   21.32
   3  -7   3    3.29    1.64
  -3   7  -3    1.10    2.72
   3  -7   3    3.68    3.15
  -3   7  -3    0.37    1.05
   3  -7   4  137.84   10.86
   3  -7   4  152.80   12.62
  -3   7  -4  134.71   12.72
   3  -7   5   56.51    5.09
   3  -7   5   57.20    4.72
  -3   7  -5   45.37    5.62
  -3   7  -5   52.96    6.85
   3  -7   5   65.91    6.91
  -3   7  -5   46.73    4.66
   3  -7   6    7.31    1.75
  -3   7  -6    6.35    2.45
   3  -7   6    6.09    3.82
   3  -7   6    5.67    1.54
  -3   7  -7    7.27    2.69
   3  -7   7    9.32    1.84
   3  -7   7   10.18    3.97
  -3   7  -7   15.12    4.63
   3  -7   7    6.31    1.53
  -3   7  -8    0.59    2.13
   3  -7   8    1.64    1.40
   3  -7   8    5.34    3.90
  -3   7  -8    2.76    4.27
   3  -7   8    0.91    1.30
   3  -7   9    6.66    1.66
  -3   7  -9    0.88    2.41
   3  -7   9    3.61    1.40
   3  -7   9   -1.52    3.91
  -3   7  -9    3.48    4.31
   3  -6 -15    1.95    2.77
   3  -6 -15   -0.69    1.22
  -3   6  15    1.46    1.53
  -3   6  15    3.01    2.07
  -3   6  15    1.14    1.29
   3  -6 -14    4.09    2.93
  -3   6  14    1.69    1.50
   3  -6 -14    1.85    1.36
   3  -6 -14    1.14    2.66
  -3   6  14    1.37    1.79
  -3   6  14    2.14    1.52
   3  -6 -13   10.90    3.12
  -3   6  13   10.95    1.84
   3  -6 -13    7.77    1.59
   3  -6 -13    9.81    3.27
  -3   6  13    7.82    2.00
  -3   6  13    8.66    2.10
   3  -6 -12   99.38    7.12
  -3   6  12   83.22    7.15
   3  -6 -12   68.42    8.06
  -3   6  12   72.55    7.28
  -3   6  12   86.79    7.51
   3  -6 -12   77.91    8.19
   3  -6 -11    7.93    2.52
  -3   6  11    8.73    1.60
   3  -6 -11    7.39    1.47
   3  -6 -11    6.33    2.61
  -3   6  11    7.40    1.63
  -3   6  11    5.02    2.25
   3  -6 -10   90.45    7.10
   3  -6 -10   76.39    7.97
  -3   6  10   84.28    7.15
  -3   6  10  103.49    8.06
   3  -6 -10   88.76    8.17
  -3   6   9   20.66    3.44
   3  -6  -9   24.56    3.68
   3  -6  -9   21.40    2.15
  -3   6   9   19.27    2.22
   3  -6  -9   15.03    2.98
  -3   6   9   20.75    2.13
  -3   6   8    9.77    1.41
   3  -6  -8    5.72    1.14
  -3   6   8   10.55    3.03
   3  -6  -8    9.36    2.79
  -3   6   8    8.14    1.11
  -3   6   7   50.81    4.50
   3  -6  -7   53.69    4.44
   3  -6  -7   49.74    4.80
  -3   6   7   55.49    4.19
   3  -6  -7   47.71    5.58
  -3   6   7   59.77    6.11
  -3   6   6   90.49    7.04
   3  -6  -6   88.33    6.97
  -3   6   6   96.43    8.54
   3  -6  -6   83.57    8.01
  -3   6   5   33.31    3.14
  -3   6   5   37.63    3.14
   3  -6  -5   29.33    4.11
  -3   6   5   35.99    4.65
  -3   6   4    8.04    1.30
   3  -6  -4    4.12    2.38
  -3   6   4    9.85    1.35
  -3   6   4    7.04    2.80
   3  -6  -3   61.18    5.80
  -3   6   3   59.78    4.85
  -3   6   3   52.41    5.97
   3  -6  -2   13.65    1.47
   3  -6  -2   10.69    2.37
  -3   6   2   12.26    2.72
   3  -6  -2    7.83    1.33
  -3   6   2    7.59    1.10
  -3   6   1   22.80    3.51
   3  -6  -1   25.19    2.30
   3  -6  -1   20.85    3.12
   3  -6  -1   21.98    2.53
  -3   6   1   18.60    2.58
   3  -6   0   52.09    4.39
  -3   6   0   54.32    5.41
  -3   6   0   50.70    5.12
   3  -6   1  206.46   15.72
  -3   6  -1  216.04   16.65
   3  -6   1  206.64   16.24
  -3   6  -1  221.78   16.82
   3  -6   1  199.35   16.39
   3  -6   2  573.66   43.34
   3  -6   2  584.72   43.83
  -3   6  -2  585.33   44.19
  -3   6  -2  660.91   44.82
   3  -6   2  590.45   44.29
   3  -6   3   35.10    3.65
   3  -6   3   35.18    3.24
  -3   6  -3   34.65    3.32
  -3   6  -3   35.70    4.28
   3  -6   3   30.61    4.40
  -3   6  -3   42.23    5.54
  -3   6  -4    4.43    2.36
   3  -6   4    3.74    1.56
   3  -6   4    8.96    3.03
  -3   6  -4    8.10    3.43
  -3   6  -4    3.49    1.43
   3  -6   4    3.61    1.12
   3  -6   5    0.16    1.35
   3  -6   5    3.30    3.28
  -3   6  -5   -1.79    3.77
   3  -6   6   38.71    3.82
   3  -6   6   47.81    5.67
  -3   6  -6   54.02    6.92
  -3   6  -6   41.49    3.93
  -3   6  -7    7.74    2.38
   3  -6   7    7.21    1.62
  -3   6  -7    5.31    1.79
   3  -6   8    4.62    1.45
  -3   6  -8    6.05    2.37
   3  -6   8    6.81    3.60
  -3   6  -8    4.48    4.28
  -3   6  -8    3.98    1.57
  -3   6  -9    3.57    2.08
   3  -6   9   -0.45    1.25
  -3   6  -9    2.18    1.58
  -3   6  -9    4.15    4.52
   3  -6   9   -2.38    3.77
  -3   6 -10   11.86    2.64
  -3   6 -10    7.56    2.12
   3  -6  10   17.76    4.87
  -3   6 -10   10.03    5.16
  -3   6 -10   12.16    1.73
   3  -5 -15    0.30    2.79
   3  -5 -15   -0.57    1.36
  -3   5  15    1.47    1.47
   3  -5 -15   -0.44    2.91
  -3   5  15    0.81    1.07
   3  -5 -14   20.80    3.88
   3  -5 -14   19.21    2.37
  -3   5  14   21.24    2.58
  -3   5  14   19.53    3.48
   3  -5 -14   17.95    4.08
  -3   5  14   18.28    2.32
   3  -5 -13   12.88    3.24
   3  -5 -13   15.56    2.12
  -3   5  13   15.78    2.29
  -3   5  13   20.55    3.29
   3  -5 -13   14.44    3.72
  -3   5  13   14.13    2.14
   3  -5 -12    2.88    2.51
  -3   5  12    3.41    1.33
   3  -5 -12    1.56    1.15
   3  -5 -12    2.17    2.90
  -3   5  12    6.42    2.28
  -3   5  12    3.20    1.58
   3  -5 -11   28.55    3.85
  -3   5  11   27.18    2.76
   3  -5 -11   11.55    3.43
  -3   5  11   29.92    3.56
  -3   5  11   25.49    3.10
   3  -5 -10   41.63    3.78
   3  -5 -10   34.85    4.91
  -3   5  10   45.54    4.41
   3  -5 -10   50.12    5.05
  -3   5  10   45.80    4.42
   3  -5  -9  116.83    8.96
   3  -5  -9  103.06    9.82
  -3   5   9  108.83    9.30
   3  -5  -9  114.21    9.85
  -3   5   9  124.14    9.68
  -3   5   8    2.79    2.19
   3  -5  -8    5.78    2.40
   3  -5  -8    4.09    2.09
   3  -5  -8    4.01    1.04
  -3   5   7   10.71    3.14
   3  -5  -7   13.58    2.73
   3  -5  -7   15.26    1.60
   3  -5  -7   12.35    2.31
  -3   5   7   10.93    1.57
   3  -5  -6  104.56    7.78
   3  -5  -6  106.60    8.04
  -3   5   6   95.40    7.61
   3  -5  -6   92.12    8.54
  -3   5   6  116.90    9.11
   3  -5  -5    0.07    0.69
  -3   5   5   -0.08    0.78
   3  -5  -5    0.96    1.92
  -3   5   5    2.33    2.46
  -3   5   4   70.94    5.63
  -3   5   4   70.93    5.61
   3  -5  -4   64.78    6.36
  -3   5   4   71.76    6.81
  -3   5   3   26.98    3.79
  -3   5   3   32.17    2.73
   3  -5  -3   24.48    3.48
  -3   5   3   30.75    2.73
   3  -5  -2  127.64    9.27
  -3   5   2  116.03    9.23
  -3   5   2  112.15   10.13
   3  -5  -2  119.22    9.94
  -3   5   1   70.07    5.51
  -3   5   1   65.42    6.42
   3  -5  -1   70.44    5.50
   3  -5  -1   67.91    6.13
  -3   5   1   68.56    5.88
   3  -5  -1   66.86    5.53
   3  -5   0   38.50    3.69
  -3   5   0   32.51    2.95
  -3   5   0   31.71    3.89
   3  -5   0   31.17    3.29
  -3   5  -1   43.02    4.35
  -3   5  -1   38.63    3.44
  -3   5  -1   33.22    4.52
   3  -5   2    3.33    1.54
  -3   5  -2    2.03    2.55
   3  -5   2    2.32    2.04
  -3   5  -2    2.30    0.93
  -3   5  -3  153.07   12.45
   3  -5   3  183.21   12.84
  -3   5  -3  163.07   13.09
  -3   5  -3  156.01   13.99
   3  -5   3  167.03   13.45
   3  -5   4   44.05    3.90
  -3   5  -4   39.70    4.35
   3  -5   4   39.31    4.80
  -3   5  -4   32.66    5.48
  -3   5  -4   39.52    3.77
   3  -5   5  235.80   18.47
   3  -5   5  274.31   18.71
  -3   5  -5  238.83   18.97
  -3   5  -5  258.71   20.50
   3  -5   5  279.84   20.01
  -3   5  -5  225.58   18.48
   3  -5   6   29.28    3.01
  -3   5  -6   27.22    3.58
  -3   5  -6   28.54    5.34
   3  -5   6   36.34    4.84
  -3   5  -6   28.38    3.00
   3  -5   7   23.99    2.45
  -3   5  -7   22.83    5.18
   3  -5   7   24.18    4.35
  -3   5  -7   20.79    2.45
   3  -5   7   13.79    2.13
  -3   5  -8   -2.12    1.70
   3  -5   8    0.96    1.20
  -3   5  -8   -0.15    1.38
  -3   5  -8    3.94    4.25
  -3   5  -9    5.64    2.09
  -3   5  -9    4.98    1.71
   3  -5   9    4.94    1.39
  -3   5  -9    6.02    4.27
   3  -5   9    4.42    3.59
  -3   5  -9    3.93    1.15
  -3   5 -10    4.88    1.90
  -3   5 -10    5.61    1.88
   3  -5  10    2.78    1.42
  -3   5 -10    3.85    4.43
   3  -5  10    8.27    3.76
  -3   5 -10    5.30    1.31
  -3   5 -11    6.11    1.97
  -3   5 -11    8.03    1.91
   3  -5  11    6.48    1.77
  -3   5 -11    0.68    4.50
   3  -5  11    5.25    3.62
  -3   5 -11    7.26    1.57
   3  -4 -15   43.54    4.24
  -3   4  15   48.88    6.07
   3  -4 -15   33.91    5.88
  -3   4  15   46.26    3.93
   3  -4 -15   45.76    5.25
   3  -4 -14   25.92    3.03
   3  -4 -14   31.83    3.95
  -3   4  14   29.70    2.73
   3  -4 -13    2.90    2.45
   3  -4 -13    0.52    1.23
  -3   4  13   -0.35    2.89
   3  -4 -13    3.44    3.21
  -3   4  13   -0.79    1.02
   3  -4 -12    1.85    2.36
   3  -4 -12    1.47    1.19
  -3   4  12    1.11    1.22
  -3   4  12    2.27    2.71
   3  -4 -12    1.21    2.86
  -3   4  12    1.52    1.02
   3  -4 -11    3.71    2.38
  -3   4  11    5.64    2.55
   3  -4 -11    5.93    3.19
  -3   4  11    3.74    1.34
  -3   4  10  395.48   30.17
   3  -4 -10  420.05   30.12
   3  -4 -10  395.79   31.46
  -3   4  10  380.97   31.01
   3  -4 -10  405.60   30.77
  -3   4  10  402.69   30.22
  -3   4   9  113.72    8.93
   3  -4  -9  109.83    8.87
   3  -4  -9  119.72   10.26
  -3   4   9  125.61    9.86
  -3   4   9  120.10    9.22
   3  -4  -9  108.73    9.51
   3  -4  -8   14.73    2.81
  -3   4   8   18.95    2.07
  -3   4   8   19.91    3.01
   3  -4  -8   28.85    3.56
  -3   4   8   17.72    2.68
  -3   4   7   16.88    2.68
   3  -4  -7   16.05    2.60
  -3   4   7   14.53    1.82
   3  -4  -6    0.66    1.81
  -3   4   6   -1.36    2.10
   3  -4  -6    1.37    1.52
  -3   4   6    0.60    1.22
  -3   4   6    0.49    0.80
   3  -4  -5    0.96    1.75
  -3   4   5    0.38    2.13
  -3   4   5   -0.23    0.76
  -3   4   5   -0.16    1.00
   3  -4  -5    0.84    0.85
  -3   4   4   84.67    6.56
   3  -4  -4   82.38    7.18
  -3   4   4   82.86    7.44
  -3   4   3    8.37    2.31
  -3   4   3    9.46    1.21
   3  -4  -3    7.76    2.02
  -3   4   3    8.83    1.23
  -3   4   2    0.59    0.78
  -3   4   2    3.09    1.89
   3  -4  -2    1.18    1.64
  -3   4   1   12.12    1.36
   3  -4  -1   11.71    1.36
  -3   4   1   11.55    2.25
   3  -4  -1    9.29    2.04
  -3   4   1    9.74    1.76
   3  -4  -1   11.84    1.16
  -3   4   0   94.77    7.36
   3  -4   0  100.99    7.38
  -3   4   0   88.67    7.91
   3  -4   0   96.16    7.82
  -3   4   0   86.49    7.83
   3  -4   0   91.94    7.41
  -3   4  -1  126.88   10.34
  -3   4  -1  127.59    9.81
   3  -4   1  128.69    9.78
   3  -4   2    0.93    0.78
   3  -4   2    1.50    1.24
  -3   4  -2    2.25    1.47
   3  -4   2    1.85    1.68
  -3   4  -2    2.00    2.28
  -3   4  -2    0.85    0.82
  -3   4  -3   20.72    2.24
   3  -4   3   24.14    2.25
   3  -4   3   23.31    2.50
  -3   4  -3   20.72    2.67
  -3   4  -3   20.79    3.81
   3  -4   3   22.99    3.13
   3  -4   4   29.35    3.04
  -3   4  -4   26.91    3.23
   3  -4   4   32.85    2.98
  -3   4  -4   33.96    4.78
   3  -4   4   28.52    3.88
  -3   4  -4   32.88    2.96
  -3   4  -5    0.50    1.48
   3  -4   5   -0.83    1.04
  -3   4  -5    4.46    3.59
   3  -4   5    0.57    2.61
   3  -4   5    0.42    1.02
  -3   4  -5    1.35    1.21
  -3   4  -6   27.62    3.27
   3  -4   6   33.60    3.06
   3  -4   6   29.46    2.93
  -3   4  -6   29.73    5.31
   3  -4   6   31.02    4.46
  -3   4  -6   30.18    3.05
   3  -4   7  146.24   10.47
  -3   4  -7  126.83   10.68
  -3   4  -7  120.03   10.42
  -3   4  -7  131.70   12.80
   3  -4   7  141.15   12.03
   3  -4   8   44.47    4.48
   3  -4   8   46.83    5.99
  -3   4  -8   54.75    4.38
  -3   4  -9    7.21    1.88
   3  -4   9    3.58    1.48
  -3   4  -9    8.47    1.67
  -3   4  -9    3.63    4.67
   3  -4   9    5.65    3.69
  -3   4 -10    2.09    1.48
  -3   4 -10    2.13    1.53
   3  -4  10    1.22    1.37
  -3   4 -10    3.90    4.95
   3  -4  10    3.37    3.10
  -3   4 -10    0.44    0.93
  -3   4 -11    0.59    1.44
  -3   4 -11    1.91    1.63
   3  -4  11    2.09    1.52
  -3   4 -11    4.85    4.56
   3  -4  11    2.20    3.36
  -3   4 -11    0.58    1.09
  -3   4 -12   69.99    7.30
   3  -4  12   78.81    7.21
  -3   4 -12   73.38    7.30
  -3   4 -12   91.66   10.86
   3  -4  12  106.58    9.49
  -3   4 -12   98.71    7.07
   3  -3 -15   10.56    2.71
  -3   3  15    2.51    1.64
  -3   3  15    3.18    3.62
   3  -3 -15    8.16    3.94
  -3   3  15    6.22    1.08
   3  -3 -14    1.56    2.09
  -3   3  14    1.92    1.52
   3  -3 -14   -2.45    3.19
  -3   3  14    1.75    2.93
  -3   3  14    0.69    0.79
   3  -3 -13   14.79    2.97
  -3   3  13   18.73    2.36
  -3   3  13   17.99    4.12
  -3   3  13   15.46    1.72
   3  -3 -12    9.24    2.48
  -3   3  12   11.35    1.84
  -3   3  12   10.25    3.63
   3  -3 -12    9.59    3.72
  -3   3  12   10.62    1.34
   3  -3 -11    3.70    2.04
  -3   3  11    3.33    3.14
   3  -3 -11   -0.40    2.86
  -3   3  11    0.31    0.80
   3  -3 -10    2.43    1.92
  -3   3  10   -0.49    1.09
   3  -3 -10   -1.75    1.17
   3  -3 -10    1.47    2.94
  -3   3  10   -0.34    2.77
  -3   3  10    1.75    0.94
  -3   3   9   14.22    1.84
   3  -3  -9   14.25    1.82
   3  -3  -9   19.34    3.68
  -3   3   9   12.76    3.30
  -3   3   9   13.47    1.76
   3  -3  -8   10.93    2.94
  -3   3   8   10.05    3.07
   3  -3  -8   11.18    1.63
  -3   3   8   13.98    1.67
   3  -3  -7  293.70   22.23
  -3   3   7  279.90   22.30
   3  -3  -7  284.28   21.31
  -3   3   7  286.84   21.38
   3  -3  -6  158.35   10.86
  -3   3   6  125.37   10.83
  -3   3   5   95.05    7.05
   3  -3  -5   81.32    6.43
   3  -3  -5   77.51    6.16
  -3   3   5   76.86    6.21
  -3   3   4   24.35    2.55
   3  -3  -4   19.31    1.88
   3  -3  -4   19.18    1.87
  -3   3   4   21.38    1.96
   3  -3  -3   23.94    2.13
  -3   3   3   24.43    2.17
  -3   3   3   24.83    2.93
  -3   3   2    4.31    0.90
  -3   3   2    5.35    1.80
   3  -3  -2    3.81    1.52
  -3   3   2    3.34    0.82
   3  -3  -1   57.08    7.42
  -3   3   1  111.50    7.60
  -3   3   1  102.00    8.08
   3  -3  -1  110.08    7.96
  -3   3   1  112.04    7.54
   3  -3  -1  106.11    7.32
   3  -3   0  273.85   19.77
   3  -3   0  259.58   19.49
  -3   3   0  256.18   19.85
  -3   3   0  262.65   19.48
   3  -3   0  271.35   19.41
  -3   3   0  239.05   19.64
   3  -3   1   77.48    6.09
  -3   3  -1   80.61    5.86
   3  -3   1   73.39    5.79
  -3   3  -1   70.86    6.20
   3  -3   1   66.08    5.88
   3  -3   2    0.20    0.73
  -3   3  -2    1.47    1.26
  -3   3  -2    1.95    1.91
  -3   3  -2    0.15    0.82
   3  -3   3   -0.49    0.89
   3  -3   3    1.83    1.49
  -3   3  -3    1.25    2.41
   3  -3   3    0.54    0.86
  -3   3  -3    1.23    0.96
   3  -3   4    8.71    1.45
  -3   3  -4   12.07    1.83
   3  -3   4   11.53    2.29
  -3   3  -4    9.76    2.96
   3  -3   4    9.35    1.42
  -3   3  -4   11.72    1.55
   3  -3   5    6.61    1.19
  -3   3  -5    4.16    1.37
  -3   3  -5    6.92    3.42
   3  -3   5    4.85    2.19
   3  -3   5    8.27    1.26
  -3   3  -5    2.86    1.18
  -3   3  -6    9.36    1.70
  -3   3  -6    6.84    1.42
   3  -3   6    8.10    1.33
   3  -3   6    9.89    2.45
  -3   3  -6    5.53    3.74
  -3   3  -7    7.93    1.60
  -3   3  -7    8.00    1.64
   3  -3   7    9.49    1.49
   3  -3   7   11.71    2.74
  -3   3  -7   14.96    4.36
  -3   3  -7    7.80    1.27
  -3   3  -8    7.07    1.69
  -3   3  -8    5.04    1.62
   3  -3   8    8.76    1.50
   3  -3   8    6.73    2.78
  -3   3  -8    8.65    4.72
  -3   3  -8    6.50    1.25
   3  -3   9    2.38    1.45
  -3   3  -9    2.20    1.40
  -3   3  -9    1.81    1.03
  -3   3 -10    1.42    1.53
   3  -3  10    1.34    1.39
   3  -3  10    2.67    2.66
  -3   3 -10    8.44    4.91
  -3   3 -11   10.21    2.05
  -3   3 -11    9.11    2.04
   3  -3  11    6.89    1.83
   3  -3  11   16.88    3.63
  -3   3 -11   14.67    5.80
  -3   3 -11   11.21    1.69
  -3   3 -12    4.43    1.48
  -3   3 -12    3.91    1.75
   3  -3  12    1.31    1.51
  -3   3 -12    2.23    4.91
   3  -3  12    7.87    3.44
  -3   3 -12    4.54    1.31
  -3   2  15   24.47    3.11
   3  -2 -15   26.63    3.05
  -3   2  15   34.46    5.64
   3  -2 -15   21.50    5.33
   3  -2 -15   22.65    3.47
  -3   2  15   30.16    2.57
  -3   2  14    4.86    1.77
   3  -2 -14    7.28    1.64
  -3   2  14   12.83    4.23
   3  -2 -14   11.38    4.40
  -3   2  14    8.38    1.10
   3  -2 -14    9.41    2.29
  -3   2  13    9.09    1.76
   3  -2 -13    5.63    1.63
   3  -2 -13    5.92    3.59
   3  -2 -13    8.55    2.13
  -3   2  13    9.52    1.15
  -3   2  12    3.50    1.40
   3  -2 -12    2.98    1.32
   3  -2 -12    2.79    3.24
  -3   2  12    4.57    3.81
   3  -2 -12    1.47    1.87
  -3   2  12    2.52    0.70
  -3   2  11   22.21    2.63
   3  -2 -11   21.20    4.55
  -3   2  11   23.51    4.90
  -3   2  11   24.76    2.13
  -3   2  10   -0.41    3.36
   3  -2 -10    1.58    2.86
   3  -2 -10    1.91    1.25
  -3   2  10    1.13    1.05
   3  -2  -9    0.26    1.45
   3  -2  -9    1.04    0.98
  -3   2   9    1.14    1.21
  -3   2   9    4.26    3.34
   3  -2  -9    2.82    2.89
  -3   2   8   24.60    2.44
   3  -2  -8   23.66    2.37
   3  -2  -8   26.69    3.94
  -3   2   8   24.60    4.14
  -3   2   8   20.30    2.04
   3  -2  -8   21.93    2.57
  -3   2   7   71.95    5.76
   3  -2  -7   75.35    5.76
  -3   2   7   75.86    7.28
   3  -2  -7   72.52    6.80
  -3   2   7   65.79    5.61
   3  -2  -7   71.99    5.87
   3  -2  -6  482.79   33.95
  -3   2   6  464.90   33.98
  -3   2   6  463.61   35.07
   3  -2  -6  468.16   34.65
  -3   2   6  439.88   33.99
   3  -2  -6  433.83   34.04
   3  -2  -5   98.28    7.37
  -3   2   5   97.69    7.40
   3  -2  -5   85.98    7.51
  -3   2   5   93.59    7.68
   3  -2  -4 1090.58   80.90
  -3   2   4 1122.98   80.77
   3  -2  -4 1093.67   80.73
  -3   2   4 1077.34   81.23
   3  -2  -4 1101.07   80.90
  -3   2   4 1124.83   81.07
  -3   2   3   28.10    3.09
   3  -2  -3   31.17    2.97
   3  -2  -3   31.24    2.66
  -3   2   3   32.40    2.88
   3  -2  -3   30.98    2.66
  -3   2   3   35.20    2.76
   3  -2  -2   13.49    1.76
   3  -2  -2   14.58    1.42
  -3   2   2   14.53    1.48
  -3   2   2   15.60    1.40
  -3   2   1   23.46    2.07
  -3   2   1   25.08    1.90
   3  -2  -1   23.12    1.83
   3  -2   0  105.32    9.09
   3  -2   0  126.09    8.96
  -3   2   0  120.76    8.95
  -3   2   0  113.80    9.18
  -3   2   0  122.63    8.95
   3  -2   0  116.46    8.81
  -3   2  -1  208.74   16.44
  -3   2  -1  229.50   16.28
   3  -2   1  208.41   16.37
   3  -2   1  223.95   16.25
   3  -2   1  223.85   16.27
  -3   2  -1  200.92   16.45
  -3   2  -2   52.04    4.66
   3  -2   2   54.81    4.42
  -3   2  -2   57.25    4.49
  -3   2  -2   58.83    5.06
  -3   2  -3  364.21   28.10
  -3   2  -3  389.93   27.98
   3  -2   3  359.89   28.01
   3  -2   3  391.13   27.97
   3  -2   3  397.01   28.32
  -3   2  -3  349.81   28.66
  -3   2  -4   17.57    2.00
   3  -2   4   15.44    1.79
  -3   2  -4   17.26    1.87
   3  -2   4   18.83    2.44
  -3   2  -4   21.10    3.35
  -3   2  -5   90.11    7.63
   3  -2   5   94.78    7.48
  -3   2  -5   93.34    7.54
  -3   2  -5  103.24    9.00
   3  -2   5   99.52    8.25
  -3   2  -5   99.05    7.44
  -3   2  -6   18.68    2.13
   3  -2   6   17.42    2.01
  -3   2  -6   17.95    2.08
   3  -2   6   20.49    3.09
  -3   2  -6   17.57    3.82
  -3   2  -6   18.74    1.96
  -3   2  -7   36.70    3.50
   3  -2   7   38.56    3.56
  -3   2  -7   39.37    3.53
   3  -2   7   38.78    4.47
  -3   2  -7   29.29    5.45
  -3   2  -7   37.18    3.29
  -3   2  -8   16.47    1.88
  -3   2  -8    7.59    1.72
   3  -2   8   12.78    1.89
   3  -2   8   18.02    3.17
  -3   2  -8    7.52    4.08
  -3   2  -8   12.55    1.60
  -3   2  -9    4.13    1.29
  -3   2  -9    4.20    1.52
   3  -2   9    2.53    1.13
   3  -2   9    4.42    2.48
  -3   2  -9    1.55    0.93
   3  -2  10    4.55    1.49
   3  -2  10    5.42    2.86
  -3   2 -10    3.75    4.24
  -3   2 -10    3.84    1.11
  -3   2 -11    1.03    1.25
  -3   2 -11    0.33    1.41
   3  -2  11   -1.51    1.30
  -3   2 -11    4.09    4.90
   3  -2  11    3.23    2.62
  -3   2 -12    0.46    1.29
  -3   2 -12   -1.20    1.65
   3  -2  12    1.44    1.46
  -3   2 -12    1.47    4.87
   3  -2  12   -0.38    2.70
  -3   2 -12    0.74    1.23
  -3   2 -13    1.78    1.23
  -3   2 -13   -0.53    1.67
   3  -2  13   -0.17    1.30
  -3   2 -13   -0.78    5.48
   3  -2  13    4.70    3.15
  -3   2 -13    0.66    1.17
   3  -1 -14    0.29    0.76
   3  -1 -14   -1.37    1.48
  -3   1  14    2.35    1.58
   3  -1 -14    1.08    3.74
  -3   1  14    1.08    3.58
   3  -1 -14    0.64    1.71
   3  -1 -13    2.62    0.78
   3  -1 -13    3.31    1.54
  -3   1  13    0.63    1.33
   3  -1 -13    1.03    3.63
  -3   1  13    5.27    3.93
   3  -1 -13    4.04    1.74
   3  -1 -12    0.81    1.16
  -3   1  12    2.23    1.33
  -3   1  11   13.92    2.10
  -3   1  11   17.45    4.68
   3  -1 -11    9.95    4.05
   3  -1 -10    0.92    1.02
  -3   1  10   -0.65    1.20
  -3   1  10    5.65    3.74
   3  -1 -10    3.73    3.53
   3  -1 -10    1.80    1.35
   3  -1  -9   56.10    4.72
  -3   1   9   56.93    4.86
   3  -1  -9   56.27    6.55
  -3   1   9   58.77    7.02
  -3   1   9   55.80    4.25
   3  -1  -9   52.63    4.73
   3  -1  -8    2.36    1.22
  -3   1   8    3.43    1.19
   3  -1  -8    5.08    1.18
  -3   1   8    6.77    3.68
   3  -1  -8    8.09    3.13
  -3   1   8    3.22    0.52
   3  -1  -7    0.73    1.02
  -3   1   7    0.48    0.93
   3  -1  -7    1.65    0.90
  -3   1   7    1.74    2.87
   3  -1  -7    0.27    2.33
  -3   1   7    0.92    0.40
  -3   1   6  168.61   12.55
   3  -1  -6  166.00   12.50
  -3   1   6  178.61   13.93
   3  -1  -6  174.97   13.36
   3  -1  -6  154.42   12.36
  -3   1   6  165.86   12.21
  -3   1   5  174.29   13.54
   3  -1  -5  190.03   13.55
  -3   1   5  178.17   14.50
   3  -1  -5  170.49   14.03
   3  -1  -4  432.37   31.66
  -3   1   4  437.21   31.69
   3  -1  -4  428.44   31.56
  -3   1   4  418.82   31.71
   3  -1  -3  206.48   15.19
  -3   1   3  201.36   15.31
   3  -1  -3  212.18   15.42
  -3   1   3  202.17   15.57
  -3   1   3  203.89   15.26
   3  -1  -3  204.11   15.23
   3  -1  -2   31.94    2.63
  -3   1   2   30.76    2.75
   3  -1  -2   33.17    2.65
  -3   1   2   30.98    2.72
  -3   1   1    3.58    0.76
  -3   1   1    4.92    0.95
   3  -1  -1    4.00    0.81
  -3   1   1    4.55    0.72
  -3   1   1    4.47    0.52
  -3   1   0  139.11    9.95
   3  -1   0  127.98   10.00
   3  -1   0  134.41    9.85
  -3   1   0  129.93    9.88
  -3   1  -1   40.70    3.20
  -3   1  -1   38.25    3.36
  -3   1  -1   40.53    3.27
   3  -1   1   39.32    3.14
  -3   1  -2  165.41   13.16
   3  -1   2  171.93   13.03
  -3   1  -2  184.93   13.08
   3  -1   3 1054.72   77.98
  -3   1  -3 1093.48   78.11
  -3   1  -3 1072.39   78.00
  -3   1  -3 1095.58   78.48
   3  -1   3 1049.57   78.16
  -3   1  -3 1047.34   77.97
   3  -1   4  107.87    8.20
  -3   1  -4  101.81    8.21
   3  -1   4  109.10    8.58
  -3   1  -4  122.93    9.21
  -3   1  -5   11.10    1.52
  -3   1  -5    8.25    1.33
   3  -1   5   10.21    1.33
  -3   1  -5    7.79    2.64
  -3   1  -5    9.67    1.25
   3  -1   5   11.19    1.97
  -3   1  -6   31.81    2.92
   3  -1   6   31.70    2.89
  -3   1  -6   26.56    2.86
  -3   1  -6   37.89    4.76
   3  -1   6   32.07    3.62
  -3   1  -6   31.70    2.77
  -3   1  -7   -0.53    0.96
  -3   1  -7    0.33    1.13
   3  -1   7    2.60    1.11
  -3   1  -7    1.15    2.92
   3  -1   7   -0.22    1.69
  -3   1  -7    1.72    0.90
  -3   1  -8   13.36    1.72
  -3   1  -8   10.26    1.84
   3  -1   8   10.41    1.69
  -3   1  -8   12.00    4.14
   3  -1   8   13.47    2.70
  -3   1  -8   10.80    1.51
  -3   1  -9   16.32    1.97
  -3   1  -9   13.61    2.13
   3  -1   9   16.93    2.12
   3  -1   9   16.10    3.19
  -3   1  -9   15.68    4.85
  -3   1  -9   16.26    1.89
  -3   1 -10   13.93    2.13
  -3   1 -10    8.15    1.58
  -3   1 -10   11.66    1.60
  -3   1 -11    4.15    1.63
   3  -1  11    6.72    1.50
   3  -1  11    6.41    2.68
  -3   1 -11    7.69    4.58
  -3   1 -11    4.58    1.25
  -3   1 -12   33.95    3.28
   3  -1  12   34.98    3.40
  -3   1 -12   24.35    3.35
   3  -1  12   31.48    4.33
  -3   1 -12   32.05    6.96
  -3   1 -13   10.46    1.78
  -3   1 -13    4.73    1.90
   3  -1  13    6.03    1.89
  -3   1 -13    6.02    5.52
   3  -1  13   11.34    3.02
  -3   1 -13   11.98    1.85
  -3   1 -14    0.78    1.25
  -3   1 -14   -1.41    1.65
   3  -1  14    3.06    1.52
  -3   1 -14   12.82    6.40
   3  -1  14    0.37    2.68
  -3   1 -14   -0.15    1.39
   3   0 -14   14.56    1.84
   3   0 -14   16.67    2.37
  -3   0  14   15.34    2.50
   3   0 -14   12.08    4.31
  -3   0  14   18.71    4.98
   3   0 -14   17.67    2.25
   3   0 -13    0.57    0.84
   3   0 -13    2.75    1.47
  -3   0  13    2.80    1.49
   3   0 -13    4.73    3.74
  -3   0  13   -0.58    4.11
   3   0 -13    1.90    1.26
   3   0 -12   10.14    1.33
   3   0 -12   11.22    1.96
  -3   0  12   13.77    2.06
  -3   0  12   13.00    4.78
   3   0 -12   12.42    4.03
   3   0 -11   10.89    1.94
  -3   0  11   10.66    1.76
   3   0 -10    0.61    0.56
   3   0 -10    1.36    1.11
  -3   0  10    0.51    3.94
   3   0 -10    2.57    3.15
   3   0 -10    1.47    1.03
   3   0  -9    9.80    1.03
   3   0  -9   11.80    1.71
  -3   0   9    8.59    1.71
  -3   0   9    7.16    4.44
   3   0  -9   16.24    3.59
   3   0  -9    9.37    1.36
   3   0  -8  480.27   36.19
   3   0  -8  509.44   36.65
  -3   0   8  490.00   36.67
  -3   0   8  530.54   38.82
   3   0  -8  524.00   38.15
   3   0  -8  514.50   36.35
  -3   0   7  153.56   11.63
   3   0  -7  148.59   11.57
  -3   0   7  138.46   13.40
   3   0  -7  159.96   12.80
  -3   0   6   16.67    1.99
   3   0  -6   18.36    1.90
  -3   0   6   16.26    3.88
   3   0  -6   18.15    2.84
  -3   0   5  126.12    9.67
   3   0  -5  127.60    9.64
  -3   0   5  132.98   10.92
   3   0  -5  118.00   10.31
  -3   0   4  144.19   11.08
   3   0  -4  150.56   11.07
   3   0  -4  153.33   11.60
  -3   0   4  130.78   11.80
  -3   0   3  135.52    9.90
   3   0  -3  121.76   10.20
  -3   0   2  296.90   21.76
   3   0  -2  309.10   21.83
  -3   0   2  302.80   22.15
  -3   0   2  289.02   21.71
  -3   0   1  141.43    9.70
   3   0  -1  132.05    9.65
  -3   0   1  118.77    9.66
   3   0  -1  136.18    9.77
  -3   0   1  122.29    9.80
  -3   0   1  129.13    9.62
  -3   0   0    0.57    0.48
  -3   0   0    0.38    0.43
  -3   0   0    0.13    0.55
  -3   0   0    0.06    0.40
   3   0   0    0.60    0.49
  -3   0   0   -0.33    0.46
   3   0   1  128.09    9.41
  -3   0  -1  130.71    9.42
   3   0   1  121.65    9.41
   3   0   2  763.49   56.02
  -3   0  -2  748.83   56.03
   3   0   2  789.74   56.09
  -3   0  -3  627.61   43.81
  -3   0  -3  588.84   44.04
   3   0   3  619.81   43.91
   3   0   3  559.46   43.79
  -3   0  -3  593.12   43.82
   3   0   4  747.00   56.45
  -3   0  -4  770.23   56.91
   3   0   4  774.67   56.68
   3   0   4  800.96   56.48
  -3   0  -4  758.80   56.48
   3   0   5   99.14    7.94
  -3   0  -5  103.04    7.98
  -3   0  -5  101.50    8.65
   3   0   5  101.55    8.28
   3   0   5  109.18    7.93
  -3   0  -5  101.10    7.93
  -3   0  -6   18.19    2.23
   3   0   6   21.78    2.21
  -3   0  -6   23.93    3.47
   3   0   6   17.61    2.50
   3   0   6   24.32    2.13
  -3   0  -6   24.08    2.20
  -3   0  -7    0.40    1.05
   3   0   7    0.86    0.99
  -3   0  -7    0.64    2.52
  -3   0  -7    0.44    0.81
   3   0   7    0.73    1.46
   3   0   7   -0.08    0.80
  -3   0  -8    1.70    1.21
   3   0   8    2.92    1.18
  -3   0  -8    1.53    2.92
   3   0   8    2.01    0.95
   3   0   8    4.24    1.93
  -3   0  -8    2.30    0.97
  -3   0  -9    3.01    1.40
   3   0   9   -0.24    1.16
   3   0   9    1.66    2.02
  -3   0  -9    1.34    3.54
   3   0   9    2.64    0.99
  -3   0  -9    1.48    1.06
  -3   0 -10    7.75    1.67
   3   0  10    7.18    1.59
   3   0  10    9.16    2.42
   3   0  10    9.19    1.33
  -3   0 -10    6.60    1.45
  -3   0 -11    8.53    4.60
  -3   0 -11    6.79    1.58
   3   0  12    1.97    1.41
  -3   0 -12    3.81    1.63
  -3   0 -12    5.04    4.56
  -3   0 -13   38.63    3.68
  -3   0 -13   31.14    3.79
   3   0  13   37.69    3.79
  -3   0 -13   47.06    7.49
  -3   0 -13   42.66    3.82
  -3   0 -14   12.10    1.98
   3   0  14   14.87    2.30
  -3   0 -14   13.58    2.42
  -3   0 -14   24.05    6.43
   3   0  14   21.74    3.55
  -3   0 -14   16.03    2.26
   3   1 -13    0.23    1.19
   3   1 -13    3.41    1.64
  -3  -1  13    0.86    1.57
  -3  -1  13    3.10    4.46
   3   1 -13   -0.53    3.42
   3   1 -13    1.99    1.10
   3   1 -12    4.15    1.19
   3   1 -12    3.70    1.55
  -3  -1  12    1.97    1.55
  -3  -1  12   -1.81    4.67
   3   1 -12    6.59    3.79
   3   1 -12    2.85    1.07
   3   1 -11    0.58    1.35
  -3  -1  11    0.31    1.46
  -3  -1  11   -1.16    3.92
   3   1 -11    2.37    3.38
  -3  -1  10   19.24    5.35
   3   1 -10   22.76    2.11
   3   1  -9    5.77    1.19
   3   1  -9    7.66    1.55
  -3  -1   9    8.82    1.62
   3   1  -9    5.96    3.31
  -3  -1   9    5.59    4.09
   3   1  -9    5.78    0.93
   3   1  -8  108.84    8.49
   3   1  -8  118.75    8.83
  -3  -1   8  106.67    8.79
  -3  -1   8  134.51   11.41
   3   1  -8  110.11   10.20
   3   1  -8  110.66    8.32
   3   1  -7   41.87    3.36
  -3  -1   7   42.88    3.70
   3   1  -7   44.19    3.70
  -3  -1   7   38.80    5.57
   3   1  -7   42.66    4.92
   3   1  -7   39.92    3.16
  -3  -1   6   13.61    1.78
   3   1  -6   14.22    1.72
   3   1  -6   17.51    2.93
  -3  -1   6   12.84    3.71
   3   1  -5    3.26    0.99
  -3  -1   5    3.98    1.13
   3   1  -5    5.68    1.94
  -3  -1   5    2.26    2.62
   3   1  -4    3.20    0.87
  -3  -1   4    3.01    0.92
   3   1  -4    2.69    1.61
  -3  -1   4    1.98    1.94
  -3  -1   3  102.19    7.75
   3   1  -3   99.91    8.20
  -3  -1   3  101.13    8.48
   3   1  -2   47.10    3.75
   3   1  -2   42.62    4.09
  -3  -1   2   46.18    4.31
   3   1  -2   48.92    3.62
  -3  -1   2   48.01    3.73
   3   1  -1    7.45    0.82
  -3  -1   1    5.79    0.78
   3   1  -1    8.23    1.08
   3   1  -1    6.34    0.80
  -3  -1   1    8.08    0.95
  -3  -1   0  503.54   36.58
   3   1   0  495.86   36.56
   3   1   0  508.45   36.68
  -3  -1   0  493.11   36.71
   3   1   1   47.73    3.59
  -3  -1  -1   46.30    3.59
  -3  -1  -1   51.43    3.84
   3   1   2   41.11    3.11
  -3  -1  -2   41.57    3.14
  -3  -1  -2   37.67    3.24
   3   1   2   41.34    3.32
   3   1   3    2.80    0.64
  -3  -1  -3    2.45    0.69
  -3  -1  -3    2.64    0.87
   3   1   3    2.76    0.81
   3   1   3    3.19    0.76
  -3  -1  -3    3.06    0.98
  -3  -1  -4   17.40    1.78
   3   1   4   18.74    1.91
  -3  -1  -4   20.72    2.16
  -3  -1  -4   21.05    1.99
   3   1   5   17.80    1.73
  -3  -1  -5   17.50    2.32
   3   1   5   16.24    1.95
   3   1   5   15.51    1.71
   3   1   6  109.29    8.72
  -3  -1  -6  112.42    8.74
   3   1   6  124.64    9.09
  -3  -1  -6  115.44    9.44
   3   1   6  111.14    8.71
  -3  -1  -6  113.94    8.81
   3   1   7   22.60    2.18
  -3  -1  -7   19.44    2.17
  -3  -1  -7   21.76    3.31
   3   1   7   21.78    2.07
  -3  -1  -7   16.90    2.17
   3   1   8   50.35    4.10
  -3  -1  -8   40.70    4.02
  -3  -1  -8   43.59    5.34
   3   1   8   47.72    3.93
  -3  -1  -8   47.12    4.12
   3   1   9   18.95    2.33
  -3  -1  -9   17.92    2.31
  -3  -1  -9   21.60    4.04
   3   1   9   22.20    2.17
  -3  -1  -9   23.94    2.42
   3   1   9   21.02    2.89
   3   1  10    1.27    1.21
  -3  -1 -10    2.34    1.22
  -3  -1 -10    5.28    3.48
  -3  -1 -10    3.78    1.26
   3   1  10    2.77    1.05
   3   1  10    6.30    1.91
   3   1  11    6.79    1.63
  -3  -1 -11    3.76    1.48
   3   1  11    7.21    1.27
  -3  -1 -11    8.98    1.63
   3   1  12    0.15    1.24
  -3  -1 -12    2.36    1.29
   3   1  12    0.26    1.96
   3   1  13   13.32    2.44
  -3  -1 -13   18.15    2.57
  -3  -1 -13   25.98    5.58
   3   1  13   25.24    2.40
  -3  -1 -13   26.92    2.84
   3   1  13   19.34    3.39
  -3  -1 -14   25.06    3.52
   3   1  14   29.93    3.59
   3   1  14   36.61    4.54
  -3  -1 -14   37.37    7.03
   3   1  14   43.81    3.46
  -3  -1 -14   35.99    3.79
   3   1  15   -0.17    1.46
  -3  -1 -15    2.77    1.73
  -3  -1 -15    1.48    4.60
  -3  -1 -15    2.22    1.77
   3   1  15    0.31    2.17
   3   2 -13    9.31    2.04
  -3  -2  13    8.78    2.04
   3   2 -13    7.71    2.01
  -3  -2  13   12.42    5.53
   3   2 -13   11.81    4.51
   3   2 -13   12.45    1.54
   3   2 -12    5.69    1.75
  -3  -2  12    4.37    1.64
   3   2 -12    2.61    1.71
  -3  -2  12   10.87    5.30
   3   2 -12    6.63    3.87
   3   2 -12    3.63    0.96
   3   2 -11    9.63    1.94
   3   2 -11   10.01    1.93
  -3  -2  11    9.90    2.00
   3   2 -11   16.75    4.25
  -3  -2  11   15.97    5.24
   3   2 -11   11.21    1.30
  -3  -2  10    4.81    1.66
  -3  -2  10    6.98    4.89
   3   2 -10    6.18    3.21
   3   2  -9   70.95    6.02
  -3  -2   9   62.02    5.96
  -3  -2   9   67.54    8.71
   3   2  -9   72.65    5.43
   3   2  -8    0.48    1.10
  -3  -2   8    2.70    1.36
   3   2  -8    1.46    1.29
  -3  -2   8    1.48    3.56
   3   2  -8    4.29    2.86
   3   2  -8    1.36    0.50
   3   2  -7  109.61    8.14
  -3  -2   7   89.02    8.09
  -3  -2   7  101.52   10.28
   3   2  -7   98.58    9.32
   3   2  -7   97.97    7.96
   3   2  -7  103.00    7.58
   3   2  -6    1.59    1.13
   3   2  -6   -2.67    2.28
  -3  -2   6    6.05    3.31
   3   2  -6    0.79    1.05
  -3  -2   6   -0.31    1.15
  -3  -2   5    1.44    0.50
   3   2  -5    0.95    0.99
   3   2  -5    1.98    2.00
  -3  -2   5    5.66    2.74
  -3  -2   5   -0.62    1.00
   3   2  -5    2.48    0.98
  -3  -2   4    0.23    0.74
   3   2  -4    0.62    0.88
  -3  -2   4    0.23    0.81
   3   2  -4    0.07    0.84
   3   2  -4    0.54    1.58
  -3  -2   4    1.26    2.23
  -3  -2   3    0.21    1.16
  -3  -2   3   -0.80    0.83
   3   2  -3    1.03    1.37
  -3  -2   3    0.96    1.83
   3   2  -3    1.21    0.83
  -3  -2   2    2.86    1.19
   3   2  -2    2.28    0.70
   3   2  -2    1.56    1.14
  -3  -2   2    0.29    1.49
   3   2  -2    1.96    0.81
  -3  -2   1  185.12   12.53
   3   2  -1  160.25   12.49
   3   2  -1  170.88   12.84
  -3  -2   1  155.92   12.91
   3   2  -1  170.39   12.62
  -3  -2   1  161.43   12.71
  -3  -2   0  173.53   12.74
   3   2   0  170.56   12.72
   3   2   0  161.91   13.01
  -3  -2   0  168.98   13.07
  -3  -2   0  180.44   13.07
   3   2   0  189.46   12.97
  -3  -2  -1  239.22   18.59
  -3  -2  -1  235.08   18.64
  -3  -2  -1  262.23   18.45
   3   2   2  506.03   36.61
  -3  -2  -2  490.59   36.49
   3   2   2  498.11   36.46
  -3  -2  -3  171.68   12.50
   3   2   3  165.43   12.48
  -3  -2  -3  198.06   12.94
   3   2   3  171.55   12.76
  -3  -2  -3  159.07   12.65
  -3  -2  -4    0.60    0.62
   3   2   4   -0.42    0.57
  -3  -2  -4    0.91    0.83
  -3  -2  -4   -0.18    1.02
   3   2   4    0.95    0.96
  -3  -2  -5   21.33    1.89
  -3  -2  -5   20.58    2.18
   3   2   5   18.69    1.93
   3   2   5   17.72    1.99
  -3  -2  -5   20.25    2.22
   3   2   6    7.70    1.26
  -3  -2  -6    9.46    1.21
  -3  -2  -6    6.50    1.47
  -3  -2  -6    8.07    1.71
   3   2   6    8.98    1.37
   3   2   6    8.57    1.32
  -3  -2  -7   20.57    2.01
   3   2   7   20.69    2.08
   3   2   7   20.44    2.31
   3   2   7   16.54    2.04
  -3  -2  -7   20.21    2.31
   3   2   8    1.54    1.07
  -3  -2  -8    0.55    0.99
   3   2   8    0.37    0.82
  -3  -2  -8    2.26    1.20
   3   2   8    0.74    1.23
  -3  -2  -9   85.28    6.93
   3   2   9   91.77    7.02
  -3  -2  -9   77.39    8.14
   3   2   9   87.47    7.36
   3   2   9   83.72    6.85
  -3  -2  -9   87.44    7.14
  -3  -2 -10   21.55    2.51
   3   2  10   27.69    2.63
   3   2  10   23.51    2.96
  -3  -2 -10   20.07    3.94
   3   2  10   20.98    2.24
  -3  -2 -10   18.95    2.64
   3   2  11    6.16    1.59
  -3  -2 -11    6.00    1.53
  -3  -2 -11    8.74    1.75
   3   2  11    6.66    1.24
  -3  -2 -12   19.38    2.55
  -3  -2 -12   27.60    5.01
  -3  -2 -12   25.05    2.91
   3   2  12   23.79    3.15
   3   2  13    1.40    1.32
  -3  -2 -13    0.45    1.51
  -3  -2 -13    1.66    3.96
   3   2  13    1.24    1.88
   3   2  13    0.67    1.11
  -3  -2 -14   35.26    4.32
   3   2  14   48.35    4.53
   3   2  14   43.29    4.96
  -3  -2 -14   44.98    6.97
   3   2  14   50.49    4.18
  -3  -2 -14   52.45    4.76
   3   2  15    1.21    1.55
  -3  -2 -15   -1.67    1.49
  -3  -2 -15    4.64    4.48
   3   2  15   -0.36    0.84
   3   2  15   -0.83    2.09
  -3  -2 -15    2.22    1.82
   3   3 -12   37.51    4.08
   3   3 -12   41.88    4.06
  -3  -3  12   32.77    3.90
  -3  -3  12   28.80    6.47
   3   3 -12   27.69    5.36
   3   3 -12   40.32    3.32
   3   3 -11    1.19    1.76
  -3  -3  11   -0.33    1.40
   3   3 -11    2.61    1.69
  -3  -3  11    5.16    4.48
   3   3 -11   -1.42    3.39
   3   3 -11    1.44    0.75
   3   3 -10   50.38    4.72
   3   3 -10   47.11    4.62
  -3  -3  10   44.21    4.59
  -3  -3  10   44.05    7.52
   3   3 -10   44.51    6.28
   3   3 -10   51.95    3.98
   3   3  -9    9.20    1.99
  -3  -3   9    7.43    4.40
   3   3  -9    8.89    3.41
   3   3  -9    8.44    1.81
  -3  -3   8    6.81    4.08
  -3  -3   8    1.33    1.40
   3   3  -8    2.64    1.40
  -3  -3   7   16.68    1.54
   3   3  -7   16.40    3.17
  -3  -3   7   17.82    4.60
  -3  -3   7   11.50    1.98
   3   3  -7   14.80    2.02
  -3  -3   6    3.96    0.83
   3   3  -6    3.00    1.56
   3   3  -6    5.87    2.23
  -3  -3   6   10.65    3.66
  -3  -3   6    3.86    1.35
   3   3  -6    1.30    1.21
   3   3  -5    4.63    1.43
  -3  -3   5    3.90    0.95
   3   3  -5    6.41    2.26
  -3  -3   5    5.56    3.08
  -3  -3   5    3.42    1.17
   3   3  -5    5.19    1.24
  -3  -3   4   10.08    1.53
   3   3  -4    5.66    1.69
  -3  -3   4   10.31    1.49
   3   3  -4   13.34    1.59
   3   3  -4   10.19    2.24
  -3  -3   4   16.89    3.22
   3   3  -3   58.09    4.78
  -3  -3   3   63.71    4.80
   3   3  -3   61.78    5.42
  -3  -3   3   61.17    5.88
   3   3  -3   53.92    4.97
  -3  -3   3   52.66    5.06
   3   3  -2   69.20    6.16
  -3  -3   2   76.92    6.53
  -3  -3   2   76.65    6.22
   3   3  -2   74.61    6.01
  -3  -3   1   15.96    2.32
   3   3  -1   18.16    1.67
  -3  -3   1   18.78    1.68
  -3  -3   1   17.80    2.36
   3   3   0    1.25    0.49
  -3  -3   0    1.11    0.49
  -3  -3   0    2.48    1.17
   3   3   1  190.02   14.21
  -3  -3  -1  195.56   14.29
   3   3   1  180.35   14.32
  -3  -3  -2  604.85   43.69
  -3  -3  -2  616.12   43.55
   3   3   2  550.13   43.75
  -3  -3  -2  573.21   43.91
   3   3   3   42.06    3.38
  -3  -3  -3   44.98    3.98
   3   3   3   43.44    3.75
  -3  -3  -4   16.74    1.51
   3   3   4   18.20    1.56
  -3  -3  -4   17.17    2.21
   3   3   4   18.09    1.65
   3   3   4   20.09    2.05
  -3  -3  -5   90.57    6.77
   3   3   5   88.71    6.79
  -3  -3  -5   83.11    6.98
   3   3   5   92.75    6.91
  -3  -3  -5   86.65    7.26
   3   3   6    0.12    0.72
   3   3   6   -0.28    0.93
  -3  -3  -6    0.45    1.14
   3   3   6    0.41    0.75
  -3  -3  -7   20.10    2.05
   3   3   7   19.72    2.08
   3   3   7   23.10    2.24
  -3  -3  -7   22.03    2.52
   3   3   7   19.70    2.18
  -3  -3  -7   21.75    2.56
  -3  -3  -8   27.24    2.73
   3   3   8   27.80    2.77
  -3  -3  -8   29.25    3.44
   3   3   8   31.31    3.03
   3   3   8   34.36    2.95
  -3  -3  -8   26.86    3.09
  -3  -3  -9   62.11    5.20
   3   3   9   65.61    5.27
   3   3   9   61.80    5.50
  -3  -3  -9   56.38    5.98
   3   3   9   60.89    5.21
  -3  -3  -9   67.17    5.68
  -3  -3 -10   59.52    5.27
   3   3  10   63.63    5.36
   3   3  10   64.18    5.65
  -3  -3 -10   68.06    6.60
   3   3  10   61.36    5.26
  -3  -3 -10   67.51    5.70
   3   3  11    0.26    1.19
  -3  -3 -11    1.32    1.32
   3   3  11   -0.11    1.02
   3   3  11    1.66    1.54
  -3  -3 -11    2.10    1.66
   3   3  12    0.42    1.25
  -3  -3 -12    0.79    1.42
  -3  -3 -12   -0.86    2.83
  -3  -3 -12   -0.37    1.80
   3   3  12    1.21    1.81
  -3  -3 -13   15.11    4.22
   3   3  13    8.52    1.52
   3   3  13    6.14    2.01
   3   3  14   12.14    2.19
  -3  -3 -14   12.13    2.10
  -3  -3 -14   17.92    4.58
   3   3  14   15.21    1.89
   3   3  14   13.61    2.61
  -3  -3 -14   12.19    2.63
   3   3  15    6.66    1.90
  -3  -3 -15    4.34    1.89
  -3  -3 -15    6.58    4.24
   3   3  15   10.43    1.63
   3   3  15   12.95    2.69
  -3  -3 -15    8.16    2.25
   3   4 -11   17.53    3.09
   3   4 -11   20.92    2.93
  -3  -4  11   22.66    2.81
  -3  -4  11   13.51    5.83
   3   4 -11   24.30    4.68
   3   4 -11   23.07    2.11
   3   4 -10    5.10    2.18
  -3  -4  10    0.16    1.42
   3   4 -10    3.26    1.72
  -3  -4  10    5.13    4.61
   3   4 -10    0.44    3.23
   3   4 -10    3.76    0.78
   3   4  -9    6.02    2.33
  -3  -4   9   14.49    5.18
   3   4  -9    9.26    3.26
  -3  -4   9   13.00    2.02
  -3  -4   8    4.60    0.99
   3   4  -8    2.96    2.07
   3   4  -8    5.14    2.97
  -3  -4   8    4.45    4.37
  -3  -4   8    1.53    1.52
   3   4  -8    5.52    1.47
  -3  -4   7   12.19    1.44
   3   4  -7    9.31    2.31
  -3  -4   7   10.89    1.83
   3   4  -7    7.79    1.82
  -3  -4   7   15.60    4.39
  -3  -4   6  117.20    9.00
   3   4  -6  113.91    9.00
  -3  -4   6  125.36   11.04
   3   4  -6   99.04    9.25
   3   4  -5    2.27    1.71
   3   4  -5    2.96    1.19
  -3  -4   5    2.29    1.27
  -3  -4   5    3.45    3.08
   3   4  -4   58.55    5.04
  -3  -4   4   63.14    5.06
  -3  -4   4   65.97    6.63
  -3  -4   3    0.70    0.93
   3   4  -3    0.72    0.86
   3   4  -3    1.10    1.58
  -3  -4   3    3.67    2.35
  -3  -4   2   80.50    6.21
   3   4  -2   77.65    6.22
   3   4  -2   84.87    6.77
  -3  -4   2   77.80    7.10
   3   4  -2   76.65    6.68
   3   4  -1  205.08   15.58
   3   4  -1  232.74   16.06
   3   4  -1  194.67   16.01
   3   4   0  100.74    7.22
  -3  -4   0   92.19    7.18
   3   4   0   98.85    7.57
   3   4   0   90.39    7.76
  -3  -4   0   84.44    7.92
  -3  -4  -1   99.57    7.10
   3   4   1   89.84    7.12
   3   4   1   98.46    7.49
  -3  -4  -1   95.06    7.58
   3   4   1   99.79    7.83
  -3  -4  -1   91.58    7.90
  -3  -4  -2  140.62   11.85
   3   4   2  160.47   12.17
  -3  -4  -2  150.48   12.25
  -3  -4  -2  163.70   11.68
  -3  -4  -3  580.17   41.44
   3   4   3  562.75   41.69
  -3  -4  -3  550.72   41.76
  -3  -4  -3  554.11   41.27
   3   4   4    4.04    0.61
  -3  -4  -4    4.28    0.53
   3   4   4    3.32    0.67
   3   4   4    7.54    1.60
  -3  -4  -4    5.12    1.85
  -3  -4  -4    3.37    0.74
   3   4   5  737.52   53.17
  -3  -4  -5  716.86   53.13
   3   4   5  739.51   53.29
  -3  -4  -5  737.10   53.39
   3   4   5  686.44   53.61
  -3  -4  -5  716.94   53.82
  -3  -4  -6   26.08    2.70
   3   4   6   27.60    2.89
   3   4   6   31.35    2.59
  -3  -4  -6   25.52    3.19
  -3  -4  -7   -0.12    0.77
   3   4   7    0.75    0.83
  -3  -4  -7    0.49    1.69
  -3  -4  -7    0.50    1.06
   3   4   7    0.58    1.11
   3   4   7    0.17    0.78
   3   4   8   18.17    1.85
  -3  -4  -8   14.76    1.72
   3   4   8   15.27    1.84
   3   4   8   17.32    1.98
  -3  -4  -8   18.37    2.46
  -3  -4  -8   10.68    2.11
  -3  -4  -9   33.79    3.16
   3   4   9   36.21    3.29
  -3  -4  -9   31.55    3.82
   3   4   9   38.79    3.41
   3   4   9   36.86    3.37
  -3  -4  -9   33.77    3.80
  -3  -4 -10  427.99   31.89
   3   4  10  416.83   31.95
   3   4  10  447.40   32.19
  -3  -4 -10  431.41   32.78
   3   4  10  436.79   32.02
  -3  -4 -10  414.09   32.38
   3   4  11    1.13    1.28
  -3  -4 -11    1.01    1.24
  -3  -4 -11    2.18    1.94
   3   4  11    1.64    1.38
   3   4  11    2.87    1.24
  -3  -4 -12    1.23    1.31
   3   4  12    0.55    1.31
  -3  -4 -12    0.73    2.72
  -3  -4 -12   -0.21    1.91
  -3  -4 -13    2.02    1.42
  -3  -4 -13    1.29    3.11
   3   4  13    2.69    1.61
   3   4  13    3.02    1.25
  -3  -4 -14    5.79    1.60
   3   4  14    7.19    1.71
  -3  -4 -14    5.35    3.51
   3   4  14    7.23    1.88
   3   4  14    5.26    1.35
  -3  -4 -14    2.55    2.32
  -3  -4 -15    5.09    1.60
   3   4  15    5.07    1.74
  -3  -4 -15    5.96    4.09
   3   4  15    2.65    1.85
   3   4  15    6.37    1.37
  -3  -4 -15    5.84    2.25
   3   5 -11    9.90    2.94
  -3  -5  11   11.18    2.10
   3   5 -11   11.39    2.26
  -3  -5  11    2.11    4.65
   3   5 -11    7.82    3.45
   3   5 -11   11.29    1.41
  -3  -5  10   37.81    3.79
   3   5 -10   34.59    3.84
  -3  -5  10   39.56    6.90
   3   5 -10   37.27    4.53
  -3  -5   9   12.64    1.56
   3   5  -9   10.09    2.68
  -3  -5   9    8.88    4.92
  -3  -5   9    9.12    1.87
   3   5  -9    7.58    1.97
  -3  -5   8    0.89    1.00
   3   5  -8    1.15    2.29
   3   5  -8    1.48    2.52
  -3  -5   8    1.18    3.95
   3   5  -7    3.53    2.21
  -3  -5   7   -0.11    1.04
   3   5  -7    1.67    2.42
  -3  -5   7    2.15    4.35
  -3  -5   7    0.40    1.44
   3   5  -7    0.56    1.28
  -3  -5   6    0.47    1.18
   3   5  -6    0.42    2.14
  -3  -5   6    1.10    1.25
   3   5  -6    1.54    1.43
  -3  -5   5    1.09    1.48
   3   5  -5    3.72    2.14
   3   5  -5    2.12    2.26
  -3  -5   5    1.30    1.21
   3   5  -5    0.12    1.29
  -3  -5   4   -0.16    1.57
   3   5  -4    2.67    2.04
   3   5  -4    2.33    1.76
   3   5  -4    2.43    1.21
  -3  -5   4   -0.48    1.12
  -3  -5   3   14.75    2.53
   3   5  -3    8.67    2.27
   3   5  -3   11.29    2.34
  -3  -5   3   14.69    3.18
   3   5  -3   12.13    1.62
  -3  -5   3   11.30    1.57
   3   5  -2   18.17    2.81
  -3  -5   2   16.91    2.99
  -3  -5   2   22.64    3.25
   3   5  -2   20.85    2.59
  -3  -5   2   17.54    1.90
   3   5  -2   20.05    2.02
   3   5  -1    1.04    1.90
  -3  -5   1   -1.19    2.11
  -3  -5   1    0.12    0.73
  -3  -5   1   -0.59    1.66
   3   5  -1   -0.14    1.23
  -3  -5   0    3.38    2.20
   3   5   0    0.52    0.68
  -3  -5   0    0.46    1.25
   3   5   0    0.58    1.00
   3   5   0   -0.84    1.82
  -3  -5  -1    1.92    2.18
  -3  -5  -1    3.73    0.61
   3   5   1    3.70    0.69
   3   5   1    2.35    0.95
  -3  -5  -1    3.20    1.24
   3   5   1    3.75    1.69
  -3  -5  -2    1.19    0.39
  -3  -5  -2    3.73    2.15
   3   5   2    2.02    0.49
  -3  -5  -2    2.01    0.95
   3   5   2    0.93    0.81
   3   5   2    0.80    1.57
   3   5   3    2.61    0.44
   3   5   3    2.51    0.43
  -3  -5  -3    2.65    0.98
  -3  -5  -3    2.21    0.61
   3   5   3    3.65    1.73
  -3  -5  -3    1.43    1.97
   3   5   4    5.25    0.60
   3   5   4    4.99    0.64
  -3  -5  -4    6.66    1.04
  -3  -5  -4    5.06    0.83
  -3  -5  -4    4.94    1.91
   3   5   4    3.54    1.64
   3   5   5    3.33    0.65
  -3  -5  -5    3.48    0.58
   3   5   5    3.82    0.68
  -3  -5  -5    4.26    1.80
  -3  -5  -5    3.90    0.85
   3   5   5    4.27    1.55
  -3  -5  -6   23.88    1.97
  -3  -5  -6   24.99    3.07
  -3  -5  -6   20.40    2.27
   3   5   6   23.75    2.13
   3   5   7   31.56    2.96
  -3  -5  -7   34.70    2.93
  -3  -5  -7   35.74    3.33
   3   5   7   38.69    3.10
   3   5   7   35.53    3.55
  -3  -5  -8   21.26    2.11
   3   5   8   23.59    2.24
  -3  -5  -8   20.88    2.49
  -3  -5  -8   23.06    3.18
   3   5   8   24.55    2.29
   3   5   8   21.15    2.54
   3   5   9   53.22    4.23
  -3  -5  -9   48.90    4.11
  -3  -5  -9   51.28    4.75
   3   5   9   50.88    4.27
  -3  -5  -9   48.29    4.92
   3   5   9   42.87    4.40
  -3  -5 -10    1.61    1.01
   3   5  10   -0.10    1.09
   3   5  10    2.84    1.26
  -3  -5 -10    0.21    1.90
  -3  -5 -10    1.06    1.70
   3   5  10    1.34    1.03
  -3  -5 -11   37.24    3.65
   3   5  11   43.58    3.81
   3   5  11   46.49    3.96
  -3  -5 -11   43.72    4.67
   3   5  11   40.56    3.82
  -3  -5 -11   37.24    4.43
  -3  -5 -12  296.85   22.62
   3   5  12  299.74   22.72
  -3  -5 -12  322.19   23.92
  -3  -5 -13  151.98   13.05
   3   5  13  174.38   13.25
  -3  -5 -13  156.48   14.50
   3   5  13  176.15   13.42
  -3  -5 -13  156.26   13.75
   3   5  13  185.58   13.26
   3   5  14    2.99    1.53
  -3  -5 -14    0.43    3.09
  -3  -5 -14    2.04    2.34
   3   5  14    1.95    1.28
   3   5  14   -0.94    1.54
  -3  -5 -15    0.58    1.08
   3   5  15    1.00    1.61
  -3  -5 -15    1.96    3.44
  -3  -5 -15    1.33    2.49
   3   5  15    2.59    1.50
   3   5  15    1.67    1.26
  -3  -6  10    0.97    1.13
   3   6 -10    0.29    2.50
   3   6 -10   -0.43    2.75
   3   6 -10    0.54    1.71
  -3  -6  10   -0.17    1.57
  -3  -6   9    3.39    1.25
   3   6  -9    5.70    2.74
   3   6  -9    2.40    2.87
   3   6  -9    2.56    1.77
  -3  -6   9    1.10    1.33
  -3  -6   8    6.03    1.40
   3   6  -8    4.40    2.71
   3   6  -8    2.59    2.80
  -3  -6   8   -0.62    4.46
   3   6  -8    4.04    1.70
  -3  -6   8    5.64    1.63
  -3  -6   7   18.04    2.40
   3   6  -7   24.59    3.75
   3   6  -7   18.47    2.54
   3   6  -7   21.31    3.78
  -3  -6   7   20.08    5.32
  -3  -6   6   46.37    4.48
   3   6  -6   49.00    4.40
  -3  -6   6   45.23    4.25
  -3  -6   6   61.65    7.41
   3   6  -6   44.17    5.42
   3   6  -6   51.32    5.34
  -3  -6   5   24.69    2.92
   3   6  -5   21.68    3.45
  -3  -6   5   20.72    2.41
   3   6  -5   21.07    2.64
  -3  -6   4    4.33    1.94
   3   6  -4   11.49    2.79
   3   6  -4   13.56    2.72
  -3  -6   4   15.30    3.67
   3   6  -4   13.47    1.92
  -3  -6   4   11.93    1.74
  -3  -6   3    9.10    2.61
   3   6  -3    9.54    2.77
   3   6  -3    6.85    1.56
  -3  -6   3    8.38    1.39
   3   6  -3    5.27    2.04
  -3  -6   3    8.18    3.06
  -3  -6   2   26.75    2.59
   3   6  -2   27.14    2.69
   3   6  -2   26.92    3.30
  -3  -6   2   27.98    4.00
  -3  -6   2   29.17    3.85
   3   6  -2   34.53    3.87
  -3  -6   1   38.80    3.23
   3   6  -1   33.58    3.32
   3   6  -1   45.08    3.94
  -3  -6   1   35.16    4.22
  -3  -6   1   41.38    4.68
   3   6  -1   36.90    4.27
  -3  -6   0   64.51    5.20
  -3  -6   0   68.29    6.03
   3   6   0   65.88    5.63
  -3  -6   0   70.97    6.52
   3   6   0   74.13    6.35
  -3  -6  -1    5.20    2.42
   3   6   1    5.38    0.92
  -3  -6  -1    4.97    1.65
   3   6   1    5.56    1.25
   3   6   1    6.99    2.11
  -3  -6  -2   87.17    6.63
   3   6   2   88.13    6.68
  -3  -6  -2   91.01    7.17
   3   6   2   89.14    7.02
   3   6   2   95.69    7.77
  -3  -6  -2   73.87    7.75
  -3  -6  -3    0.89    2.12
   3   6   3    1.82    0.43
   3   6   3    2.18    0.57
  -3  -6  -3    2.52    1.03
  -3  -6  -3    1.68    0.57
   3   6   3    2.67    2.04
   3   6   4    6.17    0.72
  -3  -6  -4    5.02    2.13
   3   6   4    6.00    0.73
  -3  -6  -4    4.20    1.07
  -3  -6  -4    5.86    0.85
   3   6   4    3.22    1.84
   3   6   5    2.24    0.60
   3   6   5    3.18    0.56
   3   6   5    3.71    1.66
  -3  -6  -5    2.92    0.73
  -3  -6  -5    8.10    2.15
  -3  -6  -6   64.09    6.74
  -3  -6  -6   76.79    5.98
   3   6   6   80.71    6.69
   3   6   6   74.29    5.83
   3   6   7   16.25    1.52
  -3  -6  -7   12.84    1.38
  -3  -6  -7   12.46    1.63
  -3  -6  -7   11.03    2.56
   3   6   7   12.72    2.34
   3   6   7   13.75    1.48
  -3  -6  -8    1.20    0.73
   3   6   8    2.19    0.89
  -3  -6  -8    0.51    1.06
  -3  -6  -8    1.10    2.09
   3   6   8    1.21    0.67
   3   6   8    0.34    1.37
   3   6   9    0.26    0.91
  -3  -6  -9    0.29    0.78
  -3  -6  -9    1.61    2.17
   3   6   9    1.61    1.35
  -3  -6  -9    1.51    1.28
   3   6   9   -0.38    0.84
   3   6  10    1.29    1.09
  -3  -6 -10    0.17    0.89
  -3  -6 -10    2.63    2.02
   3   6  10   -0.16    1.34
  -3  -6 -10   -0.74    1.39
   3   6  10    0.11    0.89
   3   6  11   35.68    3.25
  -3  -6 -11   27.25    3.13
  -3  -6 -11   37.86    4.07
  -3  -6 -11   37.52    4.42
   3   6  11   37.34    3.31
   3   6  12   53.76    4.20
  -3  -6 -12   26.19    3.70
  -3  -6 -12   61.99    5.31
   3   6  12   59.48    4.46
  -3  -6 -13    2.60    1.26
   3   6  13    4.52    1.44
  -3  -6 -13    4.92    2.78
  -3  -6 -13    1.61    2.38
   3   6  13    2.55    1.41
   3   6  13    3.89    1.39
  -3  -6 -14   -0.77    2.62
  -3  -6 -14    1.68    2.53
   3   6  14    1.98    1.28
   3   6  14    1.21    1.25
  -3  -6 -15   10.22    2.03
   3   6  15   12.66    2.31
  -3  -6 -15   16.56    3.86
   3   6  15   19.27    2.35
  -3  -6 -15   13.08    3.43
   3   6  15   18.01    2.34
  -3  -7   9    8.56    1.68
   3   7  -9   13.13    3.47
  -3  -7   9    6.27    5.65
   3   7  -9    4.35    2.94
   3   7  -9    3.46    1.92
  -3  -7   9    5.90    1.81
  -3  -7   8    2.12    1.47
   3   7  -8   -0.95    2.65
   3   7  -8    1.11    2.78
  -3  -7   8    1.31    4.60
   3   7  -8    0.87    1.78
  -3  -7   8    2.94    1.49
   3   7  -7    4.29    2.79
  -3  -7   7    4.69    1.72
   3   7  -7    9.58    2.98
  -3  -7   7    6.11    4.75
   3   7  -7    7.24    1.92
  -3  -7   7    8.73    1.65
   3   7  -6   26.66    4.00
  -3  -7   6   21.32    3.00
   3   7  -6   27.77    4.08
  -3  -7   6   20.63    5.43
   3   7  -6   24.33    2.95
  -3  -7   5   12.78    2.53
   3   7  -5   19.00    3.34
   3   7  -5   12.31    2.85
  -3  -7   5   10.98    4.32
   3   7  -5   11.93    2.05
  -3  -7   5   10.76    1.84
   3   7  -4    0.28    2.55
  -3  -7   4    1.76    2.07
   3   7  -4   -0.53    1.29
  -3  -7   4    0.23    1.20
  -3  -7   3   14.26    2.96
   3   7  -3   12.43    2.98
   3   7  -3    9.10    2.28
  -3  -7   3    5.36    3.19
   3   7  -3    9.43    1.73
  -3  -7   3    8.87    1.48
  -3  -7   2   13.92    3.10
   3   7  -2   14.36    3.24
   3   7  -2   10.48    1.73
  -3  -7   2   11.26    1.53
   3   7  -2   13.74    2.30
  -3  -7   2   13.94    3.36
  -3  -7   1   71.94    5.72
   3   7  -1   68.36    5.77
   3   7  -1   69.19    6.23
  -3  -7   1   75.78    7.08
  -3  -7   1   83.54    7.33
   3   7  -1   72.14    6.96
   3   7   0    0.24    2.29
  -3  -7   0    0.83    2.62
  -3  -7   0    2.09    0.84
   3   7   0    1.78    1.03
  -3  -7   0    1.58    1.78
   3   7   0    3.35    1.36
  -3  -7  -1  280.36   21.81
   3   7   1  312.73   21.94
   3   7   1  293.91   22.21
  -3  -7  -1  302.83   22.60
  -3  -7  -1  288.61   23.16
   3   7   1  300.03   22.97
  -3  -7  -2    1.69    0.62
  -3  -7  -2    0.81    2.50
   3   7   2    2.70    1.03
  -3  -7  -2    1.96    1.26
   3   7   2    3.43    2.38
  -3  -7  -3   14.95    3.19
   3   7   3   13.83    1.61
  -3  -7  -3   10.89    1.70
   3   7   3   12.54    2.69
  -3  -7  -4    6.71    2.60
   3   7   4    6.97    0.83
  -3  -7  -4    9.44    1.33
  -3  -7  -4    3.10    0.79
   3   7   4    7.01    2.26
  -3  -7  -5   11.11    2.76
  -3  -7  -5   11.48    1.61
   3   7   5   16.28    2.63
  -3  -7  -5   11.74    1.36
   3   7   6   29.26    2.44
  -3  -7  -6   26.36    3.73
   3   7   6   27.78    3.53
  -3  -7  -6   27.50    2.58
  -3  -7  -7    2.89    0.71
   3   7   7    3.44    0.82
  -3  -7  -7    2.67    0.95
  -3  -7  -7    2.00    2.28
   3   7   7    1.88    0.65
   3   7   8    5.75    1.25
  -3  -7  -8    7.94    1.02
   3   7   8    9.97    1.16
  -3  -7  -8   10.22    1.45
   3   7   8    7.35    2.16
  -3  -7  -9   -0.14    0.76
   3   7   9   -0.50    0.89
   3   7   9    0.08    0.73
  -3  -7  -9    0.26    2.35
  -3  -7  -9    1.14    1.15
   3   7   9   -1.35    1.60
  -3  -7 -10   45.95    3.91
   3   7  10   46.74    4.05
  -3  -7 -10   39.24    4.32
  -3  -7 -10   39.21    4.93
   3   7  10   50.59    4.03
  -3  -7 -11    1.52    1.00
   3   7  11    0.54    1.05
   3   7  11    1.78    1.53
   3   7  11    1.44    0.96
   3   7  12   23.41    2.60
  -3  -7 -12   23.09    2.46
  -3  -7 -12   29.19    3.37
  -3  -7 -12   20.74    3.56
   3   7  12   22.16    2.90
   3   7  13   33.26    3.58
  -3  -7 -13   33.51    3.41
  -3  -7 -13   44.34    4.75
  -3  -7 -13   28.64    4.54
   3   7  13   38.93    3.93
   3   7  13   43.55    3.65
  -3  -7 -14    2.08    2.43
  -3  -7 -14    1.79    2.56
   3   7  14    0.82    1.38
   3   7  14    2.45    1.31
  -3  -7 -15   27.90    3.02
   3   7  15   24.50    3.09
   3   7  15   30.41    3.05
  -3  -7 -15   37.00    5.05
   3   7  15   24.75    3.09
  -3  -7 -15   30.50    4.26
  -3  -8   7    4.30    1.79
   3   8  -7    6.20    3.00
   3   8  -7    4.86    2.62
  -3  -8   7    4.52    4.96
   3   8  -7    5.99    2.03
  -3  -8   7   -0.46    1.43
  -3  -8   6    2.66    1.98
   3   8  -6    0.67    2.92
   3   8  -6    2.25    2.40
  -3  -8   6   -2.39    4.25
  -3  -8   6    3.12    1.28
  -3  -8   5    0.23    2.15
   3   8  -5    3.27    2.81
   3   8  -5    0.30    2.00
  -3  -8   5    6.49    4.15
   3   8  -5   -0.16    1.60
  -3  -8   4    1.24    2.36
   3   8  -4   -3.85    3.07
   3   8  -4    1.57    1.93
  -3  -8   4    2.43    3.81
   3   8  -4    2.05    1.50
  -3  -8   4   -0.48    0.98
  -3  -8   3    4.58    2.62
   3   8  -3    6.24    2.90
   3   8  -3    5.79    2.16
   3   8  -3    4.85    1.60
  -3  -8   3    2.05    1.06
  -3  -8   2    2.33    2.67
   3   8  -2    1.51    2.46
  -3  -8   2    1.10    2.72
   3   8  -2    1.84    1.31
  -3  -8   2    1.62    0.97
  -3  -8   1   16.47    3.72
   3   8  -1   21.78    3.64
  -3  -8   1   14.98    1.95
   3   8  -1   22.94    2.36
  -3  -8   1   21.77    3.73
   3   8  -1   20.69    2.67
  -3  -8   0   44.46    3.97
   3   8   0   49.05    4.15
   3   8   0   47.89    4.48
  -3  -8   0   51.78    5.33
  -3  -8   0   53.93    5.85
   3   8   0   46.44    5.46
  -3  -8  -1  539.14   40.43
   3   8   1  584.19   40.57
   3   8   1  520.45   40.79
  -3  -8  -1  532.29   41.28
  -3  -8  -1  557.91   41.91
   3   8   1  572.28   41.72
   3   8   2  140.53    9.58
  -3  -8  -2  118.44    9.39
   3   8   2  123.58    9.79
  -3  -8  -2  110.26   10.01
  -3  -8  -2  122.86   10.95
   3   8   2  123.03   10.71
  -3  -8  -3  288.44   22.08
   3   8   3  313.94   22.19
  -3  -8  -3  277.96   22.62
   3   8   3  328.02   22.48
  -3  -8  -3  281.16   23.53
   3   8   3  260.48   23.13
   3   8   4  217.44   15.06
   3   8   4  183.48   14.95
  -3  -8  -4  210.83   15.50
   3   8   4  199.39   16.24
  -3  -8  -4  174.57   16.37
  -3  -8  -4  211.89   15.12
  -3  -8  -5    3.25    2.70
   3   8   5    0.57    0.63
   3   8   5    0.25    0.62
  -3  -8  -5    1.54    0.96
  -3  -8  -5   -0.22    0.65
   3   8   5    0.25    1.96
  -3  -8  -6    5.24    2.58
   3   8   6    6.26    0.90
   3   8   6    6.67    0.95
  -3  -8  -6    7.24    1.28
   3   8   6    8.01    2.45
  -3  -8  -6    5.56    1.02
   3   8   7    1.73    0.69
  -3  -8  -7    0.88    2.57
   3   8   7    1.96    0.77
  -3  -8  -7    0.90    0.85
   3   8   7   -1.20    1.91
  -3  -8  -7    2.44    0.88
  -3  -8  -8   44.84    3.33
   3   8   8   21.09    3.18
  -3  -8  -8   39.75    4.97
  -3  -8  -8   40.87    3.53
   3   8   8   45.61    3.36
   3   8   9    1.49    0.95
  -3  -8  -9    0.67    0.77
   3   8   9    1.10    0.74
  -3  -8  -9    2.19    1.03
  -3  -8 -10    2.04    0.88
   3   8  10    2.56    1.10
   3   8  10    2.29    0.80
  -3  -8 -10    3.15    1.40
   3   8  10    4.53    1.95
   3   8  11   46.20    4.12
  -3  -8 -11   48.19    3.99
  -3  -8 -11   41.74    5.30
   3   8  11   46.71    4.02
   3   8  11   48.08    4.75
   3   8  12   52.01    4.74
  -3  -8 -12   56.80    4.64
  -3  -8 -12   59.14    5.47
   3   8  12   51.60    5.22
  -3  -8 -12   53.51    6.04
  -3  -8 -13   11.30    1.74
   3   8  13   11.13    1.84
   3   8  13   16.03    1.85
  -3  -8 -13    8.36    3.20
   3   8  13   14.87    2.39
  -3  -8 -13   13.26    2.69
  -3  -8 -14    4.65    1.40
  -3  -8 -14    9.15    2.73
  -3  -8 -14    5.72    3.01
   3   8  14   10.16    2.08
   3   8  14    9.06    1.47
   3   8  15   14.91    2.19
  -3  -8 -15   12.09    2.00
  -3  -8 -15   17.35    3.54
   3   8  15   15.21    2.42
   3   8  15   16.47    2.10
  -3  -8 -15   17.01    3.77
   3   9  -6    4.87    3.17
  -3  -9   6    1.38    2.12
   3   9  -6    1.95    2.38
  -3  -9   6    9.54    4.92
   3   9  -6    1.86    1.81
  -3  -9   6    3.49    1.60
  -3  -9   5   -0.25    1.98
   3   9  -5    3.32    3.11
   3   9  -5    0.30    2.07
  -3  -9   5    0.58    4.02
  -3  -9   5    0.95    1.36
  -3  -9   4    8.80    2.71
   3   9  -4    6.50    3.00
   3   9  -4    4.56    2.13
  -3  -9   4    4.75    3.93
   3   9  -4    5.36    1.83
  -3  -9   3    7.67    2.79
   3   9  -3   -0.35    2.00
   3   9  -3    1.36    1.50
  -3  -9   3    3.14    1.31
   3   9  -3    5.04    2.03
  -3  -9   3   -0.95    3.51
  -3  -9   2   38.76    4.94
  -3  -9   2   40.06    3.61
   3   9  -2   34.94    3.69
  -3  -9   2   30.97    5.58
   3   9  -2   42.16    4.22
   3   9  -2   41.34    5.16
  -3  -9   1    4.31    3.32
   3   9  -1   -0.33    2.89
   3   9  -1    3.32    1.50
  -3  -9   1    2.86    1.20
   3   9   0    6.30    2.93
  -3  -9   0    8.83    3.33
  -3  -9   0    5.34    1.17
   3   9   0    5.18    1.48
  -3  -9   0    5.44    2.68
  -3  -9  -1  109.82    8.68
   3   9   1  125.70    8.92
   3   9   1  103.57    9.03
  -3  -9  -1  104.65    9.67
  -3  -9  -1  105.87   10.30
   3   9   1  124.00   10.31
  -3  -9  -2  132.11   10.36
   3   9   2  143.64   10.56
   3   9   2  138.37   10.76
  -3  -9  -2  133.90   11.29
   3   9   2  127.40   11.72
  -3  -9  -2  138.51   12.10
  -3  -9  -3    1.66    3.01
  -3  -9  -3    1.87    0.77
   3   9   3    0.56    1.02
  -3  -9  -3    2.36    1.53
   3   9   3    1.81    1.07
   3   9   3    3.18    2.54
   3   9   4  407.67   28.26
   3   9   4  368.54   28.11
  -3  -9  -4  365.95   28.67
  -3  -9  -4  333.91   29.59
   3   9   4  346.24   29.30
  -3  -9  -4  392.51   28.24
   3   9   5  184.82   13.30
   3   9   5  166.74   13.23
  -3  -9  -5  188.00   13.77
   3   9   5  163.29   14.51
  -3  -9  -5  161.69   14.83
  -3  -9  -5  180.61   13.36
  -3  -9  -6   -1.00    3.26
   3   9   6    0.61    0.67
   3   9   6    0.57    0.71
  -3  -9  -6    1.00    1.14
  -3  -9  -6    1.15    0.67
   3   9   7   11.27    1.34
   3   9   7   11.80    1.42
  -3  -9  -7   11.53    1.66
  -3  -9  -7   12.06    1.46
   3   9   8   27.97    2.51
   3   9   8   29.02    2.65
  -3  -9  -8   31.30    2.94
  -3  -9  -8   26.88    2.72
   3   9   9   28.39    2.91
  -3  -9  -9   35.06    2.87
  -3  -9  -9   33.82    3.20
   3   9   9   24.19    3.85
   3   9   9   34.07    2.87
  -3  -9 -10   27.61    4.91
  -3  -9 -10   35.97    3.23
   3   9  10   34.56    3.33
  -3  -9 -10   37.86    3.66
   3   9  10   40.85    3.26
   3   9  10   31.46    4.23
   3   9  11    2.35    1.10
  -3  -9 -11    1.18    0.89
  -3  -9 -11    0.33    2.86
   3   9  11    0.24    1.86
   3   9  12    1.53    1.14
  -3  -9 -12    2.30    1.02
  -3  -9 -12    1.00    2.65
   3   9  12    4.36    2.00
  -3  -9 -12    2.46    1.60
   3   9  12    1.00    0.83
   3   9  13   13.57    1.92
  -3  -9 -13   10.30    1.67
  -3  -9 -13   10.09    3.43
  -3  -9 -13   15.69    2.68
   3   9  13   15.26    2.63
   3   9  13   14.54    1.73
  -3  -9 -14   12.08    1.77
   3   9  14   10.54    2.47
  -3  -9 -14   14.85    2.90
  -3  -9 -14    6.53    3.43
   3   9  14   19.18    2.00
   3  10  -4   16.76    2.96
  -3 -10   4   13.64    5.31
   3  10  -4   13.30    2.45
  -3 -10   4   15.71    2.16
  -3 -10   3   12.42    5.29
   3  10  -3   41.37    4.20
   3  10  -3   34.01    3.67
  -3 -10   2    6.43    3.73
   3  10  -2   -0.22    1.68
  -3 -10   2    0.97    1.19
   3  10  -2   -1.26    1.53
  -3 -10   1    4.01    1.24
  -3 -10   1    3.61    3.30
   3  10  -1    5.17    1.81
   3  10  -1    1.45    1.41
  -3 -10   0    4.86    1.30
  -3 -10   0    6.56    3.21
   3  10   0    6.76    1.71
   3  10   0    6.81    1.60
  -3 -10  -1   31.03    2.89
   3  10   1   30.17    3.16
  -3 -10  -2    2.64    1.03
  -3 -10  -2    3.08    2.01
   3  10   2    3.98    1.35
  -3 -10  -3    1.81    0.84
   3  10   3    1.92    1.10
  -3 -10  -3    4.10    1.83
   3  10   3    0.53    1.15
   3  10   4   32.80    2.86
  -3 -10  -4   27.00    3.32
   3  10   4   25.97    4.27
   3  10   5    1.32    0.85
   3  10   5    0.07    0.75
  -3 -10  -5    0.32    1.49
  -3 -10  -5   -0.55    0.67
   3  10   5    4.22    2.56
  -3 -10  -6   28.46    5.14
   3  10   6   47.69    3.61
   3  10   6   37.91    3.49
  -3 -10  -6   46.23    4.07
   3  10   6   40.40    4.98
  -3 -10  -6   42.29    3.62
   3  10   7   15.81    1.53
  -3 -10  -7    5.46    3.48
   3  10   7   13.35    1.51
  -3 -10  -7   10.60    1.89
   3  10   7    6.06    2.59
  -3 -10  -7   10.33    1.51
   3  10   8   71.23    5.10
   3  10   8   55.65    5.06
  -3 -10  -8   63.29    5.41
   3  10   8   58.96    6.31
  -3 -10  -8   57.41    7.05
  -3 -10  -8   60.78    5.20
  -3 -10  -9   -2.51    2.95
   3  10   9    3.04    0.89
   3  10   9   -0.18    1.00
  -3 -10  -9    1.44    1.09
   3  10   9    4.80    2.51
  -3 -10 -10    0.24    0.82
   3  10  10    0.39    0.95
  -3 -10 -10    3.95    2.89
   3  10  10    4.94    2.42
   3  10  11    2.03    1.08
  -3 -10 -11    2.01    0.96
  -3 -10 -11    2.91    3.23
   3  10  11    3.97    2.42
  -3 -10 -11    1.01    1.32
   3  10  12    7.32    1.53
  -3 -10 -12    9.14    1.32
  -3 -10 -12    7.72    3.55
   3  10  12    3.69    0.93
  -3 -10 -12   12.32    2.10
   3  10  12    5.37    2.35
  -3 -10 -13    6.18    1.18
   3  10  13    3.74    1.36
  -3 -10 -13    9.27    3.45
   3  10  13    3.36    1.03
  -3 -10 -13    6.81    1.93
   3  10  13    3.94    2.16
  -3 -10 -14   26.63    5.22
  -3 -10 -14   40.26    4.48
   3  10  14   38.21    3.39
   3  10  14   31.47    4.09
   3  11  -2    2.49    3.49
  -3 -11   2    6.80    2.99
  -3 -11   2    5.56    3.91
   3  11  -2    2.51    1.84
  -3 -11   1    3.37    3.40
   3  11  -1    8.87    3.54
  -3 -11   1    5.86    1.47
  -3 -11   1   10.75    3.74
   3  11  -1    6.39    1.88
   3  11  -1    4.60    1.71
  -3 -11   0    3.49    3.73
  -3 -11   0    1.68    1.13
   3  11   0    1.16    3.38
  -3 -11   0    4.71    3.10
   3  11   0    0.93    1.52
   3  11   0    2.28    1.52
  -3 -11  -1    1.98    3.31
   3  11   1    1.50    2.93
  -3 -11  -1    1.13    0.98
  -3 -11  -1    1.35    2.63
   3  11   1    0.67    1.38
   3  11   1   -0.42    1.36
  -3 -11  -2    1.03    0.93
   3  11   2    1.47    3.13
  -3 -11  -2   -1.99    3.21
  -3 -11  -2   -0.29    2.14
   3  11   2    0.62    1.25
   3  11   2    1.42    1.39
   3  11   3    3.17    2.66
  -3 -11  -3    3.99    1.03
  -3 -11  -3   -2.38    3.25
   3  11   3    3.14    1.34
   3  11   3    2.26    1.22
   3  11   4   10.92    1.71
  -3 -11  -4   13.95    1.56
   3  11   4    8.16    3.25
  -3 -11  -4   11.31    3.94
  -3 -11  -5    5.78    3.22
   3  11   5    2.90    0.87
   3  11   5    1.58    0.98
  -3 -11  -5    3.21    1.55
   3  11   5    7.25    2.86
  -3 -11  -6    6.24    3.62
   3  11   6    3.42    1.06
   3  11   6    4.11    0.97
  -3 -11  -6    4.52    1.49
   3  11   6    2.57    2.49
   3  11   7    1.46    0.89
  -3 -11  -7    6.67    3.37
   3  11   7    1.72    0.89
  -3 -11  -7    1.67    1.20
   3  11   7   -0.94    2.30
  -3 -11  -8    4.34    3.11
   3  11   8    2.60    0.92
   3  11   8    1.71    0.92
  -3 -11  -8    1.86    1.18
   3  11   8    0.92    2.60
   3  11   9    9.63    1.48
  -3 -11  -9   12.20    3.99
   3  11   9   11.00    1.41
   3  11  10   20.49    2.06
   3  11  10   16.98    2.13
  -3 -11 -10   22.40    2.33
   3  11  10   12.29    3.18
   3  11  11    0.77    1.08
  -3 -11 -11    2.74    3.48
   3  11  11    1.75    2.35
  -3 -11 -11    0.47    1.08
  -3 -11 -12   10.32    1.45
   3  11  12    5.37    1.45
  -3 -11 -12    5.51    3.50
   3  11  12    8.36    1.20
  -3 -11 -12    8.01    1.84
   3  11  12    5.92    2.58
   3  12   0   14.19    4.22
  -3 -12   0    3.65    2.97
  -3 -12   0   12.27    4.23
   3  12   0   16.32    2.51
   3  12   0   20.44    2.59
  -3 -12  -1   16.59    4.60
  -3 -12  -1   28.75    2.85
   3  12   1   29.97    4.93
  -3 -12  -1   32.30    4.90
   3  12   1   26.81    3.17
   3  12   1   30.92    3.34
  -3 -12  -2   23.26    2.49
   3  12   2   19.39    4.24
  -3 -12  -2   23.87    4.86
   3  12   2   27.15    2.90
  -3 -12  -2   27.78    4.18
   3  12   2   25.72    2.95
   3  12   3   68.52    5.84
  -3 -12  -3   67.80    5.60
   3  12   3   73.37    5.96
  -3 -12  -3   59.51    6.64
  -3 -12  -3   54.18    7.44
   3  12   3   75.05    7.63
  -3 -12  -4   15.46    1.70
  -3 -12  -4    7.95    3.86
   3  12   4   10.33    3.69
   3  12   4   14.88    1.88
  -3 -12  -4   21.85    3.07
   3  12   4    9.69    1.80
  -3 -12  -5    0.83    3.36
   3  12   5    1.65    1.14
   3  12   5    0.50    0.84
  -3 -12  -5    0.22    1.66
  -3 -12  -5    0.96    0.71
   3  12   5    2.84    2.72
   3  12   6   -0.29    1.00
   3  12   6    0.67    0.82
  -3 -12  -6    2.86    3.53
  -3 -12  -6    1.01    0.74
   3  12   6   -0.69    2.79
   3  12   7   15.13    1.81
  -3 -12  -7   12.79    4.10
   3  12   7   16.79    1.88
  -3 -12  -7   18.23    1.89
   3  12   7   19.23    3.66
   3  12   8    0.87    0.96
   3  12   8    1.81    0.94
  -3 -12  -8    2.93    3.72
  -3 -12  -8    0.42    0.80
   3  12   8    0.98    2.66
   3  12   9   54.63    4.36
  -3 -12  -9   44.94    6.53
   3  12   9   46.43    4.34
  -3 -12  -9   53.87    4.76
   3  12   9   48.17    5.76
  -3 -12  -9   51.99    4.50
   3  12  10   11.05    1.54
  -3 -12 -10    7.16    3.85
   3  12  10   12.64    1.72
  -3 -12 -10   11.12    1.89
   3  12  10   15.09    3.27
  -3 -12 -10   13.06    1.81
  -3 -12 -11    1.27    3.67
   3  12  11    0.98    0.94
   3  12  11    0.23    1.09
  -3 -12 -11   -0.75    1.09
   3  12  11    0.95    2.51
  -3 -12 -11    3.04    1.16
  -3 -13  -5   18.43    4.26
   3  13   5   10.11    1.53
   3  13   5   13.76    1.86
  -3 -13  -5   14.68    2.72
  -3 -13  -5   13.23    1.52
   3  13   5    7.25    3.43
  -3 -13  -6    1.74    3.48
   3  13   6    0.55    0.86
   3  13   6   -0.68    1.12
  -3 -13  -6    1.58    1.78
  -3 -13  -6   -0.86    0.78
   3  13   6    3.33    3.21
  -3 -13  -7   18.41    4.49
   3  13   7   14.23    1.88
   3  13   7   11.71    1.69
  -3 -13  -7   14.26    2.52
   3  13   7    9.70    3.47
  -3 -13  -7   17.27    1.78
  -4  12   8   34.74    3.42
   4 -12  -8   29.80    5.13
  -4  12   8   32.93    3.32
  -4  12   8   34.26    5.79
  -4  12   7   12.38    1.92
   4 -12  -7   13.24    3.78
  -4  12   7   13.17    1.94
  -4  12   7   17.78    4.61
  -4  12   6    0.67    1.28
   4 -12  -6    3.15    2.65
  -4  12   6   -0.92    3.46
  -4  12   6   -0.28    1.21
   4 -12  -6    0.29    0.58
   4 -12  -6    0.45    0.43
  -4  12   5    0.81    1.27
   4 -12  -5    4.13    2.92
  -4  12   5    2.74    3.70
  -4  12   5    2.79    1.33
   4 -12  -5    0.27    1.06
   4 -12  -5    2.21    0.43
   4 -12  -4    3.04    2.60
  -4  12   4    3.43    1.30
  -4  12   4    5.98    4.08
  -4  12   4    3.31    0.84
   4 -12  -3    0.33    2.60
   4 -12  -3    0.14    1.22
  -4  12   3    0.46    3.50
   4 -12  -3   -1.30    1.37
  -4  12   3    0.86    0.90
  -4  12   3    2.58    1.43
  -4  11  10    5.18    1.51
   4 -11 -10    4.11    3.66
  -4  11  10    8.91    4.03
  -4  11  10    6.02    1.47
  -4  11   9    3.98    1.37
   4 -11  -9   10.85    3.70
  -4  11   9    6.79    4.33
  -4  11   9    4.95    1.37
  -4  11   8   -0.40    1.08
  -4  11   8   -0.13    1.04
   4 -11  -8    0.35    2.75
  -4  11   8   -0.90    3.41
  -4  11   7    2.25    1.34
   4 -11  -7    0.69    2.74
  -4  11   7    2.02    1.11
  -4  11   7   -0.44    3.69
  -4  11   6   45.53    4.15
   4 -11  -6   53.63    5.79
  -4  11   6   43.33    4.07
  -4  11   6   43.04    6.13
  -4  11   5    3.85    1.28
   4 -11  -5   10.22    3.22
  -4  11   5    5.65    3.75
  -4  11   5    4.99    1.31
   4 -11  -5    1.84    0.79
   4 -11  -5    3.09    0.44
  -4  11   4   12.61    4.00
   4 -11  -4   12.26    3.20
  -4  11   4   14.77    1.95
   4 -11  -4   10.84    1.62
  -4  11   3    3.99    1.41
   4 -11  -3    4.74    2.79
   4 -11  -3    2.49    1.24
  -4  11   3    3.45    3.54
   4 -11  -3    0.94    1.34
  -4  11   3    3.31    0.92
   4 -11  -2    0.61    2.57
   4 -11  -2    2.55    1.24
  -4  11   2    4.29    3.58
   4 -11  -2    2.07    1.60
  -4  11   2    2.05    1.09
  -4  11   2    2.51    1.26
  -4  11   1   11.96    3.84
   4 -11  -1   12.90    1.85
  -4  11   1    7.24    1.81
   4 -11  -1    9.92    2.39
  -4  11   1   13.32    1.95
   4 -11   0   48.68    4.15
  -4  11   0   39.27    4.13
   4 -11   0   50.79    5.33
   4 -11   0   34.49    4.65
  -4  11   0   43.66    4.45
  -4  11  -1   20.81    4.28
   4 -11   1   14.77    2.06
   4 -11   1   15.05    3.20
  -4  11  -1   14.28    2.21
   4 -11   1   13.44    3.15
  -4  11  -1    9.91    2.56
   4 -10 -12    7.45    3.38
  -4  10  12   11.21    3.95
   4 -10 -12    7.12    1.40
  -4  10  12    7.89    1.66
   4 -10 -12    7.03    1.74
  -4  10  12    5.91    0.82
   4 -10 -11    0.34    1.12
  -4  10  11    0.43    1.22
   4 -10 -11    6.18    2.75
  -4  10  11    2.03    3.43
  -4  10  11    0.53    0.34
   4 -10 -10   10.26    3.36
  -4  10  10   15.69    1.89
  -4  10  10   13.76    3.98
   4 -10 -10    8.81    0.97
   4 -10 -10   10.26    1.52
  -4  10  10   11.67    1.88
  -4  10   9   11.15    2.01
   4 -10  -9   14.74    3.72
  -4  10   9   18.36    2.13
  -4  10   9   14.89    4.42
  -4  10   8    9.19    1.65
   4 -10  -8    7.98    3.33
  -4  10   8   12.75    1.77
  -4  10   8    2.54    3.78
  -4  10   7    7.52    1.58
  -4  10   7    6.95    1.43
   4 -10  -7   11.34    3.31
  -4  10   7    6.28    3.65
  -4  10   6    9.74    1.65
  -4  10   6   11.77    4.05
   4 -10  -6    9.15    3.11
  -4  10   6   12.33    1.77
  -4  10   5   20.37    2.24
   4 -10  -5   20.22    3.85
  -4  10   5   14.74    4.25
  -4  10   5   15.80    2.13
  -4  10   4   84.71    6.05
   4 -10  -4   99.43    7.60
   4 -10  -4   54.90    5.53
  -4  10   4   94.97    8.33
  -4  10   3    0.25    1.20
   4 -10  -3   -0.60    2.59
   4 -10  -3    1.35    1.03
  -4  10   3    8.03    3.39
   4 -10  -3   -0.21    1.04
   4 -10  -2   75.80    5.63
  -4  10   2   71.63    5.62
   4 -10  -2   62.29    6.63
   4 -10  -2   46.65    5.51
  -4  10   2   59.10    5.38
  -4  10   2   65.18    7.38
  -4  10   1    3.15    3.12
   4 -10  -1    3.10    2.54
   4 -10  -1    6.11    1.38
   4 -10  -1    4.40    1.84
  -4  10   1    7.16    1.66
  -4  10   1    8.31    1.62
  -4  10   0    1.96    3.27
   4 -10   0    1.68    1.06
   4 -10   0    0.27    2.09
   4 -10   0    2.66    2.10
  -4  10   0    1.95    1.64
  -4  10   0    0.87    1.27
  -4  10  -1    3.51    3.17
   4 -10   1    4.93    1.43
   4 -10   1    7.08    2.63
   4 -10   1    1.81    2.19
  -4  10  -1    7.84    2.48
  -4  10  -1    4.24    1.58
  -4  10  -2    4.27    3.30
   4 -10   2    4.32    2.19
   4 -10   2    5.98    1.41
   4 -10   2    2.97    2.44
  -4  10  -2    4.34    2.70
  -4  10  -2    5.23    1.67
  -4  10  -3   10.45    3.42
   4 -10   3    4.19    1.42
   4 -10   3    2.45    2.11
  -4  10  -3    2.53    1.60
   4 -10   3    5.33    2.81
  -4  10  -3    3.99    3.05
   4  -9 -13    7.62    1.54
  -4   9  13   11.10    1.82
   4  -9 -13    8.53    2.19
  -4   9  13    4.67    1.04
   4  -9 -12   10.57    1.65
  -4   9  12    9.11    1.81
  -4   9  12   10.24    1.18
   4  -9 -12    5.58    2.01
  -4   9  11  103.25    7.94
   4  -9 -11  100.62    7.74
   4  -9 -11   72.54    7.85
   4  -9 -11   91.64    9.21
   4  -9 -10    1.32    3.14
  -4   9  10    1.47    1.24
   4  -9 -10    0.53    0.98
   4  -9 -10    2.12    1.42
  -4   9  10    0.89    0.33
   4  -9  -9   62.61    7.03
  -4   9   9   69.87    5.82
  -4   9   8    2.49    1.15
   4  -9  -8    5.60    3.07
  -4   9   8    4.07    1.23
   4  -9  -7   16.08    3.44
  -4   9   7   12.10    1.75
  -4   9   7   11.78    1.78
  -4   9   6   42.10    3.73
  -4   9   6   40.23    3.76
  -4   9   5    7.46    1.41
  -4   9   5    5.05    1.35
  -4   9   4    0.80    1.04
  -4   9   4    5.62    3.37
  -4   9   4    0.23    1.06
   4  -9  -3   29.85    2.62
  -4   9   3   25.93    2.55
  -4   9   3   24.66    4.25
  -4   9   3   22.94    2.06
   4  -9  -3   15.68    2.18
  -4   9   2    1.09    2.89
  -4   9   2    1.07    1.18
   4  -9  -2    3.00    2.42
   4  -9  -2    2.26    1.15
   4  -9  -1  105.43    7.30
  -4   9   1   86.52    7.22
   4  -9  -1   94.53    8.26
   4  -9  -1   70.50    7.30
  -4   9   1   77.80    7.23
  -4   9   1   87.17    8.66
  -4   9   0   14.92    3.72
   4  -9   0   17.14    2.12
  -4   9   0   16.22    2.15
   4  -9   0   14.31    2.56
  -4   9   0   20.86    2.85
   4  -9   1    1.25    1.16
   4  -9   1    1.96    2.27
  -4   9  -1    1.07    1.86
   4  -9   1    2.32    2.17
  -4   9  -1    2.91    1.27
  -4   9  -2   22.14    3.80
   4  -9   2   16.42    2.03
   4  -9   2   16.32    2.87
   4  -9   2   12.14    2.84
  -4   9  -2   11.46    3.46
  -4   9  -2   13.43    2.09
  -4   9  -3    4.92    3.09
   4  -9   3    7.55    1.43
   4  -9   3    2.97    2.10
   4  -9   3    4.30    2.69
  -4   9  -3    8.71    3.63
  -4   9  -3    4.31    1.65
   4  -9   4    8.83    1.58
  -4   9  -4    9.14    3.45
   4  -9   4   10.07    2.33
   4  -9   4    7.52    3.05
  -4   9  -4    9.67    3.79
  -4   9  -4    6.01    1.79
   4  -9   5   -0.21    1.78
  -4   9  -5   -0.35    2.67
   4  -9   5    0.70    1.25
  -4   9  -5    1.15    1.53
  -4   9  -5    1.37    3.43
   4  -8 -14    9.81    3.37
  -4   8  14    4.88    1.59
   4  -8 -14    4.23    1.42
   4  -8 -14    2.47    2.06
  -4   8  14    6.47    2.37
  -4   8  14    3.57    1.27
   4  -8 -13   11.33    3.39
  -4   8  13   12.83    1.90
   4  -8 -13    9.46    1.71
   4  -8 -13    6.80    2.51
  -4   8  13   15.22    3.14
  -4   8  13   10.07    1.58
   4  -8 -12    6.04    3.15
  -4   8  12    1.15    1.28
   4  -8 -12    0.35    1.12
   4  -8 -12    2.04    1.96
  -4   8  12    4.41    2.74
  -4   8  12    1.19    0.84
   4  -8 -11    8.75    3.16
  -4   8  11   13.91    3.54
  -4   8  11   10.51    1.30
   4  -8 -11    8.89    2.28
   4  -8 -11   10.04    1.61
  -4   8  11   11.65    1.77
  -4   8  10    8.31    1.61
   4  -8 -10    6.87    1.42
   4  -8 -10   10.66    3.23
  -4   8  10    8.94    3.42
   4  -8  -9   29.96    4.61
  -4   8   9   36.28    3.24
   4  -8  -9   32.02    3.02
   4  -8  -9   30.02    3.17
  -4   8   9   32.79    2.57
  -4   8   9   42.35    5.46
  -4   8   8    1.57    1.06
   4  -8  -8    3.16    2.78
  -4   8   8   11.61    3.61
  -4   8   7  149.77   11.51
   4  -8  -7  148.67   12.66
  -4   8   7  138.22   12.98
   4  -8  -6    2.18    2.62
  -4   8   6   -1.74    3.23
  -4   8   5    3.59    1.13
   4  -8  -5    2.67    2.38
  -4   8   5    4.87    3.19
   4  -8  -4    3.69    2.51
  -4   8   4    3.40    1.06
  -4   8   4    4.09    3.12
  -4   8   3   12.34    3.38
   4  -8  -3   14.22    2.80
  -4   8   3   14.11    1.77
  -4   8   3   12.00    1.19
   4  -8  -3   13.35    1.33
   4  -8  -2  265.95   20.05
  -4   8   2  275.89   19.15
   4  -8  -2  229.08   18.94
  -4   8   2  253.26   18.94
  -4   8   1  304.69   23.09
  -4   8   0    3.49    2.52
   4  -8   0    2.94    1.11
  -4   8   0    0.86    1.82
   4  -8   0    3.33    1.69
  -4   8  -1   11.66    3.19
   4  -8   1   14.14    1.73
   4  -8   1   14.39    2.74
   4  -8   1    7.57    2.27
  -4   8  -1    6.15    2.84
   4  -8   2    3.25    1.17
  -4   8  -2    6.92    2.91
   4  -8   2    4.34    2.09
   4  -8   2    2.42    2.14
  -4   8  -2    5.74    2.93
  -4   8  -3    2.83    2.75
   4  -8   3    1.12    1.17
   4  -8   3    0.84    1.81
  -4   8  -3    0.77    3.28
   4  -8   3   -0.28    2.22
   4  -8   4   23.84    2.54
  -4   8  -4   22.85    3.65
   4  -8   4   18.10    2.98
   4  -8   4   25.25    3.87
  -4   8  -4   21.40    4.67
   4  -8   5    0.95    1.19
  -4   8  -5    0.64    2.50
   4  -8   5   -0.19    1.62
   4  -8   5    3.50    2.72
  -4   8  -5    3.27    1.49
  -4   8  -6    4.47    2.70
   4  -8   6    3.01    1.60
   4  -8   6    5.74    2.91
  -4   8  -6    1.98    3.78
   4  -8   6    3.70    1.39
  -4   8  -6    3.56    1.63
  -4   8  -7   -1.60    2.44
   4  -8   7    1.83    1.64
   4  -8   7    2.41    1.29
  -4   8  -7    2.69    1.71
   4  -8   7   -0.41    3.18
  -4   8  -7    8.37    4.34
   4  -7 -14    5.32    2.86
   4  -7 -14    2.60    1.24
  -4   7  14    2.91    1.44
  -4   7  14    2.94    1.52
   4  -7 -14    1.24    2.19
  -4   7  14    2.81    2.01
   4  -7 -13   42.90    3.66
  -4   7  13   34.99    3.71
   4  -7 -13   31.32    4.37
  -4   7  13   31.16    3.66
   4  -7 -13   43.34    5.04
  -4   7  13   41.99    4.37
   4  -7 -12   25.40    3.95
  -4   7  12   23.61    2.70
   4  -7 -12   26.86    2.63
  -4   7  12   17.94    2.54
   4  -7 -12   19.67    3.46
  -4   7  12   29.03    3.73
   4  -7 -11   19.23    3.64
  -4   7  11   21.01    2.43
   4  -7 -11   18.96    2.19
  -4   7  11   15.79    2.07
   4  -7 -11   21.04    3.11
  -4   7  11   26.33    3.75
   4  -7 -10    1.11    2.26
  -4   7  10    1.20    2.86
  -4   7  10    0.13    1.04
   4  -7 -10    0.62    0.94
   4  -7 -10    2.77    1.78
  -4   7  10    1.32    0.85
  -4   7   9    3.00    1.23
   4  -7  -9    1.89    2.43
  -4   7   9   -1.27    2.93
  -4   7   9    4.02    0.79
   4  -7  -8   16.50    3.41
  -4   7   8   19.60    3.98
  -4   7   8   17.06    1.43
   4  -7  -8   14.41    1.87
   4  -7  -7   22.11    3.73
  -4   7   7   28.44    4.62
   4  -7  -6  114.90    9.80
  -4   7   6  109.32   10.16
   4  -7  -5   26.44    3.68
  -4   7   5   21.29    4.00
   4  -7  -4   29.93    3.96
  -4   7   4   35.93    4.72
  -4   7   3    0.59    2.51
  -4   7   3    0.60    0.91
   4  -7  -3    2.10    2.19
  -4   7   2   17.03    3.34
   4  -7  -2   21.24    2.16
   4  -7  -2   15.62    2.96
  -4   7   2   26.91    2.36
  -4   7   2   18.73    2.03
   4  -7  -2   18.13    1.91
  -4   7   1   46.95    4.06
   4  -7  -1   47.36    4.08
  -4   7   1   45.70    5.35
   4  -7  -1   48.05    4.89
   4  -7  -1   44.39    4.01
  -4   7   0   36.81    4.69
   4  -7   0   43.32    3.53
  -4   7   0   37.21    3.51
   4  -7   0   36.32    4.25
  -4   7   0   37.72    4.34
   4  -7   0   33.08    3.69
   4  -7   1    1.41    1.66
  -4   7  -1   -0.86    2.44
  -4   7  -1    0.48    1.22
   4  -7   2   -1.50    2.00
  -4   7  -2    1.01    2.66
  -4   7  -3   11.77    2.82
   4  -7   3   11.02    2.79
  -4   7  -3   13.36    3.78
  -4   7  -4    2.25    2.29
   4  -7   4    0.36    1.51
   4  -7   4   -0.57    2.20
  -4   7  -4    3.38    3.46
  -4   7  -4    1.11    1.27
   4  -7   5   22.29    2.75
  -4   7  -5   20.65    3.33
   4  -7   5   25.00    3.85
  -4   7  -5   16.50    4.96
  -4   7  -5   18.82    2.53
   4  -7   6   43.61    4.12
  -4   7  -6   41.13    4.80
   4  -7   6   38.57    5.22
  -4   7  -6   35.87    3.85
  -4   7  -7    5.40    2.27
   4  -7   7    4.72    1.70
   4  -7   7    4.62    3.01
  -4   7  -7    6.83    4.26
   4  -7   7    3.81    1.48
  -4   7  -7    6.43    1.68
   4  -7   8   -0.17    1.35
  -4   7  -8    4.00    2.36
  -4   7  -8    1.68    1.54
   4  -7   8    0.78    1.25
   4  -7   8    2.87    3.21
  -4   7  -8    8.90    3.73
   4  -6 -14    3.40    2.60
   4  -6 -14    4.27    1.43
   4  -6 -14    1.72    2.48
  -4   6  14    2.54    2.15
  -4   6  14    2.65    1.65
   4  -6 -13   81.50    6.72
   4  -6 -13   68.24    7.71
  -4   6  13   86.89    7.47
   4  -6 -13   76.71    7.56
  -4   6  13   84.18    7.06
   4  -6 -12   28.21    4.61
   4  -6 -12   44.13    3.76
  -4   6  12   36.54    4.18
   4  -6 -12   32.81    4.63
  -4   6  12   39.28    4.32
   4  -6 -11    6.30    2.73
   4  -6 -11    4.13    1.32
  -4   6  11   10.29    1.68
  -4   6  11    6.37    1.70
   4  -6 -11    6.45    2.45
  -4   6  11   11.56    2.60
  -4   6  10   -1.46    2.45
   4  -6 -10    4.19    2.65
   4  -6 -10    1.85    1.99
  -4   6  10    2.96    1.35
   4  -6 -10    3.57    1.16
  -4   6  10    5.01    1.38
   4  -6  -9    1.68    2.42
  -4   6   9    2.95    2.78
   4  -6  -9    0.93    1.75
   4  -6  -8    1.87    2.29
  -4   6   8   -0.86    2.94
  -4   6   8    1.76    1.18
   4  -6  -8    3.13    1.00
  -4   6   8    2.71    0.89
   4  -6  -7  115.18    9.55
  -4   6   7  108.74    8.60
   4  -6  -7  103.98    8.45
  -4   6   7  110.92    8.21
   4  -6  -7  109.55    8.35
  -4   6   7  123.58   10.11
  -4   6   6   17.58    1.95
   4  -6  -6   13.68    2.85
  -4   6   6    9.78    3.37
  -4   6   5   60.03    5.22
  -4   6   5   68.39    5.26
   4  -6  -5   61.15    6.18
  -4   6   5   56.19    6.40
  -4   6   4   51.86    4.37
  -4   6   4   52.73    4.37
   4  -6  -4   48.80    5.25
  -4   6   4   50.82    5.71
  -4   6   3   22.51    2.27
  -4   6   3   15.20    3.42
  -4   6   3   23.88    2.33
   4  -6  -3   22.12    3.24
  -4   6   2    6.46    2.56
   4  -6  -2    5.97    2.06
  -4   6   2    4.13    1.08
  -4   6   2    4.92    1.30
   4  -6  -2    5.46    0.67
  -4   6   1    3.89    2.36
   4  -6  -1   -0.19    1.81
   4  -6  -1    0.38    0.93
  -4   6   1   -0.09    0.90
  -4   6   1    2.40    1.86
   4  -6  -1    0.21    0.77
  -4   6   0   49.70    3.91
   4  -6   0   40.40    3.78
  -4   6   0   46.77    4.83
   4  -6   0   44.55    4.35
  -4   6   0   27.71    4.33
   4  -6   1   57.28    5.15
  -4   6  -1   53.86    5.54
  -4   6  -1   54.57    4.64
   4  -6   1   52.13    4.53
  -4   6  -1   53.46    5.71
   4  -6   1   55.55    4.90
   4  -6   2  338.16   22.92
  -4   6  -2  271.86   22.41
  -4   6  -2  318.73   23.29
   4  -6   2  309.03   22.38
  -4   6  -2  321.80   23.79
   4  -6   2  261.06   22.76
   4  -6   3   63.64    5.37
   4  -6   3   66.50    5.80
  -4   6  -3   70.66    6.37
  -4   6  -3   61.74    5.43
  -4   6  -3   78.07    7.33
   4  -6   3   67.37    6.14
   4  -6   4   12.82    2.72
  -4   6  -4   11.62    3.79
  -4   6  -5    3.91    2.28
  -4   6  -5    2.66    3.26
   4  -6   5    2.61    2.54
   4  -6   5    4.58    1.19
  -4   6  -5    0.97    1.41
  -4   6  -6   12.29    2.62
   4  -6   6   11.41    1.92
  -4   6  -6   14.00    4.61
   4  -6   6   11.60    3.27
   4  -6   6   11.32    1.79
  -4   6  -6   11.51    1.98
   4  -6   7    6.65    1.75
  -4   6  -7    5.69    2.24
   4  -6   7    6.03    1.63
  -4   6  -7    7.66    1.73
   4  -6   8    8.57    1.77
  -4   6  -8    6.72    2.43
   4  -6   8    9.06    3.26
  -4   6  -8   10.64    4.38
  -4   6  -8   10.57    2.00
   4  -6   8   10.03    1.80
  -4   6  -9    2.27    2.09
  -4   6  -9    5.34    1.80
   4  -6   9    3.25    1.41
   4  -6   9    6.04    3.65
  -4   6  -9   11.94    4.65
   4  -5 -14   -0.69    2.21
  -4   5  14    1.57    1.51
  -4   5  14    0.67    2.45
   4  -5 -14    1.51    3.04
  -4   5  14    1.05    1.21
   4  -5 -13    8.08    2.54
  -4   5  13    6.10    1.68
  -4   5  13    7.83    2.81
   4  -5 -13   11.08    3.11
  -4   5  13    7.95    1.71
   4  -5 -12    4.45    2.25
  -4   5  12    4.29    1.42
  -4   5  12    4.29    2.71
   4  -5 -12    1.00    2.44
  -4   5  12    2.85    1.55
   4  -5 -11   24.03    3.59
  -4   5  11   27.65    2.84
  -4   5  11   26.86    3.80
   4  -5 -11   30.49    4.14
  -4   5  11   27.12    3.22
  -4   5  10   50.70    4.19
   4  -5 -10   44.79    5.08
  -4   5  10   40.77    4.71
  -4   5  10   40.85    4.68
   4  -5 -10   40.93    4.77
   4  -5  -9    4.58    2.26
  -4   5   9    3.86    2.12
  -4   5   9    3.81    1.82
   4  -5  -9    3.06    2.07
   4  -5  -9    3.36    1.11
   4  -5  -8    2.63    2.14
  -4   5   8    0.95    2.40
   4  -5  -8    2.26    1.64
   4  -5  -8    1.64    0.94
  -4   5   8    3.01    1.13
   4  -5  -7    0.98    1.93
  -4   5   7    1.73    2.58
  -4   5   7   -0.12    1.29
   4  -5  -7    0.70    1.12
   4  -5  -7    0.34    0.85
  -4   5   7    0.60    0.88
   4  -5  -6   16.32    2.71
  -4   5   6   16.90    3.28
  -4   5   6   15.79    1.82
   4  -5  -6   13.02    1.69
  -4   5   6   14.09    1.78
   4  -5  -6   18.05    1.56
   4  -5  -5   35.49    2.85
  -4   5   5   28.44    2.86
   4  -5  -5   27.50    3.61
  -4   5   5   31.75    4.16
  -4   5   4   83.89    6.52
  -4   5   4   82.65    6.55
   4  -5  -4   78.86    7.17
  -4   5   4   76.14    7.40
  -4   5   3    3.26    0.96
  -4   5   3   -0.22    2.22
   4  -5  -3    3.17    1.82
  -4   5   3    4.25    0.96
   4  -5  -2   28.07    2.54
  -4   5   2   21.56    3.46
  -4   5   2   32.43    2.63
   4  -5  -2   26.95    3.23
  -4   5   2   33.81    2.74
   4  -5  -2   26.96    2.12
   4  -5  -1   10.87    1.35
  -4   5   1    9.05    1.32
  -4   5   1   10.68    2.47
   4  -5  -1    5.40    1.82
   4  -5  -1    9.92    1.06
  -4   5   1    9.12    1.85
  -4   5   0   18.57    1.97
  -4   5   0   14.55    2.70
   4  -5   0   20.56    1.96
   4  -5   0   16.38    2.46
   4  -5   0   17.75    1.93
   4  -5   1   -0.31    1.22
  -4   5  -1    0.20    1.82
   4  -5   1    0.81    0.82
  -4   5  -1   -1.14    1.98
   4  -5   1    0.94    1.10
  -4   5  -1    1.74    0.85
  -4   5  -2   11.20    2.29
   4  -5   2   11.52    1.54
   4  -5   2   10.09    1.99
  -4   5  -2    9.65    2.81
  -4   5  -2   10.87    1.58
   4  -5   3   88.22    6.97
   4  -5   3   85.23    7.24
  -4   5  -3   91.38    7.08
  -4   5  -3   87.56    8.54
   4  -5   3   79.42    7.48
   4  -5   4  301.44   23.43
   4  -5   4  335.13   23.71
  -4   5  -4  317.09   23.53
  -4   5  -4  289.17   23.97
  -4   5  -4  317.64   25.10
   4  -5   4  321.51   24.20
   4  -5   5  152.42   11.61
  -4   5  -5  157.25   13.52
   4  -5   5  161.77   12.44
  -4   5  -5  136.83   11.48
  -4   5  -6   14.46    4.39
   4  -5   6   10.92    2.88
   4  -5   6   10.03    1.71
   4  -5   7   24.40    2.69
  -4   5  -7   21.40    3.12
   4  -5   7   25.73    2.75
   4  -5   7   33.59    4.25
  -4   5  -7   25.00    2.87
  -4   5  -8    0.43    1.55
  -4   5  -8    2.19    1.48
   4  -5   8    2.12    1.24
  -4   5  -8   -0.56    3.95
   4  -5   8   -1.38    2.65
   4  -5   9   65.25    5.90
  -4   5  -9   66.89    6.38
  -4   5  -9   58.29    6.02
  -4   5  -9   57.78    8.45
   4  -5   9   73.93    7.42
  -4   5  -9   79.72    5.90
  -4   5 -10   18.81    3.02
  -4   5 -10   18.19    2.78
   4  -5  10   17.95    2.54
  -4   5 -10   15.43    5.84
   4  -5  10   21.95    4.25
  -4   5 -10   25.27    2.50
  -4   4  14   36.53    3.51
   4  -4 -14   30.79    3.33
   4  -4 -14   27.16    3.78
  -4   4  14   32.05    2.95
   4  -4 -13    2.70    2.04
   4  -4 -13   -0.13    1.20
  -4   4  13    2.26    1.48
  -4   4  13    2.72    3.00
   4  -4 -13   -0.39    2.96
  -4   4  13    0.64    1.01
   4  -4 -12    5.96    2.24
  -4   4  12    4.83    1.54
   4  -4 -12    3.33    1.25
  -4   4  12    3.63    2.79
   4  -4 -12    5.09    2.85
  -4   4  12    5.10    1.28
   4  -4 -11    0.73    1.95
  -4   4  11    1.05    1.14
   4  -4 -11   -0.47    1.06
  -4   4  11    1.35    2.52
   4  -4 -11   -0.33    2.57
  -4   4  11    2.89    1.28
  -4   4  10  254.17   19.22
   4  -4 -10  236.64   18.98
  -4   4  10  236.23   18.01
   4  -4 -10  226.17   18.28
   4  -4  -9  260.48   20.53
  -4   4   9  282.26   20.65
  -4   4   9  300.35   21.82
   4  -4  -9  286.77   21.54
   4  -4  -9  251.87   21.01
  -4   4   9  293.09   20.96
   4  -4  -8   61.68    4.57
  -4   4   8   53.26    4.59
  -4   4   8   19.35    4.66
   4  -4  -8   64.93    5.30
  -4   4   8   35.59    4.90
   4  -4  -8   51.44    5.14
   4  -4  -7   30.58    3.64
   4  -4  -7   34.17    3.00
  -4   4   7   33.42    3.10
   4  -4  -7   32.06    3.33
  -4   4   7   30.93    3.94
   4  -4  -6   27.06    3.34
   4  -4  -6   29.58    2.66
  -4   4   6   28.77    2.79
  -4   4   6   28.38    3.47
   4  -4  -6   30.82    2.75
  -4   4   6   33.54    3.86
   4  -4  -5   32.68    3.61
  -4   4   5   37.55    3.08
   4  -4  -5   24.49    2.86
  -4   4   5   43.83    3.60
   4  -4  -5   38.85    2.86
  -4   4   5   35.91    4.15
   4  -4  -4   56.28    5.12
  -4   4   4   54.74    4.57
  -4   4   4   61.83    4.65
  -4   4   4   48.38    5.40
  -4   4   3   57.92    4.47
  -4   4   3   45.11    5.07
   4  -4  -3   55.24    4.91
  -4   4   3   51.90    4.40
  -4   4   2  255.33   17.05
  -4   4   2  228.23   17.61
   4  -4  -2  232.41   17.41
  -4   4   2  218.75   16.98
  -4   4   2  213.64   16.80
   4  -4  -1   18.62    1.87
  -4   4   1   18.40    2.70
  -4   4   1   16.90    1.87
   4  -4  -1   14.40    2.27
  -4   4   1   14.46    1.87
   4  -4  -1   18.99    1.51
   4  -4   0  113.96    8.36
   4  -4   0  105.09    7.94
  -4   4   0   95.76    8.46
  -4   4   0  103.14    7.96
   4  -4   0   98.64    7.79
  -4   4  -1   13.04    1.53
   4  -4   1   11.88    1.50
  -4   4  -1   12.40    2.31
   4  -4   1   11.04    1.79
  -4   4  -1   10.51    2.30
   4  -4   2    4.59    0.98
  -4   4  -2    2.64    1.65
   4  -4   2    7.20    1.47
  -4   4  -2    4.44    1.10
  -4   4  -2    4.92    2.22
   4  -4   2    3.81    1.31
   4  -4   3   15.28    1.77
  -4   4  -3   15.39    1.83
  -4   4  -3   12.54    2.30
   4  -4   3   14.95    2.03
  -4   4  -3   15.93    3.23
   4  -4   3   16.47    2.29
   4  -4   4   51.07    4.28
   4  -4   4   48.81    4.07
  -4   4  -4   48.59    4.60
  -4   4  -4   49.16    5.65
   4  -4   4   39.99    4.58
  -4   4  -4   43.08    4.05
  -4   4  -5   29.01    3.46
   4  -4   5   35.83    3.27
   4  -4   5   31.37    3.14
  -4   4  -5   31.68    5.15
   4  -4   5   37.06    4.03
  -4   4  -5   34.47    3.21
   4  -4   6   12.92    1.96
  -4   4  -6   16.71    2.30
   4  -4   6   16.28    1.95
  -4   4  -6   13.57    1.95
  -4   4  -6   20.78    4.16
   4  -4   6   13.02    2.82
  -4   4  -7    7.92    4.51
   4  -4   7    2.57    2.07
  -4   4  -8    4.19    1.62
   4  -4   8    3.57    1.26
  -4   4  -8    4.65    1.53
  -4   4  -8    3.53    1.20
   4  -4   9   18.01    2.32
  -4   4  -9   19.71    2.62
  -4   4  -9   14.84    2.40
  -4   4  -9   25.82    5.78
   4  -4   9   14.16    3.49
  -4   4  -9   17.30    2.04
  -4   4 -10    2.95    1.75
  -4   4 -10   -0.34    1.56
   4  -4  10    1.51    1.25
   4  -4  10    2.88    2.74
  -4   4 -10    9.74    5.32
  -4   4 -10    0.96    1.09
  -4   4 -11    0.20    1.60
  -4   4 -11    1.42    1.69
   4  -4  11   -1.12    1.39
  -4   4 -11   -2.09    4.62
   4  -4  11    4.55    2.83
  -4   4 -11    1.62    1.23
   4  -3 -14   10.32    2.36
   4  -3 -14   12.75    2.05
  -4   3  14   12.66    2.08
  -4   3  14   19.76    4.51
   4  -3 -14   13.13    3.71
  -4   3  14   11.93    1.40
   4  -3 -13    5.61    2.04
  -4   3  13    4.47    1.57
   4  -3 -13    6.44    1.52
  -4   3  13    6.80    3.74
  -4   3  13    6.05    1.00
   4  -3 -12    1.39    1.73
  -4   3  12    1.16    1.22
   4  -3 -12   -0.26    1.16
   4  -3 -12    0.39    2.63
  -4   3  12    0.43    3.37
  -4   3  12    0.07    0.74
   4  -3 -11    1.44    1.20
  -4   3  11    4.06    1.35
  -4   3  11    5.76    2.82
   4  -3 -11    3.24    2.85
  -4   3  11    2.64    0.89
   4  -3 -10   12.24    3.30
  -4   3  10    7.40    3.45
   4  -3 -10    5.54    1.36
  -4   3   9    3.95    3.18
   4  -3  -9    0.55    2.25
  -4   3   9    0.11    1.18
   4  -3  -9   -0.10    0.87
  -4   3   8    4.20    2.92
   4  -3  -8    3.10    1.94
   4  -3  -8    6.15    1.14
  -4   3   8    3.61    1.12
  -4   3   7  188.78   15.25
   4  -3  -7  187.50   14.52
   4  -3  -7  170.89   13.99
  -4   3   7  204.04   14.14
   4  -3  -6    2.21    1.20
   4  -3  -6    3.01    0.94
  -4   3   6    2.10    0.92
  -4   3   5    9.38    2.07
  -4   3   5    8.37    1.31
   4  -3  -5    9.56    1.21
  -4   3   5    9.60    1.99
   4  -3  -4   38.87    3.53
  -4   3   4   34.26    3.11
   4  -3  -4   32.30    3.04
   4  -3  -4   39.46    2.97
  -4   3   4   37.94    3.38
  -4   3   4   38.09    3.85
  -4   3   3   43.94    4.26
   4  -3  -3   42.89    4.06
  -4   3   3   43.13    3.76
  -4   3   3   45.21    3.73
  -4   3   3   46.69    3.46
   4  -3  -2  134.01   10.55
  -4   3   2  142.94   10.33
  -4   3   2  135.41   10.78
  -4   3   2  142.87   10.30
  -4   3   2  134.16   10.11
  -4   3   2  132.28   10.04
  -4   3   1    7.21    1.03
  -4   3   1    4.07    1.61
   4  -3  -1    6.44    1.03
   4  -3  -1    5.87    1.36
  -4   3   1    5.55    0.82
   4  -3  -1    4.89    0.57
   4  -3   0  237.80   17.87
   4  -3   0  234.49   17.65
  -4   3   0  232.25   17.64
  -4   3   0  219.76   17.97
  -4   3   0  233.61   17.74
   4  -3   0  244.02   17.47
  -4   3  -1  117.92    8.48
   4  -3   1  114.56    8.66
   4  -3   1  105.14    8.44
  -4   3  -1   98.43    8.75
  -4   3  -1  106.43    8.77
  -4   3  -2  106.40    8.69
   4  -3   2   98.93    8.32
   4  -3   2  109.25    8.52
  -4   3  -2  119.87    8.46
  -4   3  -2  101.84    9.02
   4  -3   2  111.25    8.47
  -4   3  -3   44.07    3.88
   4  -3   3   37.65    3.49
  -4   3  -3   39.60    3.51
   4  -3   3   42.20    3.79
  -4   3  -3   42.98    4.64
   4  -3   4   11.22    1.57
   4  -3   4   10.57    1.44
  -4   3  -4    9.59    1.53
  -4   3  -4   12.65    3.16
   4  -3   4   12.55    2.02
   4  -3   5   17.04    1.85
  -4   3  -5   12.01    2.01
  -4   3  -5   13.15    1.87
   4  -3   5   17.71    2.46
  -4   3  -5   16.77    3.87
  -4   3  -6    1.51    1.24
   4  -3   6    1.76    1.03
  -4   3  -6    1.31    1.26
   4  -3   6    3.55    1.91
  -4   3  -6   -0.80    3.44
  -4   3  -6    2.55    1.07
  -4   3  -7    7.30    1.77
  -4   3  -7    7.99    1.59
   4  -3   7   10.20    1.55
   4  -3   7   11.76    2.72
  -4   3  -7   15.98    3.98
  -4   3  -7   10.66    1.47
   4  -3   8    4.48    2.38
  -4   3  -8   -1.55    4.01
  -4   3  -9   23.27    2.62
  -4   3  -9   17.38    2.50
   4  -3   9   17.46    2.35
  -4   3  -9   23.81    5.79
  -4   3  -9   20.66    2.23
  -4   3 -10    6.42    1.69
  -4   3 -10    3.26    1.71
   4  -3  10    5.81    1.51
   4  -3  10    6.18    2.69
  -4   3 -10   10.86    5.18
  -4   3 -10    5.98    1.35
  -4   3 -11    0.90    1.45
  -4   3 -11    1.55    1.58
   4  -3  11    1.42    1.40
   4  -3  11    2.42    2.46
  -4   3 -11    2.76    4.72
  -4   3 -11    3.01    1.14
  -4   3 -12    1.67    1.47
  -4   3 -12    0.18    1.68
   4  -3  12    0.33    1.38
   4  -3  12    6.88    2.97
  -4   3 -12   -5.94    5.29
  -4   3 -12    0.63    1.11
   4  -2 -14    0.15    1.66
   4  -2 -14    1.20    1.35
  -4   2  14    3.64    1.52
   4  -2 -14   -0.93    3.38
  -4   2  14    3.13    3.50
  -4   2  14    0.88    0.68
   4  -2 -13    1.70    1.41
  -4   2  13    0.32    1.46
   4  -2 -13    2.65    2.94
  -4   2  13    2.20    0.66
  -4   2  12    0.45    1.32
   4  -2 -12    0.53    1.33
  -4   2  12    2.50    3.89
   4  -2 -11    3.74    1.44
  -4   2  11    2.09    1.35
   4  -2 -11    2.63    1.30
  -4   2  11    5.23    4.10
   4  -2 -11    3.45    3.05
  -4   2  11    2.23    0.59
   4  -2 -10    9.38    1.96
   4  -2 -10   17.05    2.07
  -4   2  10   26.37    4.93
   4  -2 -10   17.94    3.41
  -4   2  10   16.97    1.53
  -4   2   9   21.99    2.47
   4  -2  -9   20.54    2.31
  -4   2   9   29.14    4.74
   4  -2  -9   29.44    3.87
   4  -2  -9   20.16    2.34
  -4   2   9   20.74    1.89
   4  -2  -8   27.15    2.58
  -4   2   8   28.28    2.74
  -4   2   8   31.29    4.71
   4  -2  -8   29.00    3.68
   4  -2  -8   15.49    2.40
  -4   2   8   29.27    2.40
   4  -2  -7    8.65    1.33
   4  -2  -7    4.99    1.19
  -4   2   7    7.57    1.31
  -4   2   7    9.61    3.08
   4  -2  -7    7.54    1.96
  -4   2   7    5.25    1.18
   4  -2  -6   21.80    2.21
   4  -2  -6   22.67    2.19
  -4   2   6   22.19    2.27
   4  -2  -6   22.18    2.61
  -4   2   6   18.22    3.35
  -4   2   6   22.44    2.58
   4  -2  -5   50.15    4.28
   4  -2  -5   53.56    4.25
  -4   2   5   49.93    4.28
   4  -2  -5   54.56    4.50
  -4   2   5   54.19    4.65
   4  -2  -4   82.97    6.25
  -4   2   4   75.08    6.17
   4  -2  -4   80.49    6.15
  -4   2   4   77.19    6.52
  -4   2   3   -0.12    0.74
   4  -2  -3    0.28    0.68
  -4   2   3    0.74    0.86
   4  -2  -3    0.96    0.57
  -4   2   2   76.03    5.59
  -4   2   2   68.93    5.80
  -4   2   2   78.04    5.58
  -4   2   2   72.92    5.53
  -4   2   2   67.68    5.34
  -4   2   1   89.85    6.79
   4  -2  -1   85.42    6.88
  -4   2   1   77.32    6.98
  -4   2   1   95.73    6.79
  -4   2   1   90.86    6.69
  -4   2   1   85.14    6.61
  -4   2   0  274.49   21.03
   4  -2   0  283.07   20.81
   4  -2   0  275.83   20.92
  -4   2   0  301.29   20.83
   4  -2   0  273.13   20.65
  -4   2  -1  131.76    9.95
  -4   2  -1  132.51   10.21
   4  -2   1  130.95    9.94
   4  -2   1  129.82   10.06
  -4   2  -2   18.80    2.39
   4  -2   2   23.38    2.28
   4  -2   2   24.79    2.13
  -4   2  -2   24.21    2.20
  -4   2  -2   22.48    2.55
   4  -2   2   20.56    2.14
   4  -2   3    0.72    0.77
  -4   2  -3    1.42    1.19
  -4   2  -3    1.40    0.86
  -4   2  -3    1.44    1.53
   4  -2   3    1.89    0.92
  -4   2  -4    8.44    1.50
   4  -2   4    7.91    1.25
  -4   2  -4   11.34    1.43
  -4   2  -4    5.47    2.39
   4  -2   4    7.65    1.66
  -4   2  -4    8.23    1.23
  -4   2  -5   38.89    3.60
   4  -2   5   37.05    3.40
  -4   2  -5   35.64    3.45
   4  -2   5   44.96    3.93
  -4   2  -5   42.06    4.98
  -4   2  -5   40.35    3.42
  -4   2  -6    0.26    1.14
   4  -2   6    1.89    0.94
  -4   2  -6    1.53    1.18
  -4   2  -6    1.78    2.71
   4  -2   6    2.29    1.67
  -4   2  -6    2.83    1.03
  -4   2  -7    1.75    1.19
  -4   2  -7    1.35    1.21
   4  -2   7    2.45    1.16
  -4   2  -7    1.24    3.43
  -4   2  -7    0.58    0.93
   4  -2   7    1.96    1.73
  -4   2  -8   27.99    2.99
   4  -2   8   27.29    2.84
  -4   2  -8   28.74    2.98
   4  -2   8   32.43    3.77
  -4   2  -8   34.60    5.35
  -4   2  -8   26.65    2.67
  -4   2  -9    2.18    1.49
  -4   2 -10    4.31    1.51
  -4   2 -10    3.74    1.57
   4  -2  10    4.38    1.53
  -4   2 -10    1.79    4.18
   4  -2  10    5.58    2.48
  -4   2 -10    3.72    1.19
  -4   2 -11    1.93    1.27
  -4   2 -11    0.17    1.40
   4  -2  11    0.93    1.41
   4  -2  11    2.51    2.37
  -4   2 -11   13.25    5.29
  -4   2 -11    1.82    1.14
  -4   2 -12    3.34    1.58
  -4   2 -12    3.90    1.71
   4  -2  12    5.35    1.62
   4  -2  12    1.32    2.41
  -4   2 -12    8.65    5.18
  -4   2 -12    3.77    1.39
  -4   2 -13   -0.17    1.36
  -4   2 -13    0.37    1.67
   4  -2  13    2.38    1.47
   4  -2  13    1.03    2.74
  -4   2 -13   -3.09    5.08
  -4   2 -13    2.08    1.33
   4  -1 -14    1.45    3.28
  -4   1  14    5.13    4.40
   4  -1 -14    9.01    1.84
  -4   1  14    4.90    1.80
   4  -1 -13    2.77    1.44
   4  -1 -13    1.16    1.40
  -4   1  13    4.98    1.67
  -4   1  13    2.25    3.98
   4  -1 -13    0.46    3.50
   4  -1 -12   46.04    3.74
  -4   1  12   52.38    4.54
   4  -1 -12   55.67    4.47
   4  -1 -12   53.91    6.51
   4  -1 -12   39.43    4.12
  -4   1  11   88.55    6.97
   4  -1 -11   87.72    6.86
  -4   1  11   88.89    9.56
   4  -1 -11   96.86    8.71
   4  -1 -11   67.56    6.49
   4  -1 -10    5.92    1.34
   4  -1 -10   11.59    1.69
   4  -1 -10   12.63    3.22
  -4   1  10   12.65    4.38
   4  -1  -9    6.95    1.45
  -4   1   9    7.35    1.60
  -4   1   9    7.10    3.72
   4  -1  -9   13.25    3.06
  -4   1   8   24.06    2.59
   4  -1  -8   25.42    2.52
  -4   1   8   24.37    4.46
   4  -1  -8   22.19    3.49
  -4   1   7    1.50    1.08
   4  -1  -7    0.64    0.99
   4  -1  -7    1.52    1.81
  -4   1   7    3.37    2.91
   4  -1  -6    3.13    0.95
  -4   1   6    2.18    1.07
   4  -1  -6    3.93    1.64
  -4   1   6    4.11    2.49
   4  -1  -5  331.54   24.80
   4  -1  -5  349.71   25.06
  -4   1   5  348.08   25.09
  -4   1   5  341.61   25.89
   4  -1  -5  338.25   25.42
  -4   1   5  329.24   25.05
   4  -1  -4  415.05   30.37
  -4   1   4  400.34   30.57
   4  -1  -4  437.44   30.78
  -4   1   4  412.88   31.08
   4  -1  -4  422.14   30.53
  -4   1   4  399.80   30.55
  -4   1   3  206.83   16.49
   4  -1  -3  224.77   16.35
   4  -1  -3  206.90   16.53
  -4   1   3  232.11   16.48
   4  -1  -3  226.84   16.43
   4  -1  -2   26.53    2.17
   4  -1  -2   24.95    2.17
  -4   1   2   23.76    2.20
  -4   1   1   75.70    5.93
  -4   1   1   80.05    5.94
  -4   1   1   74.97    5.96
   4  -1   0   39.28    3.41
  -4   1   0   41.28    3.59
  -4   1   0   47.60    3.49
   4  -1   1   83.23    6.41
  -4   1  -1   83.18    6.61
  -4   1  -1   82.01    6.41
  -4   1  -1   81.78    6.45
  -4   1  -1   88.64    6.48
  -4   1  -2  185.07   13.99
   4  -1   2  181.31   13.78
  -4   1  -2  201.56   13.86
  -4   1  -2  192.21   14.00
  -4   1  -2  181.52   13.83
   4  -1   2  174.17   13.77
  -4   1  -3  139.79   10.39
   4  -1   3  136.77   10.18
  -4   1  -3  132.52   10.20
  -4   1  -3  139.86   10.61
   4  -1   3  129.72   10.24
  -4   1  -3  132.01   10.21
  -4   1  -4  118.13    8.45
   4  -1   4  111.37    8.27
  -4   1  -4  100.82    8.28
   4  -1   4  103.83    8.42
  -4   1  -4  106.32    8.89
  -4   1  -4  103.09    8.23
   4  -1   5   55.93    4.63
  -4   1  -5   57.65    4.71
   4  -1   5   53.72    4.90
  -4   1  -5   61.99    5.71
  -4   1  -6   75.82    5.94
   4  -1   6   73.90    5.79
  -4   1  -6   78.49    5.88
  -4   1  -6   72.74    7.06
   4  -1   6   63.61    6.13
  -4   1  -6   63.88    5.68
  -4   1  -7    0.61    1.04
  -4   1  -7   -0.23    1.09
   4  -1   7   -0.11    1.07
  -4   1  -7   -1.81    2.96
   4  -1   7    0.94    1.49
  -4   1  -7    0.83    0.86
  -4   1  -8   38.54    3.42
   4  -1   8   35.16    3.30
  -4   1  -8   34.18    3.36
   4  -1   8   31.99    3.85
  -4   1  -8   34.95    5.39
  -4   1  -8   32.52    3.11
  -4   1  -9   87.26    7.06
   4  -1   9   83.58    7.00
  -4   1  -9   78.27    7.02
   4  -1   9   89.29    7.72
  -4   1  -9   89.25    6.93
  -4   1 -10   24.91    4.79
   4  -1  10   13.59    2.87
  -4   1 -11    2.55    1.45
  -4   1 -11    3.05    1.59
   4  -1  11    4.01    1.45
  -4   1 -11    0.60    3.83
   4  -1  11    1.12    2.03
  -4   1 -11    2.63    1.13
  -4   1 -12   -0.16    1.20
  -4   1 -12    0.17    1.81
   4  -1  12    2.04    1.56
  -4   1 -12   -0.66    4.50
  -4   1 -12    0.13    1.22
   4  -1  12    5.63    2.41
  -4   1 -13    7.44    1.67
  -4   1 -13    7.19    2.04
   4  -1  13   10.92    1.97
  -4   1 -13   12.42    5.68
   4  -1  13    6.93    2.65
  -4   1 -13   11.18    1.82
   4   0 -13    8.63    1.34
   4   0 -13   10.03    1.82
  -4   0  13    7.86    1.93
   4   0 -13    6.63    3.86
  -4   0  13    9.70    4.91
   4   0 -13    9.25    1.65
   4   0 -12   10.85    1.40
  -4   0  12   13.99    2.12
   4   0 -12   13.12    1.97
  -4   0  12   12.87    4.90
   4   0 -12   12.89    3.68
   4   0 -12   11.17    1.69
   4   0 -11    1.93    0.76
   4   0 -11    2.09    1.04
   4   0 -11    2.40    1.36
  -4   0  11    2.80    1.42
   4   0 -11   -0.41    2.67
  -4   0  10   30.63    5.87
   4   0 -10   16.42    3.88
  -4   0   9   55.76    4.91
   4   0  -9   55.59    4.83
  -4   0   9   48.71    7.16
   4   0  -9   67.28    6.38
   4   0  -8    1.35    1.18
  -4   0   8    2.09    1.22
   4   0  -8    3.13    2.20
  -4   0   8    0.42    3.39
   4   0  -7    3.19    1.09
  -4   0   7    2.30    1.16
   4   0  -7    1.66    1.69
  -4   0   7    2.18    2.76
  -4   0   6   52.41    4.58
   4   0  -6   54.60    4.54
  -4   0   6   54.67    5.92
   4   0  -6   62.54    5.34
  -4   0   5  363.14   26.92
   4   0  -5  358.37   26.87
   4   0  -5  371.67   27.39
  -4   0   5  365.00   27.87
   4   0  -4   79.30    6.22
  -4   0   4   80.69    6.25
   4   0  -4   82.87    6.63
  -4   0   4   73.95    6.95
  -4   0   3  625.37   45.18
  -4   0   3  620.86   45.29
   4   0  -3  601.06   45.26
  -4   0   3  630.57   45.75
   4   0  -3  641.17   45.53
  -4   0   3  609.24   45.09
  -4   0   2   22.78    1.90
  -4   0   2   21.53    1.95
  -4   0   2   20.51    2.24
   4   0  -2   22.50    2.09
  -4   0   2   20.58    1.78
   4   0  -1    9.85    1.11
  -4   0   1    8.25    0.95
  -4   0   0   81.16    6.29
  -4   0   0   84.75    6.30
  -4   0  -1   36.77    3.14
   4   0   1   42.88    3.25
  -4   0  -1   40.40    3.24
  -4   0  -1   41.92    3.21
   4   0   1   38.13    3.12
  -4   0  -2  366.56   23.33
   4   0   2  184.47   23.10
   4   0   2  378.88   23.23
  -4   0  -2  388.10   23.32
   4   0   3  192.41   13.79
  -4   0  -3  180.74   14.01
   4   0   3  181.93   13.84
  -4   0  -3  184.68   13.87
   4   0   3  181.59   13.84
   4   0   4  305.80   22.26
  -4   0  -4  325.50   22.31
  -4   0  -4  288.42   22.62
   4   0   4  294.86   22.36
   4   0   4  286.71   22.28
  -4   0  -4  294.59   22.32
   4   0   5   39.36    3.77
  -4   0  -5   50.49    3.90
  -4   0  -5   42.63    4.48
   4   0   5   48.82    4.09
   4   0   5   46.41    3.85
  -4   0  -5   45.87    3.85
  -4   0  -6   -0.73    1.01
   4   0   6    0.77    0.91
  -4   0  -6    1.38    2.06
   4   0   6    0.25    0.77
   4   0   6    0.53    1.13
  -4   0  -6   -0.09    0.90
  -4   0  -7    3.53    1.21
   4   0   7    2.76    1.12
  -4   0  -7    1.73    2.30
   4   0   7    2.55    0.86
   4   0   7    3.50    1.47
  -4   0  -7    2.32    1.01
  -4   0  -8    1.28    1.20
   4   0   8    0.22    1.12
  -4   0  -8    2.13    2.94
   4   0   8   -0.18    0.86
   4   0   8    0.18    1.56
  -4   0  -8    1.05    0.96
  -4   0  -9   11.90    1.91
   4   0   9   10.69    1.68
  -4   0  -9    7.12    3.60
   4   0   9   10.05    1.48
   4   0   9    9.76    2.19
  -4   0  -9   12.26    1.60
   4   0  10   40.43    3.94
  -4   0 -10   41.52    4.05
  -4   0 -10   45.52    6.30
  -4   0 -10   44.36    3.94
  -4   0 -11  120.45   12.39
   4   0  11  125.76   10.66
  -4   0 -12    0.75    1.24
  -4   0 -12    2.38    1.68
   4   0  12    0.15    1.25
  -4   0 -12   11.95    4.71
  -4   0 -12    1.30    1.27
   4   0  12    1.59    2.04
  -4   0 -13    1.23    1.33
  -4   0 -13    1.50    1.58
   4   0  13    1.45    1.41
  -4   0 -13    0.66    4.45
   4   0  13    2.26    2.03
  -4   0 -13    0.77    1.46
  -4   0 -14    2.89    1.52
  -4   0 -14    1.92    1.72
   4   0  14    0.51    1.53
  -4   0 -14    4.29    4.79
   4   0  14    2.96    2.31
  -4   0 -14    4.92    1.61
   4   1 -13    3.22    1.63
  -4  -1  13    5.99    1.87
  -4  -1  13    8.31    4.60
   4   1 -13    5.26    3.56
   4   1 -13    7.05    1.44
   4   1 -12    0.79    1.15
   4   1 -12    0.61    1.52
  -4  -1  12    1.00    1.43
  -4  -1  12   -0.62    4.51
   4   1 -12    2.71    3.14
   4   1 -12    0.08    1.04
   4   1 -11   10.37    1.45
   4   1 -11   11.15    1.95
  -4  -1  11   10.36    2.00
  -4  -1  11   10.61    5.30
   4   1 -11    5.04    3.33
   4   1 -11   10.41    1.40
  -4  -1  10    1.58    1.53
  -4  -1   9   46.60    4.45
   4   1  -9   50.12    4.38
  -4  -1   9   57.42    7.26
   4   1  -9   47.67    5.72
  -4  -1   8   36.77    3.62
   4   1  -8   38.37    3.54
   4   1  -8   42.38    4.78
  -4  -1   8   46.00    6.04
  -4  -1   7  133.13   10.40
   4   1  -7  130.60   10.33
  -4  -1   7  144.71   12.42
   4   1  -7  144.71   11.36
   4   1  -6   10.41    1.41
  -4  -1   6   10.88    1.54
   4   1  -6    9.69    2.27
  -4  -1   6    1.97    2.87
  -4  -1   5   19.07    2.18
   4   1  -5   22.26    2.12
  -4  -1   5   25.86    3.67
   4   1  -5   22.07    2.79
  -4  -1   4  125.13    9.44
   4   1  -4  119.88    9.38
   4   1  -4  130.10    9.93
  -4  -1   4  120.15   10.29
  -4  -1   3   26.89    2.46
   4   1  -3   28.14    2.42
   4   1  -3   30.20    2.87
  -4  -1   3   27.65    3.22
   4   1  -3   27.95    2.18
  -4  -1   3   28.64    2.33
   4   1  -2  595.06   48.03
  -4  -1   2  680.90   48.24
   4   1  -2  669.20   47.69
  -4  -1   2  643.00   47.77
   4   1  -1  275.91   20.96
  -4  -1   1  280.59   20.99
   4   1  -1  276.21   21.20
  -4  -1   1  289.86   21.31
   4   1  -1  295.79   20.99
  -4  -1   1  293.85   21.07
  -4  -1   0  107.18    8.01
  -4  -1   0  106.06    8.28
  -4  -1   0  108.17    8.08
  -4  -1  -1   38.51    3.10
  -4  -1  -1   42.67    3.12
  -4  -1  -1   39.35    3.20
   4   1   1   39.91    3.26
  -4  -1  -1   39.36    3.32
   4   1   2   63.37    4.74
  -4  -1  -2   66.36    4.78
   4   1   2   57.65    4.90
  -4  -1  -2   60.70    4.87
  -4  -1  -2   60.29    4.96
   4   1   2   62.22    4.82
   4   1   3   45.35    3.58
  -4  -1  -3   47.72    3.62
  -4  -1  -3   47.91    3.80
   4   1   3   39.86    3.69
  -4  -1  -3   40.64    3.78
   4   1   3   48.83    3.68
  -4  -1  -4  433.70   31.89
   4   1   4  420.97   31.70
  -4  -1  -4  421.68   31.76
   4   1   4  440.69   31.71
   4   1   5  454.58   33.66
  -4  -1  -5  461.37   33.70
  -4  -1  -5  457.71   34.08
   4   1   5  471.45   33.83
  -4  -1  -5  438.74   33.81
   4   1   6   56.07    4.57
  -4  -1  -6   55.16    4.57
  -4  -1  -6   54.56    5.17
   4   1   6   55.63    4.78
   4   1   6   55.46    4.55
  -4  -1  -7    0.19    0.98
   4   1   7    0.89    0.95
  -4  -1  -7    2.95    2.05
   4   1   7    1.59    0.84
   4   1   7    0.82    1.22
  -4  -1  -7    0.32    1.06
  -4  -1  -8    1.40    1.24
   4   1   8    3.06    1.23
  -4  -1  -8    3.40    2.44
   4   1   8    3.76    1.51
   4   1   8    2.54    0.92
  -4  -1  -8    2.79    1.12
   4   1   9   33.16    3.37
  -4  -1  -9   34.76    3.52
   4   1   9   38.74    3.82
  -4  -1  -9   36.29    4.86
   4   1   9   36.50    3.32
  -4  -1  -9   41.04    3.54
  -4  -1 -10    0.64    1.23
   4   1  10   -0.50    1.18
   4   1  10    0.31    0.91
  -4  -1 -10    0.54    1.22
   4   1  11    5.60    1.53
  -4  -1 -11    3.05    1.52
  -4  -1 -11    3.31    3.46
   4   1  11    5.51    1.92
   4   1  12    8.53    1.80
  -4  -1 -12   12.72    4.31
  -4  -1 -12    8.51    1.75
   4   1  12   10.16    1.55
   4   1  13    2.82    1.52
  -4  -1 -13    2.53    1.51
  -4  -1 -13    5.29    4.16
  -4  -1 -13    1.63    1.35
   4   1  13    2.12    1.14
  -4  -1 -14    6.86    1.96
   4   1  14    8.61    1.90
  -4  -1 -14   11.56    4.70
  -4  -1 -14    9.95    2.09
   4   1  14   12.00    1.65
   4   1  14   12.56    2.66
   4   2 -12    1.63    1.64
  -4  -2  12    3.98    1.72
  -4  -2  12   -0.65    4.56
   4   2 -12    2.72    3.18
   4   2 -12    0.84    0.85
   4   2 -11    2.30    1.37
   4   2 -11    2.77    1.63
  -4  -2  11   -0.49    1.46
  -4  -2  11    3.72    4.72
   4   2 -11   -0.42    2.99
   4   2 -11    0.40    0.71
   4   2 -10    0.61    1.21
   4   2 -10    0.43    1.42
  -4  -2  10    1.08    1.47
  -4  -2  10    2.90    4.52
   4   2 -10   -0.39    2.73
   4   2 -10    1.25    0.57
   4   2  -9    5.98    1.57
   4   2  -9    4.48    1.17
   4   2  -9    5.55    0.72
   4   2  -8    4.87    1.47
  -4  -2   8    4.14    1.47
   4   2  -8    5.30    2.54
  -4  -2   8    5.78    4.05
   4   2  -7    9.10    1.59
  -4  -2   7    7.01    1.55
   4   2  -7    9.51    2.57
  -4  -2   7    4.23    3.47
   4   2  -6  132.27   10.61
  -4  -2   6  141.23   10.70
  -4  -2   6  139.15   12.31
   4   2  -6  144.49   11.50
   4   2  -5    3.79    1.10
  -4  -2   5    6.10    1.19
   4   2  -5    4.60    1.83
  -4  -2   5    4.82    2.75
  -4  -2   4    4.55    1.09
   4   2  -4    2.56    0.89
  -4  -2   4    3.44    0.99
   4   2  -4    5.28    1.56
  -4  -2   4    5.76    2.12
   4   2  -4    3.19    0.57
  -4  -2   3   22.42    2.11
   4   2  -3   23.23    2.05
   4   2  -3   24.19    2.59
  -4  -2   3   22.52    3.04
  -4  -2   3   18.83    2.21
   4   2  -3   22.23    1.87
  -4  -2   2   -0.29    1.40
   4   2  -2    0.22    1.05
   4   2  -2    0.77    0.55
  -4  -2   2   -0.97    0.88
   4   2  -1  106.98    7.67
  -4  -2   1  103.74    7.71
   4   2  -1   97.53    7.99
  -4  -2   1   95.38    8.15
  -4  -2   1   93.96    7.89
  -4  -2   0    9.23    0.93
   4   2   0   10.48    0.91
   4   2   0    7.99    1.21
  -4  -2   0    7.55    1.32
  -4  -2  -1   27.51    2.12
  -4  -2  -1   26.29    2.12
  -4  -2  -1   28.88    2.57
   4   2   1   28.62    2.43
  -4  -2  -1   28.81    2.60
  -4  -2  -1   27.95    2.31
   4   2   2    8.61    0.80
  -4  -2  -2    9.90    0.86
  -4  -2  -2    8.93    1.41
   4   2   2   10.97    1.30
  -4  -2  -2    8.83    1.04
   4   2   2    8.33    0.95
  -4  -2  -3   82.05    6.47
   4   2   3   91.01    6.45
   4   2   3   78.76    6.70
  -4  -2  -3   84.97    6.88
  -4  -2  -3   87.41    6.68
   4   2   3   88.19    6.61
   4   2   4  175.29   12.97
  -4  -2  -4  181.39   13.01
  -4  -2  -4  172.46   13.22
   4   2   4  170.33   13.20
  -4  -2  -4  182.47   13.37
   4   2   4  168.02   13.09
  -4  -2  -5   30.93    2.74
  -4  -2  -5   26.37    2.70
   4   2   5   25.20    2.55
   4   2   5   26.48    2.45
  -4  -2  -6   10.63    1.37
   4   2   6   10.40    1.32
  -4  -2  -6   10.27    1.66
   4   2   6    8.96    1.37
   4   2   6    9.88    1.45
  -4  -2  -6    9.59    1.79
  -4  -2  -7    7.67    1.35
   4   2   7    8.21    1.37
  -4  -2  -7   12.38    1.71
  -4  -2  -7    8.78    1.95
   4   2   7    9.30    1.38
   4   2   8    0.84    1.06
  -4  -2  -8   -0.38    1.08
  -4  -2  -8    2.47    1.75
  -4  -2  -8   -0.52    1.21
   4   2   8    2.27    1.03
   4   2   9   12.09    1.71
  -4  -2  -9    9.47    1.73
  -4  -2  -9   14.10    2.94
  -4  -2  -9   11.81    1.94
   4   2   9   12.08    1.61
   4   2  10    2.18    1.24
  -4  -2 -10    2.83    1.33
   4   2  10    1.23    1.43
  -4  -2 -10   -0.30    1.15
   4   2  10    2.44    1.01
   4   2  11    6.02    1.62
  -4  -2 -11    5.55    1.55
  -4  -2 -11   11.24    3.50
   4   2  11    9.69    2.02
  -4  -2 -12   -0.70    1.46
  -4  -2 -12    2.58    1.52
   4   2  12    0.11    1.12
   4   2  12    1.28    1.79
   4   2  13    5.45    1.70
  -4  -2 -13    3.03    1.60
  -4  -2 -13    7.43    1.95
   4   2  13    4.63    1.23
   4   2  13    8.86    2.17
   4   2  14    8.93    1.92
  -4  -2 -14    7.93    2.03
  -4  -2 -14    9.21    4.37
  -4  -2 -14   13.09    2.42
   4   2  14   10.94    1.74
   4   2  14   17.69    2.71
   4   3 -12   12.13    2.35
  -4  -3  12   11.79    2.21
   4   3 -12   17.00    2.48
  -4  -3  12    9.54    5.70
   4   3 -12   17.67    4.02
   4   3 -11   37.44    3.77
  -4  -3  11   34.46    3.73
  -4  -3  11   36.38    7.18
   4   3 -11   31.00    4.98
  -4  -3  10   10.99    2.17
   4   3 -10   10.56    2.14
  -4  -3  10    8.58    4.73
   4   3 -10    9.04    3.20
   4   3 -10   13.80    1.28
   4   3  -9    1.22    1.34
   4   3  -9    1.44    2.52
  -4  -3   9    1.13    3.91
   4   3  -9    2.31    0.52
  -4  -3   8    3.33    1.53
   4   3  -8    3.68    1.37
   4   3  -8    2.15    1.27
   4   3  -8    1.23    0.43
  -4  -3   7   33.46    2.73
   4   3  -7   40.42    3.40
  -4  -3   7   30.98    3.34
   4   3  -7   30.56    4.39
  -4  -3   7   31.48    5.43
   4   3  -7   30.87    3.11
  -4  -3   6   11.75    1.35
   4   3  -6   14.29    1.85
  -4  -3   6   13.78    1.96
   4   3  -6   12.29    2.70
  -4  -3   6   16.18    3.98
   4   3  -6   17.17    1.77
  -4  -3   5    0.94    0.88
  -4  -3   5    0.71    1.14
   4   3  -5    0.95    1.13
   4   3  -5    0.66    1.61
  -4  -3   5    0.34    2.68
   4   3  -5    0.23    1.01
  -4  -3   4    3.55    1.31
  -4  -3   4   -0.09    1.00
   4   3  -4    0.08    0.88
   4   3  -4    1.10    1.34
  -4  -3   4    0.82    2.33
   4   3  -4   -0.38    1.00
  -4  -3   3    4.88    1.65
  -4  -3   3    3.16    1.00
   4   3  -3    2.15    0.92
   4   3  -3    3.86    1.44
  -4  -3   3    3.51    2.11
   4   3  -3    2.83    1.01
   4   3  -2   95.04    7.45
  -4  -3   2  100.36    7.82
  -4  -3   2   78.26    7.30
   4   3  -1  236.56   17.70
  -4  -3   1  251.15   17.76
   4   3  -1  221.92   18.08
  -4  -3   1  244.21   18.35
   4   3   0   59.93    4.68
  -4  -3   0   59.57    4.71
   4   3   0   69.79    5.16
  -4  -3   0   69.61    5.30
   4   3   0   67.89    5.06
  -4  -3  -1   15.94    1.85
  -4  -3  -1   18.99    2.20
   4   3   1   16.77    1.83
  -4  -3  -2  931.84   66.53
  -4  -3  -2  896.78   66.33
   4   3   2  883.97   66.49
  -4  -3  -2  919.10   66.68
  -4  -3  -3   48.77    4.03
  -4  -3  -3   55.28    4.53
   4   3   3   50.12    4.25
  -4  -3  -4   13.95    1.36
   4   3   4   18.16    1.39
  -4  -3  -4   15.13    1.65
   4   3   4   14.43    1.77
  -4  -3  -4   15.22    2.14
  -4  -3  -5   28.25    2.28
   4   3   5   26.75    2.27
  -4  -3  -5   23.69    2.54
   4   3   5   27.42    2.42
   4   3   5   24.51    2.60
  -4  -3  -5   31.79    3.02
  -4  -3  -6  151.00   12.00
   4   3   6  156.43   11.80
  -4  -3  -6  156.69   12.16
  -4  -3  -7  423.50   31.42
   4   3   7  431.28   31.44
   4   3   7  432.05   31.62
   4   3   7  414.14   31.57
   4   3   8    1.94    1.07
  -4  -3  -8    1.01    1.04
  -4  -3  -8    1.20    1.51
   4   3   8    0.23    1.02
   4   3   8    1.07    1.02
  -4  -3  -9   53.63    4.77
   4   3   9   55.96    4.78
   4   3   9   57.15    4.96
   4   3   9   60.58    4.88
  -4  -3  -9   54.93    5.11
  -4  -3 -10   29.25    3.17
   4   3  10   38.22    3.30
   4   3  10   33.08    3.43
   4   3  10   32.79    3.22
  -4  -3 -10   36.25    3.64
   4   3  11    0.90    1.28
  -4  -3 -11    0.73    1.20
  -4  -3 -11    3.01    2.53
   4   3  12   16.04    2.12
  -4  -3 -12   10.92    1.93
  -4  -3 -12   15.06    3.83
   4   3  12   13.55    2.30
   4   3  12   14.86    1.92
  -4  -3 -12   10.95    2.45
   4   3  13   24.47    3.18
  -4  -3 -13   20.06    4.62
   4   3  13   27.23    2.75
  -4  -3 -13   27.95    3.32
   4   3  14    1.30    1.40
  -4  -3 -14    2.77    1.44
  -4  -3 -14    2.05    3.73
   4   3  14    0.75    1.12
  -4  -3 -14    1.06    1.87
   4   3  14   -0.65    1.58
   4   3  15    4.64    1.77
  -4  -3 -15    1.63    1.44
  -4  -3 -15    2.26    3.93
   4   3  15    3.47    1.91
   4   3  15    1.80    1.21
  -4  -3 -15    0.22    2.03
   4   4 -11   46.24    4.48
  -4  -4  11   42.01    4.33
  -4  -4  11   56.53    8.26
   4   4 -11   42.50    5.76
   4   4 -11   45.47    3.63
   4   4 -11   37.74    4.49
   4   4 -10    2.38    2.00
  -4  -4  10    1.96    1.66
   4   4 -10    2.92    1.72
  -4  -4  10    7.75    5.03
   4   4 -10    4.33    2.86
   4   4 -10    4.90    0.78
   4   4  -9    4.78    1.81
  -4  -4   9    2.00    1.59
   4   4  -9    4.71    2.74
  -4  -4   9    5.41    4.58
   4   4  -8    6.64    1.59
  -4  -4   8    5.30    1.57
   4   4  -8    6.58    2.75
  -4  -4   8    8.77    4.43
   4   4  -7   28.50    3.06
  -4  -4   7   29.92    3.10
   4   4  -7   30.51    4.04
  -4  -4   6    0.36    1.28
   4   4  -6    0.47    1.14
   4   4  -6   -0.53    2.19
  -4  -4   6    0.86    3.30
   4   4  -5   97.81    7.37
  -4  -4   5   86.67    7.33
   4   4  -5   85.64    8.04
  -4  -4   5   93.00    9.03
  -4  -4   4    9.66    1.53
   4   4  -4    7.71    1.38
   4   4  -4   10.85    2.18
  -4  -4   4   12.66    2.88
   4   4  -3   24.41    2.36
  -4  -4   3   26.87    2.42
  -4  -4   3   24.72    3.51
   4   4  -3   20.65    2.85
  -4  -4   2   35.62    3.10
   4   4  -2   36.29    3.61
  -4  -4   2   43.84    4.16
   4   4  -2   34.07    3.46
[truncated: 294,027 more chars]
